# Supplementary material for: Integrative bioinformatic analysis prioritizes TIMP1 and FN1 as angiogenesis-related candidate genes in diabetic foot ulcers
Source: PLoS One. 2026 May 13;21(5):e0348808. doi: 10.1371/journal.pone.0348808 (PMC13170874; doi:10.1371/journal.pone.0348808)
Supplement: S1 Table — (TXT) [file pone.0348808.s001.txt]

APOH
APP
CCND2
COL3A1
COL5A2
CXCL6
FGFR1
FSTL1
ITGAV
JAG1
JAG2
KCNJ8
LPL
LRPAP1
LUM
MSX1
NRP1
OLR1
PDGFA
PF4
PGLYRP1
POSTN
PRG2
PTK2
S100A4
SERPINA5
SLCO2A1
SPP1
STC1
THBD
TIMP1
TNFRSF21
VAV2
VCAN
VEGFA
VTN
ID1
ROBO4
GPLD1
MICALCL
PLCD3
ADAM8
AGGF1
SYK
MEIS1
ACTB
SHH
SHB
WARS1
HOXB13
NRCAM
MMP19
CCN1
STAB2
MED1
HOXA7
KRIT1
CIB1
TGFBI
EPAS1
RASIP1
HIF1A
EREG
FAP
ITGB1BP1
TGFBR1
BMPR1A
NINJ1
MEIS3
SRPX2
HMOX1
RAMP2
TMEM215
PIK3R3
FGFR2
PANK2
RSPO3
ANGPTL4
COL4A1
OVOL2
PLXDC1
PRKD2
AMOTL1
GPR4
PDCD10
PRKD1
PXDN
HSPA12B
EGR3
SCG2
CCL2
GATA2
TMEM201
PTPRB
NCL
FGF2
NOS3
NR4A1
UNC5B
NAA15
MMP2
CD47
JAM3
MCAM
PROK1
WNT7A
CX3CL1
CDH5
ARHGAP24
ERAP1
SRPK2
SEMA5A
SLC31A1
THY1
PARVA
HOXB3
AAMP
FGF10
CLEC14A
HAND2
GAB1
HRG
FZD5
ADAM15
ANGPT2
SEMA3E
FN1
CDH13
VEZF1
DAG1
IL18
TIE1
MYH9
SOX17
CCDC134
APOLD1
DLL4
MMRN2
EPHB1
EPHB4
EPHB3
THSD7A
MINAR1
ELABELA
EMC10
FZD8
TNFRSF12A
APLN
SEMA4A
FZD4
SH2D2A
ADTRP
CYP1B1
BCAS3
PIK3R6
XBP1
RTN4
ENG
PACSIN2
CD93
NOX5
TMEM100
HSPG2
THBS1
SLIT2
NF1
PECAM1
YWHAZ
ENPEP
NOTCH1
TTCP1
EIF2AK3
TNFAIP2
UBP1
CAV1
PDE3B
CLIC4
ADGRG1
NOX1
E2F8
LOXL2
PLXND1
OTULIN
NAXE
ZC3H12A
AMOTL2
WASF2
NR2E1
RAPGEF3
E2F7
HEY1
ANGPTL3
ANGPT4
HPSE
ANGPTL6
OPTC
PRKCA
FGF6
BCAM
ACVRL1
PRKX
HAND1
SHC1
EPHB2
EPHA2
VEGFC
VEGFB
PGF
CCN2
MINAR2
GPR15
CXCR3
TSPAN12
PDCD6
EFNA1
EDN2
SLC12A6
CEMIP2
MAPK14
LEF1
GPX1
GDF2
RECK
CD160
RASA1
EGFL7
TANGO1
IGFBP7
IL8
OR10J5
SIRT1
ROBO1
HIF3A
VAV3
ECM1
CALCRL
PDCL3
COL8A1
NPR3
ATPIF1
ESM1
RHOJ
S100A7
EPGN
CSPG4
APOD
GNA13
B4GALT1
TDGF1
BMPER
ADGRA2
NPPC
TEK
FOXC1
POFUT1
PTPRJ
AIMP1
MYDGF
MMP14
CEACAM1
MEOX2
ANG
ANXA2
EHD4
TBX4
VSTM4
C1GALT1
TAL1
RBPJ
BMP4
GREM1
YJEFN3
AMOT
CTNND1
ITGA5
HS6ST1
APLNR
ACKR3
EDNRA
RORA
COL8A2
MEIS3P2
COL4A2
ITGA2B
RAMP1
PKNOX1
NRARP
PDGFRB
SRF
ARHGAP22
EPHA1
GJA5
SAT1
TGFB1
TGFA
EGF
PDGFB
ADM2
AKT1
ELK3
S1PR1
SOX18
PTK2B
VEGFD
BSG
GLUL
NDNF
NRP2
FGF18
FMNL3
CCN3
PIK3CG
FLT1
KDR
VPS4B
SERPINE1
ITGB3
HOXA3
PIK3CB
PIK3CA
FLT4
FGF1
COL15A1
TNFSF12
JUN
ANPEP
TYMP
NDP
ECSCR
RNF213
RHOB
CASP8
EFNB2
COL18A1
MEIS3P1
NUS1
TBX1
ITGB1
PRCP
DAB2IP
ANGPT1
LEPR
FGF9
JMJD6
ZNF354C
ATP5F1B
NRXN3
ZNF304
MFGE8
CCBE1
CXCL17
NRXN1
LEP
KLF5
PROK2
