# Supplementary material for: Integrative bioinformatic analysis prioritizes TIMP1 and FN1 as angiogenesis-related candidate genes in diabetic foot ulcers
Source: PLoS One. 2026 May 13;21(5):e0348808. doi: 10.1371/journal.pone.0348808 (PMC13170874; doi:10.1371/journal.pone.0348808)
Supplement: S2 Table — (XLSX) [file pone.0348808.s002.xlsx]

## Sheet: Sheet1
No.	Primer name	Sequence (5'to3')	Length (bp)
1	FN1-F	AGACTTACGGTGGCAACTCA	20
2	FN1-R	ACACCACAGATGTCCGTCTT	20
3	TIMP1-F	TGGGGTGTGCACAGTGTTT	19
4	TIMP1-R	AGAAAGAAAGATGGAGGAAAGGT	23
5	GAPDH-F	CTGGAGAAACCTGCCAAGTATG	22
6	GAPDH-R	GGTGGAAGAATGGGAGTTGCT	21
