# Supplementary material for: Integrative bioinformatic analysis prioritizes TIMP1 and FN1 as angiogenesis-related candidate genes in diabetic foot ulcers
Source: PLoS One. 2026 May 13;21(5):e0348808. doi: 10.1371/journal.pone.0348808 (PMC13170874; doi:10.1371/journal.pone.0348808)
Supplement: S3 Table — (CSV) [file pone.0348808.s003.csv]

Gene	logFC	AveExpr	t	P.Value	adj.P.Val	B	threshold	adj.P.Val2
SPATA20P1	2.51269830027397	1.22260310447484	18.6697243826229	5.45746972133969e-15	1.07785026996459e-10	24.2221094553116	Up	1.07785026996459e-10
GSTM2	-2.5798049831334	5.50806701632102	-17.6845914993426	1.67653730490541e-14	1.10792851873097e-10	23.1690335538885	Down	1.10792851873097e-10
MYBL2	3.46223625721223	2.66811560516283	17.6813305023358	1.68292939554071e-14	1.10792851873097e-10	23.1654455396915	Up	1.10792851873097e-10
AMY2B	-2.75614528872936	2.8384216983167	-17.378871840144	2.40171359048702e-14	1.18584608530297e-10	22.8296185223625	Down	1.18584608530297e-10
ABCA10	-3.68841457855197	2.32099213081194	-16.8023186185338	4.80320130358847e-14	1.89726451491744e-10	22.1723842772808	Down	1.89726451491744e-10
VIPR1	-3.69241100162099	2.47041633265441	-16.6281143023764	5.94613875271269e-14	1.95727067276793e-10	21.969261063986	Down	1.95727067276793e-10
PPL	-4.8712235460239	3.35712286003764	-16.208490740315	1.00232457425678e-13	2.59451895596358e-10	21.4710266382936	Down	2.59451895596358e-10
AURKA	2.45010985350288	2.52105658985063	16.1708769539426	1.05094438722575e-13	2.59451895596358e-10	21.4257371284	Up	2.59451895596358e-10
TNXB	-5.08367212577704	4.8728007048366	-16.021366375143	1.26985245921851e-13	2.78662067439617e-10	21.2446743760531	Down	2.78662067439617e-10
HLF	-2.72256977944549	1.9325488860801	-15.5943638013399	2.19822532319848e-13	4.16443660395216e-10	20.7182214573332	Down	4.16443660395216e-10
UHRF1	3.35056158067094	2.68643967870797	15.5521011502709	2.32251330376698e-13	4.16443660395216e-10	20.6653495419155	Up	4.16443660395216e-10
COL10A1	5.37706668403451	3.84363664649221	15.4864516430796	2.53029059480637e-13	4.16443660395216e-10	20.5829418726797	Up	4.16443660395216e-10
CEP55	2.71317814623394	2.24047635495548	15.4069399811369	2.80813364594686e-13	4.19168621010618e-10	20.4826779411262	Up	4.19168621010618e-10
GFRA1	-3.52995051758442	2.1038063081507	-15.3407600901055	3.06357084045051e-13	4.19168621010618e-10	20.3988423594339	Down	4.19168621010618e-10
APLN	4.24531509576342	3.4977474337183	15.309177629132	3.19388937395899e-13	4.19168621010618e-10	20.3587109369514	Up	4.19168621010618e-10
COLCA2	-1.99924535848959	1.22225638592563	-15.2628037648647	3.39579642337715e-13	4.19168621010618e-10	20.2996392929608	Down	4.19168621010618e-10
TRIP13	2.44571458467054	2.4564147521347	15.0205129071645	4.68964375912579e-13	5.43595005640948e-10	19.9881740388575	Up	5.43595005640948e-10
LINC01133	-2.70550737162684	1.77349013870028	-14.9479876965286	5.16976798244218e-13	5.43595005640948e-10	19.8940082031457	Down	5.43595005640948e-10
FAM180B	-4.36589250186307	2.37524651408568	-14.9162802758508	5.39549635930389e-13	5.43595005640948e-10	19.8527029860799	Down	5.43595005640948e-10
TUBA1B	1.82959322891418	9.53894811002601	14.9014250342958	5.50475955079441e-13	5.43595005640948e-10	19.8333223697006	Up	5.43595005640948e-10
PFN1	1.6364059062179	10.4061546065041	14.7862080277645	6.43449016489035e-13	6.03431540175786e-10	19.6823815087777	Up	6.03431540175786e-10
FREM1	-2.72459840495109	2.01664855921969	-14.7540925838269	6.72176905512268e-13	6.03431540175786e-10	19.6401101063357	Down	6.03431540175786e-10
EMILIN1	2.78233453915091	6.19384018627488	14.677685045108	7.46022563879779e-13	6.13349332211727e-10	19.5391900638225	Up	6.13349332211727e-10
PDIA4	1.88861292936986	5.92086030375852	14.661486608424	7.62735214973152e-13	6.13349332211727e-10	19.5177314203903	Up	6.13349332211727e-10
KYNU	2.72046295260304	3.25147916900529	14.6485224072874	7.76391559761679e-13	6.13349332211727e-10	19.5005412170932	Up	6.13349332211727e-10
FBLN5	-1.95998914305215	5.28403450175468	-14.5896971373068	8.41631659081115e-13	6.39316356417385e-10	19.4223604553227	Down	6.39316356417385e-10
NDRG2	-2.92109763948388	6.17541293254166	-14.5504138635051	8.88356175903285e-13	6.49816091632958e-10	19.3699868943103	Down	6.49816091632958e-10
CHEK1	2.44300954957424	1.62791243624699	14.5104167444931	9.38711254132089e-13	6.60176905085395e-10	19.3165254792484	Up	6.60176905085395e-10
CCNB1	2.90294140694402	4.10928079264395	14.4871411452	9.6937368341653e-13	6.60176905085395e-10	19.2853511541054	Up	6.60176905085395e-10
CALR	1.74345623066903	8.83073463825341	14.4397889909904	1.03501522678986e-12	6.73765179708956e-10	19.2217852289504	Up	6.73765179708956e-10
MELK	2.87453743624728	2.42693815171784	14.4242468759456	1.05755547194824e-12	6.73765179708956e-10	19.2008790161631	Up	6.73765179708956e-10
CYP4F12	-4.24742377022094	2.59510842932807	-14.3044573827602	1.24937970503438e-12	7.56017996484272e-10	19.0390399858484	Down	7.56017996484272e-10
PRR11	2.11127806559515	1.90402218677312	14.296568852041	1.26321994349271e-12	7.56017996484272e-10	19.0283382873345	Up	7.56017996484272e-10
DLGAP5	2.85301104698228	1.9495162896148	14.2576115245579	1.33394771772725e-12	7.5782644648119e-10	18.9754079414895	Up	7.5782644648119e-10
RAD51	2.29871060710378	2.49722414496362	14.2527900082944	1.34298357604261e-12	7.5782644648119e-10	18.9688477711775	Up	7.5782644648119e-10
MMP13	6.92070194029696	3.64674914623101	14.0920348760743	1.68378918788617e-12	9.23745457243106e-10	18.7489441822774	Up	9.23745457243106e-10
ERFE	3.88859656769151	2.18610295008678	14.03493221027	1.82555293237335e-12	9.74450551739828e-10	18.6702760034145	Up	9.74450551739828e-10
RUNX2	2.98680033298309	3.14503258764844	13.9939609196622	1.93488324852583e-12	1.00563010943119e-09	18.6136507016286	Up	1.00563010943119e-09
TACR1	-2.2364932401255	1.46458177809281	-13.9542613990533	2.04733071460302e-12	1.03678927213871e-09	18.5586384467286	Down	1.03678927213871e-09
SLC16A3	4.12653357779268	5.92250982057083	13.9148512333209	2.16569917339978e-12	1.04125174988107e-09	18.5038858411731	Up	1.04125174988107e-09
COLGALT1	1.61457811272255	6.17935948054182	13.8995287652284	2.2136231757923e-12	1.04125174988107e-09	18.4825601904642	Up	1.04125174988107e-09
CDCA5	2.52198250352026	2.42034116626364	13.8993124719972	2.21430751873444e-12	1.04125174988107e-09	18.4822590027774	Up	1.04125174988107e-09
CDC20	3.12458627319304	3.50601963831301	13.7747516664645	2.64744243647011e-12	1.2159764679136e-09	18.308097740942	Up	1.2159764679136e-09
FEN1	1.82071649578802	3.88611248027685	13.7530556367387	2.73148260734888e-12	1.22606321579865e-09	18.2776165428059	Up	1.22606321579865e-09
TPX2	2.92959155308646	3.25920976687078	13.7050856222386	2.92729815283347e-12	1.28475863374358e-09	18.2100680762108	Up	1.28475863374358e-09
CXCL5	6.92593242727006	3.60369812546897	13.6853402966127	3.01209154283315e-12	1.29323495589032e-09	18.1822019600893	Up	1.29323495589032e-09
MKI67	2.59045012124408	2.16332842162685	13.6588225131265	3.13000754557722e-12	1.31526912819468e-09	18.144721032511	Up	1.31526912819468e-09
FOXM1	2.90366287756157	3.02634666959572	13.6116457753147	3.35180822157436e-12	1.31768337861333e-09	18.077878204257	Up	1.31768337861333e-09
SPC25	2.37844784922857	2.01684122675527	13.6102355541065	3.3586847110226e-12	1.31768337861333e-09	18.0758769184541	Up	1.31768337861333e-09
SPOCD1	3.72038594773976	2.73105002834251	13.6020331971732	3.39897285299403e-12	1.31768337861333e-09	18.0642330273289	Up	1.31768337861333e-09
AP2S1	1.5905368920149	7.59115903166211	13.6012945661071	3.40262543338126e-12	1.31768337861333e-09	18.0631841733541	Up	1.31768337861333e-09
CCNA2	2.5046308332264	2.65915107321713	13.4648910747295	4.1524176575019e-12	1.57712016799351e-09	17.8686123089335	Up	1.57712016799351e-09
POC1A	1.75453055632259	2.15551197419926	13.4482602163865	4.25493953468502e-12	1.58556709075527e-09	17.8447691377605	Up	1.58556709075527e-09
TK1	3.43527310902876	4.33731676727147	13.3942867476879	4.60618430436135e-12	1.68466925946549e-09	17.7672078671943	Up	1.68466925946549e-09
KIF4A	2.30760082440459	1.66656119137843	13.3725306652977	4.75617633619769e-12	1.7078996843619e-09	17.7358652953488	Up	1.7078996843619e-09
HYOU1	1.63036119534631	5.01812141168298	13.349739605855	4.91876232646732e-12	1.73474207049517e-09	17.7029831692022	Up	1.73474207049517e-09
KPNA2	2.30537597736735	5.07087312084195	13.2408920157867	5.77891474533873e-12	1.99239569009641e-09	17.5452536476713	Up	1.99239569009641e-09
KLF8	-2.23140087368398	2.48603621470123	-13.2325383913212	5.85108607724514e-12	1.99239569009641e-09	17.5331013090528	Down	1.99239569009641e-09
FAAH	-2.0654372598303	2.18440287701642	-13.2104736068504	6.04625884072775e-12	1.99722385913623e-09	17.5009703121094	Down	1.99722385913623e-09
PTPRN	3.94121396544644	2.07054895543844	13.2021553593538	6.12158413525311e-12	1.99722385913623e-09	17.4888449279507	Up	1.99722385913623e-09
SERPINA5	-2.77922844003356	2.33710070270764	-13.1970126935044	6.16864078011695e-12	1.99722385913623e-09	17.4813451810371	Down	1.99722385913623e-09
KIF20A	3.18320631456945	2.40634153193395	13.1818669473326	6.30942593073848e-12	2.00985745374331e-09	17.4592426292064	Up	2.00985745374331e-09
P4HB	1.54912993696492	8.8163225703998	13.1579761703486	6.53833025052466e-12	2.04971464202956e-09	17.4243328724242	Up	2.04971464202956e-09
CDCA8	2.27407134392578	2.20275396392956	13.1089208436781	7.03582892481054e-12	2.17121283226575e-09	17.3524775396641	Up	2.17121283226575e-09
RPN2	1.29560892164172	7.02417605419511	13.0156012463748	8.0939408783648e-12	2.4593128053493e-09	17.2151333399324	Not Sig	2.4593128053493e-09
TPRG1	-2.8649990851326	3.29496125178924	-12.8542711962995	1.03313013939067e-11	3.01460372245557e-09	16.9756611894405	Down	3.01460372245557e-09
PI16	-6.59567349312757	4.42574490988485	-12.8530880326755	1.03499008179713e-11	3.01460372245557e-09	16.973895358687	Down	3.01460372245557e-09
GSTO1	1.73374524021762	7.16082876230003	12.849729311987	1.04028900948521e-11	3.01460372245557e-09	16.9688818198196	Up	3.01460372245557e-09
SLC17A7	-2.09319741808118	1.48200746273397	-12.8416175221504	1.05320332581992e-11	3.01460372245557e-09	16.9567687430827	Down	3.01460372245557e-09
FKBP1A	1.20966997761142	8.12072996902011	12.8057694407855	1.11230269550987e-11	3.0524810502244e-09	16.9031588293446	Not Sig	3.0524810502244e-09
CENPO	1.56754282089574	2.93728020892635	12.803140422396	1.11677043170485e-11	3.0524810502244e-09	16.8992221119122	Up	3.0524810502244e-09
TUBB	1.3988304834728	8.62477674169008	12.7976606298934	1.12614282885364e-11	3.0524810502244e-09	16.8910143808998	Not Sig	3.0524810502244e-09
PLK1	2.56398448870388	3.39237854519771	12.7964300277612	1.12825881856395e-11	3.0524810502244e-09	16.8891707472174	Up	3.0524810502244e-09
PPOX	-1.59319220152605	3.994208572356	-12.7431013406964	1.2240434017011e-11	3.26687259237794e-09	16.8091292817246	Down	3.26687259237794e-09
LINC01614	4.74635665671286	2.79211829463533	12.7308241796774	1.24726847677744e-11	3.28447365551393e-09	16.7906616732498	Up	3.28447365551393e-09
CFL1	1.48613064315181	9.74386654211956	12.6994357596844	1.30875354560566e-11	3.40103717443575e-09	16.7433769498738	Not Sig	3.40103717443575e-09
TPI1	1.44338036252036	8.58954293150028	12.6874417595762	1.33307261681759e-11	3.41924469898017e-09	16.7252823022824	Not Sig	3.41924469898017e-09
LZTS1	1.96387091257586	2.57404601402284	12.6111228820884	1.499233953144e-11	3.74070143941366e-09	16.6098009500233	Up	3.74070143941366e-09
CXCL14	-7.07732300977551	6.31012021754201	-12.605664382069	1.51191454944987e-11	3.74070143941366e-09	16.601518645285	Down	3.74070143941366e-09
TMEM159	-1.69422159280279	4.5264190201477	-12.6042489755691	1.51522083621819e-11	3.74070143941366e-09	16.599370518668	Down	3.74070143941366e-09
LAMB1	2.04667483089134	7.12795605293396	12.4843245578941	1.82454441577257e-11	4.42381765497814e-09	16.4166157994144	Up	4.42381765497814e-09
SLC2A6	1.76803157231388	2.65709099064897	12.4757144072119	1.84913938787457e-11	4.42381765497814e-09	16.4034375084433	Up	4.42381765497814e-09
MAPT	-2.20214414285405	1.57794354995764	-12.472253152295	1.85912336892752e-11	4.42381765497814e-09	16.3981377087155	Down	4.42381765497814e-09
HMGA2	1.51568909124916	0.851162794581422	12.4069100918684	2.05849457213967e-11	4.83991283330459e-09	16.2978521960362	Up	4.83991283330459e-09
ECHDC2	-2.97500891001422	5.03052311814948	-12.3949488043086	2.09733357915544e-11	4.8732162574494e-09	16.2794464013317	Down	4.8732162574494e-09
MTFP1	2.1589587714021	3.65259581741563	12.3533453142535	2.23845872546124e-11	5.14064649161157e-09	16.2153112786141	Up	5.14064649161157e-09
DDOST	1.12778979446428	7.20926180212569	12.3328005941868	2.31175526182673e-11	5.21831937228117e-09	16.1835730516406	Not Sig	5.21831937228117e-09
BIRC5	3.15313109006683	3.05172618551761	12.3291263144394	2.32512458106705e-11	5.21831937228117e-09	16.1778922202751	Up	5.21831937228117e-09
FXYD1	-2.81294824652292	5.30004827121013	-12.3053579104755	2.41357253032121e-11	5.3416092362216e-09	16.1411094259273	Down	5.3416092362216e-09
SSR3	1.58612785842712	6.33402022157678	12.2999577137098	2.43415104435415e-11	5.3416092362216e-09	16.1327440630741	Up	5.3416092362216e-09
CNKSR2	-1.84196733279852	1.11207592218481	-12.2608956162105	2.58854117367124e-11	5.61798771208869e-09	16.0721419884854	Down	5.61798771208869e-09
PLOD1	1.95312378668172	6.45804782256773	12.2287947551863	2.72302300366699e-11	5.70582724677931e-09	16.0222190594433	Up	5.70582724677931e-09
PCLAF	3.157935672508	3.08803067107611	12.2212121290416	2.75583660323477e-11	5.70582724677931e-09	16.0104106985474	Up	5.70582724677931e-09
MMP1	7.67864718825989	4.39714993184717	12.2182472748708	2.7687784210481e-11	5.70582724677931e-09	16.0057918971659	Up	5.70582724677931e-09
MGAT2	1.10785813096591	4.23056511075885	12.2174204489909	2.77239882995835e-11	5.70582724677931e-09	16.0045036592173	Not Sig	5.70582724677931e-09
UBE2C	3.81467367296589	4.36794601571003	12.2155635626455	2.78054748760913e-11	5.70582724677931e-09	16.0016102687786	Up	5.70582724677931e-09
EXO1	1.78096374269504	1.41650250546065	12.2074790117061	2.81631639808569e-11	5.70582724677931e-09	15.9890086983015	Up	5.70582724677931e-09
PKM	1.85081411814223	8.96924717459827	12.2041361246645	2.83124592498416e-11	5.70582724677931e-09	15.9837960369661	Up	5.70582724677931e-09
CCL7	3.80917372084875	2.12641897410988	12.1920526637865	2.8859007930522e-11	5.70731668528999e-09	15.9649440385991	Up	5.70731668528999e-09
CD300E	3.53171950395608	2.92205780887369	12.1894480208978	2.89782484479111e-11	5.70731668528999e-09	15.9608783738196	Up	5.70731668528999e-09
SSH3	-1.33709799374786	3.91848511548382	-12.1845807720553	2.92024451573632e-11	5.70731668528999e-09	15.9532790052569	Not Sig	5.70731668528999e-09
TIMP1	3.45486878637081	9.9701222118959	12.1786993873959	2.94757621214977e-11	5.70731668528999e-09	15.9440928744412	Up	5.70731668528999e-09
PGM5-AS1	-2.93066919620823	1.86170039117639	-12.1675956779683	2.99990388047106e-11	5.75224287760228e-09	15.9267399546452	Down	5.75224287760228e-09
PAXIP1-DT	-1.38767984133823	2.54945289355918	-12.1545285753717	3.06272286939861e-11	5.8162285260214e-09	15.9063018019229	Not Sig	5.8162285260214e-09
TSPAN8	-3.74022646883102	2.40526348855637	-12.1466830444077	3.10109483307798e-11	5.83301170983715e-09	15.8940219151172	Down	5.83301170983715e-09
ASF1B	2.4100199618525	2.90305108895532	12.1317225925473	3.17565612909536e-11	5.86833899827438e-09	15.8705874760734	Up	5.86833899827438e-09
S1PR3	2.52962459547427	3.36965143119422	12.1239715632501	3.21501660213852e-11	5.86833899827438e-09	15.8584366528864	Up	5.86833899827438e-09
SPC24	2.46748601777454	2.16485182544546	12.1229068327601	3.22046286988616e-11	5.86833899827438e-09	15.8567670367197	Up	5.86833899827438e-09
MFAP4	-3.72426948544622	7.11332686777441	-12.1110420890819	3.28180557618292e-11	5.86833899827438e-09	15.838153584045	Down	5.86833899827438e-09
RRM2	3.61866189576558	3.46633406015383	12.1089936223968	3.29251878415739e-11	5.86833899827438e-09	15.8349384159026	Up	5.86833899827438e-09
TYMS	3.24348118000939	4.41202953138354	12.1079186871267	3.29815508257446e-11	5.86833899827438e-09	15.8332510728169	Up	5.86833899827438e-09
FN3K	-2.36923702081469	2.50319588511114	-12.0558375806478	3.58360431952154e-11	6.27603517420847e-09	15.7513499694981	Down	6.27603517420847e-09
PNPLA7	-2.62043388445137	2.33840255166567	-12.0451467758066	3.64530893779223e-11	6.27603517420847e-09	15.7345018682628	Down	6.27603517420847e-09
ARHGAP11A	2.0038527553488	2.18850246613911	12.0412398543164	3.66813320879155e-11	6.27603517420847e-09	15.7283417096543	Up	6.27603517420847e-09
GAPDH	1.68132317047088	10.9398808147424	12.040621105624	3.6717615405611e-11	6.27603517420847e-09	15.7273659593866	Up	6.27603517420847e-09
ARSI	3.10799042286539	2.33409093313871	12.0381689546114	3.68617762130726e-11	6.27603517420847e-09	15.7234985764028	Up	6.27603517420847e-09
ANGPTL5	-3.22525761015237	2.024034993778	-12.0236620877389	3.77267431435641e-11	6.36840322295206e-09	15.7006059625676	Down	6.36840322295206e-09
SGO1	1.5480689787565	1.03077177245187	12.0048034329186	3.88828148603121e-11	6.50792875839969e-09	15.6708120227843	Up	6.50792875839969e-09
PGAM1	1.24346473014775	7.82543441790301	11.9807303656426	4.04122394685131e-11	6.70707335716919e-09	15.6327241759034	Not Sig	6.70707335716919e-09
KIF11	2.01175078552272	1.89610152706352	11.9559090805774	4.20547679037499e-11	6.92151388415884e-09	15.5933867527052	Up	6.92151388415884e-09
CDC25A	1.63864742518568	1.16380424901812	11.9458843289096	4.27376706620428e-11	6.9516934842832e-09	15.5774803016243	Up	6.9516934842832e-09
ABCA5	-2.31677146892139	3.0908376640958	-11.942915629402	4.29421065864583e-11	6.9516934842832e-09	15.5727677173469	Down	6.9516934842832e-09
INMT	-2.13944259147619	2.22999961735625	-11.9302746125975	4.38240533456908e-11	6.98489525176876e-09	15.552690335322	Down	6.98489525176876e-09
HM13	1.4590783407797	6.74567940079571	11.9298424937051	4.38545322136368e-11	6.98489525176876e-09	15.5520037053156	Not Sig	6.98489525176876e-09
SEMA6B	1.93696530812376	4.18154206256267	11.9246944615726	4.42193395290179e-11	6.98665564558483e-09	15.5438220008016	Up	6.98665564558483e-09
PILRB	-1.91304286708288	3.63777310850638	-11.9153577775347	4.48890344795635e-11	7.01953232000116e-09	15.5289759577137	Down	7.01953232000116e-09
CILP	-5.05814901624489	3.47006257470857	-11.9119200650468	4.51382584627923e-11	7.01953232000116e-09	15.5235073385124	Down	7.01953232000116e-09
RAI2	-2.39247862158602	3.40055889467837	-11.8763910249099	4.77998057399754e-11	7.32606698247856e-09	15.4669131654932	Down	7.32606698247856e-09
SEC61A1	1.37943120749785	6.76235302255615	11.8757244118481	4.78512729488473e-11	7.32606698247856e-09	15.465850000051	Not Sig	7.32606698247856e-09
SKA1	2.06273942943145	1.49393631607021	11.8580418538627	4.92377149104366e-11	7.48034514985479e-09	15.4376307521829	Up	7.48034514985479e-09
IFI30	3.46285601035906	8.21586926888848	11.8345097763159	5.11478102035841e-11	7.71121566046402e-09	15.4000232377973	Up	7.71121566046402e-09
RPN1	1.11570857494681	7.04134914609945	11.8033335705327	5.37976183301882e-11	8.0175411778929e-09	15.3501057127554	Not Sig	8.0175411778929e-09
LINC01287	-1.48921345857338	1.09406275962015	-11.800334261984	5.40599530588619e-11	8.0175411778929e-09	15.3452977577397	Not Sig	8.0175411778929e-09
CDCA2	1.80009939793336	1.26157030575972	11.79649726634	5.43974945740582e-11	8.0175411778929e-09	15.3391455285129	Up	8.0175411778929e-09
AC087632.2	3.49890107784849	3.69457317397535	11.7739553041516	5.64252199739171e-11	8.25480069988787e-09	15.3029690383375	Up	8.25480069988787e-09
AC068888.1	-2.73839617056445	3.02950113801179	-11.7636215272585	5.73808708630388e-11	8.33288382018394e-09	15.286366127158	Down	8.33288382018394e-09
VAMP2	-1.14269009682696	5.34610527542212	-11.7562880295792	5.80692473641475e-11	8.37129660906506e-09	15.2745765027916	Not Sig	8.37129660906506e-09
ABCA9	-3.38072027826095	2.52058196421127	-11.7188576662524	6.17187964400143e-11	8.83294369340785e-09	15.2143092760953	Down	8.83294369340785e-09
GINS2	2.02124794670843	1.77262167198592	11.6998852737016	6.36588477449802e-11	9.04505210765007e-09	15.1837022248562	Up	9.04505210765007e-09
GDF10	-3.33666080762576	1.89383289993974	-11.6816705969535	6.55810521484296e-11	9.25161271379631e-09	15.1542799361193	Down	9.25161271379631e-09
NOXA1	-1.88870630253082	1.93537414405977	-11.6759644498918	6.61955472516769e-11	9.27207133489801e-09	15.1450551691556	Down	9.27207133489801e-09
ENG	1.8108963843419	6.93085830024928	11.6592252012066	6.80329343020878e-11	9.46232713004390e-09	15.1179729690706	Up	9.46232713004390e-09
CDC6	2.17266857474633	2.19522111514441	11.6402657216856	7.01781438218222e-11	9.69243594741950e-09	15.0872609649074	Up	9.69243594741950e-09
ENO1	1.65741796253364	9.26989822316481	11.6279462905257	7.16095993774965e-11	9.7144884433734e-09	15.0672835084741	Up	9.7144884433734e-09
CLEC3B	-4.1773735140657	7.55862609100641	-11.6268050837459	7.17437273923385e-11	9.7144884433734e-09	15.0654320446825	Down	9.7144884433734e-09
AVEN	1.26219193986941	3.27635961125016	11.6262128745841	7.18134335560768e-11	9.7144884433734e-09	15.0644712027812	Not Sig	9.7144884433734e-09
TMSB15A	2.10023217995431	1.75003764744155	11.5875753645583	7.65167214694846e-11	1.02803078164784e-08	15.0016981732059	Up	1.02803078164784e-08
CBX7	-2.39446015885779	3.9551716101167	-11.580586741279	7.74010410680377e-11	1.03288551425253e-08	14.9903261331857	Down	1.03288551425253e-08
SLC25A27	-2.51914263955496	2.82341165228208	-11.5739197018556	7.8254562242574e-11	1.03726684851734e-08	14.9794722729224	Down	1.03726684851734e-08
SPSB3	-1.2341949878143	5.46461812262077	-11.5603890414531	8.00169507856029e-11	1.04302842779833e-08	14.9574291735514	Not Sig	1.04302842779833e-08
PPM1G	0.965903396368374	5.6220899649159	11.5577194412933	8.03695109953568e-11	1.04302842779833e-08	14.9530776384541	Not Sig	1.04302842779833e-08
CAPS2	-1.51381395685642	1.97889244142837	-11.5557365957461	8.06324188011027e-11	1.04302842779833e-08	14.9498450170717	Down	1.04302842779833e-08
MCOLN3	-2.55751227085282	1.73392682821098	-11.5544634604932	8.08016959256424e-11	1.04302842779833e-08	14.9477691990974	Down	1.04302842779833e-08
MPDU1	1.01091046535847	5.84534729779213	11.5258618781578	8.47034487074913e-11	1.07528946356701e-08	14.9010868810404	Not Sig	1.07528946356701e-08
PSMB2	0.899976667744943	5.69396180448294	11.5248005889504	8.48519366167951e-11	1.07528946356701e-08	14.8993529153807	Not Sig	1.07528946356701e-08
DIAPH3	1.78862504834569	1.36356717426407	11.5242130547221	8.49342563627609e-11	1.07528946356701e-08	14.8983929299837	Up	1.07528946356701e-08
FN1	3.52229360668306	9.77857771738388	11.4986573743689	8.85963269064875e-11	1.11122537981414e-08	14.8565992312096	Up	1.11122537981414e-08
ZNF697	1.38976375751453	2.15323814106081	11.4966010620862	8.88980303851311e-11	1.11122537981414e-08	14.8532331367052	Not Sig	1.11122537981414e-08
PCNA	1.53758182614379	6.05937444067567	11.481211677135	9.11901111075497e-11	1.13270735495227e-08	14.8280261978116	Up	1.13270735495227e-08
PAN2	-1.70799337771139	4.19110814864568	-11.4726398776617	9.24933113857022e-11	1.13881343257178e-08	14.8139744556521	Down	1.13881343257178e-08
KIFC1	2.35001245361522	2.74424236539416	11.4704136995442	9.28349177944593e-11	1.13881343257178e-08	14.8103237230002	Up	1.13881343257178e-08
CFAP70	-1.65586483303729	1.11880310037791	-11.4655676278022	9.35830832852688e-11	1.14090487338522e-08	14.8023746580399	Down	1.14090487338522e-08
BUB1	2.19335992300354	2.05806657357518	11.4590402778861	9.46007222484666e-11	1.14546536213161e-08	14.7916635668009	Up	1.14546536213161e-08
YIF1B	1.27381400689777	5.63549324390455	11.4557557985923	9.51171237415618e-11	1.14546536213161e-08	14.7862720551164	Not Sig	1.14546536213161e-08
EMX2OS	-2.26561805191453	2.49936445430688	-11.4384494311781	9.788686831323e-11	1.171676151022e-08	14.7578432291302	Down	1.171676151022e-08
NPIPB2	-1.79967287579871	2.69743769631725	-11.4345189960386	9.85274906144395e-11	1.1722397226718e-08	14.7513820421722	Down	1.1722397226718e-08
RAB13	1.69287391562167	7.41311951751411	11.4132784808565	1.02065610117151e-10	1.20706335318187e-08	14.7164346659667	Up	1.20706335318187e-08
KIF2C	2.48298752974047	2.47121742747169	11.4067639177418	1.03177002789688e-10	1.21294393160496e-08	14.7057058581623	Up	1.21294393160496e-08
XG	-3.17071432913124	3.43173058924774	-11.3962657103605	1.04994521598488e-10	1.2270069831776e-08	14.6884062295158	Down	1.2270069831776e-08
ARPC1B	1.70564171756601	8.36900955392385	11.3877981083202	1.0648469201739e-10	1.23710156902556e-08	14.6744436104036	Up	1.23710156902556e-08
SERHL	-2.06367042486387	1.42300449158883	-11.361374262177	1.11277666246345e-10	1.28522450781597e-08	14.6308194931854	Down	1.28522450781597e-08
ANPEP	1.95374654297191	6.38316074982287	11.3529491515647	1.12852541593795e-10	1.29583587004503e-08	14.6168933848283	Up	1.29583587004503e-08
CFD	-5.22935725224385	8.46758989358836	-11.3335745526125	1.1656257773342e-10	1.33069994811274e-08	14.5848377261947	Down	1.33069994811274e-08
ADIRF-AS1	-2.54711747122234	3.01926724790484	-11.3201273484746	1.19211840720642e-10	1.35312290473142e-08	14.56256377095	Down	1.35312290473142e-08
CYBRD1	-2.18354797923269	6.60615436455005	-11.3111610554283	1.21012979210705e-10	1.3657179082351e-08	14.5477004704822	Down	1.3657179082351e-08
CTSF	-1.42661245491106	5.50067321501579	-11.2838211746249	1.2668141845214e-10	1.42156705365328e-08	14.5023225058561	Not Sig	1.42156705365328e-08
SAE1	1.15680890188319	5.87373858911076	11.2713957079976	1.29348053533326e-10	1.44032531725841e-08	14.4816706431795	Not Sig	1.44032531725841e-08
SNX21	-1.48788321543017	5.01196189835963	-11.2692629254918	1.2981159821367e-10	1.44032531725841e-08	14.4781240439227	Not Sig	1.44032531725841e-08
HMGB3	2.08140861977063	4.07677979511378	11.2554607625328	1.32853384122079e-10	1.46584041140283e-08	14.4551597813763	Up	1.46584041140283e-08
DYSF	2.05200991644055	4.36947455496695	11.2491706766201	1.34264074679068e-10	1.47317526383977e-08	14.4446869455345	Up	1.47317526383977e-08
BCAT1	2.80411071144348	3.26554818037953	11.2335924380616	1.37825180088898e-10	1.50389353964405e-08	14.418729900395	Up	1.50389353964405e-08
UBE2T	2.55794116194262	3.08123559173711	11.2204716396598	1.40900549329621e-10	1.52900321387913e-08	14.3968457739938	Up	1.52900321387913e-08
MISP3	-1.99455129102623	1.60798699568986	-11.2024948722697	1.45230188086749e-10	1.56290127704719e-08	14.3668300492705	Down	1.56290127704719e-08
OSR2	-3.53185404506747	3.90920086050016	-11.2009567125345	1.45607005051485e-10	1.56290127704719e-08	14.3642600526715	Down	1.56290127704719e-08
FAHD2CP	-1.59412319595582	2.2899629572023	-11.1833026037914	1.50005274184919e-10	1.601407656839e-08	14.3347434731269	Down	1.601407656839e-08
PKD1L2	-3.41403887619666	1.99393518163459	-11.1797378497848	1.50909990600887e-10	1.60240447009006e-08	14.3287790365234	Down	1.60240447009006e-08
MYDGF	1.70753738370462	7.47517015649186	11.1555188694256	1.57208515773336e-10	1.65957951139491e-08	14.2882174991086	Up	1.65957951139491e-08
WDR1	1.43244121831965	7.3558476026276	11.1508572735736	1.58451824942222e-10	1.65957951139491e-08	14.2804025103725	Not Sig	1.65957951139491e-08
SYNE2	-2.0938937544101	4.34401366438269	-11.1495010640758	1.58815457039817e-10	1.65957951139491e-08	14.2781284016747	Down	1.65957951139491e-08
ITGA5	2.37621977284704	7.43288631408802	11.1401296287507	1.61351949155819e-10	1.67110355016252e-08	14.2624084119257	Up	1.67110355016252e-08
CDK1	2.09278234044347	3.50361999386596	11.1391828995359	1.61610520547362e-10	1.67110355016252e-08	14.2608197647516	Up	1.67110355016252e-08
GTF2IP1	-1.15123763711207	4.89074080747159	-11.1315230220241	1.63718473203044e-10	1.68408325300006e-08	14.2479623618615	Not Sig	1.68408325300006e-08
CDC45	2.66448191452679	2.40962660176906	11.1248946559548	1.65565586601363e-10	1.69425924112794e-08	14.236830871187	Up	1.69425924112794e-08
SURF4	1.3856720625138	7.08515013885719	11.1201491714472	1.6690127642545e-10	1.69912381927971e-08	14.2288582911046	Not Sig	1.69912381927971e-08
MCM5	1.33044108536429	4.50481770526027	11.1004963441691	1.72553047559393e-10	1.74765266117847e-08	14.1958128677757	Not Sig	1.74765266117847e-08
NCAPH	2.24029626515523	2.5713829727477	11.0951665125197	1.74119784645628e-10	1.75452334017916e-08	14.1868431965524	Up	1.75452334017916e-08
ORC1	1.52373033855988	1.30735521919749	11.0901673261555	1.75602745972377e-10	1.76018845245945e-08	14.1784269556087	Up	1.76018845245945e-08
LINC02615	-2.05075951477991	1.35613925814025	-11.0872824939453	1.76464462575682e-10	1.76018845245945e-08	14.173568946582	Down	1.76018845245945e-08
PDIA3	1.28069252622115	8.17983717824	11.0724945380534	1.80951131305021e-10	1.79587178053979e-08	14.1486509835336	Not Sig	1.79587178053979e-08
AC020907.2	-3.36424826431229	3.47905048111346	-11.0667624216572	1.82721947727349e-10	1.80437923380757e-08	14.1389853800521	Down	1.80437923380757e-08
ALS2CL	-3.11231089280605	3.50321160630051	-11.0539819763317	1.86735247997161e-10	1.8348363920119e-08	14.1174208834999	Down	1.8348363920119e-08
SDF2L1	1.80812499715672	5.43774142341151	11.0462552076052	1.89205866770721e-10	1.84990884590186e-08	14.1043741820074	Up	1.84990884590186e-08
PLOD3	1.36921423242016	5.72576836253671	11.0355173858382	1.926957193501e-10	1.87474899367708e-08	14.0862316581025	Not Sig	1.87474899367708e-08
CDON	-2.40170171345838	2.36222511198653	-11.0109262448128	2.00941955650259e-10	1.94539393337874e-08	14.044631635057	Down	1.94539393337874e-08
EFTUD2	0.839314693497273	4.95591083826271	11.0014258205149	2.04225076833629e-10	1.96028300267033e-08	14.0285410217236	Not Sig	1.96028300267033e-08
SKA3	2.09598642361415	1.56401497426458	11.0007378866552	2.04464961291184e-10	1.96028300267033e-08	14.0273754738091	Up	1.96028300267033e-08
MCM6	1.3769573454443	3.7947678998078	10.9939106032982	2.06861563740463e-10	1.97367917095369e-08	14.0158051670066	Not Sig	1.97367917095369e-08
N4BP2L1	-1.66151856659016	3.83805047707974	-10.9681540165453	2.16168581925933e-10	2.0453240577632e-08	13.9721055662962	Down	2.0453240577632e-08
NCAPG	2.1861943336607	1.80487375879481	10.9674151586765	2.1644188763165e-10	2.0453240577632e-08	13.9708508363783	Up	2.0453240577632e-08
MCM2	1.71268495232912	3.37266094946198	10.9598436935342	2.19263345086122e-10	2.06211955497662e-08	13.9579892411208	Up	2.06211955497662e-08
TRPV2	1.52922513406426	4.44813156566684	10.9386599827677	2.27361875369278e-10	2.12773988600241e-08	13.9219685965792	Up	2.12773988600241e-08
TUBBP1	1.33628748307782	2.72456563884525	10.9360131045354	2.28395370041778e-10	2.12773988600241e-08	13.9174641287035	Not Sig	2.12773988600241e-08
CCNB2	2.95824562809779	3.07293971702985	10.932728348968	2.29684710625843e-10	2.1297056501692e-08	13.9118729646159	Up	2.1297056501692e-08
ELAVL1	0.838965575007804	4.89977848498872	10.9246054168782	2.32905676959442e-10	2.14109201756182e-08	13.8980409821795	Not Sig	2.14109201756182e-08
FAXDC2	-3.01956841346294	3.59856249058685	-10.924166863708	2.33080903177615e-10	2.14109201756182e-08	13.8972939776013	Down	2.14109201756182e-08
RFT1	1.10531141035376	3.53234321572174	10.9194826524253	2.34961059636647e-10	2.14837079991841e-08	13.889313756545	Not Sig	2.14837079991841e-08
TMEM132A	2.55985016031285	3.70188850233537	10.9141529282455	2.37119464219219e-10	2.15811493932238e-08	13.8802306469035	Up	2.15811493932238e-08
TGFBI	3.13467314753935	8.90981322979169	10.909868752702	2.38869357421475e-10	2.16406871975878e-08	13.8729269554903	Up	2.16406871975878e-08
RGS9	-1.32251221211652	1.43153981370973	-10.894951621757	2.45067597405526e-10	2.21008449715029e-08	13.8474791241678	Not Sig	2.21008449715029e-08
PDIA6	1.28157828925709	7.0068790985314	10.8839149359095	2.49760713694441e-10	2.24217004339328e-08	13.8286341051177	Not Sig	2.24217004339328e-08
PLEKHH2	-2.31291453379055	2.32216993717848	-10.8727946714366	2.54583747591782e-10	2.27512625110303e-08	13.8096317213154	Down	2.27512625110303e-08
PLA2G6	-2.24754582617819	3.20205384246544	-10.8697085121562	2.55939319959834e-10	2.27693764378681e-08	13.8043554617423	Down	2.27693764378681e-08
C6orf141	-2.24360362065085	1.88623728723951	-10.8615614572341	2.59553949671805e-10	2.29061798730623e-08	13.7904213794958	Down	2.29061798730623e-08
WNT5A	3.48558390308336	2.93253667835193	10.8610186046324	2.59796672990681e-10	2.29061798730623e-08	13.789492646051	Up	2.29061798730623e-08
POPDC3	2.99964906716061	1.95761611700676	10.8569731471226	2.61612933413166e-10	2.29086133083852e-08	13.782570413069	Up	2.29086133083852e-08
ASPHD1	2.58348962908231	1.86064435488443	10.8557954846137	2.62144132035193e-10	2.29086133083852e-08	13.7805549333816	Up	2.29086133083852e-08
NEK6	1.51281286085142	4.7627489985036	10.8366887906168	2.70920537652653e-10	2.35167782317309e-08	13.7478321663215	Up	2.35167782317309e-08
PLAC9	-2.48055983354603	6.21959820798376	-10.8354823469751	2.71484832244793e-10	2.35167782317309e-08	13.7457645078605	Down	2.35167782317309e-08
MAD2L1	2.34961867140077	2.79034822734515	10.8316728841725	2.73274664349759e-10	2.35684481262346e-08	13.7392345347038	Up	2.35684481262346e-08
CAPZB	1.10719124367063	7.96765690199293	10.8265576005019	2.75697296304877e-10	2.36740069653101e-08	13.7304634677974	Not Sig	2.36740069653101e-08
IL11RA	-2.45739930283838	4.63915006226555	-10.8076843243579	2.84830275653018e-10	2.43523720525849e-08	13.698074803873	Down	2.43523720525849e-08
CENPF	2.47941248591726	2.68704758237521	10.7885666919951	2.94401921096762e-10	2.50622325071597e-08	13.6652233321257	Up	2.50622325071597e-08
GTSE1	2.21395267043355	2.2616453423373	10.7834138581515	2.97038458800158e-10	2.51781526236186e-08	13.6563612817093	Up	2.51781526236186e-08
CLN6	1.02702561531344	4.37205870177653	10.7640909307852	3.07145518571881e-10	2.59236068025413e-08	13.6231005672686	Not Sig	2.59236068025413e-08
SUN1	-1.79316779028373	5.96400252734489	-10.7278647910232	3.27066787229155e-10	2.74733805006462e-08	13.5606233139244	Down	2.74733805006462e-08
TMEM158	3.14202921920892	2.81346209261776	10.7257164238042	3.28289508767215e-10	2.74733805006462e-08	13.5569131811338	Up	2.74733805006462e-08
CENPK	1.83895190517241	2.25813488377298	10.7158751684894	3.33951465134095e-10	2.77319151453831e-08	13.5399106705438	Up	2.77319151453831e-08
LPIN3	-1.87990653992196	3.02866720991563	-10.7154693119516	3.34187129346895e-10	2.77319151453831e-08	13.5392092308889	Down	2.77319151453831e-08
PKMYT1	2.32488862525667	2.4466014440516	10.7056682686157	3.39930882264489e-10	2.80834116484435e-08	13.5222641085683	Up	2.80834116484435e-08
DBNL	0.938769405355314	6.49784859866334	10.7034133475457	3.41266774462098e-10	2.80834116484435e-08	13.5183639130813	Not Sig	2.80834116484435e-08
TMEM80	-1.21026836995006	4.08143892574943	-10.6911183602681	3.48647150395924e-10	2.85717063083797e-08	13.4970872476199	Not Sig	2.85717063083797e-08
ASPM	1.73199968338811	1.36621103796942	10.6866344587757	3.5137975362175e-10	2.86766534464031e-08	13.4893232435369	Up	2.86766534464031e-08
CLSPN	1.73734889589653	1.31301482301025	10.6788469636194	3.56178568061123e-10	2.8948669626367e-08	13.4758331976602	Up	2.8948669626367e-08
HASPIN	1.36216532840526	0.998160607599517	10.6761318935134	3.57867588228531e-10	2.89667412603012e-08	13.4711282388405	Not Sig	2.89667412603012e-08
CTSL	2.6232809350721	8.19525348971264	10.6715656296318	3.60726978193721e-10	2.9079011507453e-08	13.4632133262186	Up	2.9079011507453e-08
LINC01605	1.98871750961713	1.85276831146591	10.6646852932758	3.65080267793156e-10	2.9271804397758e-08	13.4512825621539	Up	2.9271804397758e-08
FBXW4	-1.37534311511275	4.81261121371489	-10.6593280027183	3.68507615681285e-10	2.9271804397758e-08	13.4419888493089	Not Sig	2.9271804397758e-08
HECTD4	-1.30232790215033	3.52919389776987	-10.6578024765885	3.69489668885029e-10	2.9271804397758e-08	13.4393417635564	Not Sig	2.9271804397758e-08
LOXL2	3.2998307501949	5.93332208551798	10.6566069803519	3.70261163096958e-10	2.9271804397758e-08	13.4372671471268	Up	2.9271804397758e-08
MYRIP	-1.34982198670725	0.999063585809788	-10.6561922859092	3.70529169591873e-10	2.9271804397758e-08	13.436547462511	Not Sig	2.9271804397758e-08
CACHD1	-1.8195115284555	2.54048879669867	-10.6508843812361	3.73977357171566e-10	2.94265051957706e-08	13.427333979165	Down	2.94265051957706e-08
CKAP2L	1.75029044276235	1.35205863169979	10.625716078382	3.90786390827556e-10	3.05438035825027e-08	13.3836002333687	Up	3.05438035825027e-08
RGS11	-2.41316955674912	2.06340553077428	-10.6244593258036	3.91645997889358e-10	3.05438035825027e-08	13.3814144201209	Down	3.05438035825027e-08
MIR99AHG	-2.46725869882266	2.93939346151139	-10.6218273114191	3.93452631271586e-10	3.05438035825027e-08	13.3768360543861	Down	3.05438035825027e-08
ENTPD7	1.60635044940871	2.09414215468343	10.6187697417074	3.95562225738873e-10	3.05438035825027e-08	13.371516382462	Up	3.05438035825027e-08
CALCOCO1	-1.50837084464515	5.92474806558725	-10.6182679566395	3.9590955529725e-10	3.05438035825027e-08	13.3706432499158	Down	3.05438035825027e-08
SH3BGRL2	-1.92045944546858	2.43735802824135	-10.6145069819143	3.98522947004723e-10	3.06257906744875e-08	13.3640979811018	Down	3.06257906744875e-08
NMNAT3	-2.17216608909462	2.34204208550561	-10.6096501316058	4.01924325046695e-10	3.07674628669466e-08	13.3556430037032	Down	3.07674628669466e-08
CAPN3	-2.07976737689522	3.42455861593541	-10.6059243210219	4.0455400523682e-10	3.07867421070226e-08	13.3491550366805	Down	3.07867421070226e-08
TOP2A	2.8479226288273	3.27699009397572	10.6046892210506	4.05429672497342e-10	3.07867421070226e-08	13.3470039139407	Up	3.07867421070226e-08
ITGB3	1.99786243525906	4.15222776971721	10.6026880570024	4.06852642528249e-10	3.07867421070226e-08	13.3435181751285	Up	3.07867421070226e-08
KIF18B	1.95026751981553	1.57038724128358	10.5971108102469	4.10845859610157e-10	3.09702508675596e-08	13.3338008457622	Up	3.09702508675596e-08
NFIX	-2.07390311866799	4.98504833498127	-10.5928768461858	4.13904435395972e-10	3.10821771827773e-08	13.3264214126342	Down	3.10821771827773e-08
MAMDC2	-3.34510033758843	2.92912321817494	-10.5817386317845	4.22063866545711e-10	3.15748536525674e-08	13.306998045259	Down	3.15748536525674e-08
HJURP	2.2970224966501	2.09832256854122	10.5735757033989	4.28149515788953e-10	3.19092563654031e-08	13.2927535312376	Up	3.19092563654031e-08
TTYH3	2.27003136067349	5.15281809314037	10.544679479327	4.50433555874953e-10	3.34438448440989e-08	13.2422635872307	Up	3.34438448440989e-08
IQCN	-1.87266252366317	1.6653036121988	-10.5390281060975	4.54930569683969e-10	3.36512312781213e-08	13.2323771059724	Down	3.36512312781213e-08
RAD51AP1	1.63088138258556	2.16003945228035	10.518765919954	4.7144035936909e-10	3.47423399161923e-08	13.1968984456833	Up	3.47423399161923e-08
ADAM12	3.87888904557003	3.79813463689188	10.4928842452698	4.9343703939998e-10	3.61557098838301e-08	13.1515070628833	Up	3.61557098838301e-08
KIF23	2.17187949515279	2.48857742020996	10.4919156735906	4.94280590816918e-10	3.61557098838301e-08	13.1498067839796	Up	3.61557098838301e-08
MTHFD2	1.67814883192155	4.98629469469938	10.4788063972453	5.05845982342663e-10	3.68651592297697e-08	13.126782784531	Up	3.68651592297697e-08
ZFYVE21	-1.05117905441657	5.78290490881611	-10.4715586535539	5.12360261034134e-10	3.71690469736269e-08	13.1140444163657	Not Sig	3.71690469736269e-08
TMEM208	1.17374590037205	5.94293811795066	10.4699920333232	5.13779737913931e-10	3.71690469736269e-08	13.1112901339663	Not Sig	3.71690469736269e-08
CDNF	-1.42555545379043	1.56876101926042	-10.4649992794894	5.18330818554507e-10	3.73614367388741e-08	13.102510337609	Not Sig	3.73614367388741e-08
BBS2	-1.38153114295486	4.52957813442454	-10.4491984908093	5.33011274470867e-10	3.8012029829055e-08	13.074704328018	Not Sig	3.8012029829055e-08
CAP1	1.15476368427338	7.60147954677618	10.4491912041725	5.33018143016209e-10	3.8012029829055e-08	13.0746914980094	Not Sig	3.8012029829055e-08
FAM189A2	-2.62915918356198	2.25082574311447	-10.4490717593062	5.3313074747586e-10	3.8012029829055e-08	13.0744811835023	Down	3.8012029829055e-08
NEIL3	1.11378212849239	0.807389447616322	10.4211691345189	5.60123336429577e-10	3.93864726121385e-08	13.0253030288228	Not Sig	3.93864726121385e-08
CTSB	2.88510112914759	9.75396834473929	10.4207926247958	5.60497103782076e-10	3.93864726121385e-08	13.0246387772677	Up	3.93864726121385e-08
HSD17B8	-1.97931063230881	3.10217204199603	-10.4207131626745	5.60576020168714e-10	3.93864726121385e-08	13.0244985851936	Down	3.93864726121385e-08
F10	-4.49926817211707	3.68744979102383	-10.4191950681692	5.62085902980879e-10	3.93864726121385e-08	13.0218201177802	Down	3.93864726121385e-08
ACTB	1.63059027387286	11.7384636851897	10.4189008658052	5.62379001348002e-10	3.93864726121385e-08	13.0213010055878	Up	3.93864726121385e-08
SELENON	1.1273507283919	5.57346961551705	10.4148554065679	5.66425388326354e-10	3.94292533007167e-08	13.0141618181633	Not Sig	3.94292533007167e-08
AC026310.1	2.14127149497663	1.11627237015613	10.4131288948708	5.68161474872475e-10	3.94292533007167e-08	13.0111143575266	Up	3.94292533007167e-08
GALNT16	-3.13926450727307	3.00435237550094	-10.4123176744419	5.68979098263507e-10	3.94292533007167e-08	13.009682347743	Down	3.94292533007167e-08
BUB1B	2.44780129015912	2.35805381683332	10.4087282168781	5.72611554502875e-10	3.95422314735377e-08	13.0033450700111	Up	3.95422314735377e-08
TMED9	1.42686716359692	7.1786484995523	10.3966209910188	5.85042135394888e-10	4.02598682022614e-08	12.9819577246112	Not Sig	4.02598682022614e-08
TRPV1	-1.46411759721413	1.73350629856283	-10.3944549315966	5.87295385227879e-10	4.02745967300369e-08	12.978129483355	Not Sig	4.02745967300369e-08
PGM5	-2.53257799888009	3.25879983839241	-10.3921929263113	5.89658048626386e-10	4.02967005549174e-08	12.9741310507557	Down	4.02967005549174e-08
MYLIP	-1.32269269477085	3.99991899132014	-10.3897441499926	5.92226905298751e-10	4.03326944125873e-08	12.9698017594827	Not Sig	4.03326944125873e-08
AMT	-1.92191360750108	3.00374548500054	-10.3644809591755	6.19416249911423e-10	4.20394190231979e-08	12.9250946362482	Down	4.20394190231979e-08
CYP4X1	-1.77560896139257	1.97783169724002	-10.349338420501	6.36330609807977e-10	4.30394847387245e-08	12.8982596894515	Down	4.30394847387245e-08
ADCY2	-2.13681473851729	1.80468641180224	-10.3384920227612	6.4873993874793e-10	4.37290573046813e-08	12.8790207009521	Down	4.37290573046813e-08
SLC52A2	1.23069511596074	4.75254853376891	10.3321749254792	6.56082659402208e-10	4.40735800108626e-08	12.8678089116826	Not Sig	4.40735800108626e-08
PHKG1	-2.55581341890775	2.1359918433249	-10.323130240481	6.66746115756748e-10	4.46380874108331e-08	12.8517474851071	Down	4.46380874108331e-08
FXYD5	1.31792916942292	7.34523561550145	10.2966394805921	6.99024025601475e-10	4.6640961167666e-08	12.8046470562071	Not Sig	4.6640961167666e-08
AURKB	2.90657694881551	3.2460633088138	10.2879519351872	7.09958734104117e-10	4.72110606011997e-08	12.7891816332119	Up	4.72110606011997e-08
SHC2	-2.6980550842059	2.66503970928741	-10.2796070080836	7.20629211980751e-10	4.77598219349659e-08	12.7743172811604	Down	4.77598219349659e-08
GINS1	1.65955650865567	1.69026033265599	10.2756423962853	7.25756793103021e-10	4.79387848287113e-08	12.7672522987655	Up	4.79387848287113e-08
AC004148.1	-1.69085174711784	1.70550467488817	-10.2715976141535	7.31027046491504e-10	4.81259472273574e-08	12.7600424324007	Down	4.81259472273574e-08
ESCO2	1.54478525344837	1.22398205359021	10.2439923879496	7.68071703733958e-10	5.03967313911816e-08	12.7107813155999	Up	5.03967313911816e-08
AL138478.1	-1.273608970026	4.67572741831574	-10.232231707502	7.84439965533424e-10	5.13002957592222e-08	12.6897656392609	Not Sig	5.13002957592222e-08
SHMT2	1.5422914864037	5.80126032231289	10.2261243146475	7.93082320643561e-10	5.14109802877887e-08	12.6788452473152	Up	5.14109802877887e-08
EHD3	2.14247416815147	2.56222445848595	10.2249130024312	7.94808100912728e-10	5.14109802877887e-08	12.6766787924132	Up	5.14109802877887e-08
GTF3C6	1.29933671382477	5.93956345510135	10.2228588874672	7.9774354091314e-10	5.14109802877887e-08	12.6730045490963	Not Sig	5.14109802877887e-08
APOD	-4.86756236326412	7.39437557927281	-10.2225906961199	7.98127629144544e-10	5.14109802877887e-08	12.6725247900082	Down	5.14109802877887e-08
LRRC59	2.0166826813165	5.84719403667196	10.221878939176	7.99147896119045e-10	5.14109802877887e-08	12.6712515066903	Up	5.14109802877887e-08
FCGR1A	3.45167911330311	3.68256987964548	10.2129107231652	8.12119815530607e-10	5.20758647945763e-08	12.6552025623835	Up	5.20758647945763e-08
CDKN3	2.98337051045267	3.46585297750022	10.209208697244	8.17538004488704e-10	5.22536426817213e-08	12.6485747171593	Up	5.22536426817213e-08
PLAU	2.83450897562715	6.14650129867224	10.1908303341966	8.44996173409839e-10	5.38344336285301e-08	12.6156459680908	Up	5.38344336285301e-08
CMA1	-4.1623714013542	3.14637540270078	-10.1866107734407	8.51434248134995e-10	5.40701813526243e-08	12.6080797480663	Down	5.40701813526243e-08
CTPS1	1.58565448927762	3.77864399630712	10.1839088327015	8.5558346542295e-10	5.41595302631515e-08	12.6032336443496	Up	5.41595302631515e-08
RUVBL1	1.08263958424858	4.31941094343444	10.1789557595923	8.63244125417075e-10	5.44698769232819e-08	12.5943476110778	Not Sig	5.44698769232819e-08
FKBP11	2.44803118382113	5.58572739471974	10.1592905100193	8.94367671807491e-10	5.62223484004883e-08	12.5590368769736	Up	5.62223484004883e-08
ABCA2	-1.18895004463454	4.24676037488422	-10.157838789793	8.96710873222977e-10	5.62223484004883e-08	12.5564282556664	Not Sig	5.62223484004883e-08
FAHD2B	-1.37531856935049	3.07603840080159	-10.1483084589813	9.12252467427145e-10	5.70157792141966e-08	12.5392964570278	Not Sig	5.70157792141966e-08
RMND5B	-1.03243272561154	4.04109794246469	-10.1407951518624	9.24701445168168e-10	5.73080250596693e-08	12.5257824202249	Not Sig	5.73080250596693e-08
NR3C2	-1.65750719052408	1.41335915542489	-10.1403177382454	9.25498407916887e-10	5.73080250596693e-08	12.5249234657033	Down	5.73080250596693e-08
H2AZ1	1.65515179041044	7.76040502447475	10.1402369041758	9.25633417419468e-10	5.73080250596693e-08	12.5247780275691	Up	5.73080250596693e-08
GTF2IP20	-1.51181845482761	2.58442654208084	-10.1362563156937	9.32307130868966e-10	5.7540830733319e-08	12.5176150622737	Down	5.7540830733319e-08
PDE9A	-1.73022469884449	2.69448330346693	-10.1325917284832	9.38495133104529e-10	5.756508600162e-08	12.5110189689091	Down	5.756508600162e-08
RAD51-AS1	-1.68194608844913	2.90563639589326	-10.1322984346522	9.38992223472214e-10	5.756508600162e-08	12.5104909800002	Down	5.756508600162e-08
LINC01422	-1.03137620404124	0.730052780394384	-10.1297978801659	9.43241395083594e-10	5.756508600162e-08	12.5059890302149	Not Sig	5.756508600162e-08
LMNB2	1.59464303215002	4.64305689503529	10.1291422011048	9.44358879216449e-10	5.756508600162e-08	12.5048084279887	Up	5.756508600162e-08
ADAM19	2.26500351785513	3.22207615628743	10.1266497136548	9.48619400539607e-10	5.76468712635607e-08	12.5003200120053	Up	5.76468712635607e-08
NME1	1.55850087104599	6.61817110498284	10.1223958591313	9.55936772767956e-10	5.78194124238486e-08	12.4926579569953	Up	5.78194124238486e-08
TIMELESS	1.287053019026	2.77543700653689	10.1213158144051	9.57803932462756e-10	5.78194124238486e-08	12.4907122142474	Not Sig	5.78194124238486e-08
PDPN	2.85305393632692	5.10614310642717	10.119909168865	9.6024138101379e-10	5.78194124238486e-08	12.4881778668894	Up	5.78194124238486e-08
ADAM33	-3.36356295500848	3.96104424356349	-10.1124152622979	9.73335670762771e-10	5.82683329470237e-08	12.4746719214884	Down	5.82683329470237e-08
AGAP11	-3.22167917183957	2.78187009494698	-10.1122665056759	9.73597461899636e-10	5.82683329470237e-08	12.4744037521316	Down	5.82683329470237e-08
UBE2S	2.36010864161372	4.84811074900975	10.1105203489867	9.76675917631589e-10	5.82759799795284e-08	12.471255678742	Up	5.82759799795284e-08
NEIL1	-2.08940121372482	3.39109923695672	-10.1040082236483	9.88245965065141e-10	5.87887283434835e-08	12.4595118454616	Down	5.87887283434835e-08
MYG1-AS1	2.15807451779925	1.5899998975958	10.1021864382498	9.91508076615434e-10	5.88056591986631e-08	12.4562255169408	Up	5.88056591986631e-08
NCLN	1.22422812667867	4.87108295067871	10.0899241481075	1.01375740494569e-09	5.98744886271339e-08	12.434094601854	Not Sig	5.98744886271339e-08
IL4I1	1.78086162936135	3.54776027525692	10.0889251988673	1.01559259190328e-09	5.98744886271339e-08	12.4322908669863	Up	5.98744886271339e-08
EPHX2	-2.27953545340943	3.09775130608581	-10.0779430016211	1.03599662394275e-09	6.08956348894923e-08	12.4124527435705	Down	6.08956348894923e-08
NID2	2.3050716036998	5.653612518906	10.0750587095458	1.04142551504114e-09	6.10330976915802e-08	12.4072400609736	Up	6.10330976915802e-08
RAN	1.491638080521	8.10647103324488	10.0715426773291	1.04808337841849e-09	6.1143458589168e-08	12.4008842328264	Not Sig	6.1143458589168e-08
VAT1L	2.48465278650748	1.54645171742433	10.070797344161	1.04950037780901e-09	6.1143458589168e-08	12.3995367150585	Up	6.1143458589168e-08
SEZ6L2	2.7980172492819	2.19502871566246	10.0667499572164	1.05722985177938e-09	6.1412616390126e-08	12.3922180544631	Up	6.1412616390126e-08
CALU	1.76025530843634	7.13652721687231	10.0633082877189	1.0638489597312e-09	6.16158854976281e-08	12.385993047495	Up	6.16158854976281e-08
HMMR	2.10983547802155	1.81816784976436	10.0609146261155	1.06847781772798e-09	6.1703031871718e-08	12.3816627064473	Up	6.1703031871718e-08
ELK1	0.895261423486545	3.90023284214673	10.0419573571467	1.10588256088232e-09	6.36769113044485e-08	12.3473417339387	Not Sig	6.36769113044485e-08
SERPINH1	2.25209989586739	8.69568901981497	10.0363592126151	1.11718586121463e-09	6.41407580203164e-08	12.3371979260341	Up	6.41407580203164e-08
HPRT1	1.3591835913826	4.4139199233499	10.0294494303922	1.13130277201935e-09	6.47629847750209e-08	12.324671957097	Not Sig	6.47629847750209e-08
EGFR	-2.24898214874622	3.52872873841537	-10.0267723743429	1.13682164537831e-09	6.48908309139354e-08	12.3198173945199	Down	6.48908309139354e-08
LRIG3	-2.14639712330396	3.764450401222	-10.0146154724353	1.16223685142513e-09	6.61503683448021e-08	12.297760672691	Down	6.61503683448021e-08
FBXO44	-1.52555837736945	3.44003771189262	-10.0103083521112	1.17138193688093e-09	6.64792909580416e-08	12.2899416006362	Down	6.64792909580416e-08
ZWINT	2.56380564484452	3.62101986548771	10.0070462335183	1.17835782035053e-09	6.66835729281462e-08	12.284018038226	Up	6.66835729281462e-08
AC007342.4	-1.29638024902735	1.25955491256865	-10.0038629490999	1.18520662139387e-09	6.68795164929398e-08	12.2782363242613	Not Sig	6.68795164929398e-08
MAL2	-4.25960414247741	2.27945359339301	-9.993001845837	1.20888619594541e-09	6.79520882706948e-08	12.2584998983014	Down	6.79520882706948e-08
HID1	-1.57655365453538	2.89861628237434	-9.99199979266349	1.21109544664732e-09	6.79520882706948e-08	12.2566782456145	Down	6.79520882706948e-08
FAM214A	-1.7521411044273	4.14354228560474	-9.98852729006275	1.21878377478128e-09	6.81897437731737e-08	12.2503645247186	Down	6.81897437731737e-08
SCNN1B	-2.72079335424865	1.64424354422732	-9.98356741893608	1.22985302371812e-09	6.86146814080022e-08	12.2413438023413	Down	6.86146814080022e-08
IL7R	2.98571916479517	3.69215963036962	9.97910803158846	1.23989423260415e-09	6.89800312505127e-08	12.2332306573087	Up	6.89800312505127e-08
ARHGAP12	-1.61683894944722	3.54116814687434	-9.97646880740219	1.24587695048785e-09	6.91181735172333e-08	12.2284278166288	Down	6.91181735172333e-08
TXNDC5	1.35573339272446	7.04322269956284	9.97449697390566	1.25036630991819e-09	6.91729261089194e-08	12.2248389096833	Not Sig	6.91729261089194e-08
MACROD2	-1.43210849008372	1.2332327700756	-9.97231072399129	1.25536343787284e-09	6.92553851899122e-08	12.2208591674747	Not Sig	6.92553851899122e-08
KLHDC9	-1.62589761501333	1.43465153158903	-9.95853175653201	1.28733794904703e-09	7.0821516695484e-08	12.1957625958279	Down	7.0821516695484e-08
NTRK2	-3.92276581047828	2.93922057068661	-9.95037108451582	1.30667175029776e-09	7.14898913994927e-08	12.1808875957667	Down	7.14898913994927e-08
NIPA2	1.00264387306818	4.7783648413455	9.95034810173492	1.30672662254263e-09	7.14898913994927e-08	12.1808456915275	Not Sig	7.14898913994927e-08
NEK2	2.12703977694205	1.80424375203711	9.94649304236287	1.31596458744475e-09	7.17964105028557e-08	12.1738158525875	Up	7.17964105028557e-08
HYAL2	1.53105358858542	6.29745995718909	9.93984890814747	1.33204519078504e-09	7.24735331074506e-08	12.161695584734	Up	7.24735331074506e-08
FBXO27	-2.62392021588773	2.5004229517947	-9.93653431043941	1.34014338919498e-09	7.27138240016508e-08	12.1556469696956	Down	7.27138240016508e-08
CLIC1	1.13133001380134	8.71511977325553	9.93393650510893	1.34652596822771e-09	7.27650295110937e-08	12.1509054064523	Not Sig	7.27650295110937e-08
RAD54L	1.84956979022318	1.7237673831861	9.93315357132849	1.34845573676255e-09	7.27650295110937e-08	12.1494762119494	Up	7.27650295110937e-08
USB1	1.26693494116024	4.78834834348182	9.92298348897467	1.37378480514863e-09	7.39298362443744e-08	12.1309042755812	Not Sig	7.39298362443744e-08
NACC1	1.43887677722302	4.04471889833971	9.91408735549025	1.39634509950002e-09	7.49397166171887e-08	12.1146479023305	Not Sig	7.49397166171887e-08
SH3BGRL3	1.30724542445787	9.00904266549455	9.91122551075119	1.4036839560301e-09	7.51294258308796e-08	12.1094161514171	Not Sig	7.51294258308796e-08
SLC39A8	2.05962348951226	4.05563631690653	9.9094848278314	1.40816725943279e-09	7.51656847940475e-08	12.1062334889884	Up	7.51656847940475e-08
SND1	0.940683755257385	5.94647120833821	9.90708918729854	1.41436174030284e-09	7.52928419702995e-08	12.10185266909	Not Sig	7.52928419702995e-08
EDEM2	0.934654514260375	4.4032391131054	9.89779398133408	1.43866512993383e-09	7.63807427854652e-08	12.0848479144431	Not Sig	7.63807427854652e-08
SCN4B	-2.47404515296371	3.30378715899069	-9.89458499038693	1.44715551897117e-09	7.66255268087949e-08	12.0789747820664	Down	7.66255268087949e-08
COL4A1	3.29056640648525	8.1805098800691	9.88126405507508	1.48295896062199e-09	7.81198948113273e-08	12.054580551097	Up	7.81198948113273e-08
H2AX	2.12918923680103	4.70145636292242	9.88114276478302	1.48328914198723e-09	7.81198948113273e-08	12.0543583313596	Up	7.81198948113273e-08
NEAT1	-2.50115827272565	8.12099980120124	-9.87917881529338	1.48864609717628e-09	7.81935117532752e-08	12.0507598556342	Down	7.81935117532752e-08
STIL	1.30159351966366	1.33621223532447	9.87423679109368	1.50221502721377e-09	7.86969410808277e-08	12.0417025706284	Not Sig	7.86969410808277e-08
GLIS3	1.71337428740167	1.71554652660018	9.85288207767354	1.56233628538453e-09	8.14858079650644e-08	12.002529611198	Up	8.14858079650644e-08
TGFBR3	-2.56113415990458	3.45629348965701	-9.85240680938702	1.56370234019035e-09	8.14858079650644e-08	12.0016571160858	Down	8.14858079650644e-08
BOC	-1.75289314901176	4.15398800802872	-9.84669393593892	1.58021989653684e-09	8.21298498857961e-08	11.9911671819721	Down	8.21298498857961e-08
AC124852.1	-2.01052763447172	1.50098305544385	-9.83806686862355	1.60550651994465e-09	8.32250755089419e-08	11.9753182813786	Down	8.32250755089419e-08
ABLIM1	-2.07544433837187	4.4233253992	-9.83103445461717	1.62642899805549e-09	8.40889337999893e-08	11.9623918629297	Down	8.40889337999893e-08
STMN1	1.60448278518382	6.51573117509932	9.82746075781153	1.63716929965233e-09	8.44232210656227e-08	11.9558205438356	Up	8.44232210656227e-08
ARPC2	0.848283205097285	8.45446880963716	9.82102942171859	1.6566833278391e-09	8.52070201167244e-08	11.9439904550624	Not Sig	8.52070201167244e-08
MMP27	-2.93035618460624	1.73022962480581	-9.81808681618073	1.6656919898433e-09	8.52985931969151e-08	11.9385759196488	Down	8.52985931969151e-08
YWHAH	1.16799693083497	6.79501187080795	9.81762786422622	1.66710161893718e-09	8.52985931969151e-08	11.9377313255748	Not Sig	8.52985931969151e-08
TBC1D17	-1.00125111870673	4.95400539477908	-9.81419232787248	1.67769287436427e-09	8.56186932007606e-08	11.9314081608314	Not Sig	8.56186932007606e-08
CCT5	1.1998882029737	6.70692143267978	9.81046335184395	1.68926766714995e-09	8.56465987078238e-08	11.9245431956537	Not Sig	8.56465987078238e-08
RCC1	1.60427472774843	3.79484109646666	9.81024556511856	1.68994623115147e-09	8.56465987078238e-08	11.924142199613	Up	8.56465987078238e-08
VWA1	1.88848369476773	5.19949543229081	9.80982759882817	1.6912492909393e-09	8.56465987078238e-08	11.9233726093036	Up	8.56465987078238e-08
PGK1	1.12518088847917	7.43417085754122	9.79991139268076	1.72247138169779e-09	8.70046286151696e-08	11.9051075614126	Not Sig	8.70046286151696e-08
TEAD4	1.87460893562398	3.88446829318063	9.78995854110506	1.75440953144988e-09	8.83918067503449e-08	11.8867622748302	Up	8.83918067503449e-08
SYBU	-2.02062320587835	2.50536968582133	-9.78167723776695	1.78145102621284e-09	8.95258467371593e-08	11.8714882839085	Down	8.95258467371593e-08
ARPC5	1.34411690718634	7.03568274274742	9.76654161645493	1.83199551105211e-09	9.16233151909321e-08	11.8435493622096	Not Sig	9.16233151909321e-08
DEPDC1	1.67659332331532	1.27329527286706	9.76640267848774	1.83246630381864e-09	9.16233151909321e-08	11.8432927589259	Up	9.16233151909321e-08
APOBEC3B	2.56307010181782	2.16771880618794	9.76473890069096	1.83811377613917e-09	9.16736037342136e-08	11.8402197490059	Up	9.16736037342136e-08
LIMS2	-1.67813836709531	4.7180566390498	-9.76147281003626	1.84925256924664e-09	9.19968217698264e-08	11.8341862156657	Down	9.19968217698264e-08
NPR2	-1.27282861703875	4.30347466943808	-9.75607022045605	1.86783145498702e-09	9.26876161708381e-08	11.8242028480822	Not Sig	9.26876161708381e-08
GAMT	-1.22148015914578	4.15429075750802	-9.74880482013977	1.89312158377702e-09	9.37071460641505e-08	11.8107712729387	Not Sig	9.37071460641505e-08
LRATD2	-2.12663796557217	2.87882962679158	-9.74496004547898	1.90664808201641e-09	9.41407490495603e-08	11.8036606615993	Down	9.41407490495603e-08
PGM5P4	-1.81387077389048	1.17709157146052	-9.74349182570078	1.91183987399186e-09	9.4161689554462e-08	11.8009447991558	Down	9.4161689554462e-08
MARCKSL1	2.35490204544731	5.80640460009369	9.74021135946388	1.92349294201588e-09	9.42924452124782e-08	11.7948756982863	Up	9.42924452124782e-08
HSF4	-2.63622484485916	3.61772942684004	-9.74005693352893	1.9240433124369e-09	9.42924452124782e-08	11.794589964786	Down	9.42924452124782e-08
TBC1D1	1.33376788837341	5.44499985148255	9.73864996681867	1.92906522659312e-09	9.4304550062411e-08	11.7919865195598	Not Sig	9.4304550062411e-08
CLIP4	-2.07231030252983	3.21709234359954	-9.72223570679527	1.98866600020726e-09	9.69781568002305e-08	11.7615947170392	Down	9.69781568002305e-08
PBK	2.73094215186982	2.34056943126481	9.71825795704473	2.00339433995113e-09	9.74557591478692e-08	11.7542244691778	Up	9.74557591478692e-08
ARHGEF16	-1.73375268452676	1.60662826772078	-9.71382213593681	2.01995206249002e-09	9.80197868161621e-08	11.7460030582986	Down	9.80197868161621e-08
CHPF2	1.39246947128926	4.68435059744099	9.71111862372749	2.03011298614423e-09	9.80394357962307e-08	11.7409910819156	Not Sig	9.80394357962307e-08
LCTL	1.3325389188947	0.897028079220844	9.70982453643459	2.03499542111708e-09	9.80394357962307e-08	11.7385916693877	Not Sig	9.80394357962307e-08
QSOX1	1.25874565375969	5.91681572668969	9.7097574008971	2.03524904690909e-09	9.80394357962307e-08	11.7384671851174	Not Sig	9.80394357962307e-08
LTBP4	-2.33976838464368	6.38886306933624	-9.69753355565083	2.08197847032737e-09	9.98429019801916e-08	11.7157917103499	Down	9.98429019801916e-08
FAM167B	2.36858196268314	2.87700877905238	9.69604240304323	2.08775441048946e-09	9.98429019801916e-08	11.7130242669094	Up	9.98429019801916e-08
PGAP6	1.26506433535463	4.81477164530382	9.69601670353646	2.08785410216806e-09	9.98429019801916e-08	11.7129765684373	Not Sig	9.98429019801916e-08
FAM225A	2.36973126554233	2.07005457868654	9.69234435746489	2.10215040311956e-09	1.00283745076356e-07	11.7061597865606	Up	1.00283745076356e-07
ZNF577	-1.65878294351088	3.19622443750442	-9.68894467079432	2.11547561160944e-09	1.00416360286642e-07	11.6998475683777	Down	1.00416360286642e-07
PPP1CA	0.981086156089297	6.96359652464131	9.68848468938265	2.11728523302957e-09	1.00416360286642e-07	11.6989934030141	Not Sig	1.00416360286642e-07
TMEM50B	-1.05901460585389	4.45692166045803	-9.68774886056135	2.12018340453316e-09	1.00416360286642e-07	11.6976269439852	Not Sig	1.00416360286642e-07
MAP1S	1.50813830417309	4.39944050486514	9.67913647320235	2.15441159343701e-09	1.01793370742538e-07	11.6816282244099	Up	1.01793370742538e-07
CXCL6	5.3442132470908	2.7432785553599	9.67642896849477	2.16528983605368e-09	1.02063184396325e-07	11.6765966645665	Up	1.02063184396325e-07
MINDY1	-1.26539642204924	3.3428280783693	-9.67310236385575	2.17873341901886e-09	1.02452345299101e-07	11.6704132813462	Not Sig	1.02452345299101e-07
PPIB	1.72891598982092	9.74994668405654	9.6525213369016	2.26385014075477e-09	1.06201995914267e-07	11.6321259794376	Up	1.06201995914267e-07
COPG1	1.0990585393038	6.38413102953223	9.64932490149224	2.27737533485768e-09	1.06583324320946e-07	11.6261746453971	Not Sig	1.06583324320946e-07
HSPA5	1.40681963383431	7.38000983685993	9.63696781676255	2.33045421286074e-09	1.08809623413711e-07	11.6031549083695	Not Sig	1.08809623413711e-07
GALE	1.1791538163245	3.90477783691506	9.6333254804554	2.34634277155527e-09	1.0886800403305e-07	11.5963658891027	Not Sig	1.0886800403305e-07
SCUBE2	-2.00865851726201	2.59614046668217	-9.63293165280033	2.34806742816512e-09	1.0886800403305e-07	11.5956317228395	Down	1.0886800403305e-07
ANLN	2.54549681827468	2.81185285099274	9.63289191882779	2.34824150471287e-09	1.0886800403305e-07	11.5955576503779	Up	1.0886800403305e-07
MIR4435-2HG	2.38048972975603	5.972102000439	9.63109728607074	2.35611782851182e-09	1.08977346869106e-07	11.592211864048	Up	1.08977346869106e-07
ACTR3	1.38985295461362	6.62676324755631	9.62187934668227	2.39700696707949e-09	1.10609550466869e-07	11.5750199794232	Not Sig	1.10609550466869e-07
STK32A	-1.88630782014997	1.14260481894119	-9.61842957195752	2.4124978662558e-09	1.10640963549834e-07	11.5685831428295	Down	1.10640963549834e-07
CRY2	-2.10253682953279	4.23493553812972	-9.6180910644252	2.41402347734554e-09	1.10640963549834e-07	11.567951447692	Down	1.10640963549834e-07
LAMA3	-2.09831507415532	2.98136550611998	-9.61798672160803	2.4144939387331e-09	1.10640963549834e-07	11.5677567286291	Down	1.10640963549834e-07
ZNF704	-1.80369852102341	1.72731171501175	-9.60775060531645	2.46111114431569e-09	1.12516076620914e-07	11.5486477295024	Down	1.12516076620914e-07
PRELID1	1.14361031709543	7.1639608043806	9.60278580386147	2.48405641800872e-09	1.13302804285617e-07	11.5393744124091	Not Sig	1.13302804285617e-07
FAM95B1	-1.56511400960756	1.0325115434076	-9.59566937633419	2.51733254492403e-09	1.14488105518937e-07	11.526076653902	Down	1.14488105518937e-07
ARF1	0.79755711652525	8.3086927218075	9.59475599893672	2.52163675446772e-09	1.14488105518937e-07	11.5243694381276	Not Sig	1.14488105518937e-07
HHIPL1	1.69000049500247	1.79400577714394	9.58632850494074	2.56171186276215e-09	1.16040846994386e-07	11.5086122677204	Up	1.16040846994386e-07
VMO1	2.29882253827185	3.31573972716642	9.56384541325179	2.67188361295102e-09	1.20754465345041e-07	11.4665294856199	Up	1.20754465345041e-07
STAG3L5P-PVRIG2P-PILRB	-1.75129144158845	3.40460956940772	-9.55036016928015	2.74030663955042e-09	1.23564055093883e-07	11.4412567428807	Down	1.23564055093883e-07
ALDH3A2	-2.23538114719599	5.61243932214206	-9.54601187826238	2.76275422309439e-09	1.24292473590237e-07	11.4331025228132	Down	1.24292473590237e-07
BCKDK	0.768969632136818	5.02592055203804	9.5404587240527	2.79169885837819e-09	1.25309210120385e-07	11.422685260337	Not Sig	1.25309210120385e-07
SSR1	1.12848521005092	5.61283657925614	9.53778036255909	2.80577128520807e-09	1.25415948068788e-07	11.4176594302949	Not Sig	1.25415948068788e-07
N4BP2L2	-1.22667555539233	4.94319955630543	-9.53758944900889	2.80677716690655e-09	1.25415948068788e-07	11.4173011533715	Not Sig	1.25415948068788e-07
TFDP2	-1.02566663449777	4.04865686766396	-9.52245397456425	2.88772254954927e-09	1.2874158093363e-07	11.3888820504861	Not Sig	1.2874158093363e-07
PJVK	-1.28241027856958	1.65046493868861	-9.51843119595153	2.90964044407287e-09	1.29426573807295e-07	11.3813236360651	Not Sig	1.29426573807295e-07
PLPP3	-1.91068219529286	6.30153043176778	-9.51018316394884	2.95511956163094e-09	1.30902910384549e-07	11.3658197416574	Down	1.30902910384549e-07
KLHDC2	-0.96289305033443	5.22571726819801	-9.51000932519934	2.95608597627893e-09	1.30902910384549e-07	11.3654928795129	Not Sig	1.30902910384549e-07
S100A11	1.15883179070898	10.334027350389	9.50801608459903	2.96719032590691e-09	1.31100691133471e-07	11.3617447845298	Not Sig	1.31100691133471e-07
ITGAV	1.52683935343982	4.97269851644104	9.50417543553835	2.98870850850688e-09	1.31756680899578e-07	11.3545213480487	Up	1.31756680899578e-07
COTL1	2.22361023582032	6.95919528767278	9.49955080681965	3.01483364542097e-09	1.3261239308923e-07	11.3458208457247	Up	1.3261239308923e-07
CHADL	-1.71750186998585	1.28272108312285	-9.49410508197343	3.04590057698477e-09	1.33681191989887e-07	11.3355719830046	Down	1.33681191989887e-07
BMP4	-2.18045485469088	2.85297877609697	-9.48525894470908	3.09707447297347e-09	1.35625766831987e-07	11.3189152391182	Down	1.35625766831987e-07
RCN1	1.516775406568	6.88230905303534	9.48231908145748	3.11427759287642e-09	1.36077394821481e-07	11.3133773782268	Up	1.36077394821481e-07
AL158206.1	-1.60334745330165	1.56571220439341	-9.47253417575675	3.1722515225651e-09	1.38122124576183e-07	11.294937236734	Down	1.38122124576183e-07
CD300C	1.99753800883424	2.54804525124962	9.47206478830621	3.17506048392846e-09	1.38122124576183e-07	11.2940523364452	Up	1.38122124576183e-07
OVGP1	-1.55479667939865	1.78730707202869	-9.46778924740581	3.2007654873347e-09	1.38934326098594e-07	11.2859906524396	Down	1.38934326098594e-07
CRACR2B	-2.48056546465785	3.14940658785374	-9.46138824719766	3.23965228398472e-09	1.40313887299777e-07	11.2739168464861	Down	1.40313887299777e-07
PHC2	1.31211314359501	6.11798602584852	9.45298018547381	3.29147652024547e-09	1.42246523577348e-07	11.2580490568282	Not Sig	1.42246523577348e-07
NOP10	1.05194334001828	7.95640085966585	9.45139340332383	3.30135272281595e-09	1.4236182592929e-07	11.2550534201268	Not Sig	1.4236182592929e-07
PLA2G4B	-2.22836933082026	2.27937006964073	-9.44293396552991	3.35452469922232e-09	1.44339570391374e-07	11.23907751739	Down	1.44339570391374e-07
PLP1	-3.09949305298109	2.31808626895818	-9.43815001358187	3.38498592114752e-09	1.45333634657964e-07	11.230038709501	Down	1.45333634657964e-07
SEPTIN7P13	-1.7626381217544	2.55634077409204	-9.43609696650411	3.39814609936463e-09	1.45582181046532e-07	11.2261587541508	Down	1.45582181046532e-07
CKAP4	1.9786503304423	5.95890799189093	9.42169264048314	3.49198057481798e-09	1.49278390373712e-07	11.1989210919718	Up	1.49278390373712e-07
PGF	2.79052682298582	4.51095255273769	9.41797381777916	3.51663898986889e-09	1.49783613576747e-07	11.1918845938599	Up	1.49783613576747e-07
GLIPR1	2.04333184151296	4.71250925385964	9.41590574518701	3.53042967041953e-09	1.49783613576747e-07	11.1879707415208	Up	1.49783613576747e-07
CDC25C	1.56075977584895	1.31144085887135	9.41549139983074	3.53319940342914e-09	1.49783613576747e-07	11.1871865201166	Up	1.49783613576747e-07
TUBB3	3.71505304979384	4.2265032027142	9.41535153038058	3.53413488236781e-09	1.49783613576747e-07	11.1869217874902	Up	1.49783613576747e-07
AC226119.1	-1.36158438179161	0.944857302229938	-9.41237165320724	3.55412600383542e-09	1.5013120491021e-07	11.1812811243507	Not Sig	1.5013120491021e-07
FAM111B	1.51431459415491	1.10648155262045	9.41186458080309	3.55753943787233e-09	1.5013120491021e-07	11.1803211612705	Up	1.5013120491021e-07
AC004922.1	1.34302373109286	3.16760510472469	9.40630087112206	3.59521598812795e-09	1.51397688199418e-07	11.1697860079952	Not Sig	1.51397688199418e-07
JMJD7-PLA2G4B	-2.07522296059975	2.51532916623775	-9.39406168483768	3.67955824669446e-09	1.54619734834501e-07	11.1465961408937	Down	1.54619734834501e-07
TGFB1	1.50672904207345	6.00131415700688	9.39210054641837	3.69326194037712e-09	1.54866079240866e-07	11.1428784888531	Up	1.54866079240866e-07
COL15A1	1.968002209861	7.03989830563575	9.37959177124372	3.78192036078375e-09	1.58247726960761e-07	11.1191541493807	Up	1.58247726960761e-07
STEAP1B	1.96929139289823	2.07283963880634	9.36563573989194	3.88344056393515e-09	1.62152116570231e-07	11.0926605190936	Up	1.62152116570231e-07
SPAG5	1.7668391912319	3.22731570301018	9.36431552060416	3.89318910591818e-09	1.62216212746591e-07	11.0901529289172	Up	1.62216212746591e-07
ARPC4	0.934934420707076	7.21952486209215	9.35895189145652	3.93305547354408e-09	1.6353230653157e-07	11.0799630206005	Not Sig	1.6353230653157e-07
CDCA3	2.21115051887866	2.81499347054456	9.34550757797817	4.03485065899192e-09	1.67412396040106e-07	11.0544045722793	Up	1.67412396040106e-07
GDPD3	-1.48096373448889	2.61042601615057	-9.34297537969637	4.05432659694245e-09	1.67867820313655e-07	11.0495880338865	Not Sig	1.67867820313655e-07
VDAC1	1.04436211016061	6.5784125526274	9.33880672481043	4.08660119477044e-09	1.68850153968025e-07	11.0416569137253	Not Sig	1.68850153968025e-07
GANAB	0.943694999143579	6.64408058160607	9.33606611875828	4.10796427767415e-09	1.69178754810264e-07	11.03644148982	Not Sig	1.69178754810264e-07
AC007098.1	-1.5659419169681	1.29216239082966	-9.33559015416279	4.11168619285704e-09	1.69178754810264e-07	11.0355356190283	Down	1.69178754810264e-07
GRTP1	-2.22519423793797	1.9934846015531	-9.32903252827184	4.16332174295135e-09	1.70947202543221e-07	11.0230518842985	Down	1.70947202543221e-07
KLF3-AS1	-1.67936049896149	1.53131180506636	-9.32784431032771	4.17274948788334e-09	1.7097884312385e-07	11.0207892673353	Down	1.7097884312385e-07
SAV1	-0.992809503745315	4.38046923266066	-9.30470118839316	4.36084707457704e-09	1.78316210606411e-07	10.9766825729538	Not Sig	1.78316210606411e-07
CPE	-1.97206371778922	6.03923234953778	-9.30275076321645	4.37709497934073e-09	1.78610797194172e-07	10.972962162446	Down	1.78610797194172e-07
INHBA	3.0435475151196	2.9060765391633	9.29908615260397	4.40779242355557e-09	1.79492578072624e-07	10.9659706005412	Up	1.79492578072624e-07
MSC	2.28868482598043	4.63075687670896	9.2948414198105	4.44362799672892e-09	1.80579532788881e-07	10.9578700193926	Up	1.80579532788881e-07
ACBD4	-1.54911490968991	3.00504764535544	-9.2933613943509	4.45619366869691e-09	1.80718326399926e-07	10.9550449998501	Down	1.80718326399926e-07
GSN	-2.42642087129948	9.29666445574807	-9.29097935998967	4.47649480634307e-09	1.81169615625565e-07	10.9504976474461	Down	1.81169615625565e-07
MTERF2	-1.36788621705757	3.0903174756925	-9.28804523120074	4.501632821307e-09	1.81814413539495e-07	10.9448953000347	Not Sig	1.81814413539495e-07
SLC9A3-AS1	-2.58503578045247	2.35505415184071	-9.28034681413976	4.5682853561984e-09	1.84129868948813e-07	10.9301907126395	Down	1.84129868948813e-07
AC046185.3	1.48809312473675	1.63487603687441	9.27750050630317	4.59318636709901e-09	1.84450198251572e-07	10.9247520455932	Not Sig	1.84450198251572e-07
CDT1	2.06696776154959	2.16656094970669	9.27730393327352	4.59491126783663e-09	1.84450198251572e-07	10.9243763981202	Up	1.84450198251572e-07
ULK1	-1.08741942550265	4.33516288672215	-9.26915723865134	4.66698998983288e-09	1.86963594927382e-07	10.9088036976326	Not Sig	1.86963594927382e-07
ACADSB	-1.58596996757448	2.75870584339878	-9.25552249929963	4.79025320989606e-09	1.91513159707383e-07	10.8827206636668	Down	1.91513159707383e-07
ATG14	-1.14089169800437	2.87636313703777	-9.25358853685733	4.8080077777093e-09	1.91765388344789e-07	10.8790190231308	Not Sig	1.91765388344789e-07
MFSD4A	-2.4335813668943	2.12433549998083	-9.25272239231582	4.81598139843115e-09	1.91765388344789e-07	10.8773610448662	Down	1.91765388344789e-07
PLCD1	-1.25912073758876	3.85607387643497	-9.24325128288893	4.90406923662299e-09	1.94880014936225e-07	10.8592248864794	Not Sig	1.94880014936225e-07
TMEM225B	-1.23002686623542	0.823532371630247	-9.24125517248798	4.92284614924518e-09	1.95036778319243e-07	10.8554010262446	Not Sig	1.95036778319243e-07
CIAO2A	1.00077378088706	5.73828720566072	9.24073360201757	4.92776467753428e-09	1.95036778319243e-07	10.8544017894201	Not Sig	1.95036778319243e-07
PPIL1	1.16737257727172	3.80640245098014	9.23799068820239	4.95371477629209e-09	1.95671733663537e-07	10.8491462554646	Not Sig	1.95671733663537e-07
CX3CL1	-2.13620317223166	3.32408963571042	-9.23488016128913	4.98331391433555e-09	1.96127082821223e-07	10.8431851480142	Down	1.96127082821223e-07
EXD3	-1.01228241620784	3.11296430294231	-9.23468370537858	4.9851894802501e-09	1.96127082821223e-07	10.8428086107429	Not Sig	1.96127082821223e-07
GARS1	1.36141606105672	5.73899570135822	9.23323750961604	4.99901881465135e-09	1.96127082821223e-07	10.8400366011107	Not Sig	1.96127082821223e-07
GBGT1	1.12356465511256	2.85058354528944	9.23166589367452	5.01409249380938e-09	1.96127082821223e-07	10.8370238753778	Not Sig	1.96127082821223e-07
CCDC146	-3.56977435300463	3.48614046340474	-9.23074681734041	5.02292931751984e-09	1.96127082821223e-07	10.8352618899031	Down	1.96127082821223e-07
GOLGA8A	-1.97480448815821	3.82276914347588	-9.23054982083566	5.02482551430576e-09	1.96127082821223e-07	10.8348842080699	Down	1.96127082821223e-07
RERGL	-3.65241277781098	2.6147846724981	-9.22585026276507	5.0702815032821e-09	1.97510965857636e-07	10.8258726797518	Down	1.97510965857636e-07
ITGA9-AS1	-1.39682429434966	2.50282209164058	-9.21903034513768	5.1370043481587e-09	1.99328981794571e-07	10.8127900726808	Not Sig	1.99328981794571e-07
TPM4	1.78444859781907	8.98283844468401	9.21812926541408	5.14588777373976e-09	1.99328981794571e-07	10.8110610733729	Up	1.99328981794571e-07
AC012321.1	-1.60394938927112	4.44750931693773	-9.21799331868884	5.14722940330284e-09	1.99328981794571e-07	10.8108002082666	Down	1.99328981794571e-07
KANTR	-1.35816103541955	2.03890960260914	-9.21448860834451	5.18194184389143e-09	2.00280531148446e-07	10.8040742484084	Not Sig	2.00280531148446e-07
ALDH1B1	1.76203166867537	3.75925781433709	9.21282635957084	5.19849018145648e-09	2.0052769742923e-07	10.8008836211352	Up	2.0052769742923e-07
ARHGEF26	-2.06494876207198	1.90484660286988	-9.20943339429645	5.2324383736815e-09	2.01443777544268e-07	10.7943698020772	Down	2.01443777544268e-07
FAM20C	1.9294648422014	5.46363552748048	9.20382426536099	5.28906411714805e-09	2.03159038869516e-07	10.7835980233069	Up	2.03159038869516e-07
H4C1	1.62860347872397	0.98495582940408	9.20298758533535	5.29756481102788e-09	2.03159038869516e-07	10.7819909022998	Up	2.03159038869516e-07
GOLGA2P5	-1.53807560862684	1.22012160595673	-9.19612767344495	5.36779690665547e-09	2.05453466872956e-07	10.7688106494304	Down	2.05453466872956e-07
NPIPB13	-1.63283282912375	4.18380399518495	-9.18400129425599	5.49431301083359e-09	2.09889133392579e-07	10.7454963412402	Down	2.09889133392579e-07
RGN	-1.95286032358572	1.84659469335785	-9.18078054305537	5.52843118233066e-09	2.10528244440539e-07	10.7393007915783	Down	2.10528244440539e-07
ANGPTL1	-3.45703237123797	3.74310190010156	-9.17985217275921	5.53830625878009e-09	2.10528244440539e-07	10.7375146888944	Down	2.10528244440539e-07
TGM2	3.31853950874424	4.35829584047317	9.17940943055062	5.54302213210534e-09	2.10528244440539e-07	10.7366628513567	Up	2.10528244440539e-07
TNFAIP8L1	1.404202423829	3.4002072422653	9.17304838583767	5.61123727104659e-09	2.12710050102054e-07	10.7244212899638	Not Sig	2.12710050102054e-07
HAGLROS	1.30417728549723	1.27446441630664	9.1718157973769	5.62455553203166e-09	2.12806459305796e-07	10.7220486006636	Not Sig	2.12806459305796e-07
ZNF204P	-1.67710440983029	1.34428784141565	-9.1699607552408	5.64466114125701e-09	2.13158809827583e-07	10.7184773274988	Down	2.13158809827583e-07
RANBP1	1.29817591404844	6.82533752862503	9.16399704019855	5.70980314328225e-09	2.15207274961497e-07	10.7069930423847	Not Sig	2.15207274961497e-07
TFPT	1.10918688085031	4.69112254441861	9.16069173107981	5.74624165190581e-09	2.161681383336e-07	10.7006259846721	Not Sig	2.161681383336e-07
PNPLA6	0.874495143973122	5.21034628380499	9.15939173038374	5.7606389928822e-09	2.16297756862022e-07	10.6981213772915	Not Sig	2.16297756862022e-07
MCM3	1.11844440862315	4.76249002296667	9.15747173309268	5.78197099652466e-09	2.16322312512153e-07	10.6944218589381	Not Sig	2.16322312512153e-07
GIGYF1	-1.25685895170114	4.02729934116049	-9.15736142573156	5.78319903829959e-09	2.16322312512153e-07	10.6942092998666	Not Sig	2.16322312512153e-07
TOR1A	0.776921964637176	4.92142391796281	9.15570363587145	5.8016875895645e-09	2.16603648192626e-07	10.6910145912159	Not Sig	2.16603648192626e-07
ABRACL	1.69775232240442	5.1605941940673	9.14863636881666	5.88119395382974e-09	2.191576992229e-07	10.6773912170234	Up	2.191576992229e-07
PSRC1	1.50829232968176	2.64869123354562	9.14673219668483	5.90280791205667e-09	2.19548881851449e-07	10.6737194553513	Up	2.19548881851449e-07
COL24A1	1.73813419982899	1.41422677526476	9.1378039628069	6.00525202456262e-09	2.2293933737803e-07	10.6564969254388	Up	2.2293933737803e-07
AC244197.3	-1.64995118146893	3.34698722869281	-9.13530839667114	6.03421415163026e-09	2.23594239202059e-07	10.6516810809056	Down	2.23594239202059e-07
VIT	-3.23170835027542	2.83845228960342	-9.13314231464776	6.05946957803739e-09	2.24109595816926e-07	10.6475003862483	Down	2.24109595816926e-07
FARSA	0.896491719855604	5.17040046494045	9.12921131198246	6.10558269829131e-09	2.25393006151875e-07	10.6399116637731	Not Sig	2.25393006151875e-07
MAGED4B	3.1580756818979	3.34687655766796	9.12745433426856	6.12631036207581e-09	2.25736249348875e-07	10.6365191845152	Up	2.25736249348875e-07
GDI2	0.603512000347762	7.02142442267786	9.12465649181187	6.15946780531483e-09	2.26535361554875e-07	10.6311160875591	Not Sig	2.26535361554875e-07
DPM2	1.01552717463703	5.48156664129157	9.11474704994626	6.27840576828239e-09	2.3048050915163e-07	10.6119708858039	Not Sig	2.3048050915163e-07
DNAJC15	1.32855389550722	3.51720575869917	9.10895596580177	6.34901043265136e-09	2.32639992662086e-07	10.6007763296736	Not Sig	2.32639992662086e-07
PRICKLE2-DT	1.45512272188337	0.761441236782603	9.09925291134741	6.4691558998646e-09	2.36332098960719e-07	10.5820096006996	Not Sig	2.36332098960719e-07
AC009879.3	-2.43299573041428	1.84970564589772	-9.09888922628574	6.47370458418982e-09	2.36332098960719e-07	10.5813059501988	Down	2.36332098960719e-07
AC104452.1	-1.86623785948198	1.98763035842005	-9.09082085749637	6.57547254206686e-09	2.38374971784133e-07	10.5656908739354	Down	2.38374971784133e-07
RNF112	-1.96436900784573	1.76254175633683	-9.0905682730597	6.57868501831894e-09	2.38374971784133e-07	10.5652018950613	Down	2.38374971784133e-07
STIP1	1.00096681291373	5.93012732805677	9.08965722908184	6.5902855541364e-09	2.38374971784133e-07	10.5634381315646	Not Sig	2.38374971784133e-07
DIO3OS	-2.64411359134653	2.22928177992224	-9.08964070466311	6.59049615863908e-09	2.38374971784133e-07	10.5634061395825	Down	2.38374971784133e-07
NETO2	1.80663037535485	2.13425303882437	9.08920760614557	6.596018502352e-09	2.38374971784133e-07	10.562567629254	Up	2.38374971784133e-07
CHST1	2.40190605795155	2.36479458504818	9.08873253785951	6.60208149700865e-09	2.38374971784133e-07	10.5616478334671	Up	2.38374971784133e-07
EFCC1	-1.63386008005452	1.5670790538784	-9.0824389007972	6.68294931330046e-09	2.40854468864387e-07	10.54945965348	Down	2.40854468864387e-07
TOMM40	1.17339805861032	5.05418624163231	9.08057099697682	6.70714687326501e-09	2.40973006919823e-07	10.5458412716633	Not Sig	2.40973006919823e-07
MSN	1.33525383551498	7.63619552608801	9.08030187085078	6.71064069903304e-09	2.40973006919823e-07	10.5453198994605	Not Sig	2.40973006919823e-07
FRZB	-2.57612865160511	2.64686763209452	-9.07010345184844	6.84443426962219e-09	2.45331355399343e-07	10.5255555628389	Down	2.45331355399343e-07
CNN2	1.47335160444281	6.87643145452617	9.06502959541223	6.91202308299916e-09	2.47305173712379e-07	10.5157173291484	Not Sig	2.47305173712379e-07
CRIP3	-1.37875848004035	0.955403112830006	-9.06283477263414	6.94147380610948e-09	2.47909778789624e-07	10.5114604858335	Not Sig	2.47909778789624e-07
RGMA	-1.84945214982291	2.92300554187627	-9.06131702928525	6.96191516069997e-09	2.48191018815568e-07	10.5085164550917	Down	2.48191018815568e-07
STARD3NL	1.24335542053983	4.85907215453843	9.05837844806403	7.00166984622968e-09	2.4915852155502e-07	10.5028154861866	Not Sig	2.4915852155502e-07
RHBDL1	-1.23617670754469	1.07591289469428	-9.05733993483718	7.01577548110691e-09	2.49211449193995e-07	10.5008004503666	Not Sig	2.49211449193995e-07
CLEC5A	3.31726974320336	3.00370828206122	9.05214234698729	7.08681472636712e-09	2.51282927909786e-07	10.4907133513158	Up	2.51282927909786e-07
EIF4EBP1	2.2340649455687	5.90105110696767	9.04601505312186	7.17151717471093e-09	2.53576106414141e-07	10.4788172867553	Up	2.53576106414141e-07
MMP28	-1.67698875216695	4.08164095775672	-9.04560903340281	7.17716675875974e-09	2.53576106414141e-07	10.4780288263684	Down	2.53576106414141e-07
UVSSA	-1.40650077623143	3.85649750895148	-9.04296551957214	7.21406278155486e-09	2.54424535599479e-07	10.4728947756935	Not Sig	2.54424535599479e-07
MIR6089	-1.61210013866004	1.95994632050462	-9.0380417396282	7.28330868708727e-09	2.56408817415283e-07	10.4633296458191	Down	2.56408817415283e-07
SRPRB	1.36250584902431	5.01605022503062	9.03595358763685	7.31288275584196e-09	2.5699187620619e-07	10.4592721352367	Not Sig	2.5699187620619e-07
PIMREG	2.28627139895904	2.16977721660319	9.03143009462857	7.37737467969125e-09	2.58797779616167e-07	10.4504804774011	Up	2.58797779616167e-07
RACGAP1	1.78644279838302	3.62507304278985	9.02017005947205	7.54047686045628e-09	2.64050386514205e-07	10.4285840318495	Up	2.64050386514205e-07
LINC02210	-1.9726571465775	2.45764515719708	-9.01862844243213	7.56309570397815e-09	2.64067482336089e-07	10.4255848515613	Down	2.64067482336089e-07
EZH1	-1.71665147349153	4.27548044425294	-9.01831480136393	7.56770607606208e-09	2.64067482336089e-07	10.4249746309857	Down	2.64067482336089e-07
EPSTI1	1.3579101013424	3.4958073458624	9.00630724996343	7.746414296529e-09	2.69826600275922e-07	10.4016027675422	Not Sig	2.69826600275922e-07
NUSAP1	2.33633158131718	3.08440972283962	9.00357304096021	7.78771396653323e-09	2.70787589505337e-07	10.3962781080628	Up	2.70787589505337e-07
PODN	-3.12663479780324	5.18906314724025	-8.99803182746353	7.87211256560018e-09	2.7324116550194e-07	10.3854839394479	Down	2.7324116550194e-07
FAM8A1	-1.07626845437117	3.64262745184499	-8.99364147427631	7.9396535121603e-09	2.7510202958801e-07	10.376928687758	Not Sig	2.7510202958801e-07
AHNAK	-1.62093262466134	7.51847526373625	-8.98987138599983	7.9981304194864e-09	2.76642864772078e-07	10.369580042566	Down	2.76642864772078e-07
SCNN1D	-1.55032706176278	1.35425733880137	-8.98783414210583	8.02991475420148e-09	2.77256672020068e-07	10.3656082560081	Down	2.77256672020068e-07
.411	2.1839814301948	2.26501987961256	8.9844763646502	8.08258686960502e-09	2.78588290880801e-07	10.3590607529138	Up	2.78588290880801e-07
LIFR	-1.78903831690252	2.37197745097899	-8.98355755763417	8.09706198338944e-09	2.78601000299549e-07	10.3572688591787	Down	2.78601000299549e-07
TROAP	2.53940420069804	2.63586268436313	8.98130781903461	8.13261819145205e-09	2.79337755271614e-07	10.3528808499583	Up	2.79337755271614e-07
.649	-1.45290080177177	3.0308274384919	-8.97759401692895	8.19166692715016e-09	2.80877468422249e-07	10.3456357618935	Not Sig	2.80877468422249e-07
WNT11	-3.13505755814551	2.39233959280345	-8.97494466334764	8.23406189923547e-09	2.81549574509536e-07	10.3404661224195	Down	2.81549574509536e-07
FXN	1.18744897080358	3.07890796213658	8.97458840953061	8.23977995273479e-09	2.81549574509536e-07	10.3397708981412	Not Sig	2.81549574509536e-07
MYO15B	-2.00255781897893	5.03302746472593	-8.9692093785923	8.32661681403216e-09	2.83978201969666e-07	10.3292717166071	Down	2.83978201969666e-07
SLC39A1	0.788622590107434	6.29571297411928	8.96840933293178	8.33961301986868e-09	2.83978201969666e-07	10.3277097964866	Not Sig	2.83978201969666e-07
AC020917.4	-1.15962096838933	1.17797904964946	-8.96280374703777	8.43126223026581e-09	2.86604869273235e-07	10.3167636541362	Not Sig	2.86604869273235e-07
MMP9	5.33057703701578	6.39328306680161	8.95809160548157	8.50910931269737e-09	2.8875413904772e-07	10.3075588813397	Up	2.8875413904772e-07
SNAI2	1.64351945356996	5.55923594289075	8.9548206447882	8.56358395666759e-09	2.90104259252461e-07	10.3011675736937	Up	2.90104259252461e-07
CC2D1A	-0.864689782578866	4.01953348027029	-8.95136461236637	8.62153263444455e-09	2.91567242346369e-07	10.2944130765584	Not Sig	2.91567242346369e-07
SH3BP5-AS1	-1.5785446838916	2.6616256218809	-8.95007430662931	8.64327150303113e-09	2.91802755871564e-07	10.2918908797701	Down	2.91802755871564e-07
ENPP3	-1.21345276404671	0.990078970763419	-8.94412881938568	8.744174698403e-09	2.94705546575869e-07	10.2802661673676	Not Sig	2.94705546575869e-07
YARS1	0.957380807545769	5.25583477963966	8.94086953001892	8.8000053805807e-09	2.9608195275378e-07	10.2738915283612	Not Sig	2.9608195275378e-07
FHL3	1.80193359184979	4.30425750081875	8.93352153182711	8.92723052790285e-09	2.99749760150437e-07	10.2595147816328	Up	2.99749760150437e-07
SPINDOC	1.29775869835382	3.52690401499677	8.93282592298216	8.93937259385354e-09	2.99749760150437e-07	10.2581534085617	Not Sig	2.99749760150437e-07
CCN5	-3.31462257534066	6.58402562774299	-8.93108331084527	8.96986543678275e-09	3.00262444705863e-07	10.2547426630756	Down	3.00262444705863e-07
SMIM19	-1.09459888791688	5.32072797964986	-8.92867278224235	9.01222306147496e-09	3.01055193991481e-07	10.2500239554573	Not Sig	3.01055193991481e-07
MYL12A	0.881767527320498	9.2242066505412	8.92800271225095	9.02403416926363e-09	3.01055193991481e-07	10.2487121268945	Not Sig	3.01055193991481e-07
ACTG1	1.42134976880799	10.7413198702586	8.92392300408783	9.09629200423255e-09	3.02954076026295e-07	10.2407237758655	Not Sig	3.02954076026295e-07
MCM10	1.66851961813389	1.32873227955072	8.92165347011827	9.13674755568501e-09	3.03789165361581e-07	10.2362788982964	Up	3.03789165361581e-07
SNRPC	0.845623784884561	6.59878224671688	8.9206133972545	9.15534946786901e-09	3.038960537654e-07	10.2342416853132	Not Sig	3.038960537654e-07
CARM1	0.748824360323751	4.73110337104624	8.9177395241382	9.20695308209688e-09	3.05096180153378e-07	10.2286118089183	Not Sig	3.05096180153378e-07
AQP1	-2.11790889428128	7.69770124769129	-8.91593334283313	9.23953887097499e-09	3.05663136853863e-07	10.2250729546501	Down	3.05663136853863e-07
ANKRD35	-2.41464966938344	2.69423802257748	-8.91152030686689	9.31965806667535e-09	3.07798071600064e-07	10.2164246315773	Down	3.07798071600064e-07
ZNF91	-1.23284158621852	2.75283033199644	-8.9020432217178	9.49415212449039e-09	3.13037570047888e-07	10.1978432873701	Not Sig	3.13037570047888e-07
GPRIN1	1.36170214032385	1.0772994423712	8.9009953185851	9.51365260058467e-09	3.13050829995452e-07	10.1957879600862	Not Sig	3.13050829995452e-07
COA4	0.781651194741858	5.79579952500267	8.90031924581512	9.52625563682362e-09	3.13050829995452e-07	10.1944618514904	Not Sig	3.13050829995452e-07
OIP5	1.38492004345194	1.59955278315076	8.89913817496229	9.54831403915806e-09	3.13254488826199e-07	10.1921450469971	Not Sig	3.13254488826199e-07
CHST2	1.33703891286874	3.03368653445523	8.8944297243678	9.63677806698331e-09	3.14644577426722e-07	10.182907012589	Not Sig	3.14644577426722e-07
CCR5AS	1.86922615269533	1.67618279231504	8.89441951627826	9.6369707778084e-09	3.14644577426722e-07	10.1828869809436	Up	3.14644577426722e-07
SYNCRIP	1.03774174108659	5.63601463669817	8.89433960710868	9.63847946041351e-09	3.14644577426722e-07	10.1827301722561	Not Sig	3.14644577426722e-07
GNG5	0.80574051420284	7.11246352542569	8.89314761225748	9.6610132909489e-09	3.14859756594457e-07	10.180390974654	Not Sig	3.14859756594457e-07
HOXC-AS1	-2.12411593218369	1.84236614869138	-8.88950235381941	9.73026286051397e-09	3.16594219926114e-07	10.1732362451364	Down	3.16594219926114e-07
FBLIM1	1.90022954045434	5.03435175427873	8.88808297701861	9.75736559668234e-09	3.16953898905388e-07	10.1704498778732	Up	3.16953898905388e-07
MRNIP	-1.61939209679802	4.14054158007081	-8.88154350631096	9.88324722842581e-09	3.20232337596445e-07	10.1576087757359	Down	3.20232337596445e-07
KLF4	-4.09079040302598	5.45859662745838	-8.88115799639553	9.89072030044717e-09	3.20232337596445e-07	10.1568515962838	Down	3.20232337596445e-07
PLIN3	1.52761288810113	5.94850101637172	8.87707402287707	9.97024733848336e-09	3.22278862414151e-07	10.1488290353655	Up	3.22278862414151e-07
SZRD1	0.738566205726196	6.19390626442549	8.87449555383933	1.0020797864983e-08	3.23383591231068e-07	10.1437627266427	Not Sig	3.23383591231068e-07
AC010542.3	-1.11112163387677	0.926432946355105	-8.87339553455224	1.0042444135902e-08	3.23553461148557e-07	10.1416010783715	Not Sig	3.23553461148557e-07
PRIMA1	-1.69542071643092	0.998465378319192	-8.87230668084301	1.00639182896309e-08	3.23717241400994e-07	10.1394612103368	Down	3.23717241400994e-07
P2RY6	2.26772186513275	2.49849854084744	8.86965126011988	1.0116487206428e-08	3.24879060694234e-07	10.1342419762483	Up	3.24879060694234e-07
IRX6	-2.53232939857765	1.74802114369097	-8.86734821778473	1.01623099549243e-08	3.25820814301549e-07	10.1297145698132	Down	3.25820814301549e-07
DUSP22	-1.02573649326701	5.0012265076144	-8.8627611793794	1.02542167653445e-08	3.28234653347737e-07	10.1206950600339	Not Sig	3.28234653347737e-07
JPT1	2.37183345404109	5.7609692308755	8.85651027303391	1.03808462568122e-08	3.31750345585826e-07	10.1083992955524	Up	3.31750345585826e-07
TMED10	0.818044662565636	7.3441396425557	8.84056826530126	1.07111661229264e-08	3.41604960183148e-07	10.0770168212289	Not Sig	3.41604960183148e-07
NUF2	1.93899920704882	2.04044055463796	8.83960745107512	1.07314181018318e-08	3.41604960183148e-07	10.0751243204417	Up	3.41604960183148e-07
RPL21P134	-1.7313792079957	3.81425666268096	-8.8391488821132	1.0741097735379e-08	3.41604960183148e-07	10.0742210402231	Down	3.41604960183148e-07
.440	-1.2928699148247	2.08104933214684	-8.83643409748412	1.07985874920743e-08	3.42881194483066e-07	10.0688729266788	Not Sig	3.42881194483066e-07
HMCN2	-2.92736796693632	2.1324558866743	-8.83151121800894	1.0903649663954e-08	3.45661446008173e-07	10.0591723288481	Down	3.45661446008173e-07
LMAN2	0.852912502636118	7.18099892586705	8.8284522203406	1.09694652477236e-08	3.47190606798943e-07	10.0531428798524	Not Sig	3.47190606798943e-07
.583	-0.971359632565071	0.691941958773977	-8.82747671434015	1.0990539891517e-08	3.47301060571937e-07	10.0512198383324	Not Sig	3.47301060571937e-07
TMEM8B	-1.26063102432629	2.51290187124258	-8.82379533542061	1.10704493575632e-08	3.49267371903951e-07	10.0439614740338	Not Sig	3.49267371903951e-07
DCUN1D5	1.0119050719501	4.88642083382606	8.81929646532504	1.11689195381968e-08	3.51812058818799e-07	10.0350888147057	Not Sig	3.51812058818799e-07
CLDN11	-2.41401258631943	2.18096829459455	-8.81429680199986	1.12794135907476e-08	3.54726780919213e-07	10.0252252729963	Down	3.54726780919213e-07
FAM13A-AS1	-1.70715941655955	2.34290360143777	-8.81165939251391	1.13381556705869e-08	3.56007272645615e-07	10.0200207173025	Down	3.56007272645615e-07
AZGP1	-6.15407506685013	4.07746076640883	-8.81018855390093	1.1371052366409e-08	3.56473467042186e-07	10.0171178149833	Down	3.56473467042186e-07
CATSPER2	-1.36142980392534	1.4291421098678	-8.80746913207765	1.14321348384143e-08	3.5782038519601e-07	10.0117498892143	Not Sig	3.5782038519601e-07
AC068338.3	-1.58171632097614	1.35055929025485	-8.80580216488701	1.14697450737627e-08	3.58429533555083e-07	10.0084589306071	Down	3.58429533555083e-07
VPS13D	-1.23335321789651	4.22674435339324	-8.80088108614129	1.15815225281621e-08	3.61350821376305e-07	9.99874144361501	Not Sig	3.61350821376305e-07
LYPD1	2.32013129668126	1.78651101523244	8.794506315799	1.17279950535862e-08	3.65343694492629e-07	9.98614851645802	Up	3.65343694492629e-07
TXNDC12	0.707459481288309	5.79251993106124	8.79111164803847	1.18067738551133e-08	3.67218556911005e-07	9.97944033005999	Not Sig	3.67218556911005e-07
AP000821.2	-2.06381425277087	1.18980542276758	-8.78882285895994	1.1860197409082e-08	3.68300155392092e-07	9.9749165824268	Down	3.68300155392092e-07
WASH2P	-1.27547578846429	3.69643685562677	-8.78166323164701	1.20289318322912e-08	3.72231984950678e-07	9.96076112558653	Not Sig	3.72231984950678e-07
ARPC3	0.926092259758135	8.28394955994173	8.78112562282113	1.20417016327516e-08	3.72231984950678e-07	9.95969792646233	Not Sig	3.72231984950678e-07
COPB2	0.914019342191868	5.87455032221416	8.78105610782099	1.20433538422017e-08	3.72231984950678e-07	9.9595604476415	Not Sig	3.72231984950678e-07
PCDH19	-1.40586628304594	1.03015730648209	-8.77044112388608	1.22984167555764e-08	3.79521454566615e-07	9.93855964603971	Not Sig	3.79521454566615e-07
VCP	0.793966486102283	6.92070836395508	8.7687669065251	1.233915259864e-08	3.80025415294608e-07	9.93524595887748	Not Sig	3.80025415294608e-07
NANS	1.15334127553293	5.75038335032268	8.76789381825968	1.23604512376615e-08	3.80025415294608e-07	9.93351775183215	Not Sig	3.80025415294608e-07
LINC00174	-1.20353587418834	2.12168437170885	-8.76740169954005	1.23724730144017e-08	3.80025415294608e-07	9.93254359731886	Not Sig	3.80025415294608e-07
TTK	1.61537687163086	1.57325019093736	8.76168084324737	1.25131154872588e-08	3.83748495144972e-07	9.92121668422798	Up	3.83748495144972e-07
SEMA7A	2.27090339029335	3.36139646235363	8.75418780687255	1.26998284716811e-08	3.88870716768529e-07	9.90637424731447	Up	3.88870716768529e-07
TMEM116	-1.76340082236708	2.84668655470649	-8.75196977548732	1.27556482482025e-08	3.89975314089783e-07	9.90197923913986	Down	3.89975314089783e-07
CYTOR	2.15048175661901	6.10082778923557	8.75045631800993	1.27938819211039e-08	3.90539672243897e-07	9.89897995375313	Up	3.90539672243897e-07
BDNF-AS	-1.04137784950318	1.72095719280389	-8.74227838630668	1.30025351549006e-08	3.96296403255072e-07	9.88276800007216	Not Sig	3.96296403255072e-07
ATAD3A	1.34648858610007	4.29440472468518	8.73896059154722	1.30881856828162e-08	3.98292245355348e-07	9.87618820257205	Not Sig	3.98292245355348e-07
SPRED3	1.51281465916941	1.24566669105202	8.73032183838596	1.33139453397673e-08	4.04539108400621e-07	9.85904894363189	Up	4.04539108400621e-07
BOLA2B	1.23422270511035	6.61028092694214	8.72856026032906	1.3360473072592e-08	4.05329252202292e-07	9.85555273265553	Not Sig	4.05329252202292e-07
KLHDC1	-1.48806404718645	2.1888012490819	-8.72682217477303	1.34065449805323e-08	4.0550533586531e-07	9.85210273370756	Not Sig	4.0550533586531e-07
TTC32	-1.52175700238841	3.19096713241716	-8.72679219962697	1.34073409782303e-08	4.0550533586531e-07	9.85204323117838	Down	4.0550533586531e-07
AC012358.2	-0.9131934875502	0.838614554041367	-8.72158138603658	1.35464602602143e-08	4.09086529264881e-07	9.84169758488558	Not Sig	4.09086529264881e-07
CENPN	1.96239276260666	3.26724179511101	8.71751491263324	1.36560633883107e-08	4.11766796823109e-07	9.83362136695417	Up	4.11766796823109e-07
GUCA1A	1.1694995870915	0.690241273631717	8.71148930951826	1.38201581463422e-08	4.15526140142314e-07	9.82165008345483	Not Sig	4.15526140142314e-07
IFITM3	1.26676664708758	11.0012407829217	8.71139221456505	1.38228189404304e-08	4.15526140142314e-07	9.82145714095678	Not Sig	4.15526140142314e-07
PHYHD1	-1.40469782230425	3.97930607194815	-8.70863389264178	1.38986296172851e-08	4.16484187115522e-07	9.8159753982129	Not Sig	4.16484187115522e-07
YKT6	1.04895143402313	5.8485946560368	8.70756003450424	1.39282599641854e-08	4.16484187115522e-07	9.81384098947366	Not Sig	4.16484187115522e-07
DDA1	0.862358321036436	6.36961841776668	8.70732273584863	1.39348164086341e-08	4.16484187115522e-07	9.81336931165895	Not Sig	4.16484187115522e-07
RRBP1	1.48795584361179	6.47277146056019	8.70716991760292	1.39390403890309e-08	4.16484187115522e-07	9.81306555124081	Not Sig	4.16484187115522e-07
BCAM	-1.66634104326142	5.5388552841244	-8.70499427926333	1.3999319914451e-08	4.17653426450765e-07	9.80874063905895	Down	4.17653426450765e-07
SPP1	6.54408954063755	6.81619026852823	8.6948023409096	1.42853106886726e-08	4.25542814632403e-07	9.78847169011436	Up	4.25542814632403e-07
AC134312.3	-2.39286982116997	1.50040455660767	-8.68976581003451	1.44288600134591e-08	4.29171664556954e-07	9.77845020110737	Down	4.29171664556954e-07
ARHGDIA	0.948984498201196	8.05891344635253	8.68793809125795	1.44813207899109e-08	4.29703097555788e-07	9.77481262475782	Not Sig	4.29703097555788e-07
PARD3B	-2.26911777649627	2.59720717084149	-8.68762798852435	1.44902411631471e-08	4.29703097555788e-07	9.77419540460138	Down	4.29703097555788e-07
STEAP3	1.43631598128785	3.24284415752548	8.68477273909016	1.45726421324455e-08	4.30886235893056e-07	9.76851177738084	Not Sig	4.30886235893056e-07
NKIRAS2	0.780025854286776	4.8532288879951	8.68473368943267	1.45737724342563e-08	4.30886235893056e-07	9.76843403787849	Not Sig	4.30886235893056e-07
GPR84	2.28332879842525	1.69317211935259	8.68311100292488	1.46208216592037e-08	4.31631132689496e-07	9.76520343305464	Up	4.31631132689496e-07
SHCBP1	2.05333341130218	2.12393649458244	8.68043998982509	1.46986087653042e-08	4.33279885245908e-07	9.75988493495114	Up	4.33279885245908e-07
OSR1	-2.87950216671012	2.46371269221703	-8.67594760697992	1.48304047479957e-08	4.36513403536386e-07	9.7509375495502	Down	4.36513403536386e-07
SDR39U1	-0.94475309147613	5.57143219401324	-8.67136789189187	1.49660199849998e-08	4.39849545690098e-07	9.74181339640425	Not Sig	4.39849545690098e-07
ANK2	-2.6557792286456	3.21354707177666	-8.65957599981561	1.53211313640288e-08	4.4961715369921e-07	9.7183072917617	Down	4.4961715369921e-07
CCNE1	1.55749986424285	2.14700054245794	8.64905598411309	1.5645286185324e-08	4.5799782640742e-07	9.69732056617027	Up	4.5799782640742e-07
HIF1A	2.12824204147939	6.04418581690118	8.64880549695197	1.56530902696207e-08	4.5799782640742e-07	9.69682067720008	Up	4.5799782640742e-07
AC133644.2	1.8569267013802	3.31288355847418	8.64356669610724	1.58172331927042e-08	4.62115910585662e-07	9.68636381464329	Up	4.62115910585662e-07
GPRASP1	-1.57667990953179	1.73884987495306	-8.64071388956742	1.59073645122666e-08	4.6340137279717e-07	9.68066792136192	Down	4.6340137279717e-07
PAIP2B	-1.43984844562065	1.10968267781575	-8.64068883218044	1.59081585193155e-08	4.6340137279717e-07	9.6806178870443	Not Sig	4.6340137279717e-07
NOMO1	1.03363243754017	5.50004683221347	8.63955190517531	1.59442280476067e-08	4.63768047040107e-07	9.67834759349646	Not Sig	4.63768047040107e-07
CIP2A	1.5377760249208	1.57414268413673	8.63372798168649	1.61303239372204e-08	4.68491026117799e-07	9.66671522070381	Up	4.68491026117799e-07
LINC00893	-1.62173773119439	1.50867108766765	-8.63120395900382	1.6211671327278e-08	4.70162274175829e-07	9.66167244478469	Down	4.70162274175829e-07
PHF19	1.11411191539708	4.34520651329588	8.62986183749566	1.62550993738754e-08	4.70475562355516e-07	9.65899064985535	Not Sig	4.70475562355516e-07
PRSS23	1.95261644014802	5.83829663690011	8.62885112702431	1.62878830125051e-08	4.70475562355516e-07	9.65697091030032	Up	4.70475562355516e-07
IKBIP	1.93280980769848	4.48615357723021	8.62866466909021	1.62939384633505e-08	4.70475562355516e-07	9.65659828939298	Up	4.70475562355516e-07
MZF1	-1.2121695498896	3.49447636280903	-8.62635823268882	1.63690354065508e-08	4.71739338173214e-07	9.65198867300444	Not Sig	4.71739338173214e-07
OSCAR	1.92892271228352	3.30137449349678	8.62585470045804	1.63854777714848e-08	4.71739338173214e-07	9.65098222295986	Up	4.71739338173214e-07
GPR4	2.09907905576959	2.96918384512177	8.62429546590264	1.64365013815357e-08	4.72519508421151e-07	9.64786543705392	Up	4.72519508421151e-07
ST6GALNAC2	-2.70698214575385	2.83365958212958	-8.62241228779767	1.64983444362705e-08	4.73607997988869e-07	9.64410067153196	Down	4.73607997988869e-07
LINC01929	2.30896722763123	1.24808549090844	8.62103402959763	1.65437583484958e-08	4.74222390976477e-07	9.64134501267541	Up	4.74222390976477e-07
RHOC	1.08561341828864	8.57246193003202	8.61117889556294	1.68722728460129e-08	4.82938244505441e-07	9.62163332330286	Not Sig	4.82938244505441e-07
FAM193B	-1.19232357867709	5.29561030529924	-8.60807397725168	1.69771633448137e-08	4.84245549651986e-07	9.61542029310966	Not Sig	4.84245549651986e-07
RAB40B	-1.20321714106803	3.15071121755354	-8.60702405948545	1.70127839076888e-08	4.84245549651986e-07	9.61331907998575	Not Sig	4.84245549651986e-07
FBXO3	-1.04487737626136	4.08218170763522	-8.60671624819092	1.70232416490823e-08	4.84245549651986e-07	9.61270302499721	Not Sig	4.84245549651986e-07
MAD2L2	0.978633046624734	5.28025579885695	8.60635814912734	1.70354162493444e-08	4.84245549651986e-07	9.61198630755407	Not Sig	4.84245549651986e-07
DOP1A	-1.28272132018152	2.43510845042449	-8.60620753199419	1.70405395953484e-08	4.84245549651986e-07	9.61168484963322	Not Sig	4.84245549651986e-07
MANF	1.55000622224659	6.48296489138934	8.60179804403962	1.71912388477781e-08	4.87086665116018e-07	9.60285795360527	Up	4.87086665116018e-07
SH2B3	1.19540943062816	4.51403908408009	8.60141686496905	1.72043305496035e-08	4.87086665116018e-07	9.60209478616862	Not Sig	4.87086665116018e-07
ARHGEF4	-2.81096171016467	2.65074032624811	-8.60112080442079	1.72145059367585e-08	4.87086665116018e-07	9.60150202280903	Down	4.87086665116018e-07
ACTN1	1.46895028578424	7.05091006699333	8.5997539043206	1.72615659690664e-08	4.87719496264753e-07	9.59876510214617	Not Sig	4.87719496264753e-07
MST1	-1.50877703169326	3.18406260768965	-8.59894042562954	1.72896357007802e-08	4.87814721557726e-07	9.59713616662124	Down	4.87814721557726e-07
ENHO	-2.41026818043449	1.46040027165655	-8.59809755091312	1.73187695012886e-08	4.87939654280242e-07	9.59544827226263	Down	4.87939654280242e-07
SFXN1	1.2713345435587	3.69627586923939	8.59289591091439	1.74996887244107e-08	4.92334547446027e-07	9.58502960888572	Not Sig	4.92334547446027e-07
ANKZF1	-1.33523388864424	4.49341388719061	-8.5839659807009	1.78148481249659e-08	5.00488265246197e-07	9.56713472309863	Not Sig	5.00488265246197e-07
COL4A2	2.77221996014159	8.3219564786803	8.58182972545543	1.78911071163692e-08	5.01916712426551e-07	9.56285221942953	Up	5.01916712426551e-07
STUM	-1.67503948523533	1.17028483700254	-8.57652661029536	1.8081875926196e-08	5.06191819514208e-07	9.55221848735246	Down	5.06191819514208e-07
ZFP2	-1.05095740348779	0.923904640118545	-8.57617065561117	1.80947556747864e-08	5.06191819514208e-07	9.55150459443683	Not Sig	5.06191819514208e-07
SRA1	1.23677851497112	4.68770252372269	8.56756077843465	1.84091961242129e-08	5.13590336673892e-07	9.53423158883128	Not Sig	5.13590336673892e-07
OSTC	1.61364223497113	6.70651292063156	8.56750535552191	1.84112383982337e-08	5.13590336673892e-07	9.53412036741299	Up	5.13590336673892e-07
F2RL3	1.74682469800432	1.54000390750507	8.55336193411988	1.89401341079439e-08	5.27598940242442e-07	9.50572395561098	Up	5.27598940242442e-07
CDH11	2.10823644610181	5.53101440050751	8.54955534846932	1.90851446487758e-08	5.30297915585415e-07	9.49807662545985	Up	5.30297915585415e-07
PPIEL	-1.4919151900339	2.81448645537821	-8.54894801652369	1.91083865904047e-08	5.30297915585415e-07	9.49685632838694	Not Sig	5.30297915585415e-07
ARF4	1.24773507661969	7.91041079286195	8.5479100184471	1.91481773567193e-08	5.30297915585415e-07	9.49477058776771	Not Sig	5.30297915585415e-07
GALT	-1.06068064409122	4.16983838524977	-8.5475837345639	1.91607028385509e-08	5.30297915585415e-07	9.49411492650431	Not Sig	5.30297915585415e-07
INMT-MINDY4	-1.45326341722133	0.954207708276251	-8.54730846512542	1.91712765431892e-08	5.30297915585415e-07	9.49356176648004	Not Sig	5.30297915585415e-07
ECT2	1.30753711074962	2.79069055813953	8.54520449213315	1.92522940846022e-08	5.31794137301949e-07	9.4893334440589	Not Sig	5.31794137301949e-07
AC008264.2	-1.19834629601783	2.91817330594622	-8.53045588332402	1.98302355304483e-08	5.46247179082693e-07	9.45967639847366	Not Sig	5.46247179082693e-07
CENPH	1.28275293045942	3.05415823142489	8.53044051636793	1.9830846957078e-08	5.46247179082693e-07	9.45964548252078	Not Sig	5.46247179082693e-07
GLB1	0.989840974723035	5.00183050512549	8.52842906002826	1.99110478819696e-08	5.47692473076461e-07	9.45559846286229	Not Sig	5.47692473076461e-07
COL4A6	-2.08954271651597	1.22686807072537	-8.52635726101068	1.99940050261719e-08	5.49209456560354e-07	9.45142945615921	Down	5.49209456560354e-07
LYNX1	-2.12175864281433	2.23886807355523	-8.52367500686351	2.0101935940116e-08	5.51407270579571e-07	9.44603118051229	Down	5.51407270579571e-07
TACC3	1.81845202634451	4.3419637759687	8.51954627600812	2.02692487069217e-08	5.54726862228002e-07	9.43771981832026	Up	5.54726862228002e-07
AC073349.2	-1.62675010976884	1.35818234789678	-8.51930356835261	2.0279128836892e-08	5.54726862228002e-07	9.4372311619018	Down	5.54726862228002e-07
ZCWPW1	-1.26547240041594	2.12026032069021	-8.51491343380472	2.04587032965685e-08	5.58864993232679e-07	9.42839087599388	Not Sig	5.58864993232679e-07
LRRC2	-1.58913416161897	1.08133916209427	-8.51194431492711	2.05810825321616e-08	5.61431464102475e-07	9.42241055326877	Down	5.61431464102475e-07
ZBTB44	-1.02689913532382	2.90135747833308	-8.50989052561278	2.06661763842907e-08	5.62975149778954e-07	9.41827315806995	Not Sig	5.62975149778954e-07
LY6G5B	-2.38514477518467	2.93028728587002	-8.50205534168311	2.09941595091653e-08	5.70721142226942e-07	9.40248373947174	Down	5.70721142226942e-07
SDHAP3	-1.30952757741895	2.46216744361328	-8.50113329136485	2.1033108726887e-08	5.70721142226942e-07	9.40062507639457	Not Sig	5.70721142226942e-07
AC104806.2	-1.3003919359535	1.02005196147148	-8.50077224645833	2.10483802949865e-08	5.70721142226942e-07	9.39989725270577	Not Sig	5.70721142226942e-07
SAMD14	1.8777053864194	1.96430520909984	8.50035337827193	2.10661120346046e-08	5.70721142226942e-07	9.39905284179311	Up	5.70721142226942e-07
POLR2D	0.83822647975235	3.72067449429109	8.49727875170571	2.11967417340369e-08	5.73473492119492e-07	9.39285386041618	Not Sig	5.73473492119492e-07
RBM5	-1.08420570960921	6.31290880903777	-8.48796247602069	2.15976871082475e-08	5.83521642117493e-07	9.37406273020103	Not Sig	5.83521642117493e-07
NUMA1	-0.939497585068289	6.33210930658154	-8.48504072593819	2.17250374015316e-08	5.86160503661542e-07	9.3681670496888	Not Sig	5.86160503661542e-07
PAPSS2	2.01570188193021	4.24556191150491	8.48265873556785	2.18294348086153e-08	5.8817372096883e-07	9.36335966358774	Up	5.8817372096883e-07
AP003486.1	-1.27486124539123	1.22475820534665	-8.47357840562945	2.22321803126044e-08	5.9812194949835e-07	9.34502641427644	Not Sig	5.9812194949835e-07
GLRB	-1.33150075315172	1.57642578053783	-8.47297482121147	2.22592219180399e-08	5.9812194949835e-07	9.34380737298283	Not Sig	5.9812194949835e-07
PLEKHA7	-1.63870956411257	2.74115724848235	-8.46810248743796	2.24787581295647e-08	6.03200371003945e-07	9.3339650402775	Down	6.03200371003945e-07
CNNM3	-1.14301177285913	2.97474288356112	-8.46570681600279	2.25875202469876e-08	6.05296505940305e-07	9.32912448435514	Not Sig	6.05296505940305e-07
WASHC1	-1.2247809784141	3.82359241920988	-8.46254246767271	2.27320132473778e-08	6.08343172948118e-07	9.32272957935685	Not Sig	6.08343172948118e-07
LSM12	0.813708546835652	4.44640335736007	8.45801068094039	2.29406113462718e-08	6.13094822853677e-07	9.31356879794342	Not Sig	6.13094822853677e-07
ARHGEF37	-2.40668684076473	2.20847731077162	-8.45616571117274	2.3026100443866e-08	6.14547951035613e-07	9.3098384776329	Down	6.14547951035613e-07
CATSPERZ	-1.64221003066021	1.01847232423082	-8.45114526064896	2.32603988885497e-08	6.19963398176595e-07	9.29968533352652	Down	6.19963398176595e-07
KAT2A	-1.3477031446953	4.54977465669956	-8.44520150232873	2.35409722054012e-08	6.26595958297404e-07	9.28766046752624	Not Sig	6.26595958297404e-07
EVA1A	2.92951964490426	3.6859114691271	8.44103773088965	2.37396011264224e-08	6.3022664564975e-07	9.27923382458119	Up	6.3022664564975e-07
RABL2A	-1.15286614945141	3.26694985629773	-8.44100444044482	2.37411961702994e-08	6.3022664564975e-07	9.27916644178864	Not Sig	6.3022664564975e-07
SLC39A14	2.3257755262631	4.57138210536349	8.43659155516469	2.39536130682798e-08	6.35011890065135e-07	9.27023302909222	Up	6.35011890065135e-07
ACTR2	1.18069512052528	6.54332242733896	8.4325630242341	2.41492420618149e-08	6.39339853513195e-07	9.2620753706144	Not Sig	6.39339853513195e-07
TMEM178A	-1.51652167274288	1.73992486203817	-8.4244416619816	2.45486529612689e-08	6.49044037463267e-07	9.24562308602481	Down	6.49044037463267e-07
MAGED4	2.6373185413007	2.48091162458169	8.42202523810608	2.46688051307674e-08	6.51348798573069e-07	9.24072614097484	Up	6.51348798573069e-07
DFFA	0.967964547929455	3.5757022456053	8.41977954886058	2.47810121350172e-08	6.53437903426689e-07	9.23617447652961	Not Sig	6.53437903426689e-07
ZDHHC16	1.03321394647823	4.4633980669755	8.41760484905004	2.4890174330068e-08	6.55441257358458e-07	9.23176603785129	Not Sig	6.55441257358458e-07
LINC01091	-1.93320826936758	1.80518588734874	-8.40709246629081	2.54249013448887e-08	6.68630894223105e-07	9.21044673927408	Down	6.68630894223105e-07
ABCA3	-1.5780794087609	1.86207288537552	-8.40529086867918	2.55177258353585e-08	6.70179634638738e-07	9.20679154668501	Down	6.70179634638738e-07
AC119674.2	-1.44664817598047	1.88304049049246	-8.40031347154025	2.57760012007115e-08	6.76063776512686e-07	9.19669078260823	Not Sig	6.76063776512686e-07
HDAC11	-1.17007743133932	3.26450023495179	-8.39533552634698	2.60370048430584e-08	6.81179050854444e-07	9.18658550881118	Not Sig	6.81179050854444e-07
PCMTD1	-1.24761390989899	4.04184488497276	-8.3952785250028	2.60400092858281e-08	6.81179050854444e-07	9.18646977588945	Not Sig	6.81179050854444e-07
ADAMTS9	1.84576938727984	4.16331835212253	8.39410853370462	2.61017566370732e-08	6.81891129076978e-07	9.18409418064907	Up	6.81891129076978e-07
G3BP1	1.12780142175761	5.58661611491286	8.39016003885964	2.63112600923754e-08	6.86456257363824e-07	9.17607561941566	Not Sig	6.86456257363824e-07
SEMA3B	-3.00435042285987	4.02046646374879	-8.38573294691522	2.65482228547254e-08	6.91724803932488e-07	9.16708258576777	Down	6.91724803932488e-07
CNDP2	1.03329722050226	6.35940982869098	8.38248019631421	2.67237314109023e-08	6.9538036280016e-07	9.16047335341825	Not Sig	6.9538036280016e-07
HLX	1.26269202916283	3.64156805833569	8.38037374717726	2.68380275634351e-08	6.97435584707688e-07	9.15619250571556	Not Sig	6.97435584707688e-07
MCHR1	1.65536520282421	1.13267036507382	8.37757283930832	2.69907871655105e-08	7.00483635372972e-07	9.15049939619196	Up	7.00483635372972e-07
TNIP3	1.66985566367324	1.05430545204825	8.37525733292814	2.7117750864784e-08	7.0285509131166e-07	9.14579209848561	Up	7.0285509131166e-07
ITM2A	-1.75418976164786	5.83438071516908	-8.37274538785559	2.72561830185825e-08	7.05517188226742e-07	9.14068461998187	Down	7.05517188226742e-07
CYBA	1.65353694418817	8.56390296499699	8.37043474807808	2.73841654321739e-08	7.07902182310778e-07	9.1359856864776	Up	7.07902182310778e-07
GNAI2	1.06295097963608	8.34256979927333	8.36923010239044	2.74511345458928e-08	7.08585422970516e-07	9.13353561997219	Not Sig	7.08585422970516e-07
RAI14	2.10705642821249	4.45573779262133	8.36866961292246	2.74823510883755e-08	7.08585422970516e-07	9.13239560159665	Up	7.08585422970516e-07
AC022400.6	-1.19734302977985	3.79033223001281	-8.36727005830052	2.75604595669015e-08	7.09256556933573e-07	9.12954876228725	Not Sig	7.09256556933573e-07
RHOG	1.39146815363718	6.33407561924604	8.36642775923228	2.76075782932033e-08	7.09256556933573e-07	9.12783530906484	Not Sig	7.09256556933573e-07
RNASEH2A	1.4506771764835	4.05894073255877	8.36627529597433	2.76161160649072e-08	7.09256556933573e-07	9.12752514913088	Not Sig	7.09256556933573e-07
ANKS1A	-1.07063794954743	3.24487647005207	-8.3641722095483	2.77341650204523e-08	7.11363323576536e-07	9.12324646083578	Not Sig	7.11363323576536e-07
LINC01315	-2.46005362737609	2.16851095905951	-8.36146022980288	2.78871612692986e-08	7.14359837961928e-07	9.11772809519582	Down	7.14359837961928e-07
GALNT2	1.39677938529659	5.1624407751825	8.35999478877106	2.79701963686804e-08	7.15558780157303e-07	9.1147457800273	Not Sig	7.15558780157303e-07
HPGDS	-2.37189743917444	3.06964915199392	-8.35882810076567	2.80364859033061e-08	7.16326774372958e-07	9.11237124568726	Down	7.16326774372958e-07
ARHGAP22	1.52095390776881	3.3429805029815	8.35538186077114	2.82332448744382e-08	7.20421946085471e-07	9.1053560989073	Up	7.20421946085471e-07
BAX	1.49115836000985	6.51264607880895	8.35316138444969	2.8360774827376e-08	7.22496320734886e-07	9.10083524652746	Not Sig	7.22496320734886e-07
RIMKLB	-1.27154619710726	3.96591319712393	-8.35269383553456	2.83877035387479e-08	7.22496320734886e-07	9.09988323858883	Not Sig	7.22496320734886e-07
AC093010.2	-1.43351648504307	2.05856211940104	-8.34703052534321	2.87159884622558e-08	7.29910903641636e-07	9.08834940782504	Not Sig	7.29910903641636e-07
KNL1	1.67023564909185	1.46405819034607	8.34455944013843	2.88604552629603e-08	7.32640091829647e-07	9.0833154456586	Up	7.32640091829647e-07
LMNB1	2.70736403913865	4.06423220519659	8.343844655041	2.89023833911675e-08	7.32762608441025e-07	9.08185916756508	Up	7.32762608441025e-07
MAGED1	1.71013236162065	6.34011781626351	8.34128005488585	2.90533368158302e-08	7.35645387323906e-07	9.07663356404221	Up	7.35645387323906e-07
KAZN	-1.3195954605941	2.94001642558858	-8.33111539394203	2.96596822620539e-08	7.50036779354117e-07	9.05591327411466	Not Sig	7.50036779354117e-07
PHF23	1.19615815227851	4.96138595491326	8.32803913131972	2.98457513973374e-08	7.53776969434033e-07	9.04963962983255	Not Sig	7.53776969434033e-07
ENOX1	1.2836135707614	1.63099877931933	8.32474313153295	3.00464487980003e-08	7.57876582069611e-07	9.04291641823723	Not Sig	7.57876582069611e-07
PRPF40B	-1.48719309476289	2.77177348549107	-8.32332560393909	3.01331916028687e-08	7.59095069077367e-07	9.04002447344073	Not Sig	7.59095069077367e-07
TWF2	1.1221982036553	6.28744778367076	8.31748257197579	3.04934816844268e-08	7.6719269206042e-07	9.02810099940168	Not Sig	7.6719269206042e-07
PLCB4	-1.69074532959499	1.56459342765583	-8.31577330096274	3.05997162016957e-08	7.6888599870673e-07	9.02461212137657	Down	7.6888599870673e-07
AC091825.3	-0.865162089984182	0.885794388756353	-8.3106822818862	3.09184017797375e-08	7.75847745806521e-07	9.01421821284977	Not Sig	7.75847745806521e-07
ADSL	0.716562597508921	4.89812159450884	8.30948040523396	3.09941348997375e-08	7.75847745806521e-07	9.01176392247003	Not Sig	7.75847745806521e-07
SHC1	0.991799677022025	6.48465449372008	8.30947261504553	3.09946264020934e-08	7.75847745806521e-07	9.01174801388078	Not Sig	7.75847745806521e-07
PDCL3P4	-0.988559846281849	0.851296389815862	-8.30346719893798	3.13759266131022e-08	7.84398165327555e-07	8.99948168539425	Not Sig	7.84398165327555e-07
AP3B1	0.6821626114046	4.58113289655282	8.30092130103119	3.1539030623079e-08	7.87478956770936e-07	8.99428008153641	Not Sig	7.87478956770936e-07
LYSMD4	-1.14224181580505	2.94160303604657	-8.29926879483786	3.16453671917356e-08	7.89136366208052e-07	8.99090331799711	Not Sig	7.89136366208052e-07
ZNF37BP	-1.42162743761169	2.2247235524788	-8.29148330564897	3.21513534736085e-08	8.00743040483945e-07	8.97498925198093	Not Sig	8.00743040483945e-07
TMEM198B	-1.16258677337308	4.38439645486976	-8.28969984127151	3.2268433319215e-08	8.02606498448973e-07	8.97134255854208	Not Sig	8.02606498448973e-07
SPDYE18	-0.967932327919996	0.884198291761933	-8.28857227403078	3.23426821388524e-08	8.02606498448973e-07	8.96903676872175	Not Sig	8.02606498448973e-07
RCN1P2	-1.58946223406312	1.54896734268796	-8.28849025648134	3.23480897602725e-08	8.02606498448973e-07	8.96886904221769	Down	8.02606498448973e-07
ABI3	1.29045916055711	3.62446855293725	8.28693596567668	3.24507445933385e-08	8.03527102783746e-07	8.96569033122757	Not Sig	8.03527102783746e-07
CNIH1	0.950226284631364	6.30691308456649	8.28669690464564	3.2466563444123e-08	8.03527102783746e-07	8.96520139332811	Not Sig	8.03527102783746e-07
SLC1A7	-1.98671563926416	1.48564174078316	-8.28066832926842	3.28681205134874e-08	8.11357482072456e-07	8.95286889723441	Down	8.11357482072456e-07
SETD6	-1.25881053411582	3.20739216870775	-8.2801809981312	3.29008042142446e-08	8.11357482072456e-07	8.95187175885972	Not Sig	8.11357482072456e-07
CCT3	0.8728197249208	6.75875907912389	8.28010067280036	3.2906194589369e-08	8.11357482072456e-07	8.95170740039869	Not Sig	8.11357482072456e-07
EIF2B2	0.958043522972392	5.23411586916261	8.27804851399623	3.30442178780909e-08	8.13744766947999e-07	8.94750805508752	Not Sig	8.13744766947999e-07
FMNL3	1.48637520701077	4.01900465297481	8.27673209897164	3.31330712014806e-08	8.14916757446129e-07	8.94481396233011	Not Sig	8.14916757446129e-07
CD93	1.60584486661273	5.73656415484887	8.27598473460015	3.31836253141866e-08	8.15145024819883e-07	8.94328434717479	Up	8.15145024819883e-07
DCST2	-1.89440935583132	1.21223143951907	-8.27429315138562	3.32983435816355e-08	8.169469388041e-07	8.93982193558248	Down	8.169469388041e-07
PI15	3.50567488102145	2.23194065092053	8.27343776863975	3.33565088734149e-08	8.17358623138889e-07	8.93807094858321	Up	8.17358623138889e-07
RALGAPA1	-1.33779334711152	3.27607704278334	-8.27138233192564	3.34967058560072e-08	8.19776878136485e-07	8.93386301425575	Not Sig	8.19776878136485e-07
ARCN1	0.87520521161725	6.05329727191949	8.26897401023318	3.3661746258363e-08	8.21612191410725e-07	8.92893190793169	Not Sig	8.21612191410725e-07
ARSJ	1.83149033301951	2.005484530942	8.26856894254116	3.36895875581007e-08	8.21612191410725e-07	8.92810244218849	Up	8.21612191410725e-07
PLSCR4	-1.68046486358248	4.33818698816384	-8.26846842577185	3.36965000021614e-08	8.21612191410725e-07	8.92789660836828	Down	8.21612191410725e-07
AGAP4	-1.12026651378905	2.45932976605981	-8.26202378511096	3.41427609585464e-08	8.31123388089688e-07	8.91469665969121	Not Sig	8.31123388089688e-07
PRELP	-4.02517892404474	3.81369915348793	-8.26162257296896	3.41707438546241e-08	8.31123388089688e-07	8.91387470612335	Down	8.31123388089688e-07
TTC28-AS1	-1.11828534151201	2.68972303620277	-8.26049994473152	3.42491683726773e-08	8.32006242755691e-07	8.91157468743438	Not Sig	8.32006242755691e-07
PEX1	-1.48151282282283	3.41058505063532	-8.25604780050978	3.45620194132034e-08	8.38087638734418e-07	8.9024515171014	Not Sig	8.38087638734418e-07
HMOX1	3.48828432610179	7.22725884984402	8.25573124062587	3.45843759781545e-08	8.38087638734418e-07	8.90180273053691	Up	8.38087638734418e-07
ELANE	-2.23696724504437	1.95276333354478	-8.25385686834728	3.47170567975998e-08	8.40271901657593e-07	8.89796093976448	Down	8.40271901657593e-07
NBPF11	-1.21990670475769	2.57577424998927	-8.24975460952002	3.5009278431904e-08	8.46307526352637e-07	8.8895510967603	Not Sig	8.46307526352637e-07
MTHFD1L	1.57088584327322	3.2544682590451	8.24869798701575	3.50849564660082e-08	8.47100110273425e-07	8.88738459150206	Up	8.47100110273425e-07
IRX1	-2.54616522786093	2.24861251269404	-8.24595906470492	3.52819120276456e-08	8.50815338884006e-07	8.88176797434135	Down	8.50815338884006e-07
NEGR1	-1.96420849514975	2.22189806096207	-8.24392120963035	3.54291938607727e-08	8.53325096036905e-07	8.87758834386055	Down	8.53325096036905e-07
PATJ	-2.17620923430195	1.85783010806436	-8.2418304170186	3.55809610616605e-08	8.55936639424841e-07	8.87329954580531	Down	8.55936639424841e-07
SLAMF8	2.2871697451189	3.44803216316435	8.24043256852915	3.56828026058053e-08	8.57342276720992e-07	8.87043183418664	Up	8.57342276720992e-07
SSBP2	-0.921720659002464	4.78712817418725	-8.23722552368069	3.59175929929532e-08	8.61934947279255e-07	8.86385150883683	Not Sig	8.61934947279255e-07
ZFP36L2	-1.44617255232671	6.17619864863106	-8.23594479510474	3.60118010412154e-08	8.63146930296122e-07	8.86122327089547	Not Sig	8.63146930296122e-07
SLC29A1	-1.22653526690378	6.32350108577834	-8.23352061466263	3.61908179464053e-08	8.66386247807884e-07	8.85624788944537	Not Sig	8.66386247807884e-07
MAS1L	-1.96839284949602	1.15177724165876	-8.22700626061546	3.66764423987616e-08	8.76948834595088e-07	8.84287384647603	Down	8.76948834595088e-07
NRBP2	-1.80634739163522	4.09449860597243	-8.22591343999173	3.67585649345288e-08	8.77849646259908e-07	8.84062970218951	Down	8.77849646259908e-07
ST6GALNAC4	1.14833282238127	4.29739045871172	8.2242439588068	3.68843884401024e-08	8.79790666294714e-07	8.83720104902512	Not Sig	8.79790666294714e-07
E2F1	1.67666461736919	2.58476150100233	8.22318902467521	3.69641245127742e-08	8.80629021866453e-07	8.83503430828924	Up	8.80629021866453e-07
TAPT1-AS1	-1.29932509414602	1.40403289144488	-8.21912396553915	3.72730444219184e-08	8.86918828111915e-07	8.82668360902586	Not Sig	8.86918828111915e-07
ACOT7	1.23530981259635	4.62490139677665	8.21516439299406	3.75765093175944e-08	8.93063849605883e-07	8.81854742393908	Not Sig	8.93063849605883e-07
CTSZ	1.6810062201999	8.72010851005782	8.20290341213798	3.85324706658856e-08	9.14683047657741e-07	8.79333972456154	Up	9.14683047657741e-07
AGTR1	-2.16605957705736	3.16898250655735	-8.19894068875915	3.88467722772333e-08	9.21036917737523e-07	8.78518823152002	Down	9.21036917737523e-07
MST1P2	-1.56715932113667	1.31837846758349	-8.19745311041599	3.89654406145642e-08	9.22742748366479e-07	8.78212766156335	Down	9.22742748366479e-07
IL17RE	-2.07822970699881	2.94580342022988	-8.19307369669406	3.93169747774499e-08	9.29952397430701e-07	8.7731156129286	Down	9.29952397430701e-07
CENATAC	-1.39979707148931	4.21601473933777	-8.19046731219279	3.95277398965004e-08	9.3381921406206e-07	8.76775088958744	Not Sig	9.3381921406206e-07
NOP53	-1.28896438445098	8.76498098905339	-8.18794366938519	3.97329248963893e-08	9.37545121509784e-07	8.76255558394104	Not Sig	9.37545121509784e-07
MMP14	2.28501528101029	8.12176615640881	8.18557184512811	3.99267679432947e-08	9.40994829212494e-07	8.75767202219321	Up	9.40994829212494e-07
RRP36	0.765129054836379	5.26521520536499	8.18442841370072	4.00205659007477e-08	9.41023911694019e-07	8.75531743244612	Not Sig	9.41023911694019e-07
CENPW	1.79775909819402	3.53920185564838	8.18439518048393	4.00232954847076e-08	9.41023911694019e-07	8.75524899487991	Up	9.41023911694019e-07
DOC2GP	-1.28569392701019	0.891601937399324	-8.18043998214133	4.03495280674401e-08	9.47566206102191e-07	8.74710292297677	Not Sig	9.47566206102191e-07
TDRD10	-1.16756537012805	1.74024647157352	-8.17068814279891	4.11656513857432e-08	9.65362617481558e-07	8.72700898385485	Not Sig	9.65362617481558e-07
DMD	-1.54905770348013	2.91174214887409	-8.17022186129862	4.1205098052504e-08	9.65362617481558e-07	8.72604787030104	Down	9.65362617481558e-07
SRM	1.30339888225182	6.02396615651369	8.16940577232615	4.12742317407697e-08	9.65636309873363e-07	8.72436565107114	Not Sig	9.65636309873363e-07
EHD4	1.01670504083376	4.40371095422574	8.16861109648614	4.13416664384271e-08	9.65636309873363e-07	8.72272748316128	Not Sig	9.65636309873363e-07
AC126755.5	-2.12264492480594	2.37100455151103	-8.16784181156314	4.14070547783116e-08	9.65636309873363e-07	8.72114157414721	Down	9.65636309873363e-07
FAM107A	-2.02595862311488	3.47561599500408	-8.16777954388669	4.14123521246956e-08	9.65636309873363e-07	8.72101320349581	Down	9.65636309873363e-07
LINC01094	1.46838909579686	1.65689374773405	8.16649560001043	4.15217380437284e-08	9.65898152249098e-07	8.71836611406865	Not Sig	9.65898152249098e-07
KDELR1	0.982244348223527	6.96324306928265	8.16599172189074	4.1564747461552e-08	9.65898152249098e-07	8.71732721357412	Not Sig	9.65898152249098e-07
ZNF469	1.84514640348877	2.04907639956796	8.16592670754828	4.15703002233789e-08	9.65898152249098e-07	8.71719316386922	Up	9.65898152249098e-07
AC018638.7	-1.02419233332385	0.895993412145901	-8.16491588386462	4.1656731419586e-08	9.66769031183106e-07	8.71510892414472	Not Sig	9.66769031183106e-07
CSAD	-2.04509704582056	4.59286376128385	-8.16423310759915	4.17152175654397e-08	9.66990078541589e-07	8.7137010131863	Down	9.66990078541589e-07
GARNL3	-1.83250655813515	2.43609242337938	-8.1624786044915	4.18658959077116e-08	9.68359276132977e-07	8.71008286633137	Down	9.68359276132977e-07
ALKAL2	-2.16511619469843	1.35098609292253	-8.16240365175286	4.18723454084842e-08	9.68359276132977e-07	8.70992828891991	Down	9.68359276132977e-07
IZUMO4	-1.51630815175042	1.71596494253003	-8.16051956923871	4.20348032466994e-08	9.70979373242471e-07	8.70604243211015	Down	9.70979373242471e-07
AL391834.2	-1.4685701795157	1.75872647217152	-8.15878947153717	4.2184556166758e-08	9.73300215296111e-07	8.70247373408559	Not Sig	9.73300215296111e-07
FADD	1.20435583556811	4.48672845218999	8.15542054094661	4.24777435907887e-08	9.78921162098106e-07	8.69552341077643	Not Sig	9.78921162098106e-07
STT3A	1.03133475970039	5.91297459921051	8.15402264306801	4.2600014518131e-08	9.80594739782152e-07	8.69263899843597	Not Sig	9.80594739782152e-07
RGS3	1.78316790498916	6.22800243129191	8.15265575184865	4.27199244415985e-08	9.82210137044902e-07	8.68981830529474	Up	9.82210137044902e-07
MCCC1-AS1	-1.33890373033652	1.09605106036625	-8.14809623234652	4.31224299367596e-08	9.90311617733724e-07	8.68040750248146	Not Sig	9.90311617733724e-07
NES	1.62504565566589	4.67845632750256	8.1451924372869	4.33808084048516e-08	9.94437546957417e-07	8.67441260903391	Up	9.94437546957417e-07
TRIM45	-1.29471412909314	1.6335339177678	-8.14494618461482	4.34027931887237e-08	9.94437546957417e-07	8.67390416635754	Not Sig	9.94437546957417e-07
AC105020.1	-1.34419923159251	1.34347937124035	-8.14321895869114	4.35573186770367e-08	9.96624844723191e-07	8.67033769517787	Not Sig	9.96624844723191e-07
ROBO2	-1.83743371686854	0.989449003334028	-8.1427521026865	4.35991830805487e-08	9.96624844723191e-07	8.66937363480064	Down	9.96624844723191e-07
NRSN2	1.32458726060288	4.57018961716861	8.13743332167898	4.40790747921061e-08	1.00642974236312e-06	8.65838820610266	Not Sig	1.00642974236312e-06
PACC1	1.39482619798506	2.3658630969648	8.1358333681325	4.42244954456024e-08	1.0085840474026e-06	8.65508289574685	Not Sig	1.0085840474026e-06
TOB1-AS1	-1.62220979740626	1.36884704586027	-8.13497301081412	4.43028982977156e-08	1.00920673746238e-06	8.65330535619726	Down	1.00920673746238e-06
VASP	1.56478539743194	6.23085137610995	8.13287403955815	4.44947759741092e-08	1.01240993719891e-06	8.64896835385999	Up	1.01240993719891e-06
CHST11	1.86127251216457	3.27324888723625	8.12453603090238	4.52655012673688e-08	1.02830175343114e-06	8.63173395086669	Up	1.02830175343114e-06
NAGA	0.918454949349284	4.53505747155445	8.12356697636725	4.53559648362793e-08	1.02830175343114e-06	8.62973032562076	Not Sig	1.02830175343114e-06
AC008763.3	3.39509556407559	2.09482511446938	8.12354539680027	4.53579814618333e-08	1.02830175343114e-06	8.62968570605874	Up	1.02830175343114e-06
SPHK1	2.4748980397303	5.51369506469383	8.12308022173818	4.54014748856686e-08	1.02830175343114e-06	8.62872385898569	Up	1.02830175343114e-06
MPP7	-2.12948791220757	1.8807515796584	-8.12204354082546	4.54985583809954e-08	1.02859893440496e-06	8.62658019661436	Down	1.02859893440496e-06
AP002518.2	1.42587963195629	1.48884685961128	8.12182813217071	4.55187579073385e-08	1.02859893440496e-06	8.6261347532401	Not Sig	1.02859893440496e-06
EGFL8	-1.85215670528948	3.77073275171894	-8.11959726602137	4.57284977569192e-08	1.03215752079903e-06	8.62152117196365	Down	1.03215752079903e-06
LETMD1	-1.20383127558451	5.07832396789516	-8.11880153522148	4.58035511224566e-08	1.0326713866079e-06	8.61987538162004	Not Sig	1.0326713866079e-06
FBLN2	-1.58102164920026	7.36218653647839	-8.11649248311961	4.60220611053428e-08	1.03641471702454e-06	8.61509913352974	Down	1.03641471702454e-06
ANKRD29	-1.72302613872111	2.97783988747169	-8.1039477251114	4.7228126837398e-08	1.06236390095514e-06	8.5891376375674	Down	1.06236390095514e-06
EIF3I	0.656001453064108	7.25321399182066	8.10271745755439	4.73481480940884e-08	1.06298328922831e-06	8.58659042246367	Not Sig	1.06298328922831e-06
AL139011.2	-0.904959719120367	3.86710045367468	-8.10256231100946	4.73633060516918e-08	1.06298328922831e-06	8.58626918356414	Not Sig	1.06298328922831e-06
EIF4A1	1.31659938124923	9.07062744406424	8.09593880379902	4.80151184907371e-08	1.07638886514422e-06	8.5725517856018	Not Sig	1.07638886514422e-06
TUBA1C	2.04056709003339	7.97362010372843	8.09216481849941	4.83906429159622e-08	1.0835773215309e-06	8.56473310000747	Up	1.0835773215309e-06
CEBPB-AS1	-0.822706856013942	0.569753862004813	-8.08343552257427	4.92708880665407e-08	1.10203854961968e-06	8.54664083855811	Not Sig	1.10203854961968e-06
P3H1	1.87112063436985	5.9617245800594	8.08229464331444	4.9387146127522e-08	1.10338929413864e-06	8.5442754884253	Up	1.10338929413864e-06
ABCA6	-2.63212176023292	3.0421918156456	-8.08163424928604	4.94545709409686e-08	1.10364720461484e-06	8.54290623190113	Down	1.10364720461484e-06
HDAC1	0.930122705016115	5.62716450536701	8.0809505922499	4.95244708671109e-08	1.10370241215932e-06	8.54148867886574	Not Sig	1.10370241215932e-06
HK3	2.53385728112873	3.48859758506989	8.08051742764999	4.95688121309022e-08	1.10370241215932e-06	8.54059048504937	Up	1.10370241215932e-06
MSANTD3	1.51352120055323	4.18544211339073	8.07694635340707	4.99359319101924e-08	1.11062461174133e-06	8.53318465716146	Up	1.11062461174133e-06
SYDE2	-1.12210467390127	1.00693537556862	-8.07557293174408	5.00778703329938e-08	1.11252861538428e-06	8.53033593704575	Not Sig	1.11252861538428e-06
CENPE	1.29075606455919	1.0345488199086	8.0738679682697	5.02546514870262e-08	1.1150273215035e-06	8.52679917972017	Not Sig	1.1150273215035e-06
FGFR2	-2.91852039620362	2.89209469353307	-8.07340026838045	5.03032578966896e-08	1.1150273215035e-06	8.52582891842377	Down	1.1150273215035e-06
SHISA5	0.841834662644889	6.66932858803678	8.06771655807976	5.0897835395951e-08	1.12570665732762e-06	8.51403544146399	Not Sig	1.12570665732762e-06
NRG2	-1.26340010725539	1.11213730913579	-8.06770511020576	5.08990402528385e-08	1.12570665732762e-06	8.51401168309195	Not Sig	1.12570665732762e-06
TRAPPC1	0.866929796882128	7.11560805816985	8.06670247870341	5.10046786042266e-08	1.1267812107757e-06	8.51193079959186	Not Sig	1.1267812107757e-06
SNHG22	-1.6169646728119	3.53887880473706	-8.0604969384927	5.16635507359629e-08	1.14006159445281e-06	8.49904861088805	Down	1.14006159445281e-06
SNRPB	1.06630967409176	7.28556954311312	8.05589124327787	5.21582295756096e-08	1.14969311843559e-06	8.48948414644953	Not Sig	1.14969311843559e-06
NUTF2	0.908377536620031	6.17439978815304	8.04891742954243	5.2916574161313e-08	1.16510851692969e-06	8.47499635510894	Not Sig	1.16510851692969e-06
MRPL27	0.731116326610969	6.12061367033271	8.04745550493337	5.30769826994886e-08	1.16733898476047e-06	8.47195842358927	Not Sig	1.16733898476047e-06
KAT2B	-1.21641042293028	3.37418547109945	-8.041665057708	5.37172771831619e-08	1.18010703489149e-06	8.45992278193106	Not Sig	1.18010703489149e-06
.572	-1.33625560744776	1.71322933229369	-8.03752475620253	5.41799816854178e-08	1.18691155179823e-06	8.45131419907837	Not Sig	1.18691155179823e-06
TXNDC17	1.0769341763924	6.52252121986427	8.03726978335313	5.42086104790154e-08	1.18691155179823e-06	8.45078397834039	Not Sig	1.18691155179823e-06
AC092111.1	-0.962181458999567	1.10224854594644	-8.03721194530887	5.42151068050938e-08	1.18691155179823e-06	8.45066370181858	Not Sig	1.18691155179823e-06
DYNC2LI1	-1.08574603144845	3.92708957026484	-8.03674663745965	5.42673990518382e-08	1.18691155179823e-06	8.44969605884598	Not Sig	1.18691155179823e-06
ISM1	-2.70296787733386	2.17176578859373	-8.03306319543955	5.46831915471405e-08	1.19468255869029e-06	8.44203501170337	Down	1.19468255869029e-06
PCDH17	1.54213693831019	1.33125070515788	8.02984142546535	5.50495626222588e-08	1.20099856050886e-06	8.43533264961605	Up	1.20099856050886e-06
NPY1R	-3.52636830249093	2.19984370191913	-8.02945295905818	5.50939086491659e-08	1.20099856050886e-06	8.43452441284082	Down	1.20099856050886e-06
ACCS	-1.71016797057173	4.10395926824491	-8.01919310752377	5.62785696743879e-08	1.22547050834527e-06	8.41317042932061	Down	1.22547050834527e-06
MRPL12	0.969515503551681	5.71497244647145	8.01524032825285	5.67419609116708e-08	1.23420014097522e-06	8.40493959047768	Not Sig	1.23420014097522e-06
BMP1	1.97700109818206	5.73824154063504	8.0123503313396	5.70832485704728e-08	1.24025760095362e-06	8.39892041571454	Up	1.24025760095362e-06
GUSBP11	-1.20374354286632	3.64632035249935	-8.00903757541462	5.74770657998551e-08	1.24744181268916e-06	8.39201932301021	Not Sig	1.24744181268916e-06
D2HGDH	-1.6053653906573	4.04027093342279	-8.00027749081626	5.85320109411618e-08	1.2689431570669e-06	8.37376315622556	Down	1.2689431570669e-06
SIGLEC9	2.14335852447101	2.66357222158337	7.9995702459512	5.86180481157852e-08	1.26941496741969e-06	8.3722887858072	Up	1.26941496741969e-06
CLPB	1.48335688599094	2.75620760133659	7.99851319057673	5.87468832973448e-08	1.27081154996995e-06	8.37008504865974	Not Sig	1.27081154996995e-06
CASP12	-1.26311140227021	0.800606326517488	-7.99678177609256	5.89585412469022e-08	1.2739947370091e-06	8.36647508357764	Not Sig	1.2739947370091e-06
BLM	1.22859120072787	1.53742371962011	7.99581137357172	5.90775124169924e-08	1.27517034998426e-06	8.36445163334079	Not Sig	1.27517034998426e-06
PSMB5	0.855336383379996	6.99226605918942	7.99430676195798	5.92624671340243e-08	1.27776607630675e-06	8.36131401271974	Not Sig	1.27776607630675e-06
MEGF6	-3.05064239145862	3.87628782879674	-7.99366577324401	5.93414420489525e-08	1.27807358829532e-06	8.35997724146799	Down	1.27807358829532e-06
MYH14	-3.16147901086994	2.26598257332004	-7.99085308514237	5.9689272401338e-08	1.28416462954948e-06	8.35411076016504	Down	1.28416462954948e-06
TNPO1	1.09354247167337	3.84771020546888	7.98611894699333	6.02794722021898e-08	1.29422693777779e-06	8.34423421696071	Not Sig	1.29422693777779e-06
ALDH18A1	1.19302425869577	4.71059092308708	7.98605057791591	6.02880396331932e-08	1.29422693777779e-06	8.34409156017822	Not Sig	1.29422693777779e-06
COPZ1	0.582902892548232	6.66399686322637	7.98467848507101	6.04602442888185e-08	1.29566206293965e-06	8.34122845832961	Not Sig	1.29566206293965e-06
SMARCA2	-0.72733538992567	5.88745967755987	-7.98440930786305	6.04940868587174e-08	1.29566206293965e-06	8.34066674459386	Not Sig	1.29566206293965e-06
CTDSPL	-1.05770801869383	3.89447186748844	-7.98395141741084	6.055170046042e-08	1.29566206293965e-06	8.33971120488236	Not Sig	1.29566206293965e-06
TCF7L1	-1.25397696863044	3.65119062321887	-7.97778937660435	6.13325592169001e-08	1.31095026464695e-06	8.32684926908084	Not Sig	1.31095026464695e-06
HMBS	1.01138242051892	4.13352318852453	7.9738192539938	6.18411484419971e-08	1.32039208835615e-06	8.31855972862995	Not Sig	1.32039208835615e-06
CGAS	0.975716730891213	1.97242974150404	7.9673395723923	6.26805809337043e-08	1.33649955261607e-06	8.30502562648788	Not Sig	1.33649955261607e-06
CBR3-AS1	-1.26143448057544	2.45959593450617	-7.9669540735567	6.27308903936759e-08	1.33649955261607e-06	8.30422025384371	Not Sig	1.33649955261607e-06
PES1	0.864795176138293	5.23118975440567	7.96549504543055	6.29216778343399e-08	1.33911975994419e-06	8.30117191108003	Not Sig	1.33911975994419e-06
ZNF281	1.27567769962558	2.43631883907271	7.96351864850128	6.31810725539705e-08	1.34319287722381e-06	8.29704216507207	Not Sig	1.34319287722381e-06
AKAP9	-1.35792675344599	3.3835424845771	-7.96236405667664	6.33331182762925e-08	1.34497751178148e-06	8.2946293594533	Not Sig	1.34497751178148e-06
SEC13	1.13441907580681	6.9578160554971	7.96058437390823	6.35682200628181e-08	1.34845449475497e-06	8.29090991286619	Not Sig	1.34845449475497e-06
PRR16	1.79387067203582	3.23083122368724	7.96009219671832	6.36333969170447e-08	1.34845449475497e-06	8.28988121075615	Up	1.34845449475497e-06
UBTD1	0.942995381882998	4.72391892087966	7.95734304278508	6.39987244375844e-08	1.35474255910213e-06	8.28413457789407	Not Sig	1.35474255910213e-06
AHNAK2	-3.32927486516984	4.00117006635297	-7.95380548316964	6.44720044882407e-08	1.36329988077383e-06	8.27673839160935	Down	1.36329988077383e-06
AL359715.2	-0.936646496936549	0.67817820864971	-7.94884806702663	6.51413214528966e-08	1.37597978470022e-06	8.26637073519851	Not Sig	1.37597978470022e-06
SCAPER	-1.1962990923269	2.70840359632353	-7.94317241362688	6.59164118354456e-08	1.39086445913467e-06	8.25449685489963	Not Sig	1.39086445913467e-06
SLC25A29	-0.994575341902796	4.04576731036398	-7.94156329425262	6.61378848499494e-08	1.39404826658111e-06	8.25112965517218	Not Sig	1.39404826658111e-06
RRP7BP	-1.41273262722089	3.05323219416521	-7.93871515591331	6.653177394133e-08	1.40085558138728e-06	8.2451688462836	Not Sig	1.40085558138728e-06
ZYX	1.46467953645957	7.10793201110291	7.93812159361098	6.66141658713715e-08	1.4010966730134e-06	8.24392645196509	Not Sig	1.4010966730134e-06
UNC5B	1.91476997164175	3.23019669083793	7.93638985859985	6.68551482495249e-08	1.4046693382214e-06	8.24030145452744	Up	1.4046693382214e-06
NECAP2	0.68983878846189	5.70515762689371	7.93179763744641	6.74985468078756e-08	1.41668044575509e-06	8.23068667960793	Not Sig	1.41668044575509e-06
HS3ST3A1	1.61376989587067	1.42400531961367	7.92954770492254	6.78161024330845e-08	1.42036835207405e-06	8.2259749187878	Up	1.42036835207405e-06
HEXD	-1.204097948197	4.00724119685284	-7.9295336288201	6.78180939749789e-08	1.42036835207405e-06	8.22594543872599	Not Sig	1.42036835207405e-06
MIR29B2CHG	-1.55898469366915	1.62384130572259	-7.92847676669532	6.79677952651136e-08	1.42199571661652e-06	8.22373193861005	Down	1.42199571661652e-06
UCK2	1.5234784408257	4.26963173246694	7.92747387433696	6.8110166872814e-08	1.42346645051648e-06	8.22163133138978	Up	1.42346645051648e-06
IGSF8	-1.3194276783646	4.31324708275862	-7.92690401738073	6.81912012592526e-08	1.42365351466199e-06	8.22043767653302	Not Sig	1.42365351466199e-06
PLA2R1	-1.64319066410517	2.88509070715183	-7.92122533105645	6.90041676375663e-08	1.43910486889328e-06	8.20854034095529	Down	1.43910486889328e-06
AP001486.2	-0.912850518570268	0.815802742117214	-7.91815981429406	6.94471755205639e-08	1.44578504878492e-06	8.20211598020808	Not Sig	1.44578504878492e-06
.25	-1.4455198338743	1.52489322468466	-7.91799630724597	6.94708866479437e-08	1.44578504878492e-06	8.20177328453012	Not Sig	1.44578504878492e-06
CYS1	-2.1273758018748	2.05213278715352	-7.91550721241112	6.98328772118017e-08	1.45178876308746e-06	8.19655591839904	Down	1.45178876308746e-06
LINC01050	2.13680950387861	1.14496166864925	7.91289092558451	7.02154615780175e-08	1.45820753540047e-06	8.19107102973477	Up	1.45820753540047e-06
DNAJB11	1.15771822174633	5.49436939065323	7.91190434691075	7.03602911025901e-08	1.45968040890352e-06	8.18900248268315	Not Sig	1.45968040890352e-06
CKS2	2.69213610138297	4.94998096429039	7.90897637484433	7.07919322944526e-08	1.46709408480109e-06	8.18286265403928	Up	1.46709408480109e-06
NFIA	-1.59249224132267	2.84198312409354	-7.90722887446467	7.10508481595517e-08	1.47091640581881e-06	8.17919766191543	Down	1.47091640581881e-06
ADRA2C	-1.33074484212892	1.47119996245475	-7.90025454373839	7.20939491751821e-08	1.4902068087602e-06	8.1645663853096	Not Sig	1.4902068087602e-06
RNASE4	-1.77030984123903	5.34560123702897	-7.89999178737697	7.2133554894924e-08	1.4902068087602e-06	8.16401502473058	Down	1.4902068087602e-06
AP5S1	0.925277271934495	2.96075897298473	7.89799658691289	7.24350274771374e-08	1.49487125671208e-06	8.15982804292685	Not Sig	1.49487125671208e-06
SH3GLB2	-1.64635245111449	5.16766436899297	-7.89404495965503	7.30359528485021e-08	1.50565476838128e-06	8.15153383455626	Down	1.50565476838128e-06
FCSK	-0.981923292203487	2.75697673450865	-7.89356021307441	7.31100214115263e-08	1.50565476838128e-06	8.15051623549379	Not Sig	1.50565476838128e-06
.507	-2.01086122387842	1.47449450487154	-7.89053274264068	7.35743693553298e-08	1.51363936954975e-06	8.14416012113811	Down	1.51363936954975e-06
AL513534.2	-1.06865345500071	0.977248037109697	-7.88926724629561	7.37693687023535e-08	1.51607183337303e-06	8.14150286385387	Not Sig	1.51607183337303e-06
N4BP2L2-IT2	-1.35654039027532	1.0576742370112	-7.88417135056286	7.45599978048388e-08	1.52942285793234e-06	8.13080040675956	Not Sig	1.52942285793234e-06
AC025917.1	-1.43280661639747	1.12004715460496	-7.88408234631846	7.45738841614605e-08	1.52942285793234e-06	8.13061344739508	Not Sig	1.52942285793234e-06
EIF5A	1.14423479017625	8.53424277292334	7.87942006352964	7.53050282671356e-08	1.5428156724854e-06	8.1208184912529	Not Sig	1.5428156724854e-06
NTMT1	1.04748071880046	5.07552086061159	7.87669479134933	7.57358256297382e-08	1.55003373698169e-06	8.11509160568918	Not Sig	1.55003373698169e-06
LAPTM5	2.11003858135968	7.57191118013346	7.87162179064498	7.65445171363946e-08	1.56496295387556e-06	8.10442849123766	Up	1.56496295387556e-06
NPIPA1	-1.51962612175441	5.46560038201154	-7.86701683196336	7.72863025540732e-08	1.57849480397409e-06	8.09474611389591	Down	1.57849480397409e-06
MICAL2	2.23218414447538	4.18704615198407	7.86557177030648	7.75206028955389e-08	1.58164453221787e-06	8.09170713045707	Up	1.58164453221787e-06
CD63	0.992942106011297	10.5176739830205	7.86430026328369	7.77273686885557e-08	1.5842265547977e-06	8.08903289780067	Not Sig	1.5842265547977e-06
PKP1	-5.41649329886734	3.46722306459309	-7.86093800879505	7.82768636625338e-08	1.59378150240726e-06	8.08196033822318	Down	1.59378150240726e-06
AL356512.1	-1.07357219872843	1.06872017957638	-7.85772262820891	7.88061000008128e-08	1.60290471165402e-06	8.07519528018699	Not Sig	1.60290471165402e-06
ENTPD2	-1.86414015605404	1.09756023625931	-7.85695824500985	7.89324554397699e-08	1.60382304005705e-06	8.07358683377191	Down	1.60382304005705e-06
SRSF5	-1.29259399480045	8.53652813077245	-7.85618189358097	7.90610029834134e-08	1.60478397628203e-06	8.07195312130458	Not Sig	1.60478397628203e-06
RSKR	-1.03499644468458	1.90132618118108	-7.85392494106317	7.94359336622944e-08	1.61073890126316e-06	8.06720324163182	Not Sig	1.61073890126316e-06
ALYREF	1.26471283505031	5.69953738357253	7.85178341452645	7.97933836325786e-08	1.61632751460864e-06	8.06269563643068	Not Sig	1.61632751460864e-06
SEPHS2	0.610814858093678	5.09131986958413	7.85128263292478	7.9877209761649e-08	1.61636771802517e-06	8.06164147250249	Not Sig	1.61636771802517e-06
PARP1	0.905836124403739	5.04883848427315	7.84829839774796	8.03786278114363e-08	1.62484943631102e-06	8.0553588332903	Not Sig	1.62484943631102e-06
TPM3	1.07072475169647	8.08880625022358	7.84506974507943	8.09247675785722e-08	1.63304239648044e-06	8.04856025263959	Not Sig	1.63304239648044e-06
PER3	-1.93173721578796	3.107861593494	-7.84492529279861	8.09492914508534e-08	1.63304239648044e-06	8.04825604576978	Down	1.63304239648044e-06
VPS25	0.685146772589357	6.04069111008799	7.84377329716374	8.11451416797451e-08	1.6353230083418e-06	8.04582991741361	Not Sig	1.6353230083418e-06
PPP4C	0.822151098317638	6.62234722325324	7.84216113727161	8.14200443273382e-08	1.63919049486741e-06	8.04243436746477	Not Sig	1.63919049486741e-06
SLC25A4	-1.64540510612194	2.86348243056904	-7.84002386168359	8.1785968924424e-08	1.64488073956963e-06	8.03793226343368	Down	1.64488073956963e-06
MRPS12	0.935006148983434	4.97243378009898	7.83899561177698	8.19626197202693e-08	1.64675660170429e-06	8.03576606413562	Not Sig	1.64675660170429e-06
C1orf21	-1.33549915463901	4.73041832197108	-7.83552763885675	8.25613134307776e-08	1.65709953278238e-06	8.02845906671904	Not Sig	1.65709953278238e-06
AUNIP	1.00329258164598	0.904767610121882	7.83232414553876	8.31183525135947e-08	1.66446393361144e-06	8.02170786144239	Not Sig	1.66446393361144e-06
SH3RF2	-3.00697448352561	2.10177237922659	-7.83222275764699	8.31360454244641e-08	1.66446393361144e-06	8.0214941684625	Down	1.66446393361144e-06
ERO1A	1.28339470674275	4.05942116783103	7.83196491465351	8.31810583531389e-08	1.66446393361144e-06	8.02095071223477	Not Sig	1.66446393361144e-06
PEBP1	-0.954094533170507	7.28896757704287	-7.83041637853221	8.34519227836098e-08	1.66819380058329e-06	8.01768666765228	Not Sig	1.66819380058329e-06
CEP95	-1.47948763121537	4.27680022848271	-7.82720713690181	8.40161691931999e-08	1.6777748650816e-06	8.01092109860967	Not Sig	1.6777748650816e-06
TMPO-AS1	0.921764771671974	0.813737283904818	7.81940666798311	8.5404090239242e-08	1.70376846689397e-06	7.99447064007937	Not Sig	1.70376846689397e-06
FNDC5	-1.96589130299286	1.79965927115307	-7.81776451334763	8.56992732208133e-08	1.70793203442085e-06	7.99100642730946	Down	1.70793203442085e-06
FAM225B	1.39578162557839	1.26296235647641	7.81627915795042	8.59671764138045e-08	1.7110859504094e-06	7.98787267263481	Not Sig	1.7110859504094e-06
B3GALT6	1.14216497782109	3.57508317270919	7.81592709218033	8.60308024686854e-08	1.7110859504094e-06	7.98712985136672	Not Sig	1.7110859504094e-06
SIGLEC7	2.03514920075912	2.33521106539189	7.8143912432464	8.63089322803388e-08	1.71489075707917e-06	7.98388917509826	Up	1.71489075707917e-06
LINC02604	-1.22672911111477	1.50478993763117	-7.81143138602046	8.68475545925223e-08	1.72297709497235e-06	7.97764289731065	Not Sig	1.72297709497235e-06
SFRP1	-3.57485693437486	3.62943440231416	-7.81071136092522	8.69791046566724e-08	1.72297709497235e-06	7.97612322469385	Down	1.72297709497235e-06
TPD52L1	-2.10687941555162	4.45443548306308	-7.81065179470751	8.69899967175666e-08	1.72297709497235e-06	7.97599750207546	Down	1.72297709497235e-06
REV1	-1.20054708005086	4.05814491526753	-7.81024254905103	8.70648678877167e-08	1.72297709497235e-06	7.97513372021555	Not Sig	1.72297709497235e-06
AC068587.4	-2.35481608726148	3.27324539407927	-7.80966680492512	8.71703122445554e-08	1.7233370038338e-06	7.97391847645833	Down	1.7233370038338e-06
BMP7	-2.41194600956678	1.42021587369161	-7.80893206649293	8.73050666531135e-08	1.72427506639899e-06	7.97236757176833	Down	1.72427506639899e-06
ZSCAN18	-1.50229372545881	4.14302338608153	-7.80358939158282	8.82914147793351e-08	1.7420134284634e-06	7.96108789284455	Down	1.7420134284634e-06
SLC25A15	1.18749970204897	2.14014209512821	7.80012540566233	8.893705371707e-08	1.75300080929355e-06	7.9537724914349	Not Sig	1.75300080929355e-06
FAM229A	-1.39209534039909	2.57763324042069	-7.799426413728	8.90679248411501e-08	1.75383002553611e-06	7.95229612952079	Not Sig	1.75383002553611e-06
DEPDC1B	1.13453546394058	1.13043963346843	7.79760232952904	8.94103804346981e-08	1.7588197346467e-06	7.94844311118535	Not Sig	1.7588197346467e-06
HMOX2	0.632104238773185	5.64509782166748	7.79484536152984	8.9930553366462e-08	1.76729196914192e-06	7.94261869483769	Not Sig	1.76729196914192e-06
TMED1	0.903849170183616	4.94927994210176	7.79270196617444	9.03371136397551e-08	1.773516893027e-06	7.93808980302895	Not Sig	1.773516893027e-06
P4HA1	1.59652355534917	5.08468144541592	7.78827460928514	9.11829031136769e-08	1.78834392899217e-06	7.92873301797064	Up	1.78834392899217e-06
NPIPB4	-1.60988392320694	5.68980729827205	-7.7857839776536	9.16622876286113e-08	1.79511779823882e-06	7.92346813236908	Down	1.79511779823882e-06
TSPAN17	0.804035197930049	4.42685351226001	7.78553646752353	9.17100687809097e-08	1.79511779823882e-06	7.92294488033129	Not Sig	1.79511779823882e-06
LTC4S	-1.7264076875903	3.62290777149705	-7.78445119059757	9.19198816364338e-08	1.79744323001937e-06	7.92065043738693	Down	1.79744323001937e-06
FBXO5	1.25326023203089	2.5075883628534	7.77730591361399	9.33136556969632e-08	1.82289287835314e-06	7.90554019321179	Not Sig	1.82289287835314e-06
PKD1	-1.15921114347013	5.86725780434883	-7.77563589041606	9.36425418131515e-08	1.82751007985152e-06	7.90200755782218	Not Sig	1.82751007985152e-06
PTTG1	2.55160146452531	4.85854362115503	7.77103397388435	9.45550137607999e-08	1.84349607282902e-06	7.89227105109049	Up	1.84349607282902e-06
AP2M1	0.919650590374805	8.0149680471895	7.76851630947534	9.50580898211827e-08	1.8514766015467e-06	7.88694307494872	Not Sig	1.8514766015467e-06
CCT7	0.720588397049108	6.94757995917476	7.76674129400411	9.54144274479667e-08	1.8565861498496e-06	7.88318619902797	Not Sig	1.8565861498496e-06
LYRM9	-1.39188500890087	3.30207790726026	-7.76622676585355	9.55179769607759e-08	1.85677169781036e-06	7.88209710344984	Not Sig	1.85677169781036e-06
GABRE	-2.6890037755246	4.03039018209112	-7.765511306623	9.56621565759108e-08	1.85774591187241e-06	7.88058263924559	Down	1.85774591187241e-06
RERG	-1.72258453975137	3.81975307719729	-7.76320348562136	9.61287593373577e-08	1.86497347437408e-06	7.87569703052758	Down	1.86497347437408e-06
INTS3	-0.928569382077609	4.41523806601082	-7.76253187105835	9.62649885040029e-08	1.86578363390977e-06	7.87427509965521	Not Sig	1.86578363390977e-06
TEDC2	1.63495873132931	1.57231167117148	7.76131344565535	9.65126397549784e-08	1.86874964231453e-06	7.87169531266239	Up	1.86874964231453e-06
EPS8L2	-2.88224296381611	3.919303252746	-7.76074423071968	9.66285604584071e-08	1.86916167390161e-06	7.87049003730733	Down	1.86916167390161e-06
AGAP2-AS1	1.81082317855784	4.06763152201831	7.75977373268601	9.68265333669492e-08	1.87115854598556e-06	7.86843496903665	Up	1.87115854598556e-06
KIF14	0.97693099668806	0.685777833671011	7.75848782406303	9.70894909807089e-08	1.87440610642131e-06	7.86571180776896	Not Sig	1.87440610642131e-06
SCG5	2.78127766696245	2.6185628999763	7.75774379503103	9.72419745766668e-08	1.87551659950114e-06	7.86413607845977	Up	1.87551659950114e-06
CDK4	0.971466066783718	6.5627013984986	7.7528338158055	9.82544459676896e-08	1.89319542230426e-06	7.85373566290931	Not Sig	1.89319542230426e-06
AL589787.1	1.13650802125839	0.717701088842828	7.75163352685613	9.85036014841585e-08	1.89614632486562e-06	7.8511926853396	Not Sig	1.89614632486562e-06
AHCYL2	-1.44737039288499	2.77736587942003	-7.74799898980868	9.92620338861843e-08	1.908885267042e-06	7.84349121578886	Not Sig	1.908885267042e-06
NRIP3	1.97873004570087	1.78960135501337	7.74324574105279	1.00262999083139e-07	1.92625898043968e-06	7.83341650469094	Up	1.92625898043968e-06
ABCA8	-3.06498919556258	3.32350088698355	-7.74259664562166	1.0040049379076e-07	1.92696085830168e-06	7.83204047976439	Down	1.92696085830168e-06
ECRG4	-3.84892693848411	3.10112042305714	-7.74215259114181	1.00494667546872e-07	1.92696085830168e-06	7.83109909033334	Down	1.92696085830168e-06
BID	1.58955155184318	4.87663112452066	7.74062216668492	1.0081993318764e-07	1.93132267745479e-06	7.82785440476481	Up	1.93132267745479e-06
RAD9A	-0.864979679174677	3.65454874958257	-7.73969184065988	1.01018187901478e-07	1.93324535954863e-06	7.82588184415908	Not Sig	1.93324535954863e-06
ID4	-2.08058056536363	4.09225165033335	-7.7383947719448	1.01295266804881e-07	1.93667136437213e-06	7.8231314852975	Down	1.93667136437213e-06
RHEX	-2.73224988312408	2.75983578191036	-7.73683082609107	1.01630397096389e-07	1.94119955769214e-06	7.8198149230371	Down	1.94119955769214e-06
ADRB2	-2.1049980998218	2.55728438813954	-7.73535436276883	1.01947829241847e-07	1.94538128263429e-06	7.81668357260171	Down	1.94538128263429e-06
PSMB3	0.749768984694349	7.41667935634196	7.73238637841496	1.02589024394363e-07	1.95377694499004e-06	7.81038803484534	Not Sig	1.95377694499004e-06
AC069282.1	-0.929670890910634	1.97716346821588	-7.73238005199642	1.02590395563879e-07	1.95377694499004e-06	7.8103746142811	Not Sig	1.95377694499004e-06
RNF103-CHMP3	-1.26221670685823	3.21276646616171	-7.73189959730176	1.02694583086144e-07	1.95377694499004e-06	7.80935538449137	Not Sig	1.95377694499004e-06
ADAMTS14	2.71902757522137	2.36400936044392	7.73148993086573	1.02783506118716e-07	1.95377694499004e-06	7.80848629898417	Up	1.95377694499004e-06
AL603750.1	-1.33684631415757	0.810834489821315	-7.73017896278234	1.03068600880668e-07	1.95731237249345e-06	7.80570499587976	Not Sig	1.95731237249345e-06
SH3TC1	1.270504301567	3.82739190538644	7.7278137958405	1.0358501319747e-07	1.96522959716621e-06	7.80068654776792	Not Sig	1.96522959716621e-06
TP53I11	0.848222343030334	5.17392455551546	7.72714815445228	1.03730829858863e-07	1.96610737976253e-06	7.79927404159045	Not Sig	1.96610737976253e-06
ETFRF1	-1.07934963052847	3.86675858434121	-7.72201375288993	1.04862710592811e-07	1.98565535398659e-06	7.78837668924723	Not Sig	1.98565535398659e-06
ST3GAL2	1.37925211583677	4.0553849575968	7.72109527027339	1.05066528000254e-07	1.98760912644159e-06	7.78642690417975	Not Sig	1.98760912644159e-06
PSMA6	0.652028110379977	7.33363435391952	7.71695074023392	1.05991313909149e-07	2.0031851193356e-06	7.77762732574048	Not Sig	2.0031851193356e-06
CRELD2	0.904587303526396	5.4258471348355	7.71582256771063	1.06244496423004e-07	2.00605048217432e-06	7.77523160725361	Not Sig	2.00605048217432e-06
GORASP2	0.673017997801437	5.81631408111057	7.71245927946157	1.07002982603245e-07	2.01844212647e-06	7.76808850096145	Not Sig	2.01844212647e-06
BCL2L12	0.987970386107315	4.25415341697674	7.70283126594036	1.09205270441647e-07	2.05801917101387e-06	7.74763153807115	Not Sig	2.05801917101387e-06
NUP153-AS1	1.46159696226987	1.6112062493214	7.70237676161723	1.09310379285207e-07	2.05803621628487e-06	7.7466655244951	Not Sig	2.05803621628487e-06
ZXDC	-0.884814627282402	3.50614522028028	-7.70045871345466	1.09755096747117e-07	2.06444110548149e-06	7.74258855156257	Not Sig	2.06444110548149e-06
NSUN5P2	-1.31266487672532	3.76317071169374	-7.69973030190208	1.09924473618284e-07	2.06565970881172e-06	7.74104011979873	Not Sig	2.06565970881172e-06
KDELR2	1.17797421384889	6.91501763535671	7.69579924271642	1.1084321717298e-07	2.08094442886535e-06	7.73268236103543	Not Sig	2.08094442886535e-06
ZNF852	-0.877439070414856	2.63618088057156	-7.69342655275838	1.11401571613167e-07	2.08944068315294e-06	7.7276368035309	Not Sig	2.08944068315294e-06
NID1	1.56345593509374	5.78960414391535	7.69198887352828	1.11741302731979e-07	2.09382422102144e-06	7.72457918503278	Up	2.09382422102144e-06
RRAGB	-1.13588725248578	3.97489342240905	-7.68930234437377	1.12379006346941e-07	2.1037776069688e-06	7.718864788789	Not Sig	2.1037776069688e-06
PRR5-ARHGAP8	-1.6512560284162	2.3854082768208	-7.68829405431214	1.12619311235604e-07	2.10512808624613e-06	7.71671984566903	Down	2.10512808624613e-06
CATSPER1	1.29588589947493	1.34828592042294	7.68810543514778	1.12664323400615e-07	2.10512808624613e-06	7.71631857927347	Not Sig	2.10512808624613e-06
CLU	-3.11051363407503	8.49117888880367	-7.68647246580363	1.13054791351375e-07	2.11042734327946e-06	7.7128444146711	Down	2.11042734327946e-06
PALM	-3.57856451460932	4.54358289682475	-7.68495825748426	1.13418107042211e-07	2.11521021159931e-06	7.70962259046733	Down	2.11521021159931e-06
OSER1-DT	-1.19924039566533	2.56066207745754	-7.68431535527191	1.13572726962425e-07	2.11609562029046e-06	7.70825457444053	Not Sig	2.11609562029046e-06
SNHG14	-1.15623462534789	3.28764117014755	-7.68375866342359	1.13706788391047e-07	2.11659667363164e-06	7.70706995777379	Not Sig	2.11659667363164e-06
STARD9	-1.80215243839111	3.04027676743452	-7.68296210478123	1.13898897549208e-07	2.11817629623057e-06	7.70537484115581	Down	2.11817629623057e-06
PLVAP	1.027999555402	7.41446463751102	7.68154905273397	1.14240511645927e-07	2.12253067263129e-06	7.70236758263844	Not Sig	2.12253067263129e-06
AC016026.1	-1.18805041558426	2.76784548710825	-7.68025260129997	1.14554864960695e-07	2.12637084865951e-06	7.69960823389129	Not Sig	2.12637084865951e-06
VPS52	-0.88880068916747	4.80506364031832	-7.67908134474745	1.14839627909448e-07	2.1286451383566e-06	7.69711515088476	Not Sig	2.1286451383566e-06
CHRDL1	-4.63650297914333	4.13438312399012	-7.67878122129939	1.14912712990111e-07	2.1286451383566e-06	7.69647629173374	Down	2.1286451383566e-06
NSMCE4A	-1.01442037964336	5.41980362860897	-7.67842005217515	1.15000727221595e-07	2.1286451383566e-06	7.69570747112528	Not Sig	2.1286451383566e-06
LRR1	1.15370326962238	3.15222053669282	7.67494019020519	1.15852308849223e-07	2.14051990399474e-06	7.68829897783652	Not Sig	2.14051990399474e-06
MYH9	1.1923064631857	7.55111972767979	7.67491284353432	1.15859026702297e-07	2.14051990399474e-06	7.6882407512734	Not Sig	2.14051990399474e-06
.374	-1.84507981323029	2.0844771690189	-7.67336001167125	1.16241146851911e-07	2.14557257039743e-06	7.68493429244995	Down	2.14557257039743e-06
C11orf98	0.777651557329274	6.00690287823909	7.67139320288883	1.16727001950866e-07	2.15252874745994e-06	7.6807458765227	Not Sig	2.15252874745994e-06
MYO1G	1.7158129213855	3.37009027662018	7.66878984469108	1.1737331989847e-07	2.16230196372768e-06	7.67520108559018	Up	2.16230196372768e-06
PTCH2	-1.91094612444622	2.09569929929568	-7.66837781199312	1.17475949725559e-07	2.16230196372768e-06	7.67432342847833	Down	2.16230196372768e-06
CDR2L	1.52630412653388	3.63330375620018	7.66754111700366	1.17684639632095e-07	2.16412628746171e-06	7.6725411411017	Up	2.16412628746171e-06
MST1L	-1.2507503325296	1.01801783875575	-7.66602901645613	1.18062759294026e-07	2.1690599963321e-06	7.66931989504418	Not Sig	2.1690599963321e-06
INO80B-WBP1	-1.53506896834817	2.64375965456815	-7.6627366771956	1.18890383535952e-07	2.18075994907912e-06	7.66230510596523	Down	2.18075994907912e-06
NCAPG2	1.20191122087437	3.125860956947	7.66261760041293	1.18920428615606e-07	2.18075994907912e-06	7.66205136852413	Not Sig	2.18075994907912e-06
AC139256.1	-1.76812660404294	1.43406340941978	-7.66171983233689	1.19147202473173e-07	2.18239095488492e-06	7.66013827695827	Down	2.18239095488492e-06
RCN3	2.27294053954786	7.5972559192304	7.66139101730318	1.19230371661814e-07	2.18239095488492e-06	7.65943756373323	Up	2.18239095488492e-06
CTSA	0.832393616325834	7.00555352422483	7.65846181995314	1.19973914954859e-07	2.19396742625784e-06	7.65319471858187	Not Sig	2.19396742625784e-06
RGS22	-1.36303992531582	1.21998375676399	-7.65735590303528	1.20255879518448e-07	2.19708938065619e-06	7.65083743134621	Not Sig	2.19708938065619e-06
ZDHHC11B	-2.56478056264956	1.79679493454524	-7.65579381255997	1.20655313193919e-07	2.20234975561913e-06	7.64750751551816	Down	2.20234975561913e-06
TDP1	0.949621415862091	3.36121548881333	7.6530466798148	1.21361084750732e-07	2.2131869102742e-06	7.64165063212289	Not Sig	2.2131869102742e-06
FAM210A	1.00809330863387	2.82064449966789	7.64528949574874	1.23377039161575e-07	2.24787502162463e-06	7.62510677039988	Not Sig	2.24787502162463e-06
SVEP1	-2.09621819101963	2.95804701663992	-7.64471329376314	1.23528152854129e-07	2.24855393444152e-06	7.62387756853062	Down	2.24855393444152e-06
SLC39A7	1.25279260060675	6.79318799841673	7.64343332176339	1.23864518271833e-07	2.25260058551445e-06	7.62114686414976	Not Sig	2.25260058551445e-06
TUBGCP6	-1.12143470220194	3.92609125139801	-7.64216069018502	1.24199889756716e-07	2.25662173201024e-06	7.61843159847636	Not Sig	2.25662173201024e-06
TNFRSF12A	2.9247794130186	5.90973038119154	7.64152340843158	1.24368181242948e-07	2.25760255473182e-06	7.61707182171736	Up	2.25760255473182e-06
AP006621.3	-1.56537563919936	2.39643995070693	-7.63969944578168	1.24851146830323e-07	2.26428847557288e-06	7.61317970180796	Down	2.26428847557288e-06
USP21	-0.859055830238441	3.94019198897603	-7.63644943788558	1.2571650558703e-07	2.27789081224207e-06	7.60624344672242	Not Sig	2.27789081224207e-06
LSR	-2.02244904880568	3.16652196576556	-7.63489146453976	1.26133524653704e-07	2.28335207324532e-06	7.60291786727271	Down	2.28335207324532e-06
TM9SF1	0.706773825768044	5.05159633414782	7.62777072147014	1.28057726394393e-07	2.31606235923925e-06	7.58771404061276	Not Sig	2.31606235923925e-06
CYP4B1	-2.63509355735492	1.4983209864341	-7.62621726906422	1.28481508823459e-07	2.32160091423909e-06	7.58439627483376	Down	2.32160091423909e-06
MIF	1.41571294746144	9.42879400923142	7.62286221415433	1.29401703156338e-07	2.33609107617703e-06	7.57722963822331	Not Sig	2.33609107617703e-06
CYB561D2	0.759487594849178	4.24679637942907	7.6222952799616	1.29557865695749e-07	2.336641736546e-06	7.57601847490783	Not Sig	2.336641736546e-06
SNHG8	-1.20744738529496	7.01602329604921	-7.62189197640794	1.29669074127527e-07	2.336641736546e-06	7.57515685536921	Not Sig	2.336641736546e-06
KCTD5	0.946185677393145	4.25425630070603	7.62146419901641	1.29787138480555e-07	2.336641736546e-06	7.57424292560066	Not Sig	2.336641736546e-06
TUBG1	1.20275102431462	4.73160659302663	7.62081683205906	1.29966018942476e-07	2.33773121503998e-06	7.57285980386084	Not Sig	2.33773121503998e-06
AC012313.6	-0.729261554226857	0.586189604295379	-7.61927860572548	1.30392080574234e-07	2.3432607746507e-06	7.56957310151883	Not Sig	2.3432607746507e-06
PTPRF	-3.16854005945099	4.24436631085271	-7.61815704132638	1.30703640496483e-07	2.34672445436867e-06	7.5671764705857	Down	2.34672445436867e-06
CYP3A5	-2.44766970369155	2.23499398141969	-7.61445636721568	1.31737100224314e-07	2.36313145270682e-06	7.5592674170483	Down	2.36313145270682e-06
VARS1	0.89721608023003	4.29689374848831	7.61380549652062	1.3191973220409e-07	2.36426017334917e-06	7.55787618813878	Not Sig	2.36426017334917e-06
CCDC18-AS1	-1.68353929958212	3.03965901986362	-7.60729089001864	1.33762133143108e-07	2.39510619181902e-06	7.54394811101494	Down	2.39510619181902e-06
PARP6	-0.789401741612302	4.93239273559054	-7.59816650436842	1.36387248813753e-07	2.43989869934023e-06	7.52443067475616	Not Sig	2.43989869934023e-06
CIB1	0.822149548164846	6.83420697986412	7.5959655943756	1.37028360697546e-07	2.44914943328194e-06	7.5197211416714	Not Sig	2.44914943328194e-06
GLI4	-1.12664029773716	3.68208383368224	-7.5928865834267	1.37930468422486e-07	2.46304407897297e-06	7.51313153186253	Not Sig	2.46304407897297e-06
SNRPG	1.06728578552163	7.02885570788521	7.59024817243628	1.38708349942545e-07	2.47469730023962e-06	7.50748385516377	Not Sig	2.47469730023962e-06
TSC2	-0.841871429958847	5.29989136572413	-7.58872977682193	1.39158063859688e-07	2.47831212498729e-06	7.50423320914079	Not Sig	2.47831212498729e-06
EFNA5	-1.74865904112454	1.64497556671939	-7.58871674028747	1.3916193147397e-07	2.47831212498729e-06	7.50420529861455	Down	2.47831212498729e-06
AVPR2	-1.52166771494689	1.83560859738854	-7.58692549715545	1.39694402169017e-07	2.48555355210638e-06	7.50037012263278	Down	2.48555355210638e-06
TLE2	-1.40297461723188	4.00498404853449	-7.58564160659735	1.40077345664538e-07	2.49012383157031e-06	7.49762095525964	Not Sig	2.49012383157031e-06
MRGPRX2	-1.86637865317924	1.04604595021968	-7.58509843092793	1.40239682752712e-07	2.49076774673206e-06	7.49645779733717	Down	2.49076774673206e-06
HSBP1L1	-1.41461443405023	3.67470857112504	-7.58449691605424	1.40419681491291e-07	2.49172390786433e-06	7.49516966485536	Not Sig	2.49172390786433e-06
GINS4	1.71460461105257	2.07473639041596	7.57984857939854	1.41818705793189e-07	2.5142903405884e-06	7.48521368242594	Up	2.5142903405884e-06
TOR4A	1.15491393320207	2.53198035874351	7.57220560395303	1.44150307855458e-07	2.55333504945766e-06	7.46883728352896	Not Sig	2.55333504945766e-06
RASGRP3	1.3653587036308	3.22172888685101	7.56827708361818	1.45364078979009e-07	2.57195568910382e-06	7.46041665851397	Not Sig	2.57195568910382e-06
SLC16A14	-1.60085907415705	1.72424273412813	-7.56796162260279	1.45462000239441e-07	2.57195568910382e-06	7.45974038956324	Down	2.57195568910382e-06
EEF1AKMT4	1.64752190141469	2.69433424281483	7.56729189034007	1.45670114882767e-07	2.57333163589862e-06	7.45830460746708	Up	2.57333163589862e-06
ULBP2	1.92166581071953	1.58468250381988	7.56628047453222	1.45984986420668e-07	2.57658934924771e-06	7.45613620351555	Up	2.57658934924771e-06
EIF4A2	-1.30685469401368	7.44920787956706	-7.56399869571735	1.46697920089353e-07	2.58686064443278e-06	7.45124372058613	Not Sig	2.58686064443278e-06
HERC2P9	-1.57590528499668	3.87462860311184	-7.56201717798815	1.47319945508451e-07	2.59162289655783e-06	7.44699446944526	Down	2.59162289655783e-06
TTLL3	-1.53894962374485	4.71551364578569	-7.56179531551551	1.47389759964291e-07	2.59162289655783e-06	7.44651866488635	Down	2.59162289655783e-06
CCNF	1.56070664054259	2.05104367836535	7.56173493340733	1.47408766567057e-07	2.59162289655783e-06	7.44638916872209	Up	2.59162289655783e-06
CPB1	-2.45282672334677	1.57681451901912	-7.56146784874206	1.47492867631949e-07	2.59162289655783e-06	7.44581636993325	Down	2.59162289655783e-06
DNMBP	-0.956409128963181	3.16116187408096	-7.55979343372341	1.48021243117034e-07	2.59859515694349e-06	7.44222514213654	Not Sig	2.59859515694349e-06
CLK4	-1.39544417870302	3.83828875000423	-7.55258161062777	1.50319356732595e-07	2.6365961771481e-06	7.4267531191263	Not Sig	2.6365961771481e-06
ANKRD33B	-1.44218902200874	1.33212978381328	-7.55044773595749	1.51006352539038e-07	2.64629588522272e-06	7.42217381592544	Not Sig	2.64629588522272e-06
FCER1A	-3.61381228416526	3.53337682958717	-7.54942696682111	1.51336128625151e-07	2.6497238832861e-06	7.41998302281795	Down	2.6497238832861e-06
EIF4E2	1.25510991072212	6.50768087998664	7.54862236044095	1.51596592196723e-07	2.65193330016411e-06	7.41825606239734	Not Sig	2.65193330016411e-06
TMIGD3	2.32449826349033	1.94999292820621	7.54075943830281	1.54166359782309e-07	2.69450053601824e-06	7.40137491650846	Up	2.69450053601824e-06
CYP4F24P	-1.14642701734798	0.660966411154773	-7.53627529080755	1.55651907305066e-07	2.71805938927944e-06	7.39174400672303	Not Sig	2.71805938927944e-06
PLEKHG5	-1.71299124944282	4.24945893657779	-7.52834296364137	1.58315985665526e-07	2.76213844248599e-06	7.3747005236904	Down	2.76213844248599e-06
WIPI1	1.10127827177598	5.50673338850448	7.52732214948976	1.58662219089297e-07	2.76573594617265e-06	7.37250657153188	Not Sig	2.76573594617265e-06
KANSL1L	-1.17003231056329	2.55817158238164	-7.52439788062645	1.59658374801098e-07	2.78064629834363e-06	7.36622089783677	Not Sig	2.78064629834363e-06
CENPM	2.3162370266276	2.6637767896946	7.52346243818513	1.59978391491175e-07	2.78376496207111e-06	7.364209932974	Up	2.78376496207111e-06
PARP16	-1.11555498924133	2.77649335027934	-7.52302607002623	1.60127899623536e-07	2.78391374785637e-06	7.36327181111123	Not Sig	2.78391374785637e-06
ATAD2	1.14276259848364	2.37460401306677	7.51877216648536	1.61592924543734e-07	2.80691315720206e-06	7.35412524496595	Not Sig	2.80691315720206e-06
AL009031.1	-0.909103744783688	1.17357981596686	-7.51831614828906	1.61750791647218e-07	2.80718641039768e-06	7.35314458802686	Not Sig	2.80718641039768e-06
TPRG1L	-0.779795743116769	4.94726431767855	-7.51420571758539	1.63180948449728e-07	2.82952039673584e-06	7.34430392630357	Not Sig	2.82952039673584e-06
SEC61B	0.984038480337339	7.98942398190121	7.51144942292015	1.64147239299124e-07	2.84377892645411e-06	7.33837444020616	Not Sig	2.84377892645411e-06
GPIHBP1	-2.67173940455762	3.07300651740426	-7.50538146660216	1.66295326830664e-07	2.87846862831342e-06	7.32531710489981	Down	2.87846862831342e-06
MAPRE1	0.792762659168674	5.77740867928535	7.50376535651643	1.6687230191847e-07	2.88592641233782e-06	7.32183863611475	Not Sig	2.88592641233782e-06
LOXL1	2.107952417299	6.14224511865442	7.50269248164268	1.67256471467209e-07	2.89003964258738e-06	7.31952921571661	Up	2.89003964258738e-06
LINC00894	-1.45386731557347	1.76165734234869	-7.50128405527818	1.67762175688363e-07	2.89624385475977e-06	7.31649726611163	Not Sig	2.89624385475977e-06
NPIPB3	-1.50194456962069	6.29312686534615	-7.49804800800016	1.68930068271463e-07	2.91385925621083e-06	7.30952993984431	Down	2.91385925621083e-06
LINC02884	-1.79091085366196	1.28383091407097	-7.49634326516961	1.69548673161472e-07	2.92120100986598e-06	7.30585899675304	Down	2.92120100986598e-06
AFDN	-1.30230513144322	4.42100264013677	-7.49606045658257	1.69651521940065e-07	2.92120100986598e-06	7.30524996699288	Not Sig	2.92120100986598e-06
SLC2A4RG	-0.825855509149145	6.02618676562033	-7.49389151154524	1.70442437890126e-07	2.93182994883285e-06	7.30057877252229	Not Sig	2.93182994883285e-06
AC010754.1	-1.03785886632868	0.790720240075384	-7.49355441541837	1.70565701833364e-07	2.93182994883285e-06	7.29985272110186	Not Sig	2.93182994883285e-06
AMZ2P1	-1.10071450538685	2.83037954171786	-7.49252775950686	1.70941678465321e-07	2.93290335811615e-06	7.29764137283059	Not Sig	2.93290335811615e-06
RALGPS1	-1.44730226219567	1.9351024026834	-7.49229250373357	1.71027952661113e-07	2.93290335811615e-06	7.29713462750668	Not Sig	2.93290335811615e-06
AL157700.1	-1.06987410198687	0.818643230776641	-7.49193088565084	1.71160654468826e-07	2.93290335811615e-06	7.29635568079861	Not Sig	2.93290335811615e-06
VWA5A	-1.10240276523607	4.50291250864991	-7.4917633904395	1.71222155539641e-07	2.93290335811615e-06	7.29599488022095	Not Sig	2.93290335811615e-06
OTUD3	-1.05008801642527	2.13609161462566	-7.49096585523535	1.71515307448763e-07	2.93537896196974e-06	7.2942768616149	Not Sig	2.93537896196974e-06
AL390198.1	-1.87639423157473	1.31976004300607	-7.48906320224619	1.72216757833536e-07	2.94256816752667e-06	7.29017789445977	Down	2.94256816752667e-06
AL163636.1	-2.63245702529859	3.04347945253685	-7.48901827426751	1.72233357046118e-07	2.94256816752667e-06	7.29008109826015	Down	2.94256816752667e-06
LMAN1	1.07835752341375	5.27381747672703	7.48773439883073	1.72708397540484e-07	2.94813383874206e-06	7.28731490545868	Not Sig	2.94813383874206e-06
ALG2	0.782876918826141	4.35496878559475	7.47687625189917	1.76780283714946e-07	3.01503506335939e-06	7.26391140242453	Not Sig	3.01503506335939e-06
AC083855.2	1.3891999992934	2.33868599461118	7.47563674695962	1.77251347862516e-07	3.02046084580215e-06	7.26123877571529	Not Sig	3.02046084580215e-06
ADGRD1	-2.14669886554488	2.46177483677126	-7.47503536319658	1.77480364223022e-07	3.02175620121094e-06	7.25994199417239	Down	3.02175620121094e-06
SLC18A2	-1.86856557852412	2.24767071611803	-7.47357481364067	1.7803783292868e-07	3.02863669280054e-06	7.25679236439862	Down	3.02863669280054e-06
CNTNAP3B	-1.92245826793031	2.66392590885132	-7.4708356610005	1.79088187504785e-07	3.04388270500817e-06	7.25088468875586	Down	3.04388270500817e-06
ZNF571	-1.12388568213765	1.51167006796055	-7.46645434670036	1.80781519547069e-07	3.07002150563595e-06	7.24143316645996	Not Sig	3.07002150563595e-06
RUFY3	-1.28605722363581	4.13045593958201	-7.46099800813576	1.82913395981338e-07	3.10355633215758e-06	7.22965893583252	Not Sig	3.10355633215758e-06
RAB27A	1.27439046233763	4.37827734039484	7.46050562134891	1.83107047296614e-07	3.10417526532887e-06	7.22859621661347	Not Sig	3.10417526532887e-06
AIF1L	-2.18356608270477	3.63207545894663	-7.45856190012492	1.83873557769012e-07	3.11449636872898e-06	7.22440075985705	Down	3.11449636872898e-06
THOP1	1.21498752467776	4.96642981438773	7.45772112338214	1.8420614199456e-07	3.11683805801192e-06	7.22258581338101	Not Sig	3.11683805801192e-06
HAUS8	0.948784672689925	3.01455422972627	7.4568787569195	1.84539975809254e-07	3.11683805801192e-06	7.22076733944057	Not Sig	3.11683805801192e-06
.221	-0.797993978892681	0.781024085008618	-7.45606596441503	1.84862679433134e-07	3.11683805801192e-06	7.21901261791724	Not Sig	3.11683805801192e-06
MYO5C	-1.45761559169151	2.22372096357993	-7.45594958296945	1.84908933944662e-07	3.11683805801192e-06	7.21876135702928	Not Sig	3.11683805801192e-06
PARVB	1.26252426132404	5.63497527658462	7.45589293751005	1.84931451360888e-07	3.11683805801192e-06	7.21863906205837	Not Sig	3.11683805801192e-06
IGF2BP3	1.09735364218862	0.935372847147045	7.45582441494961	1.8495869387291e-07	3.11683805801192e-06	7.21849112438691	Not Sig	3.11683805801192e-06
PPP1R18	1.23301350676462	6.1891800672153	7.45178327571334	1.86572653959739e-07	3.14135542685836e-06	7.20976533231628	Not Sig	3.14135542685836e-06
FAM78A	1.39416553752856	2.66424703677156	7.44989785816166	1.87330607137021e-07	3.15052359068757e-06	7.20569350725911	Not Sig	3.15052359068757e-06
H2AZ2	0.758615316425681	5.53259632270908	7.44963578391974	1.87436213623185e-07	3.15052359068757e-06	7.20512748296438	Not Sig	3.15052359068757e-06
SMIM12	0.807681916581877	5.00386443605124	7.44707124997105	1.88472866625343e-07	3.16525435021303e-06	7.19958814869133	Not Sig	3.16525435021303e-06
PLAUR	3.15412687325548	6.16030998174203	7.44580976429614	1.88984955459531e-07	3.16915785890179e-06	7.196863042726	Up	3.16915785890179e-06
ORAI2	1.65734110423824	3.64135322590898	7.44570825185415	1.89026225710699e-07	3.16915785890179e-06	7.19664374261542	Up	3.16915785890179e-06
ALG1L9P	-1.22601439090735	1.34615313037991	-7.44358910594963	1.89889892678953e-07	3.18093755759908e-06	7.19206537586922	Not Sig	3.18093755759908e-06
AC105345.1	-0.968151673727773	0.583001922099741	-7.44053578846751	1.91141430301066e-07	3.19918919359835e-06	7.18546768624281	Not Sig	3.19918919359835e-06
TMEM104	1.01089221242304	2.97933311550765	7.43972438452777	1.91475445341292e-07	3.20206608424261e-06	7.1837141713236	Not Sig	3.20206608424261e-06
MEMO1	0.788965695774139	4.57414662028118	7.43594545134054	1.9303897523376e-07	3.22299917787473e-06	7.17554639510003	Not Sig	3.22299917787473e-06
DPP3	0.888824385990983	4.21938708477182	7.43553351509668	1.93210205578101e-07	3.22299917787473e-06	7.17465592066835	Not Sig	3.22299917787473e-06
HNRNPAB	1.17237753684498	6.6785820681314	7.4355177522836	1.93216760840693e-07	3.22299917787473e-06	7.17462184605206	Not Sig	3.22299917787473e-06
CAVIN3	1.50963871160054	7.49259045572114	7.43389243322169	1.93893910042894e-07	3.23156516738157e-06	7.17110819905912	Up	3.23156516738157e-06
PVR	1.33990056940236	3.76300921558646	7.43310107255442	1.94224494306939e-07	3.23434549963073e-06	7.16939729080953	Not Sig	3.23434549963073e-06
UPF3A	-0.966997512635603	5.13018053817062	-7.43064265990538	1.95255179183409e-07	3.24876983055799e-06	7.16408170555074	Not Sig	3.24876983055799e-06
ATP6V0B	1.22262807204843	7.20852572785495	7.43002020471991	1.95517033966885e-07	3.2503884013855e-06	7.16273570218371	Not Sig	3.2503884013855e-06
LINC01786	-2.100239164872	2.26553656263991	-7.42755950745594	1.9655574363132e-07	3.26490827310224e-06	7.1574141537866	Down	3.26490827310224e-06
PLXNB3	-1.33660341533412	2.6121891347668	-7.42502110791134	1.97633203073776e-07	3.28004685773704e-06	7.15192370902642	Not Sig	3.28004685773704e-06
EIF2D	-0.676505525787544	4.92410925444846	-7.42258372801458	1.98673502085345e-07	3.29454380032373e-06	7.14665094726406	Not Sig	3.29454380032373e-06
PIDD1	-1.02997337792022	2.99614899398682	-7.42034013284451	1.99636071155811e-07	3.30548733377257e-06	7.14179669000005	Not Sig	3.30548733377257e-06
NRN1	-1.90081671203357	4.89936580478803	-7.4202655036949	1.99668171604591e-07	3.30548733377257e-06	7.1416352102152	Down	3.30548733377257e-06
PRMT1	0.953244001217785	6.93767646123734	7.41923183653592	2.0011333231731e-07	3.3100823394195e-06	7.13939852232635	Not Sig	3.3100823394195e-06
EMP3	1.38020912935298	8.18366016275685	7.41462648121976	2.02109124481415e-07	3.34029724561334e-06	7.12943153038861	Not Sig	3.34029724561334e-06
USP53	-1.69998974888204	3.00458526370179	-7.41382331146672	2.02459280286669e-07	3.34328661008505e-06	7.12769300329007	Down	3.34328661008505e-06
SPTBN1	-1.93117277539254	6.03769947364168	-7.41293150324689	2.02848810838068e-07	3.34692064665986e-06	7.12576250904482	Down	3.34692064665986e-06
ARSB	1.20520998677656	3.09863729981541	7.41226776036544	2.03139225715663e-07	3.34891461426072e-06	7.12432563748099	Not Sig	3.34891461426072e-06
AC092747.4	-0.915923648064939	2.13481730821648	-7.41067087770038	2.03839681430656e-07	3.35765947310713e-06	7.12086846025712	Not Sig	3.35765947310713e-06
TNFRSF6B	3.11526565457298	4.52018322178245	7.41015232764637	2.04067671958995e-07	3.35861376765846e-06	7.11974574941391	Up	3.35861376765846e-06
UBAP1L	-1.15109943632072	1.43039499662609	-7.40890647676283	2.04616507174252e-07	3.36317694301215e-06	7.11704821405539	Not Sig	3.36317694301215e-06
DPY19L1	0.986903170291892	3.31764884129337	7.40875010002076	2.04685503063321e-07	3.36317694301215e-06	7.1167096099701	Not Sig	3.36317694301215e-06
KARS1	0.587242733767407	6.15899780831501	7.40698504935767	2.05465932933812e-07	3.37319382829824e-06	7.11288750004204	Not Sig	3.37319382829824e-06
ANAPC16	-0.674687148060835	6.16304586552736	-7.40487716359149	2.06401961893859e-07	3.38574646794329e-06	7.10832245152806	Not Sig	3.38574646794329e-06
AC015813.1	-1.64019606840925	2.61448786558804	-7.40301667143231	2.07231777387595e-07	3.39396349499062e-06	7.1042926860246	Down	3.39396349499062e-06
AC008507.1	-1.03028232844888	1.46709548480406	-7.40298355051132	2.07246581010566e-07	3.39396349499062e-06	7.10422094296238	Not Sig	3.39396349499062e-06
DST	-1.39743586843781	5.8453363433912	-7.39826529832465	2.09366591197952e-07	3.42584107386873e-06	7.09399925051394	Not Sig	3.42584107386873e-06
NISCH	-1.02983580737924	4.91710401000699	-7.39476849717439	2.10952161369834e-07	3.44892813497865e-06	7.08642179356908	Not Sig	3.44892813497865e-06
NBPF10	-0.9713741772187	5.47534380131287	-7.39339606576326	2.11577839608034e-07	3.45344388664691e-06	7.0834473284161	Not Sig	3.45344388664691e-06
HPS4	-0.937084698218321	3.87998835404853	-7.39301390728238	2.11752401516358e-07	3.45344388664691e-06	7.08261903271831	Not Sig	3.45344388664691e-06
SAR1B	0.736334852560957	4.31927393249016	7.39301273093652	2.11752939074907e-07	3.45344388664691e-06	7.08261648305929	Not Sig	3.45344388664691e-06
MRTO4	0.91139528305433	4.42088357943692	7.39205479503516	2.12191156464141e-07	3.45773542918052e-06	7.0805401526716	Not Sig	3.45773542918052e-06
TSSC2	-1.76043076211628	1.94554126317203	-7.39109303312991	2.12632062592353e-07	3.46206367370072e-06	7.07845540512944	Down	3.46206367370072e-06
PLEKHH1	-2.29136121074239	1.8402400123848	-7.38996109329057	2.13152191853803e-07	3.46767363188847e-06	7.07600161464746	Down	3.46767363188847e-06
NDUFA6-DT	-1.12809024600049	2.32911940794084	-7.38674228636285	2.14638405790223e-07	3.48567310876443e-06	7.06902302415105	Not Sig	3.48567310876443e-06
CASP3	0.83887039106006	4.23470706022686	7.38645972069165	2.14769382226641e-07	3.48567310876443e-06	7.06841033614371	Not Sig	3.48567310876443e-06
MUC20-OT1	-1.21478270566251	4.99873951325547	-7.38641944138739	2.14788059410952e-07	3.48567310876443e-06	7.06832299753036	Not Sig	3.48567310876443e-06
EXOSC4	0.939523138414782	4.80321811520648	7.38565303892657	2.1514375246643e-07	3.48857890904105e-06	7.06666114648837	Not Sig	3.48857890904105e-06
TRAF3	1.04929354334761	3.3764461124202	7.3825363919033	2.16596464584929e-07	3.50925363047772e-06	7.05990226015108	Not Sig	3.50925363047772e-06
L3MBTL4	-1.22209335803815	1.33848991073508	-7.38199726727455	2.16848779802729e-07	3.51046180418352e-06	7.05873296016533	Not Sig	3.51046180418352e-06
.194	0.985060775468736	0.594453838588375	7.38075668654289	2.17430531749768e-07	3.51699672568216e-06	7.05604213318062	Not Sig	3.51699672568216e-06
TYMP	1.49118591096201	7.4740223955285	7.37956750383404	2.17989688325369e-07	3.52315576466942e-06	7.05346259446615	Not Sig	3.52315576466942e-06
LIPT1	-1.19102663443736	2.5027042920027	-7.3779322374444	2.18761010847901e-07	3.53093052401892e-06	7.04991511405798	Not Sig	3.53093052401892e-06
CPNE5	1.63543648955554	2.19581919451619	7.37766926907342	2.18885309541722e-07	3.53093052401892e-06	7.04934460759751	Up	3.53093052401892e-06
HSPA12A	-1.55615962922746	3.02183359785803	-7.37672661776933	2.19331474915512e-07	3.53093052401892e-06	7.04729946142958	Down	3.53093052401892e-06
AD000671.1	0.71285610768146	5.99589037432935	7.37654036076668	2.19419742653008e-07	3.53093052401892e-06	7.04689535004497	Not Sig	3.53093052401892e-06
GASK1A	-1.66612294769985	1.5792351989978	-7.37628390925025	2.19541335565539e-07	3.53093052401892e-06	7.04633893392181	Down	3.53093052401892e-06
SLAMF9	2.08914125795975	1.5666781704497	7.37627949945942	2.19543427012417e-07	3.53093052401892e-06	7.04632936603705	Up	3.53093052401892e-06
DBP	-1.6104001499089	3.64844188830835	-7.37319494790209	2.21011380281628e-07	3.55164748621819e-06	7.03963620074987	Down	3.55164748621819e-06
AL133367.1	-1.09851630920458	0.952534329526097	-7.37169526334385	2.21728731213242e-07	3.55518992657922e-06	7.03638157454946	Not Sig	3.55518992657922e-06
HIF3A	-2.15123333893595	1.81894434041265	-7.37164595229834	2.21752359014908e-07	3.55518992657922e-06	7.03627455422959	Down	3.55518992657922e-06
ACOX2	-1.68407882921241	3.62937599738017	-7.37160528389221	2.21771847571929e-07	3.55518992657922e-06	7.03618629088175	Down	3.55518992657922e-06
NBPF12	-1.37981897254213	3.93575964473783	-7.36968620815041	2.22693486548881e-07	3.56706922898654e-06	7.03202103468231	Not Sig	3.56706922898654e-06
Z83745.1	-1.09592749037045	0.911188582543161	-7.36913912419028	2.22956945360109e-07	3.56839519518813e-06	7.03083352611267	Not Sig	3.56839519518813e-06
LPCAT1	1.01653577320281	4.66240418276011	7.36730429069302	2.23842887674738e-07	3.5796737097782e-06	7.02685051554282	Not Sig	3.5796737097782e-06
POLR2J4	-0.908645384686871	2.52257225044119	-7.36668092353721	2.24144701472507e-07	3.58074992581035e-06	7.02549722276387	Not Sig	3.58074992581035e-06
ALG3	1.02002152683046	4.79973524476687	7.36641662416834	2.24272792821641e-07	3.58074992581035e-06	7.02492342888998	Not Sig	3.58074992581035e-06
DYNLT1	0.883097232956494	7.01653000992948	7.36489789150178	2.25010299609088e-07	3.58713819946199e-06	7.02162607862861	Not Sig	3.58713819946199e-06
AC137894.3	-0.969432017616978	1.14643520926642	-7.36457643866485	2.25166718857484e-07	3.58713819946199e-06	7.02092812632665	Not Sig	3.58713819946199e-06
CLPP	0.885287773508737	5.67318460338615	7.36447153197533	2.25217790751031e-07	3.58713819946199e-06	7.02070034538	Not Sig	3.58713819946199e-06
GLMP	0.890157128522385	5.56417588035225	7.36264018680532	2.26111269405938e-07	3.59846701915171e-06	7.01672375884037	Not Sig	3.59846701915171e-06
MAP3K6	-1.50666890493178	4.92061114076311	-7.36100950383205	2.26909916957267e-07	3.60627107576582e-06	7.01318251132293	Down	3.60627107576582e-06
TIMM17A	0.95075529185266	5.25027982883192	7.36089351823453	2.26966832768451e-07	3.60627107576582e-06	7.01293061938065	Not Sig	3.60627107576582e-06
STRC	-0.878301452952433	0.511628430875627	-7.35796287819046	2.28409823276969e-07	3.62385347313588e-06	7.0065653965621	Not Sig	3.62385347313588e-06
CECR7	-1.36777418862783	2.14723029913491	-7.35790101804538	2.28440383496413e-07	3.62385347313588e-06	7.00643102658202	Not Sig	3.62385347313588e-06
AMOT	-1.51062519045584	1.77364720268557	-7.35691222602567	2.28929438890232e-07	3.62869696475287e-06	7.00428314477964	Down	3.62869696475287e-06
MBTD1	-1.09724045746366	2.80376949388129	-7.35229497743262	2.31227419001799e-07	3.66218245812793e-06	6.99425168954261	Not Sig	3.66218245812793e-06
WNT5A-AS1	1.58613957002913	0.917362095348683	7.35177442279716	2.31487980131035e-07	3.66337148043906e-06	6.99312055061288	Up	3.66337148043906e-06
PGAP2	-1.27927597663767	4.16162021276155	-7.34715842882341	2.3381174654555e-07	3.69718334209337e-06	6.9830886372961	Not Sig	3.69718334209337e-06
CLIP2	1.16031152669333	3.67809720754584	7.3457805853348	2.34510014387112e-07	3.70525822731636e-06	6.98009362363999	Not Sig	3.70525822731636e-06
CCN3	-2.70807827206791	3.21252847391276	-7.34454349131152	2.35138779924059e-07	3.71220962803216e-06	6.97740433953524	Down	3.71220962803216e-06
C11orf71	-1.08031310773156	2.43180568912752	-7.34417599703784	2.35325896420064e-07	3.71220962803216e-06	6.97660541444256	Not Sig	3.71220962803216e-06
FOXO4	-1.04967934940174	3.27759623639258	-7.34304972128561	2.35900314910748e-07	3.71830105306246e-06	6.97415680093359	Not Sig	3.71830105306246e-06
AC093162.1	-1.28224682402269	1.67794582315956	-7.33820049591476	2.38390014213015e-07	3.75454767201519e-06	6.96361225346201	Not Sig	3.75454767201519e-06
AL136982.1	-1.70807204422077	1.24168509057998	-7.3366704729628	2.39181157348026e-07	3.76400626105459e-06	6.9602845932569	Down	3.76400626105459e-06
NRP2	1.65662170741593	4.34330026090743	7.334836365704	2.40133095681312e-07	3.77597821632636e-06	6.95629516367206	Up	3.77597821632636e-06
RAVER1	0.880608410726351	3.41946941917719	7.33283852214615	2.41174450954944e-07	3.78933604324593e-06	6.95194907231634	Not Sig	3.78933604324593e-06
ZNF595	-0.947210907059381	2.24944454006389	-7.32941000831966	2.42972364626293e-07	3.81455023956223e-06	6.94448946614171	Not Sig	3.81455023956223e-06
DERL2	0.647869682213773	5.23625614359878	7.32830998602771	2.4355213263039e-07	3.82061526564749e-06	6.94209575320087	Not Sig	3.82061526564749e-06
HYI	-1.21575577282994	4.91482150452611	-7.32540097736365	2.45092194443364e-07	3.8417228890924e-06	6.93576479835263	Not Sig	3.8417228890924e-06
AIM2	2.05567344661941	1.73919258812614	7.32421054545563	2.4572530671532e-07	3.84859223443899e-06	6.93317370192152	Up	3.84859223443899e-06
COMMD5	0.781546334914556	4.78423722773261	7.32274153189169	2.46508897020007e-07	3.85780563878378e-06	6.92997598234864	Not Sig	3.85780563878378e-06
ILF2	0.836224574633456	6.70456787653466	7.32051899293269	2.47699315148107e-07	3.87336617116003e-06	6.92513745398587	Not Sig	3.87336617116003e-06
SLC35B2	0.900912987355026	5.02133267086927	7.31646629402034	2.49885229201193e-07	3.90445670626863e-06	6.91631291367039	Not Sig	3.90445670626863e-06
PPT2-EGFL8	-1.7435060882617	3.17941102884385	-7.3139656367228	2.51243901494754e-07	3.92258265179557e-06	6.91086676549957	Down	3.92258265179557e-06
NFIB	-1.25651838558468	3.44763855876127	-7.31291265727268	2.5181828328777e-07	3.92844478272786e-06	6.90857324505993	Not Sig	3.92844478272786e-06
TP73-AS1	-0.877228818267277	3.74196200197326	-7.31045246951256	2.53165541245546e-07	3.94634525619537e-06	6.90321407097246	Not Sig	3.94634525619537e-06
HDC	-2.72701397553595	3.10669297515343	-7.30882792413906	2.54059242386107e-07	3.9571530261243e-06	6.89967478247158	Down	3.9571530261243e-06
UNC13B	-1.09944061698933	3.20935512265943	-7.30831004107305	2.54344823609554e-07	3.95847932725666e-06	6.89854643096486	Not Sig	3.95847932725666e-06
TRIB3	1.26143701810551	2.83724805445773	7.30566456983403	2.558087994211e-07	3.97812896737537e-06	6.89278198008703	Not Sig	3.97812896737537e-06
AC009120.2	-1.21594222824566	2.8900986355628	-7.30317409822977	2.57194918269333e-07	3.99396424248631e-06	6.88735441572429	Not Sig	3.99396424248631e-06
.207	-1.18834562984885	1.28683233064126	-7.30310852255365	2.57231519819877e-07	3.99396424248631e-06	6.88721149334339	Not Sig	3.99396424248631e-06
NOL3	-1.24912091003724	4.37592091555779	-7.30234057776934	2.57660552738495e-07	3.99748304523588e-06	6.88553771258328	Not Sig	3.99748304523588e-06
MRPL17	1.09603088210054	5.07404736728177	7.30153332125445	2.58112341509709e-07	4.00134909326276e-06	6.88377816453318	Not Sig	4.00134909326276e-06
YIF1A	1.09407464118563	6.57852568666589	7.30071273440006	2.585724256071e-07	4.00533757312959e-06	6.88198947146706	Not Sig	4.00533757312959e-06
IGFBP5	-2.58535107627614	6.71649753950085	-7.29867648653231	2.5971774873825e-07	4.01992596989062e-06	6.87755052426129	Down	4.01992596989062e-06
LYNX1-SLURP2	-1.86216719822917	1.3798996474243	-7.29683329701698	2.60758980575495e-07	4.03288164946439e-06	6.87353195911423	Down	4.03288164946439e-06
SLC25A48	-1.72418448654073	1.18159892044949	-7.29567690891147	2.61414423271102e-07	4.03985513271069e-06	6.8710105426102	Down	4.03985513271069e-06
THRB	-1.5212332900543	1.88434720432567	-7.29501534623672	2.61790159627769e-07	4.04030603531041e-06	6.86956797498882	Down	4.04030603531041e-06
SIX2	1.72767570584168	2.16797359686514	7.29490524539956	2.61852745579612e-07	4.04030603531041e-06	6.86932788940533	Up	4.04030603531041e-06
COL12A1	1.71154395003636	7.93514632326771	7.29390469708607	2.6242220500288e-07	4.04357153851888e-06	6.86714602220162	Up	4.04357153851888e-06
KIFC2	-2.48461861489662	3.57025248393573	-7.29379909338168	2.62482383315425e-07	4.04357153851888e-06	6.86691572740225	Down	4.04357153851888e-06
CATSPERG	-1.47520641967841	1.27887183984339	-7.29297976665504	2.62949759332577e-07	4.04357153851888e-06	6.86512893369743	Not Sig	4.04357153851888e-06
AC083843.2	-1.23148103500303	1.26598767629679	-7.29297515218362	2.62952394029351e-07	4.04357153851888e-06	6.86511887017031	Not Sig	4.04357153851888e-06
C1orf115	-2.08495449576481	3.8525102399174	-7.29273758630927	2.63088072253e-07	4.04357153851888e-06	6.8646007678464	Down	4.04357153851888e-06
FAM238C	-1.24019429329775	0.742050192665726	-7.29182538026871	2.63609719029946e-07	4.04730929739229e-06	6.86261128713171	Not Sig	4.04730929739229e-06
DNAJC5	0.692070338575018	4.44957414499958	7.29159589624303	2.63741117252855e-07	4.04730929739229e-06	6.86211077518725	Not Sig	4.04730929739229e-06
CENPI	1.06244276595844	1.07921881211424	7.29055537082293	2.64337747922642e-07	4.053315622261e-06	6.85984126788821	Not Sig	4.053315622261e-06
SLC22A3	-1.91282652162304	2.26093773899834	-7.29001448578966	2.64648435962484e-07	4.05493142766413e-06	6.85866147737605	Down	4.05493142766413e-06
TARBP1	-1.02273998980788	4.52873012473657	-7.28902813819864	2.6521596769563e-07	4.05857153178976e-06	6.85650993330929	Not Sig	4.05857153178976e-06
CIRBP	-0.911027485335984	8.71463007068541	-7.28857993486985	2.65474271489686e-07	4.05857153178976e-06	6.85553221348238	Not Sig	4.05857153178976e-06
AC105233.4	-1.66174931252667	2.06050725029766	-7.28853097666111	2.65502502231512e-07	4.05857153178976e-06	6.85542541342682	Down	4.05857153178976e-06
METTL1	1.1697294126437	3.78725625063239	7.28260691024754	2.68941379038161e-07	4.10795996597346e-06	6.84249997376016	Not Sig	4.10795996597346e-06
DTL	1.47664640884456	1.75034037004501	7.27734008849023	2.7203718049517e-07	4.15203579194715e-06	6.83100460797151	Not Sig	4.15203579194715e-06
CFH	-1.70161142127819	6.8524256982434	-7.27468128098883	2.73613902232555e-07	4.17287611512969e-06	6.82520008729734	Down	4.17287611512969e-06
COL6A3	2.0797494300821	8.38600397407588	7.27148734473533	2.75520394545104e-07	4.19870971625447e-06	6.81822606347629	Up	4.19870971625447e-06
SELENOH	0.76697430540816	5.57780802102993	7.26710481525013	2.78158621120397e-07	4.23564592685262e-06	6.80865450657193	Not Sig	4.23564592685262e-06
INPP5K	-0.960599134117266	4.42693283326635	-7.26545144306602	2.79160664947836e-07	4.24762953214157e-06	6.80504283342889	Not Sig	4.24762953214157e-06
SMARCB1	0.855682553064163	5.82656892832968	7.26171478404754	2.81439001269701e-07	4.27583642344656e-06	6.79687902591258	Not Sig	4.27583642344656e-06
MRGPRX7P	-1.50683852752821	0.851999336029084	-7.26150098875637	2.81569934439311e-07	4.27583642344656e-06	6.79641187221233	Down	4.27583642344656e-06
CD163	2.71308083078354	6.28743256151931	7.26134752330472	2.81663958830581e-07	4.27583642344656e-06	6.79607653855379	Up	4.27583642344656e-06
DEFB1	-4.89268009705336	3.80891234546812	-7.25791915910601	2.83772866701488e-07	4.30454233283747e-06	6.78858448377862	Down	4.30454233283747e-06
PRAF2	1.53408249716216	4.76765627659002	7.25652088464744	2.84637648819607e-07	4.31434655731945e-06	6.78552836404948	Up	4.31434655731945e-06
CTPS2	-0.867288245847753	2.77226098589097	-7.25562121213601	2.85195495632198e-07	4.31948699289563e-06	6.78356186913266	Not Sig	4.31948699289563e-06
PICK1	-1.09716589711918	3.74525313561788	-7.25379148418445	2.8633349832837e-07	4.33339968734506e-06	6.77956213573363	Not Sig	4.33339968734506e-06
MARCKS	1.33115891927214	5.39889552224665	7.25067479914297	2.88282686013914e-07	4.35955823030231e-06	6.77274812324294	Not Sig	4.35955823030231e-06
PPIP5K1	-1.56632280246701	2.89279914757214	-7.24728256856514	2.90419709833746e-07	4.38851512564382e-06	6.76533021405801	Down	4.38851512564382e-06
RFLNB	1.4879635284591	3.97811319544776	7.24486272883269	2.91954097207974e-07	4.40832830264334e-06	6.7600377290728	Not Sig	4.40832830264334e-06
NTN4	-2.00758314030103	3.5523927813221	-7.24440007533929	2.92248407150198e-07	4.40940110100566e-06	6.75902576056871	Down	4.40940110100566e-06
LONRF1	-2.2456925906161	4.2870938709259	-7.24316999558308	2.93032387868953e-07	4.41785470260444e-06	6.75633505112757	Down	4.41785470260444e-06
CAB39L	-1.56749780368542	3.2928064686488	-7.24184643935237	2.93878359936348e-07	4.42722929728671e-06	6.75343964368015	Down	4.42722929728671e-06
C2orf92	-1.30057969314639	2.25593000057971	-7.23782918653748	2.96461458298107e-07	4.46148777470106e-06	6.74465008564298	Not Sig	4.46148777470106e-06
SMOX	1.91695721887399	3.7413950597616	7.23760820482856	2.9660422522443e-07	4.46148777470106e-06	6.74416652583334	Up	4.46148777470106e-06
LINC02035	-1.0000050038979	1.61050094615611	-7.23477111396389	2.98443440331087e-07	4.48448806640651e-06	6.73795772817558	Not Sig	4.48448806640651e-06
PRR29	1.11817064095543	2.14379752205025	7.23454975600977	2.98587433282256e-07	4.48448806640651e-06	6.73747325494849	Not Sig	4.48448806640651e-06
.237	-0.780821872798301	0.650319324996064	-7.23351582888256	2.99260947405132e-07	4.49118823043416e-06	6.73521027266578	Not Sig	4.49118823043416e-06
.315	-1.30511123117707	0.806418923119673	-7.23271921529081	2.99780937268419e-07	4.49557593853551e-06	6.73346660745654	Not Sig	4.49557593853551e-06
TBX18	-1.42881109886009	2.71745220862765	-7.23194093875419	3.0028985456366e-07	4.49979106800628e-06	6.73176299770713	Not Sig	4.49979106800628e-06
GNAI1	-1.26314688922691	4.7884385881421	-7.23135621418746	3.00672791847266e-07	4.50211344881236e-06	6.73048301085106	Not Sig	4.50211344881236e-06
RAB5B	-0.625413562309141	5.70351295384293	-7.22961246218846	3.01817761777856e-07	4.51490761522414e-06	6.72666559373357	Not Sig	4.51490761522414e-06
CLK1	-1.37860846876468	6.46103438059771	-7.22935916303775	3.01984453656257e-07	4.51490761522414e-06	6.72611103827669	Not Sig	4.51490761522414e-06
AC010168.1	-1.37850081219954	2.1266124381171	-7.22855946543072	3.02511342364522e-07	4.51936385151234e-06	6.72436018022104	Not Sig	4.51936385151234e-06
AIMP2	0.920959515962933	4.58773543531902	7.22665445518289	3.03770287290313e-07	4.53474162810557e-06	6.72018900784067	Not Sig	4.53474162810557e-06
AL031846.2	-1.03748621303756	0.901565901579797	-7.21992797239009	3.08258793854758e-07	4.59827128295429e-06	6.7054569752267	Not Sig	4.59827128295429e-06
CACNA2D2	-0.940928014875249	0.821493584447261	-7.21580606442246	3.11042929096114e-07	4.63630026388547e-06	6.69642639034018	Not Sig	4.63630026388547e-06
FCGR1CP	1.81117870234708	1.59349543417255	7.21453003922174	3.11910046877144e-07	4.6457190239997e-06	6.69363032105858	Up	4.6457190239997e-06
HPSE2	-1.73931027719942	1.15258937020284	-7.21111971204476	3.14239735680192e-07	4.67689131852584e-06	6.68615643599528	Down	4.67689131852584e-06
MFAP5	-3.27785154944165	6.36793212168155	-7.2105978907766	3.14597780698779e-07	4.67769988141904e-06	6.68501270499161	Down	4.67769988141904e-06
CNTN3	-1.64818318960105	1.41595404834671	-7.21035038218495	3.14767754045868e-07	4.67769988141904e-06	6.68447020152232	Down	4.67769988141904e-06
AC091563.1	-0.902259596619835	0.847470127610657	-7.20714749492957	3.1697582888467e-07	4.7069718950919e-06	6.67744919648737	Not Sig	4.7069718950919e-06
AC018647.1	-1.68390848191692	1.095737518393	-7.20676137051108	3.1724309677772e-07	4.70740132333582e-06	6.67660268646186	Down	4.70740132333582e-06
AF129075.3	-1.36524628440696	1.32291843247124	-7.20578423496763	3.17920486409767e-07	4.71391111606073e-06	6.67446039983454	Not Sig	4.71391111606073e-06
TMEM175	-0.773969847321696	4.7183271744397	-7.20503625244158	3.18440022363252e-07	4.718072349343e-06	6.67282042606806	Not Sig	4.718072349343e-06
RAP1GDS1	0.669009537388622	4.00903783135112	7.20435665138766	3.1891281828654e-07	4.72153535319278e-06	6.67133031630186	Not Sig	4.72153535319278e-06
.628	-1.11022639363676	0.805008740528612	-7.20195223075685	3.20591364428024e-07	4.74283104678163e-06	6.66605783313458	Not Sig	4.74283104678163e-06
SEC31B	-1.46908711074775	2.48674841487982	-7.19858285697005	3.22958843404388e-07	4.77427930930889e-06	6.65866808188128	Not Sig	4.77427930930889e-06
TMEM254-AS1	-1.35038459471434	1.46349330241438	-7.19754833246362	3.23689348237344e-07	4.78149934755986e-06	6.65639884800006	Not Sig	4.78149934755986e-06
KIF15	1.32517399088911	1.48865108507909	7.19707792126852	3.24022079342851e-07	4.78283712034477e-06	6.65536695209454	Not Sig	4.78283712034477e-06
PRKG2	-1.64856273686242	1.04254185501953	-7.19551705820395	3.2512862893004e-07	4.79558657309058e-06	6.65194282625554	Down	4.79558657309058e-06
MS4A2	-2.28160875414097	2.03883597502179	-7.19506297694157	3.25451271494358e-07	4.79636493793955e-06	6.65094662989923	Down	4.79636493793955e-06
FNDC3B	1.23918151604519	4.35660802627398	7.19475947086028	3.25667107938073e-07	4.79636493793955e-06	6.65028076103092	Not Sig	4.79636493793955e-06
LAMTOR2	0.672023444779416	6.63256304205511	7.19392879570499	3.26258589981059e-07	4.80149564241871e-06	6.64845826151048	Not Sig	4.80149564241871e-06
SRCIN1	-1.48749519775091	1.16569901968497	-7.19164639899043	3.27889460929776e-07	4.81963986938672e-06	6.6434502168537	Not Sig	4.81963986938672e-06
C22orf39	-0.825859000571263	4.04860004305645	-7.19152066903499	3.27979543516747e-07	4.81963986938672e-06	6.6431743195723	Not Sig	4.81963986938672e-06
ELOVL7	-2.44177509561099	1.87829826007491	-7.19101302571098	3.28343516888246e-07	4.82029585936261e-06	6.642060344048	Down	4.82029585936261e-06
PRDX1	0.835243640990992	8.57671713776969	7.19062348842639	3.28623091296273e-07	4.82029585936261e-06	6.64120551794944	Not Sig	4.82029585936261e-06
COPE	0.755768593210457	7.18985854594604	7.19043789292957	3.28756380889187e-07	4.82029585936261e-06	6.64079822797459	Not Sig	4.82029585936261e-06
CDH2	1.44520711869821	1.01616645176482	7.1897718354927	3.29235182721694e-07	4.82373505842244e-06	6.63933652496928	Not Sig	4.82373505842244e-06
DDIT4	1.74875224204205	6.32532504943854	7.18887719024092	3.29879435145411e-07	4.82959143374489e-06	6.63737307973794	Up	4.82959143374489e-06
CNIH4	0.681014147411625	5.26542056218456	7.1875725592351	3.30821249851886e-07	4.83979235894425e-06	6.63450966358714	Not Sig	4.83979235894425e-06
SLC4A2	0.94912201678778	5.72844236099088	7.18618839238077	3.3182350323845e-07	4.84832864935462e-06	6.6314714347747	Not Sig	4.84832864935462e-06
OST4	0.718081157620221	9.44613008040217	7.18608883257816	3.31895713110251e-07	4.84832864935462e-06	6.63125289247297	Not Sig	4.84832864935462e-06
TARS1	1.00647426436983	5.30818082720957	7.18405097477061	3.33377307481721e-07	4.86637237454841e-06	6.62677933127375	Not Sig	4.86637237454841e-06
ATOX1	0.897394502756272	7.42469988630177	7.18258647058468	3.34446249756632e-07	4.87837033433787e-06	6.62356407180231	Not Sig	4.87837033433787e-06
P2RY14	-1.8341052982509	2.48414234276769	-7.17610554860711	3.39219128488968e-07	4.94367367084686e-06	6.60933206019548	Down	4.94367367084686e-06
GALK1	0.870185775728348	4.53186173893865	7.17582963306305	3.39423873299663e-07	4.94367367084686e-06	6.60872603017401	Not Sig	4.94367367084686e-06
COL5A2	2.49156576076362	7.31032799811279	7.17504266581499	3.40008545094803e-07	4.94853998940484e-06	6.60699745392241	Up	4.94853998940484e-06
PBX1	-1.3235612333781	3.4768352280103	-7.17316217759421	3.41409835643442e-07	4.96527559201619e-06	6.60286662307038	Not Sig	4.96527559201619e-06
CXCL1	4.97439203837405	4.25437664238696	7.17175717895903	3.42460676388198e-07	4.97689356781965e-06	6.59977998515064	Up	4.97689356781965e-06
FERMT3	1.42191942588886	5.15049023428183	7.1693107734249	3.44298356005843e-07	4.99686934731794e-06	6.59440485955561	Not Sig	4.99686934731794e-06
OAZ1	0.680687714916948	10.1125595921978	7.16925386529894	3.44341224389859e-07	4.99686934731794e-06	6.59427981430843	Not Sig	4.99686934731794e-06
RBM6	-1.05712187994525	5.5221080312238	-7.16587209639136	3.4689855350461e-07	5.02940300142523e-06	6.58684822344066	Not Sig	5.02940300142523e-06
AC009041.3	0.823859244730335	0.669375789246135	7.16561670973009	3.47092470427473e-07	5.02940300142523e-06	6.58628693820181	Not Sig	5.02940300142523e-06
SNHG29	-0.59447499835909	8.45844503079453	-7.16428579522236	3.48104847731399e-07	5.03896479877834e-06	6.58336173324348	Not Sig	5.03896479877834e-06
ZNF862	-1.05331486275577	2.9057253760966	-7.16407872569695	3.48262630396579e-07	5.03896479877834e-06	6.58290659594466	Not Sig	5.03896479877834e-06
NSUN5P1	-1.44852195025584	3.60125385730703	-7.16013568406953	3.51281210030195e-07	5.07891939831358e-06	6.57423873730583	Not Sig	5.07891939831358e-06
RGS19	1.22598233544721	4.66267473069858	7.15838670165451	3.52628731360745e-07	5.09148396892305e-06	6.57039334866882	Not Sig	5.09148396892305e-06
PMM2	0.87016491017757	4.84286554033119	7.15833865236357	3.52665826303126e-07	5.09148396892305e-06	6.57028769970515	Not Sig	5.09148396892305e-06
AL391807.1	-0.798137348841501	0.761781619587003	-7.15586559601791	3.54580496005536e-07	5.11538699496665e-06	6.56484962487929	Not Sig	5.11538699496665e-06
TTC17	-0.931142290638284	4.64542869742399	-7.1545549955053	3.55599505560892e-07	5.12634323710045e-06	6.56196737996885	Not Sig	5.12634323710045e-06
TRIM73	-1.22654871669151	1.82069715421399	-7.15355458700776	3.5637936144363e-07	5.13383835777658e-06	6.55976715001537	Not Sig	5.13383835777658e-06
ALG1	1.14894501741767	3.95695265208304	7.15185944846466	3.57704799546753e-07	5.14917623254255e-06	6.55603867649509	Not Sig	5.14917623254255e-06
E2F3	1.07176600436943	2.55378564462246	7.14972994342497	3.59377052782688e-07	5.16948054803939e-06	6.55135427170067	Not Sig	5.16948054803939e-06
IKBKE	1.4211437226983	2.79440749062014	7.14507365264744	3.63061578041812e-07	5.21693834637315e-06	6.54110945247913	Not Sig	5.21693834637315e-06
DHRS3	-2.36863865542525	4.7139745488685	-7.14464695253326	3.63401161739678e-07	5.21693834637315e-06	6.54017047926996	Down	5.21693834637315e-06
GRB2	1.01692102725748	5.8471108028296	7.14456211533782	3.63468717195415e-07	5.21693834637315e-06	6.53998378825819	Not Sig	5.21693834637315e-06
KIAA1549L	0.918486618195211	0.941421633409519	7.14415933566695	3.63789624837283e-07	5.21775242595232e-06	6.53909742651862	Not Sig	5.21775242595232e-06
PHKA2	-1.004385667637	3.56800538579304	-7.142498187143	3.65116195032195e-07	5.23297884752239e-06	6.53544165700067	Not Sig	5.23297884752239e-06
MAP7	-1.70568706187918	1.83472172633569	-7.13978532393119	3.67293346533501e-07	5.25751833632443e-06	6.52947054524337	Down	5.25751833632443e-06
L3MBTL1	-1.17883469086721	1.28709704692113	-7.13970156809837	3.67360774892542e-07	5.25751833632443e-06	6.5292861801173	Not Sig	5.25751833632443e-06
SELENOS	0.845500004812842	6.23325917059209	7.13923991301743	3.67732662640802e-07	5.2590297517421e-06	6.52826995849131	Not Sig	5.2590297517421e-06
GLIPR1L2	-0.865004494869032	0.88435600452328	-7.13877096298145	3.68110822906665e-07	5.26062861968642e-06	6.52723764999958	Not Sig	5.26062861968642e-06
SEMA6A	-1.3403441328919	2.44126751848249	-7.13656704748058	3.6989341429101e-07	5.27956046298077e-06	6.52238574094337	Not Sig	5.27956046298077e-06
TOM1L2	-1.32606886694116	3.89503277467166	-7.13647234400786	3.69970211684324e-07	5.27956046298077e-06	6.52217723735788	Not Sig	5.27956046298077e-06
WASH3P	-0.989158347313525	4.58462204116643	-7.13593477634737	3.70406449155833e-07	5.28196922081422e-06	6.52099368088913	Not Sig	5.28196922081422e-06
PPP1R32	-1.10722887765315	1.82381510176544	-7.13504841285735	3.7112688975303e-07	5.28842429482131e-06	6.51904210145463	Not Sig	5.28842429482131e-06
STON2	-1.46280595479214	1.60425858040433	-7.13393177545557	3.72036547952239e-07	5.29756439946411e-06	6.51658336149565	Not Sig	5.29756439946411e-06
CRYGS	-1.4295104152936	1.95876359664582	-7.12915911621949	3.75950445055281e-07	5.34943896962666e-06	6.50607252119404	Not Sig	5.34943896962666e-06
NAIPP1	1.71781550762003	0.958705222783722	7.12711197638639	3.77642176349262e-07	5.36964217631241e-06	6.50156317933622	Up	5.36964217631241e-06
WBP1	-0.62169740048108	5.85544630069047	-7.12043930835651	3.83210883169015e-07	5.44490283639427e-06	6.48686111116594	Not Sig	5.44490283639427e-06
HSP90B1	1.30278509637673	7.9523610908197	7.11760737050045	3.85599725598262e-07	5.47490624052169e-06	6.48061965382187	Not Sig	5.47490624052169e-06
AC008393.1	-0.85925950819853	0.95465886296951	-7.11631095271389	3.86698400818692e-07	5.48656136219049e-06	6.4777620578385	Not Sig	5.48656136219049e-06
LINC01550	-1.48912219125794	1.4114959668906	-7.11439305263425	3.88329665150443e-07	5.50575081602387e-06	6.47353416948466	Not Sig	5.50575081602387e-06
CES3	-0.800785959800405	0.605698906254196	-7.11283606820461	3.896591521015e-07	5.52063719799471e-06	6.47010154056097	Not Sig	5.52063719799471e-06
SH2D2A	1.28981431493002	1.70408127705611	7.10956720968018	3.92465620008871e-07	5.55641289976718e-06	6.46289376487638	Not Sig	5.55641289976718e-06
HS3ST3B1	1.32951303095938	1.63741705274556	7.10719110611952	3.94518642753618e-07	5.5814779329398e-06	6.45765361582785	Not Sig	5.5814779329398e-06
RAB31	1.53386187698412	5.96932532563448	7.10603996813886	3.95517223622142e-07	5.59159997604675e-06	6.45511468223824	Up	5.59159997604675e-06
COPB1	0.770176950211421	5.94167863777721	7.10459539168404	3.96774029252043e-07	5.6053555634677e-06	6.45192829833325	Not Sig	5.6053555634677e-06
MAP3K14-AS1	-1.27512331176071	1.35290087369276	-7.09785918039589	4.02689043363425e-07	5.68485247064164e-06	6.43706623374919	Not Sig	5.68485247064164e-06
OLR1	2.55168741698102	1.70289511256931	7.09217349228082	4.0775206850777e-07	5.75221668073461e-06	6.42451729164185	Up	5.75221668073461e-06
DCTPP1	0.881605871044276	4.93229279585124	7.08978498489769	4.09898463032606e-07	5.77335860408312e-06	6.41924432527556	Not Sig	5.77335860408312e-06
MTFR2	0.982160774226567	1.52517755553792	7.08955037383181	4.101099176208e-07	5.77335860408312e-06	6.41872634790677	Not Sig	5.77335860408312e-06
TBC1D8	-1.53615972473574	3.39273890663249	-7.08953064714857	4.10127702355879e-07	5.77335860408312e-06	6.41868279474904	Down	5.77335860408312e-06
CLTA	0.673146856395293	7.46193237486223	7.08691670839717	4.12491339722553e-07	5.80249569766412e-06	6.41291121115031	Not Sig	5.80249569766412e-06
CNTD1	-0.850233971604811	1.04199227594378	-7.08595405528181	4.13365334218602e-07	5.81065149524369e-06	6.41078544456768	Not Sig	5.81065149524369e-06
MYL5	-1.14820138348561	3.87513894099768	-7.08517544807262	4.14073624464206e-07	5.81646805346235e-06	6.40906600605929	Not Sig	5.81646805346235e-06
SLC16A11	-1.20561531705193	0.952689977895487	-7.08232424474722	4.16677990944439e-07	5.84621513719842e-06	6.40276886743595	Not Sig	5.84621513719842e-06
AC004890.2	-1.32337710525154	1.18979188312579	-7.08220929931593	4.16783337375969e-07	5.84621513719842e-06	6.40251497775868	Not Sig	5.84621513719842e-06
NLN	1.1605842334869	2.96926481670752	7.08053059120304	4.18324979120509e-07	5.86367518639464e-06	6.39880687592781	Not Sig	5.86367518639464e-06
AC104794.3	-0.943428882344106	2.27913513159205	-7.07938350592147	4.19381772643142e-07	5.87431915581706e-06	6.39627286426619	Not Sig	5.87431915581706e-06
AC233699.1	-1.49188805773329	2.09388287427719	-7.07673348606035	4.21833697152232e-07	5.90447591690757e-06	6.39041807887008	Not Sig	5.90447591690757e-06
ID2-AS1	-0.921966096304913	1.53126175488487	-7.07575659519054	4.22741273378531e-07	5.91298877423937e-06	6.38825956598366	Not Sig	5.91298877423937e-06
VPS18	0.846553176432887	3.53247654956139	7.07536222902498	4.23108225610384e-07	5.91393308974174e-06	6.38738814921725	Not Sig	5.91393308974174e-06
RAB5C	0.634763098868102	7.4318993447133	7.0737248610421	4.24635276373154e-07	5.93107970888953e-06	6.38376989786748	Not Sig	5.93107970888953e-06
TSPAN7	-1.38994068565146	5.02708921656671	-7.07080063202759	4.27376584694185e-07	5.96515021039586e-06	6.37730707025079	Not Sig	5.96515021039586e-06
AC009951.6	-1.28053331330329	2.3316517424078	-7.07012798497941	4.28009722824014e-07	5.96976837978409e-06	6.37582029698632	Not Sig	5.96976837978409e-06
ADIRF	-3.68202741141329	8.28316275618544	-7.06373600866488	4.34074548544344e-07	6.05008633292223e-06	6.36168894955409	Down	6.05008633292223e-06
FYCO1	-1.04738982191803	3.25189494910482	-7.06271380422023	4.35052590754226e-07	6.05944193751479e-06	6.35942856907852	Not Sig	6.05944193751479e-06
MESD	0.673422394174503	4.07805301682734	7.06200550466723	4.35731616984231e-07	6.06462257606664e-06	6.35786224004059	Not Sig	6.06462257606664e-06
LINC01359	-1.15603426278851	0.792006429566777	-7.06105978813816	4.36639945352736e-07	6.07298515543418e-06	6.35577078624803	Not Sig	6.07298515543418e-06
PRPF4	0.777571693251832	3.65290461823834	7.05942726719353	4.38212504755245e-07	6.09056788804792e-06	6.35216018777671	Not Sig	6.09056788804792e-06
GPR176	1.45680085770834	3.64658454711041	7.05638441939815	4.41159134452284e-07	6.12721020072616e-06	6.34542948000998	Not Sig	6.12721020072616e-06
PLGLB1	-1.1114277982051	1.76004479937247	-7.05508414007135	4.42424496362134e-07	6.14046648148429e-06	6.3425529232479	Not Sig	6.14046648148429e-06
PLSCR3	0.639619710402777	5.01761260935565	7.05370027020933	4.43775299435532e-07	6.15488916000826e-06	6.33949119946684	Not Sig	6.15488916000826e-06
AC092718.3	1.4194107827344	1.15790747320237	7.05284425776433	4.44612977683375e-07	6.159194442543e-06	6.33759720114422	Not Sig	6.159194442543e-06
LRP8	1.06865017592093	1.83879354809652	7.05274579907905	4.44709431648927e-07	6.159194442543e-06	6.33737934701527	Not Sig	6.159194442543e-06
APEX2	0.859091603194218	3.21445694687609	7.05216204871639	4.4528173784841e-07	6.16175078875901e-06	6.33608768858513	Not Sig	6.16175078875901e-06
SEMA3C	-2.29538311229557	4.29432673818408	-7.05192130608838	4.45517981080905e-07	6.16175078875901e-06	6.33555498686601	Down	6.16175078875901e-06
IGSF10	-2.50222520896858	2.61831746861097	-7.05107049957363	4.46353918184234e-07	6.16895572114116e-06	6.33367230943649	Down	6.16895572114116e-06
DNAJC27-AS1	-1.94956011704813	1.80130549840251	-7.05075569467908	4.46663629429461e-07	6.16895572114116e-06	6.33297568044761	Down	6.16895572114116e-06
MPV17	0.61859359057673	6.14193176029563	7.04935104285034	4.4804824531893e-07	6.18375460869942e-06	6.32986718083887	Not Sig	6.18375460869942e-06
TM7SF2	-3.56729762493532	3.58931549384343	-7.04740442795133	4.49974384982073e-07	6.20600146885192e-06	6.32555888854237	Down	6.20600146885192e-06
OGFOD1	0.912654996773393	4.39116842102495	7.04630797732863	4.51063044741464e-07	6.21667490135653e-06	6.3231319810551	Not Sig	6.21667490135653e-06
PARPBP	1.15044550000762	1.75288707041376	7.04332841874789	4.54035116023248e-07	6.25327304146384e-06	6.31653616816635	Not Sig	6.25327304146384e-06
ABITRAM	-0.675126541475249	3.84565023436805	-7.04181578575096	4.55551637388398e-07	6.26978734384728e-06	6.31318722682614	Not Sig	6.26978734384728e-06
.534	1.56484789987998	1.00494795391718	7.03891857020762	4.58470841291774e-07	6.30557041470232e-06	6.30677201101317	Up	6.30557041470232e-06
FAM135A	-1.16593672790744	2.75200662969732	-7.03676533812633	4.60652854922073e-07	6.32981934199516e-06	6.30200346495131	Not Sig	6.32981934199516e-06
PHF1	-0.889365847521194	5.19918048079685	-7.03654676257994	4.60874947533622e-07	6.32981934199516e-06	6.30151937387499	Not Sig	6.32981934199516e-06
WDR76	1.22370994668803	2.31591313888787	7.03582785002316	4.61606203951586e-07	6.33545693401239e-06	6.29992711538484	Not Sig	6.33545693401239e-06
LGR5	-2.18446189004642	1.33068552848998	-7.03438030422527	4.63082221607557e-07	6.3513013032981e-06	6.29672086419326	Down	6.3513013032981e-06
ZNF483	-0.760457986814777	0.700512261061108	-7.0333028399637	4.64184024500885e-07	6.36199478410304e-06	6.29433415000766	Not Sig	6.36199478410304e-06
IMPDH1	0.987675972587984	5.55096210727125	7.03039387904379	4.67172161095528e-07	6.39850914121822e-06	6.28788969165368	Not Sig	6.39850914121822e-06
SLC25A19	1.25391203078284	3.45925665469824	7.02954655612248	4.68046256027716e-07	6.40603850072584e-06	6.28601234044905	Not Sig	6.40603850072584e-06
APBA2	1.62473883121067	1.91467006929812	7.02895523973505	4.68657250506427e-07	6.40995893178805e-06	6.28470214864312	Up	6.40995893178805e-06
DACT2	-1.35887592492164	0.8080699512867	-7.02455301571318	4.7323179837923e-07	6.46638295933874e-06	6.27494661734985	Not Sig	6.46638295933874e-06
RAP2B	1.00994157550103	4.16109361698985	7.02435613287362	4.73437456162218e-07	6.46638295933874e-06	6.27451025686725	Not Sig	6.46638295933874e-06
AC011455.6	-1.3330083258694	1.03543010999751	-7.02302767462409	4.7482752401161e-07	6.48088707617782e-06	6.27156580172793	Not Sig	6.48088707617782e-06
MAOB	-3.29027100849899	3.2800384221531	-7.02195611599879	4.75951831510437e-07	6.49174632067067e-06	6.26919058294762	Down	6.49174632067067e-06
PPFIBP2	-1.25948726620153	4.08810114091096	-7.02069986407322	4.77273405952983e-07	6.50246827296206e-06	6.26640578208799	Not Sig	6.50246827296206e-06
TEKT3	-1.31313652279514	1.53020604910706	-7.0205831264901	4.77396404850379e-07	6.50246827296206e-06	6.26614699319699	Not Sig	6.50246827296206e-06
CASTOR3	-1.02766280613778	2.87137107575329	-7.01849540212653	4.79601610883223e-07	6.5280026291824e-06	6.26151853624476	Not Sig	6.5280026291824e-06
PLEKHO1	1.80982182082643	5.09639128562225	7.01587736454275	4.82381763329534e-07	6.56018252449063e-06	6.25571357943115	Up	6.56018252449063e-06
.281	-0.963609206869441	1.20033442161622	-7.01564422819021	4.82630137118222e-07	6.56018252449063e-06	6.25519660449922	Not Sig	6.56018252449063e-06
SPAG4	1.42645842926228	1.67777085856139	7.01380682941225	4.84592227143081e-07	6.58232220500402e-06	6.25112196382279	Not Sig	6.58232220500402e-06
PLXNB1	-2.05098790533345	4.08036594730527	-7.01216571088346	4.86351641631438e-07	6.6016803589147e-06	6.24748222522281	Down	6.6016803589147e-06
NNMT	2.15056359200758	8.02997373979494	7.01122010861764	4.87368382587904e-07	6.61093788194444e-06	6.24538487129866	Up	6.61093788194444e-06
RAPGEF3	-1.83201977165482	4.14636425586967	-7.0102776544247	4.88383910466532e-07	6.62016625375018e-06	6.24329438400555	Down	6.62016625375018e-06
TPSB2	-3.11670129311606	6.20549945995677	-7.00955578397962	4.89163220868142e-07	6.626182175683e-06	6.24169310226968	Down	6.626182175683e-06
CDKN2B	-1.95982262860828	2.57025376465622	-7.0068696806628	4.92074293483782e-07	6.66104681035277e-06	6.23573408535959	Down	6.66104681035277e-06
NOVA1	-2.22545254468181	2.44996084255459	-7.00325504727914	4.96019763539678e-07	6.70985639034839e-06	6.22771367859047	Down	6.70985639034839e-06
C11orf1	-0.979981431615775	4.22910900122881	-7.00286671865375	4.96445562623243e-07	6.71101975483166e-06	6.22685192619641	Not Sig	6.71101975483166e-06
OGA	-1.28622941452454	5.61809977017866	-6.99854401852256	5.01210786935365e-07	6.77080235429102e-06	6.21725796092986	Not Sig	6.77080235429102e-06
AC084824.1	-1.04531838827334	1.15314462202683	-6.99741764564103	5.02460165146243e-07	6.7830405069298e-06	6.21475764710602	Not Sig	6.7830405069298e-06
LINC01305	-1.49953456157384	0.875591698746634	-6.99627290637807	5.03733192066353e-07	6.7955809722066e-06	6.21221639478008	Not Sig	6.7955809722066e-06
GPD1L	-1.52853635695986	3.00296093760151	-6.99493183278447	5.05228769207757e-07	6.81110456781788e-06	6.20923907543906	Down	6.81110456781788e-06
HSPA13	1.00086769631476	3.38544074338169	6.99272270221006	5.07702359552636e-07	6.83978281116273e-06	6.20433407209064	Not Sig	6.83978281116273e-06
AC024075.2	-1.16427818728468	2.48762100408801	-6.98589921545904	5.15421512452809e-07	6.93904217514858e-06	6.18917966363843	Not Sig	6.93904217514858e-06
IL20RB	-3.58291084702636	2.79175189997548	-6.98231714840724	5.19521899784564e-07	6.98948059996262e-06	6.18122176517895	Down	6.98948059996262e-06
EXOC6B	-1.12736476173174	2.9034113061936	-6.97989349833253	5.22315231884402e-07	7.02227762404149e-06	6.1758364546048	Not Sig	7.02227762404149e-06
DDIAS	1.02104611334991	1.26383228485123	6.97942266222311	5.22859671440952e-07	7.02481531357742e-06	6.17479017613376	Not Sig	7.02481531357742e-06
ADAMTS9-AS2	-1.37441368365809	1.54664886116857	-6.97867898319229	5.2372079328693e-07	7.03160140544994e-06	6.17313753539528	Not Sig	7.03160140544994e-06
CCDC191	-1.09311732428153	1.85783513364287	-6.97805627875571	5.24442956042682e-07	7.03651384636071e-06	6.17175367528135	Not Sig	7.03651384636071e-06
AKTIP	-0.836660781918262	4.43072309107042	-6.97694509114658	5.25734163442672e-07	7.04904937406162e-06	6.16928411523737	Not Sig	7.04904937406162e-06
ME2	1.29969331828722	4.58011866572401	6.97381477699846	5.29389185956804e-07	7.08980018938396e-06	6.16232628469786	Not Sig	7.08980018938396e-06
CICP14	-1.31388517016406	3.27727128695519	-6.9734526449399	5.29813699435823e-07	7.08980018938396e-06	6.16152128240251	Not Sig	7.08980018938396e-06
VASH1	1.39100437389996	3.9076058644922	6.97342136527786	5.29850383773708e-07	7.08980018938396e-06	6.16145174840816	Not Sig	7.08980018938396e-06
MVP	0.684516698045154	6.40775168257532	6.97306012099334	5.30274234886649e-07	7.09066766351478e-06	6.16064870119488	Not Sig	7.09066766351478e-06
HMBOX1	-0.877136314220726	3.63401051863401	-6.97232979783851	5.31132193061888e-07	7.09733478550223e-06	6.15902513880456	Not Sig	7.09733478550223e-06
UBE2K	0.748195872816106	4.75334250838967	6.97019595150607	5.33647135522428e-07	7.1261196258066e-06	6.15428104462743	Not Sig	7.1261196258066e-06
UBL3	-0.968855116590268	4.14833320614228	-6.96947110226532	5.3450421896239e-07	7.13274211115351e-06	6.15266938242553	Not Sig	7.13274211115351e-06
BYSL	1.00448572749308	3.56693792725523	6.96717092522009	5.37233386741816e-07	7.16432099132401e-06	6.14755461533964	Not Sig	7.16432099132401e-06
ERCC6L	0.88238050405384	0.662132252472137	6.96645789371112	5.38082302549959e-07	7.17079991589858e-06	6.14596895039764	Not Sig	7.17079991589858e-06
WDHD1	1.08821191767667	1.73327313358477	6.96382006807606	5.41234814928327e-07	7.20794847932196e-06	6.14010228729726	Not Sig	7.20794847932196e-06
CMTM7	0.983322869663844	4.0178949958895	6.96197705058668	5.43448684842485e-07	7.23255493641447e-06	6.13600278484991	Not Sig	7.23255493641447e-06
AL021707.2	-1.16702248803015	1.94139006058036	-6.96098122367302	5.44648758752251e-07	7.24364510798449e-06	6.13378754161728	Not Sig	7.24364510798449e-06
PSME3	0.709416154617536	5.54693191622891	6.96048096568699	5.45252647380972e-07	7.24679662568923e-06	6.13267465610996	Not Sig	7.24679662568923e-06
MIB2	-1.48887464528784	4.76638814641164	-6.95625605075908	5.50380268584296e-07	7.31002710459977e-06	6.12327452111779	Not Sig	7.31002710459977e-06
DMAP1	-0.528785778431903	4.60798968807073	-6.95473649028647	5.52236583657656e-07	7.32539291339422e-06	6.11989304272709	Not Sig	7.32539291339422e-06
AC027117.1	-1.05427890596232	0.586923030244508	-6.95470183836563	5.52278989774379e-07	7.32539291339422e-06	6.11981592831492	Not Sig	7.32539291339422e-06
MCEMP1	3.4008160266865	2.2179120061639	6.95417700649485	5.52921674212515e-07	7.32738116988202e-06	6.11864794806971	Up	7.32738116988202e-06
HAVCR2	1.86306764868405	3.90477840608389	6.95397364905941	5.53170902495904e-07	7.32738116988202e-06	6.11819537934305	Up	7.32738116988202e-06
MGP	-2.66193253319484	7.96320075927676	-6.95333936743393	5.53948998558237e-07	7.33276992059329e-06	6.11678376136549	Down	7.33276992059329e-06
DNAJC4	-0.797703513466454	4.97647042131701	-6.95261040934077	5.54844625405709e-07	7.33765485290846e-06	6.11516137306052	Not Sig	7.33765485290846e-06
WASL-DT	-0.90745605378844	1.6557552079007	-6.95243441556437	5.55061081025075e-07	7.33765485290846e-06	6.1147696663889	Not Sig	7.33765485290846e-06
GIPC2	-0.982752474727308	1.1130047389196	-6.94887724198453	5.59454697902452e-07	7.39078948734008e-06	6.10685166110747	Not Sig	7.39078948734008e-06
PPWD1	-0.976996581026982	4.24666279098041	-6.94664709865696	5.62227435288703e-07	7.42245444314966e-06	6.1018866931819	Not Sig	7.42245444314966e-06
HBP1	-0.893419529690813	5.40011074143556	-6.94608687654723	5.62926173780566e-07	7.42671471754588e-06	6.10063936977468	Not Sig	7.42671471754588e-06
DNAH1	-1.1245914772601	2.3758704003051	-6.94536100494623	5.63832844999067e-07	7.43371074014123e-06	6.09902317077665	Not Sig	7.43371074014123e-06
CKAP2	1.18252963989933	3.1634800476429	6.94494474696075	5.64353460411416e-07	7.43561096939657e-06	6.09809631536283	Not Sig	7.43561096939657e-06
ANGPT4	-1.18893475390843	0.707317455745477	-6.94436909328363	5.65074245790201e-07	7.43731182069369e-06	6.09681450674246	Not Sig	7.43731182069369e-06
AC133065.3	-1.11790107618074	1.29073564698636	-6.94424025285681	5.6523569837272e-07	7.43731182069369e-06	6.0965276117743	Not Sig	7.43731182069369e-06
AP1B1	0.823044410332554	5.04132576952194	6.94233094972623	5.67633843353966e-07	7.46040724462869e-06	6.0922758265034	Not Sig	7.46040724462869e-06
SP5	-2.55643425154452	1.38492757308843	-6.94224151266402	5.67746434869717e-07	7.46040724462869e-06	6.09207664953126	Down	7.46040724462869e-06
NOMO2	0.954421399613051	5.75011915204955	6.94169221337342	5.68438445766641e-07	7.46263612282248e-06	6.09085333346716	Not Sig	7.46263612282248e-06
ARMC6	0.875483501519747	3.80517671197079	6.94150716543433	5.68671765308751e-07	7.46263612282248e-06	6.09044121399382	Not Sig	7.46263612282248e-06
CERS4	-2.09597269768258	3.75285884601769	-6.93750647439756	5.73740185218118e-07	7.52414917533721e-06	6.08153021147888	Down	7.52414917533721e-06
NPIPA2	-2.115165434972	2.16559002106142	-6.93631808546525	5.75254653791724e-07	7.53900425506738e-06	6.07888283672867	Down	7.53900425506738e-06
DNAJC19	-0.65582950303539	4.63448744671249	-6.93544070511925	5.76375409418216e-07	7.5458354980204e-06	6.07692817909293	Not Sig	7.5458354980204e-06
AC068587.2	-1.64302338677152	0.991569596617041	-6.93531197299709	5.76540038810774e-07	7.5458354980204e-06	6.07664137696025	Down	7.5458354980204e-06
PLCD3	-1.30792541021375	4.22370199179573	-6.93406357251702	5.78139064701789e-07	7.56175266745717e-06	6.07385995623697	Not Sig	7.56175266745717e-06
TRIM2	-1.22478396847114	2.29960713637129	-6.93062330655287	5.82569161810412e-07	7.6146531738952e-06	6.06619404652912	Not Sig	7.6146531738952e-06
MMP8	2.35379339464307	1.2433044882823	6.92583078639606	5.88798734876555e-07	7.69098876574865e-06	6.05551237970445	Up	7.69098876574865e-06
TCF19	1.20184971522222	3.45156171615964	6.92475119030301	5.90211462751759e-07	7.70434658912574e-06	6.05310574547629	Not Sig	7.70434658912574e-06
AC098484.4	-1.12928236795843	1.42281674721555	-6.9231026895993	5.92375358118469e-07	7.72692597846629e-06	6.04943062019101	Not Sig	7.72692597846629e-06
NPIPB5	-1.71622640059503	5.9703378535888	-6.92283790153364	5.92723688981085e-07	7.72692597846629e-06	6.04884027583091	Down	7.72692597846629e-06
PERP	-4.64145157015817	4.54933442957713	-6.92170458397048	5.94216954676858e-07	7.73716472244739e-06	6.04631344501398	Down	7.73716472244739e-06
PRR5L	1.57366308726978	3.37303613884171	6.92164724928522	5.94292601719124e-07	7.73716472244739e-06	6.04618560791417	Up	7.73716472244739e-06
ZHX2	-0.958662687698123	3.2963382450574	-6.92092959148182	5.95240311759279e-07	7.74439799555056e-06	6.04458543613987	Not Sig	7.74439799555056e-06
C2orf27A	1.20449060841396	3.09126163017207	6.92011557164082	5.96317151418703e-07	7.75330068500289e-06	6.04277032430732	Not Sig	7.75330068500289e-06
CD82	1.93320765996705	6.24584458251834	6.91781685629255	5.99368853667182e-07	7.78785188153081e-06	6.03764415897155	Up	7.78785188153081e-06
DICER1-AS1	-1.10462384420723	2.10927343615774	-6.91747489069115	5.99824204188504e-07	7.78864433446611e-06	6.0368815130923	Not Sig	7.78864433446611e-06
EPHB6	-2.98412523447916	3.45362431782723	-6.90860702604838	6.11757185711254e-07	7.93680672461061e-06	6.01709929903932	Down	7.93680672461061e-06
STK17A	1.03893487569181	3.91190309549577	6.90840025753542	6.12038310966175e-07	7.93680672461061e-06	6.0166379243019	Not Sig	7.93680672461061e-06
BCAR1	1.32813443277827	5.14484319689665	6.9069142352502	6.14062631397492e-07	7.95783265754625e-06	6.01332191377611	Not Sig	7.95783265754625e-06
MPIG6B	-1.42113957587386	1.02742812489892	-6.90617419826671	6.15073301926562e-07	7.96570341839318e-06	6.01167043940421	Not Sig	7.96570341839318e-06
NPIPB12	-1.46220203101335	5.13502725126302	-6.90557719141955	6.15889879862991e-07	7.97105185274841e-06	6.01033810131764	Not Sig	7.97105185274841e-06
CYTL1	2.56942467667152	4.065409471401	6.89974808298881	6.23921562887909e-07	8.06557342786925e-06	5.99732689472069	Up	8.06557342786925e-06
MBOAT1	-1.11774596218994	2.30242782798431	-6.89968437552822	6.24009934065024e-07	8.06557342786925e-06	5.99718466860737	Not Sig	8.06557342786925e-06
ZNF251	-1.21526899525596	3.3622126063046	-6.89937337028295	6.24441526386632e-07	8.06587321526225e-06	5.99649034578551	Not Sig	8.06587321526225e-06
RNF7	0.646988954617414	6.00369641677511	6.89879600115814	6.25243573173351e-07	8.07095462102855e-06	5.99520132958722	Not Sig	8.07095462102855e-06
EPN1	0.630142681346066	5.62025854585872	6.89745222901916	6.27114357620868e-07	8.08981617440374e-06	5.99220110037557	Not Sig	8.08981617440374e-06
MARCHF6	-0.63422686396471	5.08283676805516	-6.89712988318627	6.27563977528363e-07	8.09033195573444e-06	5.99148136697064	Not Sig	8.09033195573444e-06
AC024560.2	-0.767570487613276	0.629763543291843	-6.89667983888897	6.28192269420566e-07	8.09314893741434e-06	5.99047648627639	Not Sig	8.09314893741434e-06
AL136295.7	-1.27416291732958	2.42501771138271	-6.89604150203465	6.2908453764315e-07	8.09936089859988e-06	5.98905113226834	Not Sig	8.09936089859988e-06
TPBGL	1.40459630464885	0.805648590938624	6.8946365650927	6.31052944995264e-07	8.11941085580226e-06	5.98591383877037	Not Sig	8.11941085580226e-06
CANT1	0.911871270114566	4.51239555146685	6.89096330216781	6.36229345531813e-07	8.18068331657116e-06	5.97771006504245	Not Sig	8.18068331657116e-06
PYCR3	0.953173273431808	2.51424763791763	6.89041983232321	6.36998901089172e-07	8.18295323405609e-06	5.97649614611043	Not Sig	8.18295323405609e-06
MED8	0.68536026956602	5.02028668689606	6.89025355913756	6.37234535391305e-07	8.18295323405609e-06	5.97612474320436	Not Sig	8.18295323405609e-06
MXI1	-1.06733548470809	4.27517564791519	-6.88929794308688	6.38590523586381e-07	8.19037916805352e-06	5.97399012357675	Not Sig	8.19037916805352e-06
C1QBP	0.836956414954492	6.36818884736421	6.88905824202059	6.38931115916485e-07	8.19037916805352e-06	5.97345466987507	Not Sig	8.19037916805352e-06
LRRN4CL	-2.86468597220308	2.91662083811697	-6.8889697325957	6.39056926479518e-07	8.19037916805352e-06	5.97325695216673	Down	8.19037916805352e-06
ZNF875	-0.887681932956024	4.31529506748781	-6.88638823475164	6.42737568438925e-07	8.22807575396784e-06	5.96748980435962	Not Sig	8.22807575396784e-06
FURIN	0.798897889387272	5.96126193697996	6.8862300430518	6.42963820776678e-07	8.22807575396784e-06	5.96713637132832	Not Sig	8.22807575396784e-06
NECTIN2	1.24161456693028	5.91038441245868	6.88603139668592	6.43248048816524e-07	8.22807575396784e-06	5.96669254965007	Not Sig	8.22807575396784e-06
MYO1B	1.17762635693093	5.18901502230898	6.8856770519885	6.43755373981569e-07	8.22870382803877e-06	5.96590084952774	Not Sig	8.22870382803877e-06
CCM2	0.789745672409302	5.43778556381569	6.88541527131834	6.44130436361921e-07	8.22870382803877e-06	5.96531595168205	Not Sig	8.22870382803877e-06
AL133482.1	-1.25246944037392	0.753656286616411	-6.88068476459425	6.50946773435656e-07	8.31040644819277e-06	5.95474504447948	Not Sig	8.31040644819277e-06
TBXA2R	1.13142633901867	1.88087047159718	6.8801131410419	6.51775441643643e-07	8.31561044732684e-06	5.95346748628765	Not Sig	8.31561044732684e-06
TMEM220	-1.14943261181384	2.62118001436802	-6.87256027484701	6.62826845282741e-07	8.45114925392778e-06	5.93658317345657	Not Sig	8.45114925392778e-06
RRP9	0.806036400156288	3.95031376089018	6.87141118883359	6.64524970793181e-07	8.46733430526795e-06	5.93401377021145	Not Sig	8.46733430526795e-06
GNAL	-1.44798728364886	1.65220515670995	-6.87040807264937	6.66011030646566e-07	8.48079810139889e-06	5.93177062342251	Not Sig	8.48079810139889e-06
DNAJC1	0.841692343566079	4.25465994840266	6.86936323222355	6.67562528647861e-07	8.49290186046628e-06	5.92943403698479	Not Sig	8.49290186046628e-06
AKIP1	0.769639868847585	4.88953801672721	6.8691890064441	6.67821599458437e-07	8.49290186046628e-06	5.92904440066405	Not Sig	8.49290186046628e-06
ADAMTS12	1.71140486699613	3.43088862286891	6.86876498234256	6.68452547347672e-07	8.49545547626546e-06	5.92809610233325	Up	8.49545547626546e-06
SEC61G	1.37394570290605	7.56201685686783	6.86768821520155	6.7005752721787e-07	8.51037695341024e-06	5.92568788951098	Not Sig	8.51037695341024e-06
SYT15	-1.31020740006657	1.3355857605084	-6.86493964279773	6.74172377275318e-07	8.55713653675291e-06	5.91953997645684	Not Sig	8.55713653675291e-06
ACP2	1.13817457194612	4.73530056612193	6.86316450119563	6.76843689555317e-07	8.58552528498235e-06	5.91556888722382	Not Sig	8.58552528498235e-06
CLDN14	1.0533758505479	0.564870411771928	6.85824987367246	6.84296243349057e-07	8.67448703860326e-06	5.90457249614128	Not Sig	8.67448703860326e-06
G6PC3	1.05987704804527	5.39733693363677	6.85728257332797	6.85772948865235e-07	8.68763036567569e-06	5.902407815754	Not Sig	8.68763036567569e-06
APPL2	-1.03125093788588	4.91233025303336	-6.85484932657937	6.89502080531372e-07	8.72927313493244e-06	5.89696202815169	Not Sig	8.72927313493244e-06
POLR3D	1.26600402133832	3.89389619721508	6.8527648558285	6.92713231383691e-07	8.76430898131191e-06	5.89229622650081	Not Sig	8.76430898131191e-06
LTBP3	-1.28423865730467	5.92517410483934	-6.85246237064577	6.93180486496005e-07	8.76460602323695e-06	5.89161910889167	Not Sig	8.76460602323695e-06
LINC01303	1.34474039506797	0.769512032983231	6.85056220291671	6.96123120396956e-07	8.79618146374912e-06	5.88736528810993	Not Sig	8.79618146374912e-06
SCART1	-1.3175674566102	1.21743859668523	-6.8496266588906	6.97576626222344e-07	8.8089119999305e-06	5.8852707582709	Not Sig	8.8089119999305e-06
RNF208	-1.36007272146529	1.67306286856751	-6.84840736047525	6.99475661399275e-07	8.82714259918233e-06	5.8825407813557	Not Sig	8.82714259918233e-06
CYHR1	-0.587071778454313	5.07673615000018	-6.84812627874023	6.99914192927571e-07	8.82714259918233e-06	5.88191141990372	Not Sig	8.82714259918233e-06
MGAT4B	0.684794789505587	5.87832187634518	6.84633697837813	7.02712402813416e-07	8.85677725307273e-06	5.87790481652645	Not Sig	8.85677725307273e-06
AL022328.2	-0.888830764128409	1.16991110226774	-6.84590310209988	7.03392650630717e-07	8.85969697063563e-06	5.87693321881747	Not Sig	8.85969697063563e-06
AC092338.3	-1.14707996269152	1.18632812377668	-6.84557934994159	7.03900681767278e-07	8.8604451656493e-06	5.87620821113411	Not Sig	8.8604451656493e-06
ARNTL2	1.20353470249954	2.38312905351569	6.8448813751075	7.04997223335495e-07	8.86859564387008e-06	5.87464512711227	Not Sig	8.86859564387008e-06
RPAIN	-0.778724115282392	4.29815762732087	-6.84315581642271	7.07715661678136e-07	8.8966715542168e-06	5.87078054776161	Not Sig	8.8966715542168e-06
AC093673.1	1.49865929008081	2.23553829903267	6.84289340209841	7.08130009277408e-07	8.8966715542168e-06	5.87019280866109	Not Sig	8.8966715542168e-06
NPIPA7	-1.45870313183324	5.03690822144686	-6.84181789809576	7.09830813251245e-07	8.91237035073878e-06	5.8677838708045	Not Sig	8.91237035073878e-06
CORO2B	-1.64657030029074	2.30040640170177	-6.84067724519064	7.11639223905056e-07	8.92939941049864e-06	5.86522885003183	Down	8.92939941049864e-06
TPD52	-2.26541450544945	2.71446564146452	-6.83652479193766	7.18262616068609e-07	9.00678518562224e-06	5.85592610766719	Down	9.00678518562224e-06
GREM1	3.00065789482838	3.63857954379832	6.83594556485873	7.19191528655004e-07	9.01206598079962e-06	5.85462829065543	Up	9.01206598079962e-06
TC2N	-1.99800295940027	2.00754579106318	-6.83567281231458	7.19629371531604e-07	9.01206598079962e-06	5.85401714613611	Down	9.01206598079962e-06
DCLK1	-1.35569738408833	3.44857389343194	-6.83527298021179	7.20271706390247e-07	9.01206598079962e-06	5.85312124298331	Not Sig	9.01206598079962e-06
ITGA4	1.35834997427797	2.48979142815981	6.8351253831846	7.20508971325701e-07	9.01206598079962e-06	5.85279051742101	Not Sig	9.01206598079962e-06
ZDHHC11	-1.52374421153058	1.18362215894556	-6.83089788750568	7.27338895796508e-07	9.09173619745635e-06	5.84331665115571	Down	9.09173619745635e-06
TERF1P7	-1.26606438372559	1.41236731210083	-6.82704081560864	7.33628307390765e-07	9.16455349207312e-06	5.8346709265332	Not Sig	9.16455349207312e-06
ZNNT1	-1.40374155933335	1.29444682302923	-6.82637111458002	7.34726005818894e-07	9.17246435835851e-06	5.83316958203218	Not Sig	9.17246435835851e-06
GPR153	-1.05381354322522	2.96966222751519	-6.82400053432994	7.38625150430106e-07	9.21531694314251e-06	5.82785472649525	Not Sig	9.21531694314251e-06
OSMR	1.31842952637886	4.61717908846136	6.82285751203223	7.4051277936551e-07	9.23303496999294e-06	5.82529180839976	Not Sig	9.23303496999294e-06
SEMA3D	-1.47241207515262	1.22810714985077	-6.8201832531322	7.44948506622879e-07	9.2824813916731e-06	5.81929485860058	Not Sig	9.2824813916731e-06
MAP4K4	1.26435380101244	5.67671245682911	6.8192037144163	7.46580055678272e-07	9.29675724579544e-06	5.81709804361505	Not Sig	9.29675724579544e-06
CCN4	2.84473092517747	3.47249714308113	6.81893059014853	7.47035632864677e-07	9.29675724579544e-06	5.81648548512968	Up	9.29675724579544e-06
HPCAL1	0.805244145980994	4.87820542265615	6.81625168005524	7.51519258103236e-07	9.34666583598169e-06	5.81047676914477	Not Sig	9.34666583598169e-06
AC004997.1	-1.07480806057185	2.8893735237125	-6.81516376160117	7.53347953179957e-07	9.36351294858663e-06	5.80803634031883	Not Sig	9.36351294858663e-06
EIF2S1	1.17078469255766	5.3693438305582	6.81431462132166	7.5477845461799e-07	9.3753927539027e-06	5.80613143660467	Not Sig	9.3753927539027e-06
IL17RC	-0.85122832327297	4.72795516151197	-6.81224854913528	7.58270705999814e-07	9.41285131583679e-06	5.8014961684727	Not Sig	9.41285131583679e-06
AC084198.1	-1.18042219712061	1.97400115650644	-6.81192030174759	7.58827061694165e-07	9.41384074651994e-06	5.80075969004263	Not Sig	9.41384074651994e-06
AC005154.5	-1.18335394364943	0.929610992961437	-6.81140345428838	7.59703929818548e-07	9.41880264527076e-06	5.79960002782482	Not Sig	9.41880264527076e-06
NAALAD2	-1.55569178298865	1.34562525246221	-6.80951804992569	7.62911472403218e-07	9.45263587199722e-06	5.7953694167758	Down	9.45263587199722e-06
RNF165	-1.04092111215168	0.971528899433226	-6.806515729787	7.6804786865775e-07	9.51031059936712e-06	5.7886316569189	Not Sig	9.51031059936712e-06
SPPL2A	1.03488488081786	5.18318275631944	6.80146380806791	7.76770946539587e-07	9.60684449943882e-06	5.77729163639334	Not Sig	9.60684449943882e-06
SULF2	1.25083962805894	6.31740333292556	6.80125215033016	7.77138623038027e-07	9.60684449943882e-06	5.77681645892352	Not Sig	9.60684449943882e-06
POLD1	0.887593363533564	3.76074793034258	6.80115746284647	7.77303165068518e-07	9.60684449943882e-06	5.77660388107047	Not Sig	9.60684449943882e-06
TPPP	-2.14229662605157	1.63392531797185	-6.80025992924851	7.78864619095296e-07	9.61485381490517e-06	5.77458881958457	Down	9.61485381490517e-06
BRIP1	0.804786941996503	0.870250706519608	6.80022533592882	7.78924866017634e-07	9.61485381490517e-06	5.77451115174271	Not Sig	9.61485381490517e-06
UPP1	1.63531705873188	5.18691500177415	6.79884408386283	7.81334332514907e-07	9.63857155975603e-06	5.77140988396909	Up	9.63857155975603e-06
PPP6R1	0.704445880314612	4.80363299468855	6.79806976799725	7.82688397722041e-07	9.64924834894526e-06	5.76967123918962	Not Sig	9.64924834894526e-06
UBR5-AS1	-0.982805093752276	1.8459407749065	-6.79504405994425	7.88002648602199e-07	9.70478248554555e-06	5.76287660300066	Not Sig	9.70478248554555e-06
DRAM1	1.22493122010081	3.91970879391721	6.79494585442128	7.88175752243801e-07	9.70478248554555e-06	5.76265604983211	Not Sig	9.70478248554555e-06
RNASEK	0.746912280342821	8.55860100309301	6.79314400626467	7.91358742826399e-07	9.73790353322205e-06	5.758609183998	Not Sig	9.73790353322205e-06
TOR2A	0.732421534492639	3.72347092427894	6.79241073755545	7.92657844237871e-07	9.74781595498005e-06	5.75696217961536	Not Sig	9.74781595498005e-06
ANGPT2	1.6748365192166	3.44071320723713	6.79098420913684	7.95191435531887e-07	9.77288789779388e-06	5.75375784087151	Up	9.77288789779388e-06
RBMS3	-1.38824807651071	2.51681068095181	-6.78787577176965	8.00740996940631e-07	9.83497182187654e-06	5.74677462436121	Not Sig	9.83497182187654e-06
DOCK3	-0.958218885151025	0.730726907767939	-6.78078831900213	8.13543415454074e-07	9.97569424926265e-06	5.73084784357553	Not Sig	9.97569424926265e-06
AC087500.2	-1.19567844779118	1.19682629612893	-6.78065343284382	8.13789092487254e-07	9.97569424926265e-06	5.7305446686437	Not Sig	9.97569424926265e-06
NF2	0.643376109441869	3.47259498894848	6.78065100136183	8.13793521803477e-07	9.97569424926265e-06	5.73053920353714	Not Sig	9.97569424926265e-06
GOLGA8O	-1.63623407414905	1.81134704750098	-6.78041766752673	8.14218690117032e-07	9.97569424926265e-06	5.73001474861026	Down	9.97569424926265e-06
C11orf24	1.22137195247564	5.35967089918769	6.77906792726289	8.16682588448623e-07	9.99834424944123e-06	5.72698085778968	Not Sig	9.99834424944123e-06
ZFYVE9	-0.812545441602671	2.74667621006166	-6.77885067963504	8.17079879422691e-07	9.99834424944123e-06	5.7264925160085	Not Sig	9.99834424944123e-06
LENG8	-1.3469365940813	6.31440586970026	-6.77822038797174	8.18233645646572e-07	1.00062628492383e-05	5.72507567626933	Not Sig	1.00062628492383e-05
AL109659.2	-0.787758932639529	0.669363034975154	-6.77781085608919	8.18984200442273e-07	1.00092437863459e-05	5.72415505807752	Not Sig	1.00092437863459e-05
COL28A1	-1.75586613590549	1.08907673947256	-6.77588872631471	8.22516360232967e-07	1.00461954944967e-05	5.71983387226115	Down	1.00461954944967e-05
VEPH1	1.45105606688772	1.55460312689651	6.77178967343585	8.30101175791103e-07	1.01312240014224e-05	5.71061713802555	Not Sig	1.01312240014224e-05
ZFHX2-AS1	-1.04578488325476	1.40240205909777	-6.77157311480946	8.3050388143306e-07	1.01312240014224e-05	5.71013014633633	Not Sig	1.01312240014224e-05
AC009318.1	-0.878459473009755	0.892422696510695	-6.76815490867919	8.36886877721471e-07	1.02027875524686e-05	5.70244258631189	Not Sig	1.02027875524686e-05
LINC00899	-1.1340300082258	1.52414840475797	-6.76527098475726	8.42311302014259e-07	1.02625837228758e-05	5.69595548492573	Not Sig	1.02625837228758e-05
LMF1	-0.827367923067699	3.40151407632572	-6.76401394152058	8.44686968247402e-07	1.02851834912985e-05	5.69312756299549	Not Sig	1.02851834912985e-05
POU2F2	1.41300032067389	1.93205758250893	6.7633069920588	8.46026038695738e-07	1.0294058325516e-05	5.69153707856102	Not Sig	1.0294058325516e-05
SGO2	1.20858744352429	1.45214613010732	6.76307904760995	8.46458264336097e-07	1.0294058325516e-05	5.69102423910745	Not Sig	1.0294058325516e-05
ANKHD1	-0.903391590005239	4.71181858271991	-6.76165748508673	8.49158929613687e-07	1.03205469906894e-05	5.68782579767358	Not Sig	1.03205469906894e-05
CHN1	1.88905991847538	4.8644119855161	6.75720628128855	8.57672559818355e-07	1.04122718528897e-05	5.67780917777913	Up	1.04122718528897e-05
UBE4B	-0.649365618155278	4.22715671152855	-6.75704757106647	8.57977729321632e-07	1.04122718528897e-05	5.67745198346416	Not Sig	1.04122718528897e-05
MTMR11	-1.29982014334337	3.0743831711237	-6.75688651521221	8.58287522860982e-07	1.04122718528897e-05	5.67708950681667	Not Sig	1.04122718528897e-05
GRN	1.06873417115963	8.26168479945886	6.75643676419137	8.59153233788873e-07	1.04163759161021e-05	5.67607726778052	Not Sig	1.04163759161021e-05
CCR1	2.3883489696161	3.98001726239998	6.75488443114135	8.62148153848321e-07	1.04413843870866e-05	5.67258329029249	Up	1.04413843870866e-05
SSR2	0.996546755987894	8.1954495205203	6.75475210832685	8.62403939270948e-07	1.04413843870866e-05	5.6722854452671	Not Sig	1.04413843870866e-05
AC108519.1	-1.59400167669128	1.51658866864668	-6.75454626845606	8.62801990872166e-07	1.04413843870866e-05	5.67182211654781	Down	1.04413843870866e-05
B4GALT1	0.994775479765615	5.42136646927655	6.75360551102307	8.64623620207339e-07	1.04570217385762e-05	5.66970448072391	Not Sig	1.04570217385762e-05
BOLA2-SMG1P6	0.921182296735942	4.49497913845488	6.75274313689067	8.66296937274786e-07	1.04708473140618e-05	5.66776318727629	Not Sig	1.04708473140618e-05
MAP4K3	-0.788877094666307	3.73439840815897	-6.75186407268194	8.68006057217378e-07	1.0485088458742e-05	5.66578422659885	Not Sig	1.0485088458742e-05
LNCOG	1.37924902854602	1.03374238267609	6.75115981201371	8.69377810054741e-07	1.04952394551229e-05	5.66419871588498	Not Sig	1.04952394551229e-05
MGAT5	0.840907988015913	3.39810123802873	6.75011241691927	8.71422030014197e-07	1.05134911990106e-05	5.66184058722222	Not Sig	1.05134911990106e-05
AC009118.3	-1.03438535246971	0.68667785955211	-6.74867374804969	8.74237943992488e-07	1.05410252709717e-05	5.65860131154104	Not Sig	1.05410252709717e-05
TYSND1	-1.06365127000129	2.67885818965253	-6.74819962791103	8.75167984611965e-07	1.05445052679126e-05	5.6575337359809	Not Sig	1.05445052679126e-05
EIF4EBP3	-1.29929070194852	4.24526750481391	-6.74798244036024	8.75594361487428e-07	1.05445052679126e-05	5.65704468569662	Not Sig	1.05445052679126e-05
OGT	-1.35314888161766	5.21796451362177	-6.74688603959204	8.7775004074294e-07	1.05640239516594e-05	5.65457578389436	Not Sig	1.05640239516594e-05
TDO2	3.59002430075341	2.52353271913111	6.74437293261129	8.82711722769844e-07	1.06172695034741e-05	5.6489161396377	Up	1.06172695034741e-05
SH3D19	-1.38003922514261	4.77014422072697	-6.74283261793882	8.85767006561213e-07	1.06475340107023e-05	5.64544688135679	Not Sig	1.06475340107023e-05
NDC80	1.87259637679738	2.69983619513527	6.74061740101318	8.90180012924731e-07	1.06896870909088e-05	5.64045701582118	Up	1.06896870909088e-05
YBX2	-2.22569658155058	1.38559536951143	-6.74052918553294	8.90356215926328e-07	1.06896870909088e-05	5.64025829415396	Down	1.06896870909088e-05
C4orf48	1.80082249839338	4.89102270420313	6.7377719979781	8.95881531363091e-07	1.07494898204259e-05	5.63404672814767	Up	1.07494898204259e-05
R3HDM2	-0.622245805020345	4.25572350265925	-6.73482014682624	9.01835928550012e-07	1.08143652634261e-05	5.62739555597115	Not Sig	1.08143652634261e-05
SMIM10L2A	-0.786708662243123	0.76611086171226	-6.73226020159838	9.07032634289299e-07	1.08700816305908e-05	5.62162655080551	Not Sig	1.08700816305908e-05
AC110285.2	-1.6464012530001	1.5940160770312	-6.7315138404923	9.085535258735e-07	1.08817053584e-05	5.61994442242947	Down	1.08817053584e-05
COL6A1	1.75071361583674	10.3510441598447	6.72996171143019	9.11724743656116e-07	1.09130689013384e-05	5.61644605287802	Up	1.09130689013384e-05
ZNF397	-1.07939404966249	2.88861495728082	-6.72869236854312	9.14326624440545e-07	1.09375837872203e-05	5.61358483571945	Not Sig	1.09375837872203e-05
MIR193BHG	-1.36067438638964	1.78286305433119	-6.72784845256544	9.16060683627291e-07	1.09516940082561e-05	5.61168245890074	Not Sig	1.09516940082561e-05
AADAC	-2.60653990690871	1.54156454395252	-6.72570441602135	9.20481382759315e-07	1.0994408234463e-05	5.60684891665587	Down	1.0994408234463e-05
JMY	-0.888791245659414	2.13354633417612	-6.72557597796191	9.20746897205158e-07	1.0994408234463e-05	5.60655934607132	Not Sig	1.0994408234463e-05
SEC24D	1.52395324219178	4.99241531799322	6.72306885698859	9.25945516570586e-07	1.10429284090077e-05	5.60090649254178	Up	1.10429284090077e-05
PDLIM7	1.74882589053456	6.79560719960166	6.72283111117336	9.26440052035277e-07	1.10429284090077e-05	5.60037040172557	Up	1.10429284090077e-05
TXNDC16	-0.899127747424056	1.84925600745063	-6.72280820422125	9.26487715125358e-07	1.10429284090077e-05	5.60031874868027	Not Sig	1.10429284090077e-05
CYP2E1	-1.65487339935933	1.33850483181233	-6.72220133667815	9.27751356213148e-07	1.10513204374003e-05	5.59895029496315	Down	1.10513204374003e-05
ARMC9	1.08744371328029	2.18066053351418	6.7200523166267	9.32240347811544e-07	1.10980993787089e-05	5.59410400013616	Not Sig	1.10980993787089e-05
CCDC80	-1.58775070359312	8.19429267274785	-6.71936998735837	9.33670287874875e-07	1.11084266177884e-05	5.59256514611563	Down	1.11084266177884e-05
AL391834.1	-1.31292306271852	1.37517524709689	-6.71541431561968	9.42004512200353e-07	1.12008363130385e-05	5.58364279247611	Not Sig	1.12008363130385e-05
TAPT1	-1.0382341123864	3.21728088188528	-6.71483673894978	9.43227777270311e-07	1.12033634716025e-05	5.582339855788	Not Sig	1.12033634716025e-05
CPSF6	0.787209910561558	4.42911504281492	6.71453697930036	9.43863288087792e-07	1.12033634716025e-05	5.58166362119515	Not Sig	1.12033634716025e-05
AC093827.5	-0.84727480799395	1.98533972504038	-6.71443030699319	9.44089546516766e-07	1.12033634716025e-05	5.58142297401216	Not Sig	1.12033634716025e-05
AVPI1	-1.67979520728328	3.90501639620463	-6.71424341724019	9.4448608507434e-07	1.12033634716025e-05	5.58100135701541	Down	1.12033634716025e-05
FSCN1	1.65316496582452	6.55954155360329	6.71356122579261	9.45934993707449e-07	1.12138152015139e-05	5.57946231906088	Up	1.12138152015139e-05
MMP3	5.40414147603999	3.69155017065244	6.70925949683891	9.55124092475583e-07	1.13142605223039e-05	5.56975619257874	Up	1.13142605223039e-05
DNHD1	-1.13416228069786	2.28107081126758	-6.70905939949919	9.55553749427998e-07	1.13142605223039e-05	5.5693046504763	Not Sig	1.13142605223039e-05
AC125611.3	2.35289451216399	6.15843134458612	6.70843605374932	9.56893492744722e-07	1.13233352197174e-05	5.5678979688389	Up	1.13233352197174e-05
WDR19	-1.11111831667912	3.81648919172589	-6.70762401215996	9.58641684846611e-07	1.13351429514891e-05	5.56606539151828	Not Sig	1.13351429514891e-05
TUFT1	-2.47933242260645	2.7828120605471	-6.70727616655205	9.59391540674939e-07	1.13351429514891e-05	5.56528036473949	Down	1.13351429514891e-05
LINC01705	1.85480013016808	1.08283170506746	6.70717343541625	9.5961311467796e-07	1.13351429514891e-05	5.56504851562512	Up	1.13351429514891e-05
BUB3	0.90888187093735	5.7580561952651	6.70502078444205	9.64268112326927e-07	1.13833205131242e-05	5.56018999538145	Not Sig	1.13833205131242e-05
AL162377.3	-1.78549059302544	1.42861936405153	-6.7039872466806	9.66511304304717e-07	1.14029858184099e-05	5.55785710172735	Down	1.14029858184099e-05
SLC36A4	1.16820237329837	2.87000937071957	6.70096292455939	9.73106079082224e-07	1.14739373503725e-05	5.55102986026484	Not Sig	1.14739373503725e-05
AC099066.2	1.86936169140962	1.46794857740152	6.70020676037498	9.74762152457586e-07	1.14866065101655e-05	5.54932268306136	Up	1.14866065101655e-05
AL096711.2	1.02896473373129	1.35634607163329	6.69868668487801	9.7810001388744e-07	1.15190669494794e-05	5.54589062274153	Not Sig	1.15190669494794e-05
ZNF763	-0.971234353726999	1.1859794040142	-6.69784904476922	9.79944353143618e-07	1.15339099967738e-05	5.54399925733686	Not Sig	1.15339099967738e-05
GLRX3	0.786139085969692	5.80072669558119	6.69662779680087	9.82639721283841e-07	1.15587459769838e-05	5.54124156082527	Not Sig	1.15587459769838e-05
SSRP1	0.734012900047174	5.67751474364652	6.69635353059898	9.83246087749085e-07	1.1558994186336e-05	5.54062221558896	Not Sig	1.1558994186336e-05
AC092164.1	-1.11727754215023	1.06448611142913	-6.69555079672276	9.85023031939382e-07	1.15729951700195e-05	5.53880943607621	Not Sig	1.15729951700195e-05
NUDT7	-1.72847655199124	2.81352750197122	-6.69287871297933	9.90961752035345e-07	1.16358469694994e-05	5.53277460642745	Down	1.16358469694994e-05
C1QTNF7	-1.60146537795541	1.49682324607096	-6.69134435826915	9.94388440327137e-07	1.16691453930249e-05	5.52930890609271	Down	1.16691453930249e-05
EMC1	0.740336655075582	4.09954330031875	6.69007610861978	9.97230002262671e-07	1.16932217916779e-05	5.52644404559744	Not Sig	1.16932217916779e-05
PLEKHM1P1	-1.14108873219129	3.64143692999088	-6.68976964709717	9.97917888915537e-07	1.16932217916779e-05	5.52575174692994	Not Sig	1.16932217916779e-05
PTTG1IP	0.57520882683366	7.10771374853524	6.6896367684673	9.9821630079843e-07	1.16932217916779e-05	5.52545156957242	Not Sig	1.16932217916779e-05
NR2C1	-0.846412928072389	4.18219903489761	-6.68921471226956	9.99164739400543e-07	1.16941569441201e-05	5.52449811567281	Not Sig	1.16941569441201e-05
TCF7L2	-1.07501915088207	3.64090342078038	-6.68883988736978	1.00000781498676e-06	1.16941569441201e-05	5.52365134195782	Not Sig	1.16941569441201e-05
MPPE1	-0.758340814207133	4.59889044251747	-6.68881116021217	1.0000724596769e-06	1.16941569441201e-05	5.52358644319593	Not Sig	1.16941569441201e-05
CALM3	0.80473488863231	7.50334123621171	6.68814754009484	1.00156699636975e-06	1.17047030640843e-05	5.52208720179879	Not Sig	1.17047030640843e-05
UGDH	0.993444312753228	4.7014658503852	6.68777600184997	1.00240473598615e-06	1.17049559750138e-05	5.52124780384069	Not Sig	1.17049559750138e-05
DTYMK	1.17669806213134	4.98297026786141	6.68761235622061	1.00277394985941e-06	1.17049559750138e-05	5.52087808193412	Not Sig	1.17049559750138e-05
BVES	0.974085572422377	1.57652861388552	6.68488414761088	1.00894985406126e-06	1.17656389527142e-05	5.51471379468243	Not Sig	1.17656389527142e-05
CCT6P3	-1.14883530613012	1.89766120432224	-6.68478978040474	1.00916417143787e-06	1.17656389527142e-05	5.51450055890447	Not Sig	1.17656389527142e-05
BMP8B	1.93274344805909	2.07058642652877	6.68264614606581	1.01404517024778e-06	1.18155705677839e-05	5.50965642230376	Up	1.18155705677839e-05
SRRM2	-0.793460526787533	7.88851505950276	-6.68145153844092	1.01677575444614e-06	1.18404016216458e-05	5.5069566274135	Not Sig	1.18404016216458e-05
NPIPB11	-1.6689634249157	4.47904235953467	-6.67945877626616	1.02134751163513e-06	1.18866313228013e-05	5.50245262144247	Down	1.18866313228013e-05
PDZD2	-2.27152083616201	2.2185840542684	-6.67917469357307	1.02200096267214e-06	1.18872314562866e-05	5.50181050262333	Down	1.18872314562866e-05
WDR4	1.10417677901082	2.60643201358147	6.67838019964522	1.02383074500978e-06	1.1901505128866e-05	5.50001463609602	Not Sig	1.1901505128866e-05
SLIT3	-2.30899278348305	4.9198018276543	-6.67809041847683	1.02449896943214e-06	1.1902267438991e-05	5.49935959801204	Down	1.1902267438991e-05
DAXX	0.87596016430984	5.22946592715984	6.67711316583346	1.02675577489452e-06	1.19214735768176e-05	5.49715048294177	Not Sig	1.19214735768176e-05
GALNT8	-1.42639439088096	1.17183592130384	-6.67321310213895	1.03581320374311e-06	1.20135319081213e-05	5.48833306837146	Not Sig	1.20135319081213e-05
GABPB1-AS1	-0.744847348550546	3.22024937988297	-6.67317546705754	1.03590100453319e-06	1.20135319081213e-05	5.48824797234353	Not Sig	1.20135319081213e-05
.508	-0.926453096403608	0.745039431397967	-6.67169905560388	1.03935142622917e-06	1.2046473396729e-05	5.48490954561789	Not Sig	1.2046473396729e-05
CSMD2	1.11401572655251	1.12892095358688	6.6712272407517	1.04045655496999e-06	1.20522093610893e-05	5.48384263207932	Not Sig	1.20522093610893e-05
FRY	-1.34086621326637	3.84205055838062	-6.6701570568489	1.04296770605363e-06	1.20742158233055e-05	5.48142252617346	Not Sig	1.20742158233055e-05
SLC5A9	-1.03402199900241	0.990038071908907	-6.66563543762039	1.05364629794022e-06	1.21906938396716e-05	5.47119580496801	Not Sig	1.21906938396716e-05
BGN	2.99995615616611	8.25247335261566	6.66390164822478	1.05777060973323e-06	1.2231246804585e-05	5.46727375531212	Up	1.2231246804585e-05
MIR600HG	-0.926241972921156	0.911631654151147	-6.66305456485053	1.05979165220602e-06	1.2247445951474e-05	5.465357410974	Not Sig	1.2247445951474e-05
FRA10AC1	-0.901031588031284	2.81903415533394	-6.6625753819359	1.0609366792435e-06	1.22535084298591e-05	5.4642733231698	Not Sig	1.22535084298591e-05
ATF7-NPFF	-1.38534891839047	2.41996331725305	-6.65929996372903	1.06879745549964e-06	1.23370834284733e-05	5.45686236354138	Not Sig	1.23370834284733e-05
MRPL3	0.677297798528093	5.71778490616215	6.65787072960194	1.07224620139562e-06	1.23696626621282e-05	5.4536281635554	Not Sig	1.23696626621282e-05
RPL26L1	1.0514738313377	5.47726699192301	6.65733545385801	1.07354075712627e-06	1.23773671647659e-05	5.45241682832186	Not Sig	1.23773671647659e-05
RFC2	0.706480356081198	4.51786713706455	6.65460042862628	1.08018041904408e-06	1.2446653019907e-05	5.44622688198458	Not Sig	1.2446653019907e-05
SPTLC3	-1.61365851369718	1.60202974397856	-6.65314662702933	1.08372684584264e-06	1.24802362713657e-05	5.44293624240857	Down	1.24802362713657e-05
RIC3	-1.99679993579827	1.58413674088026	-6.65205619365494	1.08639469696293e-06	1.25036685693577e-05	5.44046790547702	Down	1.25036685693577e-05
RRAGA	0.45305990345576	6.22609882689829	6.65174900023794	1.08714749002901e-06	1.25050453861811e-05	5.43977250696232	Not Sig	1.25050453861811e-05
PRC1	1.94662428682905	3.76311315940267	6.6512502924555	1.08837073741323e-06	1.2511828907981e-05	5.43864354960004	Up	1.2511828907981e-05
WASH9P	-0.91968307067865	3.97245235585857	-6.65015818193077	1.09105443260771e-06	1.25353839697512e-05	5.43617116051936	Not Sig	1.25353839697512e-05
NT5DC2	1.94102017882426	6.30782212507714	6.64973954757123	1.09208496005479e-06	1.25399290471408e-05	5.43522339048431	Up	1.25399290471408e-05
CBFA2T3	-1.14101735613708	2.27685823302424	-6.64924323437846	1.0933079973997e-06	1.25466780642906e-05	5.4340997309286	Not Sig	1.25466780642906e-05
SACS	0.956426497292977	2.10368782156929	6.64621053322084	1.10081187358105e-06	1.26254555767861e-05	5.42723299585579	Not Sig	1.26254555767861e-05
AC060764.1	2.55476799481154	1.93788594160542	6.64553241861733	1.10249695524908e-06	1.26374433349793e-05	5.42569743280926	Up	1.26374433349793e-05
TMEM26	1.04284049426183	0.78031842470589	6.6451140217422	1.10353796955571e-06	1.26420388043651e-05	5.42474996175867	Not Sig	1.26420388043651e-05
NDUFA4L2	1.13008595051028	6.98271867559502	6.63780971755722	1.12187502161076e-06	1.2844656044529e-05	5.40820569211706	Not Sig	1.2844656044529e-05
TPM2	1.72592152592272	8.32278798325796	6.63545692533982	1.12784783399305e-06	1.29055589347408e-05	5.40287521223687	Up	1.29055589347408e-05
PIGZ	-1.18430654099787	2.62339421664115	-6.63493949908322	1.12916574098141e-06	1.2913157721125e-05	5.4017028412913	Not Sig	1.2913157721125e-05
RELN	-1.83265512182515	1.32982353337978	-6.63420665696217	1.13103502247796e-06	1.29270495914003e-05	5.40004233032552	Down	1.29270495914003e-05
GALNT6	1.43671962258737	2.28938519182764	6.63132225166398	1.1384232157447e-06	1.30039667501202e-05	5.39350605640645	Not Sig	1.30039667501202e-05
HSPA8	1.00039171596537	8.95396305004968	6.62975372336067	1.1424616278553e-06	1.30425532659781e-05	5.38995122686521	Not Sig	1.30425532659781e-05
C17orf49	0.851553892876223	6.59120376817232	6.62870402664241	1.14517242700131e-06	1.30659476795354e-05	5.38757208087265	Not Sig	1.30659476795354e-05
DEPTOR	-1.17970884212884	2.40241518559759	-6.62745627373151	1.14840327417039e-06	1.30952451875665e-05	5.38474386281146	Not Sig	1.30952451875665e-05
AL662844.4	-1.0410565011357	1.50436620603882	-6.62024424154012	1.16726152407156e-06	1.33026053666551e-05	5.3683929699389	Not Sig	1.33026053666551e-05
TAZ	-0.606426496504399	4.57920891388324	-6.6182689973687	1.17248160503544e-06	1.33543896767301e-05	5.36391364485353	Not Sig	1.33543896767301e-05
C19orf53	0.723812036704651	6.78866790784963	6.61608624770829	1.17827790166352e-06	1.34088804448228e-05	5.35896319635704	Not Sig	1.34088804448228e-05
ETNK2	-0.988866778958197	1.97069846085716	-6.61595640699139	1.17862361783354e-06	1.34088804448228e-05	5.3586687008544	Not Sig	1.34088804448228e-05
PSMA5	0.924626358856156	5.43432990959612	6.61416539042593	1.18340302919547e-06	1.34555036422628e-05	5.35460623330945	Not Sig	1.34555036422628e-05
GFPT2	1.82431962987657	4.81999277256194	6.61318470694245	1.18602843832901e-06	1.34775958901024e-05	5.35238163461522	Up	1.34775958901024e-05
TUBE1	-1.0377075180914	3.37459668983217	-6.61251966030763	1.18781224448675e-06	1.34901045592946e-05	5.35087296474175	Not Sig	1.34901045592946e-05
PAQR4	1.2150879287719	3.31301286746664	6.61167589567878	1.1900793700121e-06	1.35080848032983e-05	5.34895879201181	Not Sig	1.35080848032983e-05
GSPT1	0.845792276444236	5.24092495673811	6.61123564204704	1.19126405477884e-06	1.35137651245732e-05	5.34795999367676	Not Sig	1.35137651245732e-05
GNRH1	-1.33814702956857	1.89951117643001	-6.60990950182249	1.19483989174333e-06	1.354654871523e-05	5.34495125121773	Not Sig	1.354654871523e-05
PLEKHA6	-1.5551847352975	1.3156608069892	-6.60787187285784	1.20035564992516e-06	1.36012760103396e-05	5.34032786593349	Down	1.36012760103396e-05
GRAMD1A	0.983343027538174	5.36610173612546	6.60518827032438	1.20765985770418e-06	1.36761939160881e-05	5.33423798969843	Not Sig	1.36761939160881e-05
ADAMTS13	-0.802377890938145	1.22096622701745	-6.60457808479273	1.20932700091205e-06	1.36872253684888e-05	5.3328531779593	Not Sig	1.36872253684888e-05
SPNS1	0.753626282846266	4.77017098422956	6.60071132689336	1.21994668310222e-06	1.37995114497531e-05	5.32407653988439	Not Sig	1.37995114497531e-05
SPAG16	-0.930650256345481	3.62443711628431	-6.59993614829834	1.2220871092162e-06	1.38154823084325e-05	5.32231684544138	Not Sig	1.38154823084325e-05
PBXIP1	-0.868351298835541	5.50631337468178	-6.59969360017053	1.22275762405772e-06	1.38154823084325e-05	5.32176623389583	Not Sig	1.38154823084325e-05
TINCR	-3.85765412870923	2.16746118533798	-6.59863698078945	1.22568300764687e-06	1.3840617153245e-05	5.31936750513035	Down	1.3840617153245e-05
PRPF3	-0.875314574288612	4.85566210058359	-6.59745787352073	1.22895598157003e-06	1.3869646077719e-05	5.31669054433183	Not Sig	1.3869646077719e-05
FAM160A2	-0.944271750661339	4.31386459874905	-6.59700655474979	1.23021112376634e-06	1.3874060261735e-05	5.31566585753947	Not Sig	1.3874060261735e-05
MBD6	-1.06937647458328	4.33092580022952	-6.59681218546449	1.23075207992707e-06	1.3874060261735e-05	5.31522454840046	Not Sig	1.3874060261735e-05
BANF1	0.772395920770864	7.51103678715934	6.59455360763568	1.23705590844489e-06	1.39370785815147e-05	5.31009618267775	Not Sig	1.39370785815147e-05
FCER1G	1.69614271119169	7.84648326297357	6.59430431877734	1.23775371301148e-06	1.39370785815147e-05	5.30953010494005	Up	1.39370785815147e-05
TIMM23	0.719596351949664	5.74371967138946	6.59268387195618	1.2422994781167e-06	1.39802932722535e-05	5.30585025752023	Not Sig	1.39802932722535e-05
CIAO2B	0.669973694054074	6.98246085105833	6.59231076138574	1.24334856847032e-06	1.39841311089344e-05	5.30500292115919	Not Sig	1.39841311089344e-05
OPHN1	-1.09641406796985	2.31409486276743	-6.59137665549822	1.24597901505282e-06	1.40057402090456e-05	5.30288148655172	Not Sig	1.40057402090456e-05
IER5L	1.59711902906899	3.67802113034109	6.59088118647775	1.24737657162105e-06	1.40134739985868e-05	5.30175619069579	Up	1.40134739985868e-05
PRKAG2-AS1	-1.32643780571549	1.91272948169314	-6.58941928158266	1.25150949622533e-06	1.40519116261799e-05	5.29843577728	Not Sig	1.40519116261799e-05
GYG1	0.715145836141702	4.87885302922851	6.58798419422787	1.25558025192918e-06	1.40896079406825e-05	5.29517602085738	Not Sig	1.40896079406825e-05
CD300H	1.95624795027028	1.56852037956806	6.5875453022354	1.2568279157805e-06	1.40955998504628e-05	5.29417904117151	Up	1.40955998504628e-05
MRPL36	0.77836448594987	5.7697610347433	6.58719289114677	1.25783065470225e-06	1.40988396313107e-05	5.29337849305958	Not Sig	1.40988396313107e-05
PRKCSH	0.576734878952603	7.36443182900487	6.58566646420192	1.26218337215911e-06	1.4131954243075e-05	5.28991083884119	Not Sig	1.4131954243075e-05
ICA1	-1.31941023982371	3.9099604190576	-6.58565501975421	1.26221606505237e-06	1.4131954243075e-05	5.28988483889115	Not Sig	1.4131954243075e-05
AL133352.1	-1.02588721403286	3.67803797113653	-6.5845025302537	1.26551278206831e-06	1.41608370798012e-05	5.28726648583335	Not Sig	1.41608370798012e-05
CYB5D1	-0.946139354270877	3.01716709916714	-6.58200629511946	1.27268358719575e-06	1.42330129372119e-05	5.28159470816594	Not Sig	1.42330129372119e-05
APCDD1	-1.85894295039847	5.68274675774328	-6.58072594104148	1.27637773161326e-06	1.4266247990584e-05	5.27868527930022	Down	1.4266247990584e-05
AC022613.1	0.902534788192736	0.456621967594688	6.57969515500275	1.27935979024744e-06	1.42914908695628e-05	5.27634281454357	Not Sig	1.42914908695628e-05
CREG2	1.04486727122662	0.677831618035557	6.5792080598416	1.28077143640288e-06	1.42991723397156e-05	5.27523584415168	Not Sig	1.42991723397156e-05
TNFRSF25	-1.58998140007174	3.96480183655955	-6.57817826577113	1.28376112873749e-06	1.43244532726359e-05	5.27289544348477	Down	1.43244532726359e-05
SCARB1	-1.61343391333391	4.72598280764629	-6.57667577786422	1.28813597388854e-06	1.43588929131515e-05	5.26948052574698	Down	1.43588929131515e-05
PCSK2	-1.90298031411767	1.05842436594082	-6.57661896981725	1.28830168314453e-06	1.43588929131515e-05	5.26935140463998	Down	1.43588929131515e-05
ELL3	-1.84585373087236	2.03836633113595	-6.57483444383767	1.293518284342e-06	1.44089036185869e-05	5.26529508986333	Down	1.44089036185869e-05
BOP1	0.846466282426394	4.25536789654064	6.57399232388757	1.29598751503829e-06	1.44282713765536e-05	5.2633807755801	Not Sig	1.44282713765536e-05
INSYN1	-1.49124972920432	2.77246518446258	-6.57147733449716	1.3033906509937e-06	1.45021799106855e-05	5.25766316704092	Not Sig	1.45021799106855e-05
FIBP	0.785803514917923	5.7645500032425	6.57123889728194	1.30409476057607e-06	1.45021799106855e-05	5.25712106098517	Not Sig	1.45021799106855e-05
LINC02762	-1.76241241016034	2.0735446902817	-6.57052991000072	1.30619071612973e-06	1.45173138117964e-05	5.25550908096305	Down	1.45173138117964e-05
HPGD	-2.36673675071136	3.83961746190729	-6.56690639378822	1.31695681079409e-06	1.46287384776059e-05	5.24726956554386	Down	1.46287384776059e-05
LMBRD1	-0.88083316669085	5.16416737103903	-6.56480670202881	1.3232369155035e-06	1.46902355712165e-05	5.24249434593728	Not Sig	1.46902355712165e-05
REV3L	-1.27838644994686	3.84924481613271	-6.56190182975888	1.33197590420954e-06	1.47789461281676e-05	5.2358870643454	Not Sig	1.47789461281676e-05
VIPR1-AS1	-1.31774892326417	0.796375457550428	-6.55806151171784	1.34361990306273e-06	1.48949359475836e-05	5.22715049274564	Not Sig	1.48949359475836e-05
P4HTM	-0.789283771854645	4.0192044793765	-6.55795707288711	1.34393801815666e-06	1.48949359475836e-05	5.2269128735729	Not Sig	1.48949359475836e-05
TRIM66	-1.30360265046872	2.11544769070412	-6.55731694308626	1.34588950560712e-06	1.49081983935729e-05	5.22545642171434	Not Sig	1.49081983935729e-05
HIP1R	-1.57871880640843	3.92904531041653	-6.55676525628023	1.34757369612148e-06	1.49184868264569e-05	5.22420115947352	Down	1.49184868264569e-05
SLC1A1	1.1906833745258	2.20925821509778	6.55536861237587	1.35184703032096e-06	1.49534413799967e-05	5.22102318738391	Not Sig	1.49534413799967e-05
SNHG28	1.4048091577949	2.50142922788864	6.55523865035321	1.35224538251514e-06	1.49534413799967e-05	5.22072745526621	Not Sig	1.49534413799967e-05
TMSB10	1.18906014505536	12.6514372298721	6.55344139709426	1.35776656590301e-06	1.50060938313287e-05	5.21663754690198	Not Sig	1.50060938313287e-05
LINC02193	-1.24572495259567	1.85696313085025	-6.55253165341895	1.36057010625236e-06	1.50286686792416e-05	5.21456714522609	Not Sig	1.50286686792416e-05
ACVR2A	-1.19528152357249	2.82259949841981	-6.55169005217515	1.36316893317704e-06	1.50465832232594e-05	5.21265173343198	Not Sig	1.50465832232594e-05
RAB5IF	0.836253161375594	6.24431018474176	6.55151321517403	1.36371564403212e-06	1.50465832232594e-05	5.21224925678336	Not Sig	1.50465832232594e-05
STRIP2	1.34501884965854	1.21269488513903	6.55001014312236	1.36837163192769e-06	1.50895252543673e-05	5.20882814915827	Not Sig	1.50895252543673e-05
E2F7	1.03014688909211	0.810704961162623	6.54957477793598	1.36972327876552e-06	1.50960015377338e-05	5.20783717345649	Not Sig	1.50960015377338e-05
SH3YL1	-1.32167529358824	4.46483144054713	-6.54773709001707	1.37544370173072e-06	1.51429913185615e-05	5.20365398633525	Not Sig	1.51429913185615e-05
IRX5	-1.88260795958893	2.3361744926666	-6.54766567121261	1.37566651016381e-06	1.51429913185615e-05	5.20349140520911	Down	1.51429913185615e-05
GPR161	1.10810447915564	2.41097440518511	6.54746682348339	1.37628705907939e-06	1.51429913185615e-05	5.20303873563551	Not Sig	1.51429913185615e-05
ACAD11	-1.3570180559705	3.36868268697842	-6.54691408265317	1.37801351738335e-06	1.51499841883606e-05	5.20178041626646	Not Sig	1.51499841883606e-05
RGL2	-0.833853509277528	5.40425395328962	-6.54677227971691	1.37845678918907e-06	1.51499841883606e-05	5.20145759468016	Not Sig	1.51499841883606e-05
FTSJ1	0.839123846665112	4.92166372561752	6.54610757647921	1.3805365796165e-06	1.51644034746529e-05	5.19994433160189	Not Sig	1.51644034746529e-05
GSTM5	-2.71487078060163	3.57022198635597	-6.54226138025822	1.39263421205149e-06	1.52887858187976e-05	5.19118703489445	Down	1.52887858187976e-05
SPCS3	0.703519834338552	4.87056361223957	6.54102425710035	1.39654843342197e-06	1.53232397556022e-05	5.18836988396206	Not Sig	1.53232397556022e-05
CRYZL2P-SEC16B	-1.18867302165222	3.57998042227599	-6.53920373236129	1.4023290227924e-06	1.53781222654913e-05	5.18422388716928	Not Sig	1.53781222654913e-05
NIT2	-0.819042909944492	4.80396477254767	-6.53846695756906	1.4046754146155e-06	1.53953049049147e-05	5.18254586936838	Not Sig	1.53953049049147e-05
AC130352.1	-1.03842310629977	2.06554750016705	-6.536989436212	1.40939297208717e-06	1.54384421512599e-05	5.17918059060981	Not Sig	1.54384421512599e-05
BCO2	-1.31973944681342	1.32345683544284	-6.53633382224146	1.41149146760322e-06	1.54420686195136e-05	5.17768724610369	Not Sig	1.54420686195136e-05
EBNA1BP2	0.767236077647981	5.52474974605189	6.53622708139162	1.41183342754385e-06	1.54420686195136e-05	5.17744410900442	Not Sig	1.54420686195136e-05
MOAP1	-0.753413306361413	3.82947693739444	-6.53615335599679	1.41206966718185e-06	1.54420686195136e-05	5.17727617456968	Not Sig	1.54420686195136e-05
RCC2	1.06323803789643	5.07758653870972	6.53478682407455	1.41645580801029e-06	1.54814622070853e-05	5.17416331887651	Not Sig	1.54814622070853e-05
FTX	-1.37907576850519	3.52441406674229	-6.53337334014435	1.42100733280306e-06	1.55226188179538e-05	5.17094327319869	Not Sig	1.55226188179538e-05
HOOK2	-1.95724549196527	4.54178154174448	-6.53256145260843	1.42362844203158e-06	1.55377204259488e-05	5.16909361024285	Down	1.55377204259488e-05
LRRC24	-0.907046531678181	0.925289810213927	-6.53245785964862	1.42396323903632e-06	1.55377204259488e-05	5.16885759639677	Not Sig	1.55377204259488e-05
ZNF506	-0.781817767561138	3.63265217139349	-6.53184320895121	1.4259513577801e-06	1.55508223722568e-05	5.16745722294622	Not Sig	1.55508223722568e-05
CROT	-1.1457491283048	3.01083200889187	-6.53097414424197	1.42876724410997e-06	1.55672344165124e-05	5.16547713425833	Not Sig	1.55672344165124e-05
EAPP	-0.628127219864843	5.13556414069511	-6.53089230461628	1.4290327087158e-06	1.55672344165124e-05	5.16529066506987	Not Sig	1.55672344165124e-05
CHST6	1.36940102458182	0.992288157178643	6.53019104174425	1.43130947913433e-06	1.55812175170372e-05	5.16369282509325	Not Sig	1.55812175170372e-05
HAUS1	0.852371582072773	4.59644855983369	6.52978470592428	1.43263041782826e-06	1.55812175170372e-05	5.16276695456646	Not Sig	1.55812175170372e-05
SLC7A7	1.59250856247317	3.97459005880126	6.529768511577	1.4326830891615e-06	1.55812175170372e-05	5.16273005396467	Up	1.55812175170372e-05
SLC12A8	1.33841221027125	1.62543006301761	6.52861318993644	1.43644583937564e-06	1.5613541732344e-05	5.16009744501391	Not Sig	1.5613541732344e-05
AC027613.1	-0.93548559354039	5.32160361400886	-6.52808730455995	1.43816193830489e-06	1.56235964144783e-05	5.15889906700537	Not Sig	1.56235964144783e-05
VEGFB	-1.47610312055374	6.34808378093189	-6.52632950384727	1.44391334720096e-06	1.56774538797246e-05	5.15489318116298	Not Sig	1.56774538797246e-05
AC004466.1	-1.17053786262477	1.25010227868447	-6.52510060903778	1.4479481966048e-06	1.57126246609587e-05	5.15209240828588	Not Sig	1.57126246609587e-05
SYP	-1.08271649450596	1.56739806890911	-6.52092291205362	1.46175145300127e-06	1.58537019202499e-05	5.14256966494776	Not Sig	1.58537019202499e-05
NET1	-1.11550157588325	4.42753344873076	-6.51665126251563	1.47600451165648e-06	1.59995000577472e-05	5.1328305946184	Not Sig	1.59995000577472e-05
C1QTNF4	-1.49748687872735	1.14822405199667	-6.51321819153496	1.48756262661577e-06	1.61159417858813e-05	5.12500183795108	Not Sig	1.61159417858813e-05
C3orf35	-1.32691540723451	1.22637299700841	-6.51294087983148	1.48850028792273e-06	1.61172591482862e-05	5.12436939607627	Not Sig	1.61172591482862e-05
ZNF692	-1.14990224217706	4.0920215854807	-6.51183633679673	1.49224103894501e-06	1.61489098735145e-05	5.12185026452638	Not Sig	1.61489098735145e-05
IFT172	-0.863239443928844	3.67528385174691	-6.5115252216632	1.49329642789545e-06	1.6151481079373e-05	5.12114067775047	Not Sig	1.6151481079373e-05
LHFPL2	1.45875973403691	4.50900604029876	6.50993412743546	1.49870582429488e-06	1.6193249477083e-05	5.11751155214982	Not Sig	1.6193249477083e-05
TGFB1I1	1.27072083090126	6.0042367735713	6.50990707307351	1.49879797691685e-06	1.6193249477083e-05	5.11744984125128	Not Sig	1.6193249477083e-05
.110	-0.830178627208772	0.986280319351701	-6.50838281420535	1.50399929440342e-06	1.62405609975219e-05	5.11397287070604	Not Sig	1.62405609975219e-05
AL157996.1	-1.47981566541212	0.799061360380228	-6.50572259349368	1.51312124410285e-06	1.63181165780433e-05	5.10790400263985	Not Sig	1.63181165780433e-05
SLC2A5	1.91938004145548	2.85801266926422	6.50559032904363	1.51357625720937e-06	1.63181165780433e-05	5.10760224032306	Up	1.63181165780433e-05
AL121753.2	-0.968632694778978	1.66378178010184	-6.50541130053897	1.51419237012451e-06	1.63181165780433e-05	5.10719378213306	Not Sig	1.63181165780433e-05
LRRC75B	-0.966220058822044	2.66207456718502	-6.50532586945109	1.51448646519258e-06	1.63181165780433e-05	5.10699886753066	Not Sig	1.63181165780433e-05
OVCA2	0.803495987548542	4.64314818694583	6.50466345703162	1.51676879466383e-06	1.6333796998152e-05	5.10548751620208	Not Sig	1.6333796998152e-05
AC104964.3	-0.674223456355	0.545842207231265	-6.50324246510729	1.52167668450439e-06	1.63777190839028e-05	5.10224522271751	Not Sig	1.63777190839028e-05
GOLGA8B	-1.65530508860137	3.50672816227715	-6.5017931298934	1.52669922091533e-06	1.64228265866437e-05	5.09893800896521	Down	1.64228265866437e-05
VCAM1	1.41735815218649	4.30706866995941	6.50043296422306	1.53142818947872e-06	1.64647287654897e-05	5.09583404098885	Not Sig	1.64647287654897e-05
ITM2B	-0.735783187836862	9.54117032710136	-6.49761309161934	1.5412800484959e-06	1.65616327300294e-05	5.08939824158387	Not Sig	1.65616327300294e-05
PCF11	-1.03643489487246	4.7618093548577	-6.49677955997731	1.54420458764233e-06	1.65767984924343e-05	5.08749568897314	Not Sig	1.65767984924343e-05
ERMARD	-0.808360014734538	4.02328392734194	-6.49673243873409	1.54437008739641e-06	1.65767984924343e-05	5.08738813131395	Not Sig	1.65767984924343e-05
AC097382.3	-1.01039712675295	2.24263647203884	-6.49638506528852	1.54559069686499e-06	1.65808887903767e-05	5.08659521800882	Not Sig	1.65808887903767e-05
LASP1	0.988882527497844	6.59767110566609	6.49596656292189	1.54706255294472e-06	1.65876685237015e-05	5.08563992693921	Not Sig	1.65876685237015e-05
FAM117A	-1.13130467069036	3.35071168834512	-6.49560300552889	1.54834233465699e-06	1.65923825878869e-05	5.08481003857816	Not Sig	1.65923825878869e-05
SRSF1	0.829435729331549	6.04876499831742	6.49507570429325	1.55020044820014e-06	1.65973232754102e-05	5.08360634591875	Not Sig	1.65973232754102e-05
TRMT44	-0.842973691002123	2.62268169717899	-6.49499525892482	1.55048412370287e-06	1.65973232754102e-05	5.08342270697846	Not Sig	1.65973232754102e-05
MICU3	-1.16892062889566	1.57929661641747	-6.49322214283284	1.55675020035446e-06	1.66553718618639e-05	5.07937487968661	Not Sig	1.66553718618639e-05
ADGRG6	-1.29784579207208	1.56400284654661	-6.49109753361064	1.56429259275929e-06	1.67194451063601e-05	5.0745241379181	Not Sig	1.67194451063601e-05
SNHG7	-0.671707367756319	5.79199481680616	-6.49105832654848	1.56443212944574e-06	1.67194451063601e-05	5.07443461835113	Not Sig	1.67194451063601e-05
AHCY	0.589967951652607	5.46204995935134	6.48838415702504	1.57397955562845e-06	1.68123830306446e-05	5.0683283847603	Not Sig	1.68123830306446e-05
CADM3-AS1	-1.41446889879033	1.10145230247613	-6.48791280209096	1.57566858034002e-06	1.68213267360624e-05	5.06725199826742	Not Sig	1.68213267360624e-05
AP001062.1	-1.0351908409957	0.999073605976264	-6.48618555466126	1.58187377034896e-06	1.68784478467812e-05	5.06330742814587	Not Sig	1.68784478467812e-05
PHTF1	0.908404867074393	3.11430099568832	6.48340920090224	1.59190038745861e-06	1.69762595314835e-05	5.05696623473809	Not Sig	1.69762595314835e-05
LRIG2	-0.962373056152553	2.14504996737354	-6.48289347925563	1.59377003630055e-06	1.69870254813469e-05	5.05578822502327	Not Sig	1.69870254813469e-05
DHRS1	-1.00475617148628	4.57293035492269	-6.48238889051262	1.59560150098317e-06	1.69973730552414e-05	5.05463561436891	Not Sig	1.69973730552414e-05
LINC02019	-1.28427104864472	1.57058097007359	-6.48187817410625	1.59745740105385e-06	1.70079696338618e-05	5.05346897565463	Not Sig	1.70079696338618e-05
TCP11L2	-1.1951870590929	2.91932854247868	-6.48101847748166	1.6005864586371e-06	1.70321026713808e-05	5.05150508492943	Not Sig	1.70321026713808e-05
AC005332.5	-1.36828871700459	1.20139208528188	-6.48058678714493	1.60216005789421e-06	1.70396667438937e-05	5.05051889843678	Not Sig	1.70396667438937e-05
ACKR2	-1.32712915982299	0.964035242865144	-6.48021862602512	1.60350333163641e-06	1.70447743809575e-05	5.04967782541645	Not Sig	1.70447743809575e-05
NPIPA3	-1.75460788585029	1.9904879532654	-6.47941409349457	1.60644276596176e-06	1.70668341192817e-05	5.04783979511935	Down	1.70668341192817e-05
SYNE1	-0.910196958836236	4.78984295825705	-6.47848869655523	1.60983061286457e-06	1.70936315075673e-05	5.04572554337589	Not Sig	1.70936315075673e-05
PLEKHB2	1.11442037547319	5.09002190513512	6.47634012775062	1.61772468757962e-06	1.71682227725403e-05	5.04081632119589	Not Sig	1.71682227725403e-05
LINC00844	-1.17571424138068	0.792153088564265	-6.47543971549324	1.62104467411886e-06	1.71887677686267e-05	5.03875882373674	Not Sig	1.71887677686267e-05
PHKA1	-1.08001330136675	1.13353872413632	-6.47534312557483	1.62140123306084e-06	1.71887677686267e-05	5.03853810409519	Not Sig	1.71887677686267e-05
RANP4	-1.13810355019955	0.831489676160196	-6.47384340339759	1.62694772850708e-06	1.72383141834844e-05	5.03511091518958	Not Sig	1.72383141834844e-05
EVA1B	1.24063394999034	6.32794437717687	6.47198824467189	1.63383563840467e-06	1.73020127927572e-05	5.03087110691555	Not Sig	1.73020127927572e-05
ELFN1	1.2713808931966	1.61506467066486	6.47065758197645	1.63879455901013e-06	1.73452264418275e-05	5.02782973791633	Not Sig	1.73452264418275e-05
RRNAD1	-0.928840478261069	3.85176936456838	-6.46800219135331	1.64873639061998e-06	1.74411053640839e-05	5.02175993550236	Not Sig	1.74411053640839e-05
TMEM51	1.39473165115381	3.02763609401588	6.4669440049353	1.65271544673844e-06	1.74738383688888e-05	5.01934085552721	Not Sig	1.74738383688888e-05
ACTR1A	0.602470498661289	6.01300636842803	6.46556601329821	1.65791179524922e-06	1.75193996555228e-05	5.01619048160462	Not Sig	1.75193996555228e-05
KDM6A	-1.23634017792665	4.43243940262981	-6.46302738420158	1.66752869315082e-06	1.76115998340795e-05	5.01038606024246	Not Sig	1.76115998340795e-05
ARHGEF10L	-1.01399694003483	4.35342068242085	-6.46162358833848	1.67287108973098e-06	1.76585804501266e-05	5.00717603785795	Not Sig	1.76585804501266e-05
LINC00886	-0.865048714307766	0.727904814962845	-6.45784745459076	1.6873289732747e-06	1.7801681208427e-05	4.99854009425204	Not Sig	1.7801681208427e-05
TENT2	-0.786864904874173	4.40143800400001	-6.45745739286251	1.68882969423165e-06	1.7808001313975e-05	4.99764793444079	Not Sig	1.7808001313975e-05
GALNT1	0.878214522113003	4.9974330778337	6.45674643739042	1.69156853556824e-06	1.78273631683419e-05	4.99602177134268	Not Sig	1.78273631683419e-05
LINC01003	-0.864457722395852	2.42667437819007	-6.45045531339965	1.71600309959849e-06	1.80752326491041e-05	4.98162952261572	Not Sig	1.80752326491041e-05
PAN3	-0.967428663838553	3.37924076009835	-6.44986339666736	1.71832060754079e-06	1.80899957350376e-05	4.98027514945015	Not Sig	1.80899957350376e-05
TMEM147-AS1	-1.01038381682717	2.14838308861438	-6.44946028536972	1.71990072683568e-06	1.80969842061825e-05	4.97935276098678	Not Sig	1.80969842061825e-05
NPIPB8	-1.24307138132679	1.4966719617471	-6.44871148637806	1.72283982462389e-06	1.81182569415984e-05	4.97763932820703	Not Sig	1.81182569415984e-05
CD276	1.45376348597653	6.63977961738045	6.44774540738837	1.72663936150705e-06	1.81485510323386e-05	4.97542860841571	Not Sig	1.81485510323386e-05
NDFIP1	-0.78232625466278	5.64347721365131	-6.4473845275877	1.7280608820137e-06	1.81502224237686e-05	4.97460276345621	Not Sig	1.81502224237686e-05
EDA	-1.06918594838366	1.61405310592362	-6.4472385145908	1.72863637362576e-06	1.81502224237686e-05	4.97426861985509	Not Sig	1.81502224237686e-05
MACROH2A1	0.694070844687504	6.8025215509041	6.44657378923343	1.73125878447977e-06	1.81680982962143e-05	4.97274739654068	Not Sig	1.81680982962143e-05
CMC2	0.939919254382763	5.26381071215992	6.44501169581905	1.73743744739205e-06	1.82232552235756e-05	4.96917234179099	Not Sig	1.82232552235756e-05
PRODH	-2.64931648552732	1.63412346127896	-6.44437842171575	1.73994870896768e-06	1.82328001774611e-05	4.96772292918681	Down	1.82328001774611e-05
CREBZF	-0.952975291033798	4.36984374607167	-6.44431665631535	1.74019383972224e-06	1.82328001774611e-05	4.96758156045711	Not Sig	1.82328001774611e-05
LRP5	-1.73944589396791	4.19706340868105	-6.44164092332837	1.75084713331221e-06	1.83346929389799e-05	4.96145690676354	Down	1.83346929389799e-05
MEIS1	-0.875988511957824	2.39191992757803	-6.44108473572252	1.75306993327801e-06	1.83435506283135e-05	4.96018370782276	Not Sig	1.83435506283135e-05
MAPKAPK2	1.08088001631671	5.74501122175833	6.44096456819393	1.75355056132942e-06	1.83435506283135e-05	4.95990862107809	Not Sig	1.83435506283135e-05
TAX1BP3	0.719070139153345	7.03404184280902	6.43888347105806	1.76189564972889e-06	1.84210900381925e-05	4.95514431641171	Not Sig	1.84210900381925e-05
UFD1	0.693449512643025	6.22646361497691	6.43702305696625	1.76939022190591e-06	1.84896597262655e-05	4.95088479411442	Not Sig	1.84896597262655e-05
BRMS1	0.632913946204192	5.34189105706171	6.43546124321144	1.77570709155971e-06	1.85458567204147e-05	4.94730861889649	Not Sig	1.85458567204147e-05
KIF18A	1.0062431127405	0.921682039469284	6.4323230384113	1.78846967218873e-06	1.86692790833655e-05	4.94012202085238	Not Sig	1.86692790833655e-05
TBC1D7	0.917410206040218	3.73483827928641	6.43176957685353	1.79073023342187e-06	1.86830016429381e-05	4.9388544543052	Not Sig	1.86830016429381e-05
VCAN	1.61210586043998	6.44610177647595	6.43108773045298	1.79351919169271e-06	1.87022196599425e-05	4.9372928044955	Up	1.87022196599425e-05
HSBP1	0.889312166339246	5.82537244634824	6.43077546886736	1.79479792000623e-06	1.8705677530408e-05	4.93657760572571	Not Sig	1.8705677530408e-05
EXOSC3	0.831135682473063	4.28253090480574	6.42831133615256	1.80492147151649e-06	1.88012653282967e-05	4.9309333942586	Not Sig	1.88012653282967e-05
CCL28	-1.57112029637453	1.83446420945698	-6.42800796701252	1.80617185624487e-06	1.88043722513633e-05	4.93023846362342	Down	1.88043722513633e-05
Metazoa_SRP.161	-1.18556234518904	1.1346128602397	-6.42689600568559	1.8107625692825e-06	1.88422343220914e-05	4.92769119043747	Not Sig	1.88422343220914e-05
PPP2R5A	-1.21346553916732	5.12606939308426	-6.42524991830826	1.81758034796853e-06	1.8903218468867e-05	4.92392007806142	Not Sig	1.8903218468867e-05
EMC10	0.732236107428556	6.01133529928966	6.42373741031674	1.82386802749899e-06	1.89586281805816e-05	4.92045470921408	Not Sig	1.89586281805816e-05
MATN2	-1.83946138173852	4.77339690732694	-6.42333187816858	1.82555765555968e-06	1.89662092042629e-05	4.91952553222914	Down	1.89662092042629e-05
MFSD6	-1.34349290843398	3.24184432003839	-6.42222886850872	1.8301613956311e-06	1.8999201036392e-05	4.91699815963373	Not Sig	1.8999201036392e-05
ATP6AP1	0.877467157078776	6.49730879890612	6.42211024975438	1.83065719353185e-06	1.8999201036392e-05	4.91672635496144	Not Sig	1.8999201036392e-05
EFHC1	-0.901147150626714	3.53487319819582	-6.42108427746687	1.83495125192943e-06	1.90337642991629e-05	4.91437535873914	Not Sig	1.90337642991629e-05
TRPA1	1.23955098868407	0.6823663844487	6.42073322764904	1.83642288602865e-06	1.90390299207694e-05	4.91357090628601	Not Sig	1.90390299207694e-05
NRAS	0.933758500899804	4.10265503034063	6.41774732299525	1.8489890170111e-06	1.91499086095531e-05	4.90672793541381	Not Sig	1.91499086095531e-05
LRP12	0.981117117907234	2.82488520478709	6.41773122612241	1.8490569984009e-06	1.91499086095531e-05	4.9066910424405	Not Sig	1.91499086095531e-05
EMC6	0.580600107805421	5.63591566715326	6.4168582136641	1.85274779715516e-06	1.91780759925652e-05	4.90469010979029	Not Sig	1.91780759925652e-05
GSR	0.767181654913517	4.30534489632081	6.41630274198806	1.85510006586114e-06	1.91923657940061e-05	4.90341692973133	Not Sig	1.91923657940061e-05
RPL23P2	-1.18870700012207	1.21721586434588	-6.41532132386099	1.85926357328987e-06	1.92156612071432e-05	4.9011673620452	Not Sig	1.92156612071432e-05
SHKBP1	1.10642694411923	5.46750274522888	6.41531330085962	1.85929764895446e-06	1.92156612071432e-05	4.90114897157427	Not Sig	1.92156612071432e-05
SOCAR	1.26631372492094	1.09084529956924	6.41475714164181	1.86166135276988e-06	1.92300270487475e-05	4.89987411481116	Not Sig	1.92300270487475e-05
SLC25A28	-0.54505216699268	5.34667814996843	-6.41386682137835	1.86545166136624e-06	1.9259106279134e-05	4.89783320140227	Not Sig	1.9259106279134e-05
DSE	0.969205501146919	4.59425488805332	6.41356624326016	1.86673307758254e-06	1.9262266605149e-05	4.89714415430224	Not Sig	1.9262266605149e-05
MRPL37	0.539870997391151	5.71745683514431	6.41305833246277	1.86890043627549e-06	1.92745606352172e-05	4.89597979244114	Not Sig	1.92745606352172e-05
SLC22A5	-1.26134939914276	2.17485115188347	-6.41169060828573	1.87474960751617e-06	1.93247937100441e-05	4.8928441980826	Not Sig	1.93247937100441e-05
TMEM139	-1.84760785994747	1.17211161530297	-6.41140935859946	1.87595471264362e-06	1.93262613190814e-05	4.89219938817662	Down	1.93262613190814e-05
TXNL1	0.57660978325343	5.4989195845701	6.41120075039916	1.87684907392395e-06	1.93262613190814e-05	4.89172111451301	Not Sig	1.93262613190814e-05
GNPNAT1	1.02972982476709	3.38342880812836	6.41090993706853	1.87809659966269e-06	1.93290296213331e-05	4.89105436156744	Not Sig	1.93290296213331e-05
ANKRD46	-1.1116156498855	2.86968706331918	-6.40964060011342	1.88355172191492e-06	1.93750763061561e-05	4.88814401393687	Not Sig	1.93750763061561e-05
KPNB1	1.12627143749551	6.03895454952255	6.40779871384379	1.89149629275731e-06	1.94431413192783e-05	4.88392058431998	Not Sig	1.94431413192783e-05
IBSP	2.97908314220373	1.46316446108311	6.40765037711807	1.89213760079255e-06	1.94431413192783e-05	4.8835804321812	Up	1.94431413192783e-05
SUV39H2	0.905233395459285	2.05389433679074	6.40721299341929	1.89402984881651e-06	1.94524646459314e-05	4.88257744910914	Not Sig	1.94524646459314e-05
CD68	2.01836048738708	7.28367477969281	6.40634222449434	1.89780281406651e-06	1.94810839801525e-05	4.88058058536807	Up	1.94810839801525e-05
PLLP	-2.59275160168567	2.46754456684715	-6.40605672123752	1.89904154825236e-06	1.94836730275242e-05	4.87992584459142	Down	1.94836730275242e-05
ILF3-DT	-0.936586953435945	3.36755744505847	-6.40480500658674	1.90448222947799e-06	1.95293478879493e-05	4.87705519165761	Not Sig	1.95293478879493e-05
MORN1	-1.05197213163514	2.03687971556397	-6.4020281225401	1.91660920592896e-06	1.96435037971442e-05	4.8706860968695	Not Sig	1.96435037971442e-05
WASH7P	-1.02079684369517	3.54620134328982	-6.40143009514277	1.91923118653526e-06	1.96601742396636e-05	4.86931433601929	Not Sig	1.96601742396636e-05
ZSWIM8-AS1	-1.10222560826605	1.37095204919284	-6.39691653518783	1.93913913079637e-06	1.98538091411241e-05	4.85895974202375	Not Sig	1.98538091411241e-05
METTL17	-0.809045405097419	5.23555817144495	-6.39490821650063	1.94806502777621e-06	1.99273214666953e-05	4.85435167731965	Not Sig	1.99273214666953e-05
WDSUB1	-0.986876256294783	2.534621185994	-6.39484714817216	1.94833710137664e-06	1.99273214666953e-05	4.85421154935053	Not Sig	1.99273214666953e-05
SLX1B	1.87992620547964	2.72072616660441	6.39344651470041	1.95458793369665e-06	1.9980906672106e-05	4.85099752299093	Up	1.9980906672106e-05
RMND5A	-0.773165629056209	3.13820998136237	-6.39106417538366	1.96526716069823e-06	2.0079682578267e-05	4.84553025574912	Not Sig	2.0079682578267e-05
TIMM10	0.664278379700111	5.60832189136253	6.39072585970879	1.96678855042026e-06	2.00846581372493e-05	4.84475379623016	Not Sig	2.00846581372493e-05
LRWD1	0.728752319157204	3.47490261023247	6.39050374945663	1.96778802509253e-06	2.00846581372493e-05	4.84424402950413	Not Sig	2.00846581372493e-05
HPSE	1.66414113610338	2.35602163121111	6.38976577922407	1.97111255352753e-06	2.01081988285996e-05	4.84255026779609	Up	2.01081988285996e-05
AC079414.3	-0.845798932576806	0.784861316177847	-6.38923850221199	1.97349143667002e-06	2.01220732443123e-05	4.84134004242355	Not Sig	2.01220732443123e-05
PRPF31	0.611339231902976	5.45153024800133	6.38752791125407	1.98122924921425e-06	2.01905457543764e-05	4.83741360885223	Not Sig	2.01905457543764e-05
MAGED2	1.02125559684321	6.91797270639749	6.38670883625203	1.98494529759613e-06	2.02179833045506e-05	4.83553341067519	Not Sig	2.02179833045506e-05
ATP1B2	-1.24154857873411	1.64058352421306	-6.38509043884506	1.9923087613127e-06	2.02825247607865e-05	4.83181812702845	Not Sig	2.02825247607865e-05
ITGB4	-2.61283216919137	4.14332362705918	-6.38481219735852	1.99357753105365e-06	2.02849851820245e-05	4.83117934958693	Down	2.02849851820245e-05
LIMCH1	-1.81861733520221	3.13106078624428	-6.38399743294638	1.99729758053571e-06	2.03123724076109e-05	4.82930878904656	Down	2.03123724076109e-05
GTF2IRD2B	-1.0241083330284	4.05698679378833	-6.38285685269364	2.00251717426046e-06	2.03549738505631e-05	4.82669008098759	Not Sig	2.03549738505631e-05
SPTBN4	-1.0397379669237	0.884584463479176	-6.38145465090079	2.00895314837076e-06	2.03936675125082e-05	4.82347049722035	Not Sig	2.03936675125082e-05
COMMD4	0.752930211790247	6.05825115909319	6.38135430503237	2.00941453718233e-06	2.03936675125082e-05	4.8232400851467	Not Sig	2.03936675125082e-05
PPM1L	-1.10284127363923	1.84357162776047	-6.38135276497083	2.00942161920714e-06	2.03936675125082e-05	4.82323654888064	Not Sig	2.03936675125082e-05
PDGFB	1.49177117957105	4.78606895613989	6.38065010236405	2.01265550242306e-06	2.04062537617421e-05	4.82162307684379	Not Sig	2.04062537617421e-05
CETP	1.5930601409415	2.10973990340203	6.38054660471236	2.01313228223581e-06	2.04062537617421e-05	4.82138541801084	Up	2.04062537617421e-05
GATM	-2.31401185442397	3.41339306439969	-6.380410066224	2.01376144717141e-06	2.04062537617421e-05	4.82107188650123	Down	2.04062537617421e-05
JAK3	1.52583265576667	2.75611433847968	6.37737782389447	2.02778589019031e-06	2.05338940035949e-05	4.81410843050998	Up	2.05338940035949e-05
MSX2	1.90351557909938	2.50933018940364	6.37723760704021	2.02843682030449e-06	2.05338940035949e-05	4.81378640075448	Up	2.05338940035949e-05
CENPL	0.890914426175061	2.22600881649311	6.3761666345534	2.03341566472208e-06	2.05737496814863e-05	4.81132667098349	Not Sig	2.05737496814863e-05
RNASE2	2.45369796294226	2.25488162131804	6.3758349345653	2.03496023964966e-06	2.05788349887767e-05	4.81056482016115	Up	2.05788349887767e-05
PALD1	1.00755812990157	3.12089495456808	6.37538372529437	2.03706324191561e-06	2.05895593796485e-05	4.80952845908392	Not Sig	2.05895593796485e-05
INAFM2	0.891970014022385	3.34329397566139	6.37415579092481	2.04279768252859e-06	2.06369586853911e-05	4.80670795544689	Not Sig	2.06369586853911e-05
AC004253.1	-1.08971441738321	1.08434251780843	-6.37339261706374	2.04637001653869e-06	2.0662478438977e-05	4.80495489519129	Not Sig	2.0662478438977e-05
RXRG	-1.72168210213466	1.42139422595785	-6.37109350350338	2.05717059879876e-06	2.07609194309022e-05	4.79967327257989	Down	2.07609194309022e-05
EPB41L4B	-2.86193442216322	1.95881894730666	-6.37060962031472	2.05945116401438e-06	2.07733199638836e-05	4.79856159719604	Down	2.07733199638836e-05
CRYM	-1.61564959476026	1.37187631539257	-6.36999887166341	2.06233334576431e-06	2.07817727231748e-05	4.7971584217745	Down	2.07817727231748e-05
TRIM59	1.31001680390114	1.85073576919298	6.36998610276184	2.06239364746444e-06	2.07817727231748e-05	4.79712908517146	Not Sig	2.07817727231748e-05
AP3D1	0.556553165828301	5.37860152576196	6.3693990357992	2.06516804607143e-06	2.07991172411579e-05	4.79578027603624	Not Sig	2.07991172411579e-05
HGSNAT	-0.875741318945336	5.26311340764285	-6.36892173985813	2.06742649590166e-06	2.08112504047185e-05	4.79468364063893	Not Sig	2.08112504047185e-05
RNPC3	-1.40665716639558	3.03610261583893	-6.36529506175613	2.0846698233117e-06	2.09741360216027e-05	4.78635012085817	Not Sig	2.09741360216027e-05
PKP4	-0.818853855344634	4.4625655939266	-6.36475267216732	2.08726127715226e-06	2.09895164072083e-05	4.78510366633923	Not Sig	2.09895164072083e-05
BMP8A	1.77270942682835	1.97383098067219	6.3640487256495	2.09062954049387e-06	2.10126887657781e-05	4.78348589032767	Up	2.10126887657781e-05
SNRPB2	0.735148267634589	5.39496782930943	6.36200295488947	2.10044980131185e-06	2.11006528870341e-05	4.77878407286727	Not Sig	2.11006528870341e-05
FPR3	1.87244752886593	4.30232147644304	6.36118207196397	2.10440352061164e-06	2.11296235546923e-05	4.7768972924612	Up	2.11296235546923e-05
CCDC167	1.26797774875114	5.05952699823283	6.35995968071012	2.11030518976341e-06	2.11688848486807e-05	4.77408751000636	Not Sig	2.11688848486807e-05
AC008969.1	-1.18067622554675	1.55411317704883	-6.35992819377914	2.11045743124315e-06	2.11688848486807e-05	4.77401513202057	Not Sig	2.11688848486807e-05
THY1	1.8713754014984	8.94611937444334	6.35887895723475	2.11553699315786e-06	2.12090637638923e-05	4.77160322049401	Up	2.12090637638923e-05
CD53	1.80216628258219	6.18679904064612	6.35680217266611	2.12562803030908e-06	2.12994183656034e-05	4.7668288782871	Up	2.12994183656034e-05
AC104825.1	-1.17506569150739	1.41368712932564	-6.35433936270617	2.13765860428596e-06	2.14091062041824e-05	4.76116645235806	Not Sig	2.14091062041824e-05
ALDH5A1	-1.43510684368941	1.80778619331889	-6.3508599484724	2.15477402160117e-06	2.15695828315373e-05	4.75316548394565	Not Sig	2.15695828315373e-05
TRAPPC8	-0.686392867894682	3.68179580677879	-6.34937015919287	2.16214517471335e-06	2.16324048635201e-05	4.74973926272889	Not Sig	2.16324048635201e-05
AC011448.1	-1.04820971551771	1.90423381293735	-6.34732318664643	2.17231524235413e-06	2.17129907548226e-05	4.74503121263512	Not Sig	2.17129907548226e-05
TACC2	-1.69110433217599	4.39455541397658	-6.3473064760565	2.17239846741921e-06	2.17129907548226e-05	4.74499277618278	Down	2.17129907548226e-05
TMPO	0.847853665079836	4.15899732018892	6.34590531096036	2.17938841591803e-06	2.17718367295807e-05	4.74176980629528	Not Sig	2.17718367295807e-05
PPIA	0.69882769425304	11.1950548771344	6.34519029864661	2.18296423735607e-06	2.17965337147535e-05	4.74012504274396	Not Sig	2.17965337147535e-05
ARRDC1	-0.877215292308278	4.71501730878049	-6.34235947627505	2.19718037829268e-06	2.19273938712887e-05	4.73361264204876	Not Sig	2.19273938712887e-05
ADRM1	0.646652097479493	6.36016720844241	6.34100749914593	2.20400326997888e-06	2.1984376051557e-05	4.73050204839392	Not Sig	2.1984376051557e-05
MIR3936HG	-1.37861764773655	1.62271811541637	-6.34008883700688	2.20865175641088e-06	2.20196225083871e-05	4.72838829455236	Not Sig	2.20196225083871e-05
XRN2	0.710983319600188	4.94698147654044	6.33895036567085	2.21442640952241e-06	2.20660552916587e-05	4.72576864606088	Not Sig	2.20660552916587e-05
MRPS23	0.648753931736852	4.8853469811553	6.33714287514491	2.22362626349993e-06	2.21397135474002e-05	4.72160926305822	Not Sig	2.21397135474002e-05
FGL2	-2.01679836989715	4.74909588375502	-6.33705778180997	2.22406033812871e-06	2.21397135474002e-05	4.72141343768861	Down	2.21397135474002e-05
MTARC2	-1.52914131908367	3.41606358843591	-6.33438267977647	2.23775074480904e-06	2.22647744130875e-05	4.71525679874935	Down	2.22647744130875e-05
PGM5P3-AS1	-1.46333658958127	1.01880310640885	-6.33354403314217	2.24206042312331e-06	2.22964216297509e-05	4.71332651827096	Not Sig	2.22964216297509e-05
HLA-A	1.14560671140194	10.5990713914486	6.33258926546549	2.24697716605795e-06	2.23340709761673e-05	4.71112886819203	Not Sig	2.23340709761673e-05
ANG	-1.06131158270961	3.94021521714845	-6.32973998393704	2.26171570947943e-06	2.24692581801905e-05	4.70456987197098	Not Sig	2.24692581801905e-05
FO681492.1	-0.984420190497439	0.89096625214629	-6.32872287237868	2.26700086405832e-06	2.25004697043753e-05	4.702228273408	Not Sig	2.25004697043753e-05
PODNL1	2.1882137409464	3.27964939039127	6.32869691023641	2.26713593476997e-06	2.25004697043753e-05	4.70216850170081	Up	2.25004697043753e-05
NT5E	1.12145988304971	4.60537495920972	6.32665536020771	2.27778312414979e-06	2.25947848829525e-05	4.69746807249472	Not Sig	2.25947848829525e-05
RIOX1	0.684819467265414	2.53237333196173	6.3259828388076	2.28130167792332e-06	2.26183273790088e-05	4.695919566348	Not Sig	2.26183273790088e-05
DCLRE1B	0.820484976668974	2.52708231580782	6.32385062545259	2.29249396848261e-06	2.27095092774087e-05	4.69100972131803	Not Sig	2.27095092774087e-05
EXOC3	-0.635922326147919	5.04095941368664	-6.32379284425785	2.29279805059002e-06	2.27095092774087e-05	4.69087666138693	Not Sig	2.27095092774087e-05
MLPH	-1.61509645821203	3.707975202516	-6.32221052618478	2.30114128752806e-06	2.2780722019388e-05	4.68723271254657	Down	2.2780722019388e-05
KIF24	0.66667360324356	0.690927752833342	6.32182516484737	2.30317791655519e-06	2.27847258099725e-05	4.68634521357178	Not Sig	2.27847258099725e-05
MCCC1	-1.34657368695473	4.00655550596652	-6.32169749902114	2.30385303506406e-06	2.27847258099725e-05	4.68605119151208	Not Sig	2.27847258099725e-05
GPR137B	1.22260414968527	4.07169586993766	6.32110717158406	2.30697741937245e-06	2.28042062225255e-05	4.6846916077449	Not Sig	2.28042062225255e-05
AP000695.1	1.32353923200641	1.51547180972101	6.31944815525186	2.31578120221966e-06	2.28797792615499e-05	4.68087051194718	Not Sig	2.28797792615499e-05
[truncated: 17,751 more rows]
