# Supplementary material for: Integrative bioinformatic analysis prioritizes TIMP1 and FN1 as angiogenesis-related candidate genes in diabetic foot ulcers
Source: PLoS One. 2026 May 13;21(5):e0348808. doi: 10.1371/journal.pone.0348808 (PMC13170874; doi:10.1371/journal.pone.0348808)
Supplement: S4 Table — (CSV) [file pone.0348808.s004.csv]

ID	Description	GeneRatio	BgRatio	RichFactor	FoldEnrichment	zScore	pvalue	p.adjust	qvalue	geneID	Count
GO:0043588	skin development	121/1475	285/13639	0.424561403508772	3.92582575081772	17.3819441213588	5.16510782015643e-44	2.674492829277e-40	2.11551942402407e-40	PPL/WNT5A/EGFR/STMN1/INHBA/KLF4/FGFR2/PKP1/PTCH2/LSR/IGFBP5/COL5A2/LGR5/COL6A1/APCDD1/HPSE/ITGB4/MSX2/CNFN/COL5A3/KRT5/CSTA/EVPL/TGM1/TXNIP/ASPRV1/CLDN4/COL5A1/SNAI1/TMEM79/KRT1/KRT14/FLG/LCE2B/GRHL1/LCE1C/WNT16/LCE1B/LCE1D/DSP/FLG2/PKP3/SFN/DHCR24/LCE2C/LCE2A/LCE6A/LCE2D/LORICRIN/SCEL/LCE1A/DSC1/KRT2/LCE1E/SOX9/KLK5/SPRR1B/LCE1F/AKR1C3/CLDN1/CDSN/KRT16/CASP14/EXPH5/IRF6/GJB3/CYSRT1/SPRR2E/SPINK5…	121
GO:0008544	epidermis development	130/1475	336/13639	0.386904761904762	3.57762308313156	16.6589414923934	6.32293208816175e-42	1.63700711762508e-38	1.29486993447565e-38	PPL/PLOD1/MCOLN3/WNT5A/EGFR/STMN1/LAMA3/ALDH3A2/BMP4/INHBA/KLF4/FGFR2/PKP1/PTCH2/SVEP1/LSR/IGFBP5/LGR5/COL6A1/APCDD1/HPSE/MSX2/CNFN/KRT5/CSTA/EVPL/TGM1/ELAPOR2/TXNIP/CLDN4/SNAI1/TMEM79/KRT1/KRT14/FLG/LCE2B/GRHL1/LCE1C/WNT16/LCE1B/LCE1D/DSP/FLG2/PKP3/TGM5/SFN/CALML5/LCE2C/LCE2A/LCE6A/LCE2D/LORICRIN/SCEL/LCE1A/DSC1/KRT2/LCE1E/SOX9/KLK5/SPRR1B/KRTDAP/LCE1F/AKR1C3/CLDN1/CDSN/KRT16/CASP14/EXPH5/KLK7/I…	130
GO:0031424	keratinization	50/1475	63/13639	0.793650793650794	7.33871401668012	17.5597636343265	6.05375822745344e-37	1.04487867005846e-33	8.26497307474433e-34	PPL/CNFN/KRT5/EVPL/TGM1/TMEM79/KRT1/LCE2B/LCE1C/LCE1B/LCE1D/SFN/LCE2C/LCE2A/LCE6A/LCE2D/LORICRIN/LCE1A/KRT2/LCE1E/KLK5/SPRR1B/LCE1F/CDSN/KRT16/CASP14/SPRR2E/IVL/KRT73/KRT6A/LCE5A/CERS3/LIPM/KRT77/KRT78/SPRR3/SPRR2D/LCE3E/KRT7/LIPK/ABCA12/CDH3/KRT80/SPRR1A/SPRR2G/LCE3D/KRT6B/TGM3/SPRR4/KRT79	50
GO:0030216	keratinocyte differentiation	77/1475	150/13639	0.513333333333333	4.7466802259887	16.0670271630175	2.34810991416317e-35	3.03962828388423e-32	2.40434096737076e-32	PPL/WNT5A/PKP1/MSX2/CNFN/KRT5/CSTA/EVPL/TGM1/TXNIP/TMEM79/KRT1/KRT14/FLG/LCE2B/GRHL1/LCE1C/WNT16/LCE1B/LCE1D/DSP/SFN/LCE2C/LCE2A/LCE6A/LCE2D/LORICRIN/SCEL/LCE1A/KRT2/LCE1E/KLK5/SPRR1B/LCE1F/AKR1C3/CDSN/KRT16/CASP14/EXPH5/IRF6/SPRR2E/IVL/POU2F3/KRT73/KRT6A/LCE5A/ACER1/CERS3/KRT10/FOXN1/LIPM/KRT77/KRT78/DNASE1L2/POU3F1/GRHL2/SPRR3/SLC39A2/SPRR2D/TP63/LCE3E/KRT7/LIPK/ABCA12/CDH3/KRT80/SPRR1A/SPRR2G/…	77
GO:0009913	epidermal cell differentiation	87/1475	207/13639	0.420289855072464	3.88632768361582	14.5711427694491	1.93150279597908e-31	2.00026429551594e-28	1.58220576403255e-28	PPL/MCOLN3/WNT5A/BMP4/KLF4/PKP1/PTCH2/MSX2/CNFN/KRT5/CSTA/EVPL/TGM1/TXNIP/TMEM79/KRT1/KRT14/FLG/LCE2B/GRHL1/LCE1C/WNT16/LCE1B/LCE1D/DSP/SFN/LCE2C/LCE2A/LCE6A/LCE2D/LORICRIN/SCEL/LCE1A/KRT2/LCE1E/KLK5/SPRR1B/LCE1F/AKR1C3/CDSN/KRT16/CASP14/EXPH5/IRF6/SPRR2E/SPINK5/IVL/ESRP1/POU2F3/SULT2B1/KRT73/KRT6A/LCE5A/ACER1/CERS3/KRT10/FOXN1/LIPM/KRT77/OVOL1/KRT78/DNASE1L2/POU3F1/GRHL2/SPRR3/SLC39A2/SPRR2D/TP6…	87
GO:0045229	external encapsulating structure organization	103/1475	292/13639	0.352739726027397	3.26170652426283	13.6040742556272	2.27735013360413e-29	1.96535316530037e-26	1.55459111751819e-26	TNXB/COL10A1/EMILIN1/FBLN5/MMP13/COLGALT1/LAMB1/PLOD1/MMP1/MFAP4/ENG/TGFBI/LOXL2/ITGB3/CMA1/PDPN/NID2/SERPINH1/SLC39A8/COL4A1/TGFBR3/MMP27/VWA1/LTBP4/CHADL/TGFB1/COL15A1/COL24A1/VIT/MMP28/MMP9/COL4A2/COL4A6/ADAMTS9/ELANE/MMP14/ZNF469/BMP1/P4HA1/ADAMTS14/NID1/LOXL1/COL12A1/NTN4/HPSE2/COL5A2/MMP8/ADAMTS12/GREM1/COL28A1/COL6A1/CCDC80/FSCN1/MMP3/MATN2/IBSP/TPSAB1/COL4A5/FKBP10/COL5A3/SULF1/P3H4/ELN/O…	103
GO:0030198	extracellular matrix organization	102/1475	291/13639	0.350515463917526	3.2411392626245	13.4567562875854	7.83085797117478e-29	5.79259751067757e-26	4.58193509260768e-26	TNXB/COL10A1/EMILIN1/FBLN5/MMP13/COLGALT1/LAMB1/PLOD1/MMP1/MFAP4/ENG/TGFBI/LOXL2/ITGB3/CMA1/PDPN/NID2/SERPINH1/SLC39A8/COL4A1/TGFBR3/MMP27/VWA1/LTBP4/CHADL/TGFB1/COL15A1/COL24A1/VIT/MMP28/MMP9/COL4A2/COL4A6/ADAMTS9/ELANE/MMP14/ZNF469/BMP1/P4HA1/ADAMTS14/NID1/LOXL1/COL12A1/NTN4/HPSE2/COL5A2/MMP8/ADAMTS12/GREM1/COL28A1/COL6A1/CCDC80/FSCN1/MMP3/MATN2/IBSP/TPSAB1/COL4A5/FKBP10/COL5A3/SULF1/P3H4/ELN/O…	102
GO:0043062	extracellular structure organization	102/1475	292/13639	0.349315068493151	3.23003947062921	13.4135981949769	1.08122148102913e-28	6.99820603596102e-26	5.53556945090044e-26	TNXB/COL10A1/EMILIN1/FBLN5/MMP13/COLGALT1/LAMB1/PLOD1/MMP1/MFAP4/ENG/TGFBI/LOXL2/ITGB3/CMA1/PDPN/NID2/SERPINH1/SLC39A8/COL4A1/TGFBR3/MMP27/VWA1/LTBP4/CHADL/TGFB1/COL15A1/COL24A1/VIT/MMP28/MMP9/COL4A2/COL4A6/ADAMTS9/ELANE/MMP14/ZNF469/BMP1/P4HA1/ADAMTS14/NID1/LOXL1/COL12A1/NTN4/HPSE2/COL5A2/MMP8/ADAMTS12/GREM1/COL28A1/COL6A1/CCDC80/FSCN1/MMP3/MATN2/IBSP/TPSAB1/COL4A5/FKBP10/COL5A3/SULF1/P3H4/ELN/O…	102
GO:0018149	peptide cross-linking	19/1475	22/13639	0.863636363636364	7.98585516178737	11.418875721501	4.45750517895171e-16	2.56455131295688e-13	2.02855586564925e-13	FN1/TGM2/CSTA/EVPL/TGM1/KRT1/FLG/DSP/LORICRIN/KRT2/SPRR1B/THBS1/SPRR2E/IVL/KRT10/COL3A1/SPRR1A/TGM3/PI3	19
GO:0006935	chemotaxis	99/1475	402/13639	0.246268656716418	2.27719200607134	9.05122959082145	1.24140586488667e-15	5.84363597125745e-13	4.62230643088426e-13	CALR/CXCL5/CXCL14/CCL7/ENG/RAB13/PLA2G6/WNT5A/ITGB3/PLAU/ARHGEF16/CXCL6/PPIB/ITGAV/BMP4/PGF/TGFB1/CX3CL1/MMP28/SEMA7A/SEMA3B/ELANE/SLAMF8/AGTR1/ROBO2/EFNA5/PLEKHG5/PLAUR/AMOT/CCN3/NRP2/DEFB1/CXCL1/SEMA3C/PERP/GREM1/ANGPT2/CCR1/SLIT3/FCER1G/CD300H/CCL28/RNASE2/FPR3/PDGFD/TREM1/ADGRE2/SERPINE1/CCL11/SCG2/CTSG/THBS4/CCRL2/S100A14/ARHGEF5/CCL20/KIT/IL1B/CCL14/LEF1/CXCL3/SMOC2/CCL21/PLA2G7/CXCL8/DEFB1…	99
GO:0042330	taxis	99/1475	402/13639	0.246268656716418	2.27719200607134	9.05122959082145	1.24140586488667e-15	5.84363597125745e-13	4.62230643088426e-13	CALR/CXCL5/CXCL14/CCL7/ENG/RAB13/PLA2G6/WNT5A/ITGB3/PLAU/ARHGEF16/CXCL6/PPIB/ITGAV/BMP4/PGF/TGFB1/CX3CL1/MMP28/SEMA7A/SEMA3B/ELANE/SLAMF8/AGTR1/ROBO2/EFNA5/PLEKHG5/PLAUR/AMOT/CCN3/NRP2/DEFB1/CXCL1/SEMA3C/PERP/GREM1/ANGPT2/CCR1/SLIT3/FCER1G/CD300H/CCL28/RNASE2/FPR3/PDGFD/TREM1/ADGRE2/SERPINE1/CCL11/SCG2/CTSG/THBS4/CCRL2/S100A14/ARHGEF5/CCL20/KIT/IL1B/CCL14/LEF1/CXCL3/SMOC2/CCL21/PLA2G7/CXCL8/DEFB1…	99
GO:0019730	antimicrobial humoral response	47/1475	124/13639	0.379032258064516	3.5048277747403	9.75694451624195	1.91433328864154e-15	8.26034814048824e-13	6.53392177728441e-13	CXCL5/CXCL14/CCL7/GAPDH/PLA2G6/CXCL6/CX3CL1/ELANE/RNASE4/DEFB1/CXCL1/CCL28/EVPL/CCL11/CTSG/CCL20/SLC11A1/RNASE7/CCL14/CXCL3/CCL21/CXCL8/DEFB103A/KLK5/KLK7/WFDC5/SPINK5/PGLYRP3/KRT6A/WFDC12/CXCL13/CCL27/IL36RN/PRSS3/SLPI/CCL3L3/DCD/CCL3/CCL2/CCL18/S100A9/HAMP/S100A7/TF/PPBP/PI3/S100A12	47
GO:0051216	cartilage development	57/1475	179/13639	0.318435754189944	2.94450525518417	9.11897981144145	1.62662170190257e-14	6.47895936342424e-12	5.12484618793757e-12	MMP13/RUNX2/HMGA2/TIMP1/TYMS/OSR2/TGFBI/WNT5A/LOXL2/SERPINH1/HYAL2/CHADL/BMP4/TGFB1/FRZB/WNT11/SNAI2/OSR1/HIF1A/SLC39A14/CHST11/BMP1/NFIA/BMP7/CCN3/SIX2/PRKG2/MGP/CYTL1/ADAMTS12/GREM1/CCN4/COL6A1/BMP8B/BGN/MSX2/BMP8A/ZNF219/SULF1/WNT2B/HOXB3/GATA3/AXIN2/SNAI1/COL11A1/SOX9/ZBTB16/FGFR3/BARX2/CHRDL2/COL3A1/OGN/MUSTN1/COL1A1/SNORC/PKDCC/GHR	57
GO:0001501	skeletal system development	105/1475	462/13639	0.227272727272727	2.10154083204931	8.38776902136406	5.17027364133781e-14	1.9122626367748e-11	1.5125965968756e-11	COL10A1/FREM1/MMP13/RUNX2/HMGA2/TIMP1/TYMS/GDF10/ENG/OSR2/TGFBI/WNT5A/LOXL2/SERPINH1/HYAL2/TEAD4/PPIB/CHADL/BMP4/TGFB1/FAM20C/RGN/TGM2/FRZB/WNT11/MMP9/SNAI2/OSR1/HIF1A/CDH11/PAPSS2/SLC39A14/PRELP/MTHFD1L/MMP14/CHST11/P3H1/FGFR2/BMP1/NFIA/SFRP1/BMP7/CCN3/SIX2/PRKG2/COL5A2/DHRS3/PLXNB1/MGP/SP5/CYTL1/ADAMTS12/GREM1/CCN4/COL6A1/BMP8B/BGN/IRX5/LRP5/VCAN/MSX2/BMP8A/ZNF219/SULF1/WNT2B/HOXB3/GATA3/AXIN2/…	105
GO:0098773	skin epidermis development	44/1475	120/13639	0.366666666666667	3.39048587570621	9.15878087238226	6.09250443987982e-14	2.10313253264652e-11	1.66357437021561e-11	WNT5A/EGFR/STMN1/INHBA/KLF4/FGFR2/LSR/IGFBP5/LGR5/COL6A1/APCDD1/HPSE/MSX2/CLDN4/SNAI1/TMEM79/KRT1/FLG/GRHL1/FLG2/PKP3/SFN/DSC1/SOX9/CLDN1/KRT16/CYSRT1/SPINK5/ZNF750/SOSTDC1/FOXN1/ALOX12B/GRHL3/DNASE1L2/ALOXE3/NGFR/TP63/SOX21/ABCA12/CDH3/LRP4/TGM3/FOXQ1/DLX3	44
GO:0061448	connective tissue development	69/1475	251/13639	0.274900398406374	2.54194341278952	8.58579653405533	1.05755100644364e-13	3.42249944460323e-11	2.7071914250475e-11	MMP13/RUNX2/HMGA2/TIMP1/TYMS/OSR2/TGFBI/WNT5A/LOXL2/ITGB3/SERPINH1/HYAL2/CHADL/BMP4/TGFB1/FRZB/WNT11/SNAI2/OSR1/HIF1A/GPR4/SLC39A14/CHST11/BMP1/NFIA/BMP7/ID4/CCN3/SIX2/PRKG2/MGP/CYTL1/ADAMTS12/GREM1/CCN4/COL6A1/BMP8B/BGN/LRP5/MSX2/BMP8A/ZNF219/SULF1/PDGFD/WNT2B/HOXB3/GATA3/AXIN2/SPI1/COL5A1/SNAI1/RORC/COL11A1/SOX9/ZBTB16/FGFR3/BARX2/CHRDL2/DGAT2/SERPINB7/COL3A1/OGN/MUSTN1/PLAAT3/COL1A1/SNORC/PKDC…	69
GO:0045109	intermediate filament organization	24/1475	41/13639	0.585365853658537	5.41274906986358	9.85364222559276	1.34254706815479e-13	4.08924042288558e-11	3.23458244098469e-11	PKP1/PKP2/KRT5/KRT1/PRPH/KRT14/DSP/KRT2/KRT16/KRT73/KRT6A/KRT10/KRT77/KRT15/KRT78/KRT7/KRT19/KRT80/KRT31/KRT6B/EPPK1/KRT23/KRT9/KRT79	24
GO:0006959	humoral immune response	60/1475	206/13639	0.29126213592233	2.69323679447096	8.52703307450552	2.82928857281324e-13	8.13892012779276e-11	6.43787241919083e-11	CXCL5/CXCL14/EXO1/CCL7/GAPDH/CFD/PLA2G6/CXCL6/CX3CL1/ELANE/RNASE4/CLU/CFH/DEFB1/CXCL1/CCL28/EVPL/TREM1/GATA3/CCL11/FCN3/CTSG/KRT1/CCL20/SLC11A1/RNASE7/IL1B/CCL14/CXCL3/C3/CCL21/CXCL8/DEFB103A/KLK5/KLK7/WFDC5/C7/SPINK5/PGLYRP3/KRT6A/WFDC12/CXCL13/CCL27/TREM2/IL36RN/PRSS3/SLPI/CCL3L3/DCD/CCL3/CCL2/CCL18/S100A9/HAMP/S100A7/TF/PPBP/PI3/IL6/S100A12	60
GO:0060326	cell chemotaxis	73/1475	281/13639	0.259786476868327	2.4021883105133	8.27031269246121	4.54853852123832e-13	1.23959644541958e-10	9.80518747154477e-11	CALR/CXCL5/CXCL14/CCL7/ENG/RAB13/WNT5A/ARHGEF16/CXCL6/PPIB/PGF/CX3CL1/MMP28/SLAMF8/AGTR1/PLEKHG5/CCN3/PERP/GREM1/CCR1/FCER1G/CD300H/CCL28/PDGFD/TREM1/ADGRE2/SERPINE1/CCL11/SCG2/CTSG/THBS4/CCRL2/S100A14/ARHGEF5/CCL20/KIT/IL1B/CCL14/LEF1/CXCL3/SMOC2/CCL21/PLA2G7/CXCL8/DEFB103A/TNFAIP6/ADAM8/THBS1/CXCR4/CXCL13/CCL27/VEGFD/ACKR4/FPR2/CXADR/C5AR1/CCL3L3/CCL3/CCL2/CCL18/S100A9/S100A7/TNFSF11/CXCR1/PPBP…	73
GO:0061844	antimicrobial humoral immune response mediated by antimicrobial peptide	36/1475	90/13639	0.4	3.69871186440678	8.9445253481462	5.62094046467607e-13	1.45526148630463e-10	1.15110943937129e-10	CXCL5/CXCL14/CCL7/GAPDH/CXCL6/CX3CL1/ELANE/DEFB1/CXCL1/CCL28/EVPL/CCL11/CCL20/RNASE7/CCL14/CXCL3/CCL21/CXCL8/DEFB103A/KLK5/KLK7/SPINK5/PGLYRP3/KRT6A/CXCL13/CCL27/CCL3L3/DCD/CCL3/CCL2/CCL18/S100A9/HAMP/S100A7/PPBP/S100A12	36
GO:0030199	collagen fibril organization	29/1475	63/13639	0.46031746031746	4.25645412967447	9.02116180863124	1.44915761471289e-12	3.57320863284922e-10	2.8264021447859e-10	TNXB/EMILIN1/COLGALT1/PLOD1/LOXL2/SERPINH1/CHADL/BMP1/P4HA1/ADAMTS14/LOXL1/COL12A1/COL5A2/ADAMTS12/GREM1/COL6A1/FKBP10/COL5A3/P3H4/PXDN/PLOD2/P4HA3/COL5A1/DPT/COL11A1/CYP1B1/COL3A1/MMP11/COL1A1	29
GO:0061436	establishment of skin barrier	20/1475	33/13639	0.606060606060606	5.60410888546482	9.22083965761118	6.07101842869613e-12	1.41668680445692e-09	1.12059692954847e-09	STMN1/KLF4/LSR/CLDN4/TMEM79/KRT1/FLG/GRHL1/FLG2/SFN/DSC1/CLDN1/KRT16/CYSRT1/ZNF750/ALOX12B/GRHL3/ALOXE3/TP63/ABCA12	20
GO:0045104	intermediate filament cytoskeleton organization	28/1475	62/13639	0.451612903225806	4.1759650082012	8.72775993508436	6.29273783362479e-12	1.41668680445692e-09	1.12059692954847e-09	PPL/NES/PKP1/PKP2/KRT5/EVPL/KRT1/PRPH/KRT14/DSP/KRT2/KRT16/KRT73/KRT6A/KRT10/SYNM/KRT77/KRT15/KRT78/KRT7/KRT19/KRT80/KRT31/KRT6B/EPPK1/KRT23/KRT9/KRT79	28
GO:0097529	myeloid leukocyte migration	58/1475	211/13639	0.274881516587678	2.54176881677243	7.85937419131682	9.96602461300618e-12	2.10591372805321e-09	1.66577429120266e-09	EMILIN1/CXCL5/CCL7/XG/CXCL6/PPIB/PGF/CX3CL1/MMP28/SLAMF8/MMP14/CCN3/PERP/GREM1/CCR1/FCER1G/CD300H/CCL28/PDGFD/TREM1/ADGRE2/SERPINE1/CCL11/SCG2/CTSG/THBS4/S100A14/ARHGEF5/KIT/IL1B/CXCL3/CCL21/PLA2G7/CXCL8/TNFAIP6/ADAM8/THBS1/CXCL13/CCL27/TREM2/VEGFD/FPR2/CD300A/CXADR/C5AR1/CCL3/CCL2/S100A9/S100A7/TNFSF11/CXCR1/PPBP/S100A8/SAA1/IL6/S100A12/CSF3R/LBP	58
GO:0045103	intermediate filament-based process	28/1475	63/13639	0.444444444444444	4.10967984934087	8.61456172169337	1.01676020087544e-11	2.10591372805321e-09	1.66577429120266e-09	PPL/NES/PKP1/PKP2/KRT5/EVPL/KRT1/PRPH/KRT14/DSP/KRT2/KRT16/KRT73/KRT6A/KRT10/SYNM/KRT77/KRT15/KRT78/KRT7/KRT19/KRT80/KRT31/KRT6B/EPPK1/KRT23/KRT9/KRT79	28
GO:0001525	angiogenesis	104/1475	499/13639	0.208416833667335	1.92718453856866	7.34770849986532	1.99254530364295e-11	3.96823060856278e-09	3.13886387711528e-09	APLN/EMILIN1/HMGA2/PKM/ENG/FN1/ANPEP/MYDGF/ITGA5/TGFBI/WNT5A/LOXL2/ITGB3/ADAM12/APOD/CMA1/COL4A1/TGFBR3/ITGAV/BMP4/PGF/TGFB1/COL15A1/CX3CL1/TGM2/AQP1/KLF4/BCAM/HIF1A/GPR4/COL4A2/ADAMTS9/ARHGAP22/CD93/HMOX1/AGTR1/MMP14/SPHK1/FGFR2/ISM1/UNC5B/SFRP1/TNFRSF12A/HIF3A/AMOT/CCN3/NRP2/RAPGEF3/GREM1/ANGPT2/HPSE/THY1/SULF1/HOXB3/ESM1/CEMIP2/SERPINE1/SRPX2/PXDN/CCL11/LEPR/SCG2/APLNR/THBS4/KRT1/FAP/IL1B/LEF1…	104
GO:0051783	regulation of nuclear division	42/1475	131/13639	0.320610687022901	2.96461637986803	7.86775866524411	3.66403604361468e-11	7.02680690142104e-09	5.5581926883839e-09	AURKA/TRIP13/CHEK1/CCNB1/CALR/DLGAP5/CDC20/MKI67/SPC25/CDCA8/PLK1/BIRC5/UBE2C/SPC24/SKA1/CDCA2/BUB1/SKA3/WNT5A/MAD2L1/CENPF/PKMYT1/RAD51AP1/BUB1B/AURKB/ZWINT/NEK2/RCC1/BMP4/CDC25C/NUSAP1/NUF2/TTK/KNL1/SPHK1/BMP7/NDC80/LRP5/MSX2/BTC/IL1B/WNT4	42
GO:0001503	ossification	84/1475	377/13639	0.222811671087533	2.0602904284494	7.26982826603048	5.6039724298608e-11	1.03633461577926e-08	8.19738974608586e-09	MMP13/ERFE/RUNX2/TACR1/GDF10/CLEC3B/OSR2/WNT5A/SUN1/EGFR/BMP4/TGFB1/TPM4/FAM20C/CLEC5A/WNT11/SNAI2/SEMA7A/SPP1/OSR1/HIF1A/CDH11/MMP14/FGFR2/BMP1/SFRP1/BMP7/ID4/ADRB2/CHRDL1/CCN3/IGFBP5/SIX2/COL5A2/DHRS3/IGSF10/PLXNB1/MGP/ADAMTS12/GREM1/CCN4/CCR1/COL6A1/PDLIM7/TUFT1/BMP8B/LRP5/VCAN/IBSP/MSX2/BMP8A/TNC/AXIN2/FBN2/ALPL/SNAI1/GPC3/TMEM119/LEF1/CEBPA/TWIST2/COL11A1/SOX9/TNFAIP6/CREB3L1/ZBTB16/WNT4/MYO…	84
GO:0030595	leukocyte chemotaxis	56/1475	209/13639	0.267942583732057	2.47760603357392	7.49595446997122	6.76990926778558e-11	1.20877897202047e-08	9.5614217644115e-09	CALR/CXCL5/CCL7/WNT5A/CXCL6/PPIB/PGF/CX3CL1/MMP28/SLAMF8/CCN3/PERP/GREM1/CCR1/FCER1G/CD300H/CCL28/TREM1/ADGRE2/SERPINE1/CCL11/SCG2/CTSG/THBS4/S100A14/ARHGEF5/KIT/IL1B/CXCL3/CCL21/PLA2G7/CXCL8/TNFAIP6/ADAM8/THBS1/CXCR4/CXCL13/CCL27/VEGFD/FPR2/CXADR/C5AR1/CCL3/CCL2/S100A9/S100A7/TNFSF11/CXCR1/PPBP/S100A8/FFAR2/SAA1/IL6/S100A12/CSF3R/LBP	56
GO:0032963	collagen metabolic process	33/1475	92/13639	0.358695652173913	3.31677966101695	7.76408403965902	1.65486840691565e-10	2.85630287033642e-08	2.2593308671259e-08	TNXB/EMILIN1/MMP13/MMP1/MFAP4/ENG/CTSL/CTSB/SERPINH1/MMP27/BMP4/TGFB1/INHBA/MMP28/MMP9/HIF1A/MMP14/P3H1/ADAMTS14/RCN3/MMP8/COL6A1/MMP3/P3H4/COL5A1/FAP/CREB3L1/WNT4/MMP12/SERPINB7/MMP11/COL1A1/IL6	33
GO:0050673	epithelial cell proliferation	83/1475	379/13639	0.218997361477573	2.02502034792719	7.04714937602928	1.82229263766239e-10	3.04381654123092e-08	2.40765387203543e-08	UHRF1/APLN/RUNX2/TACR1/PTPRN/LAMB1/ENG/OSR2/MYDGF/WNT5A/LOXL2/ITGB3/NME1/EGFR/NEAT1/TGFBR3/LIMS2/BMP4/TGFB1/RGN/SNAI2/OSR1/HIF1A/MAGED1/HMOX1/AGTR1/MMP14/FGFR2/SFRP1/BID/CCN3/NRP2/IGFBP5/LGR5/CDKN2B/SCARB1/SULF1/TGM1/GATA3/CCL11/SCG2/AR/APLNR/THBS4/GPC3/FAP/KIT/CDKN1C/ESRP2/SLURP1/WNT16/KLK8/SFN/IQGAP3/DSC1/KRT2/SOX9/FGFBP1/THBS1/CLDN1/SERPINB5/IRS2/IRF6/SDR16C5/MMP12/TNMD/OVOL1/WNT2/C5AR1/NGFR/T…	83
GO:0007088	regulation of mitotic nuclear division	37/1475	114/13639	0.324561403508772	3.00114778471603	7.47129868295008	3.60721123052064e-10	5.83691867238622e-08	4.6169930585381e-08	AURKA/TRIP13/CHEK1/CCNB1/DLGAP5/CDC20/MKI67/SPC25/CDCA8/PLK1/BIRC5/UBE2C/SPC24/SKA1/CDCA2/BUB1/SKA3/MAD2L1/CENPF/PKMYT1/BUB1B/AURKB/ZWINT/NEK2/RCC1/BMP4/CDC25C/NUSAP1/NUF2/TTK/KNL1/SPHK1/BMP7/NDC80/LRP5/BTC/IL1B	37
GO:0022617	extracellular matrix disassembly	24/1475	55/13639	0.436363636363636	4.03495839753467	7.85332188007733	4.88810037551319e-10	7.66987386194161e-08	6.06685759525417e-08	MMP13/MMP1/ENG/CMA1/PDPN/TGFB1/MMP9/ELANE/MMP14/MMP8/FSCN1/MMP3/TPSAB1/CTSG/DDR1/FAP/KLK5/CTSV/ADAM8/KLK7/MMP12/MMP11/ADAMTS4/IL6	24
GO:0071621	granulocyte chemotaxis	36/1475	113/13639	0.31858407079646	2.94587670616469	7.23274238780136	1.10987279770068e-09	1.69027098426298e-07	1.33700156527968e-07	CXCL5/CCL7/CXCL6/PPIB/CX3CL1/PERP/FCER1G/CD300H/CCL28/TREM1/ADGRE2/CCL11/SCG2/THBS4/S100A14/IL1B/CXCL3/CCL21/CXCL8/TNFAIP6/THBS1/CXCL13/CCL27/CXADR/C5AR1/CCL3/CCL2/S100A9/S100A7/CXCR1/PPBP/S100A8/SAA1/S100A12/CSF3R/LBP	36
GO:0002009	morphogenesis of an epithelium	89/1475	433/13639	0.20554272517321	1.90060829060164	6.63173845104889	1.23659261713659e-09	1.8294504490095e-07	1.44709229271533e-07	PFN1/ENG/ITGA5/WNT5A/ITGB3/ACTB/PDPN/EGFR/ARHGAP12/COL4A1/ITGAV/BMP4/TGFB1/TGM2/FRZB/RGMA/WNT11/SNAI2/KLF4/OSR1/HIF1A/MAGED1/MTHFD1L/IRX1/CTSZ/MMP14/VASP/FGFR2/HS3ST3A1/MICAL2/SFRP1/BMP7/ID4/IGFBP5/SIX2/NTN4/SEMA3C/LGR5/PERP/ADAMTS12/GREM1/LRP5/MSX2/SULF1/WNT2B/TNC/GATA3/CCL11/AR/APLNR/DDR1/COL5A1/SNAI1/TMEM79/KIF26B/GPC3/LEF1/IRX2/ESRP2/WNT16/HOXD11/FLG2/SOX10/DSC1/SOX9/WNT4/KRT16/SERPINB5/ITGAX…	89
GO:0097530	granulocyte migration	40/1475	135/13639	0.296296296296296	2.73978656622724	7.0739956789305	1.50539276213032e-09	2.16525658953078e-07	1.71271439691494e-07	CXCL5/CCL7/XG/CXCL6/PPIB/CX3CL1/SLAMF8/PERP/FCER1G/CD300H/CCL28/TREM1/ADGRE2/CCL11/SCG2/THBS4/S100A14/IL1B/CXCL3/CCL21/CXCL8/TNFAIP6/ADAM8/THBS1/CXCL13/CCL27/CD300A/CXADR/C5AR1/CCL3/CCL2/S100A9/S100A7/CXCR1/PPBP/S100A8/SAA1/S100A12/CSF3R/LBP	40
GO:0140014	mitotic nuclear division	63/1475	269/13639	0.234200743494424	2.16560267153929	6.72348001027318	1.85471319331316e-09	2.59559592296636e-07	2.05311210104737e-07	MYBL2/AURKA/UHRF1/TRIP13/CHEK1/CCNB1/DLGAP5/CDCA5/CDC20/TPX2/MKI67/SPC25/KIF4A/CDCA8/PLK1/BIRC5/UBE2C/SPC24/KIF11/SKA1/CDCA2/KIFC1/BUB1/KIF2C/CDK1/NCAPH/SKA3/NCAPG/MAD2L1/CENPF/CENPK/PKMYT1/KIF18B/KIF23/BUB1B/AURKB/UBE2S/ZWINT/NEK2/RCC1/ANLN/BMP4/CDC25C/TGFB1/SPAG5/CDT1/PSRC1/RACGAP1/NUSAP1/NUF2/TTK/KNL1/SPHK1/NFIA/BMP7/NDC80/PRC1/LRP5/BTC/IL1B/CDKN1C/CHMP4C/HSPA1B	63
GO:0010817	regulation of hormone levels	85/1475	410/13639	0.207317073170732	1.91701529557668	6.56505165063789	1.90669454293792e-09	2.59812219561383e-07	2.05511037855165e-07	TACR1/PTPRN/P4HB/PLA2G6/CTSL/CTSB/HSD17B8/CMA1/IL4I1/EGFR/SCNN1B/SYBU/LTBP4/CRY2/CPE/INHBA/AQP1/SPP1/HIF1A/PAPSS2/SLC39A14/CTSZ/AGTR1/SFRP1/SCG5/ECRG4/CYP3A5/EFNA5/SLC18A2/CCN3/DHRS3/RAPGEF3/PCSK2/LRP5/CRYM/BMP8A/ADH1B/ALDH1A1/BCHE/GATA3/CTSG/PCSK1/TPO/IL1B/DUOX1/PLA2G7/CPA4/IL11/CYP1B1/WNT4/AKR1C3/AKR1C2/SLC16A10/OSM/IRS2/ADRA2A/CPA3/DUOXA1/SDR16C5/RDH12/SDR9C7/CRHBP/SLC7A5/CORIN/PCSK1N/TRPV6/SL…	85
GO:0000280	nuclear division	80/1475	379/13639	0.211081794195251	1.95182684137561	6.54393441540194	2.42390193471473e-09	3.21819595332125e-07	2.5455876998583e-07	MYBL2/AURKA/UHRF1/TRIP13/CHEK1/CCNB1/CALR/DLGAP5/RAD51/CDCA5/CDC20/TPX2/MKI67/SPC25/KIF4A/CDCA8/PLK1/BIRC5/UBE2C/SPC24/SGO1/KIF11/SKA1/CDCA2/KIFC1/BUB1/KIF2C/CDK1/NCAPH/SKA3/NCAPG/CCNB2/WNT5A/MAD2L1/CENPF/SUN1/CENPK/PKMYT1/ASPM/TOP2A/KIF18B/RAD51AP1/KIF23/BUB1B/AURKB/UBE2S/ZWINT/NEK2/RAD54L/RCC1/ANLN/BMP4/CDC25C/TGFB1/SPAG5/CDT1/PSRC1/RACGAP1/NUSAP1/NUF2/TTK/CCNE1/CATSPERZ/KNL1/SPHK1/CKS2/NFIA/BM…	80
GO:0042742	defense response to bacterium	55/1475	223/13639	0.246636771300448	2.28059588051988	6.71407448023016	2.79004286612929e-09	3.61171049020436e-07	2.85685705055502e-07	EMILIN1/PLA2G6/FCGR1A/SCNN1B/IL7R/CXCL6/AQP1/CYBA/ELANE/SLAMF8/RNASE4/DEFB1/HAVCR2/FCER1G/EVPL/TREM1/SERPINE1/CTSG/S100A14/CCL20/SLC11A1/RNASE7/IL1B/TLR2/DEFB103A/IL22RA1/ACP5/KLK5/STAB2/KLK7/WFDC5/SPINK5/PGLYRP3/KRT6A/WFDC12/CXCL13/SLC9A9/TREM2/FPR2/C5AR1/SLPI/PLA2G2A/DCD/S100A9/HAMP/CLEC4E/GSDMC/TF/PPBP/PI3/S100A8/GSDMA/IL6/S100A12/LBP	55
GO:0050900	leukocyte migration	75/1475	350/13639	0.214285714285714	1.98145278450363	6.47724658106505	3.86169292212279e-09	4.87703559774434e-07	3.85772712708082e-07	EMILIN1/CALR/TACR1/CXCL5/CCL7/XG/WNT5A/ITGB3/APOD/CXCL6/PPIB/PGF/TGFB1/CX3CL1/MMP28/HMOX1/ELANE/SLAMF8/MMP14/MYO1G/CCN3/PERP/GREM1/CCR1/FCER1G/CD300H/CCL28/THY1/PDGFD/TREM1/ADGRE2/SERPINE1/GATA3/CCL11/SCG2/CTSG/THBS4/S100A14/ARHGEF5/CCL20/KIT/IL1B/CXCL3/CCL21/PLA2G7/HCK/CXCL8/TNFAIP6/ADAM8/THBS1/CXCR4/CXCL13/CCL27/TREM2/VEGFD/FPR2/CD300A/CXADR/C5AR1/CCL3/CCL2/S100A9/ITGA7/S100A7/TNFSF11/SELL/CXCR…	75
GO:0042445	hormone metabolic process	47/1475	179/13639	0.262569832402235	2.42792538585361	6.69641942655	4.68340483718948e-09	5.77396910642074e-07	4.56720005551485e-07	P4HB/CTSL/CTSB/HSD17B8/CMA1/IL4I1/SCNN1B/CPE/INHBA/SPP1/HIF1A/PAPSS2/CTSZ/SCG5/CYP3A5/DHRS3/PCSK2/CRYM/ADH1B/ALDH1A1/BCHE/GATA3/CTSG/PCSK1/TPO/DUOX1/PLA2G7/CPA4/CYP1B1/WNT4/AKR1C3/AKR1C2/SLC16A10/DUOXA1/SDR16C5/RDH12/SDR9C7/CORIN/PCSK1N/DGAT2/CYP1A1/AKR1C1/RETSAT/GHR/LIPE/RDH5/PNPLA2	47
GO:0002062	chondrocyte differentiation	33/1475	104/13639	0.317307692307692	2.93407431551499	6.8943582152209	6.10240215638402e-09	7.34842752692011e-07	5.81259407355942e-07	RUNX2/HMGA2/OSR2/TGFBI/LOXL2/SERPINH1/CHADL/BMP4/TGFB1/SNAI2/OSR1/HIF1A/SLC39A14/CHST11/CCN3/SIX2/PRKG2/CYTL1/ADAMTS12/GREM1/CCN4/MSX2/ZNF219/SULF1/WNT2B/AXIN2/COL11A1/SOX9/ZBTB16/FGFR3/COL3A1/MUSTN1/PKDCC	33
GO:0042303	molting cycle	32/1475	100/13639	0.32	2.95896949152542	6.84648286892954	8.19717341800116e-09	9.43221421298e-07	7.4608659109807e-07	WNT5A/EGFR/INHBA/FGFR2/PTCH2/IGFBP5/LGR5/COL6A1/APCDD1/HPSE/MSX2/SNAI1/TMEM79/KRT14/PKP3/DSC1/SOX9/KRT16/TRPV3/SPINK5/SOSTDC1/FOXN1/DNASE1L2/NGFR/TP63/SOX21/CDH3/LRP4/PPP1R13L/TGM3/FOXQ1/DLX3	32
GO:0042633	hair cycle	32/1475	100/13639	0.32	2.95896949152542	6.84648286892954	8.19717341800116e-09	9.43221421298e-07	7.4608659109807e-07	WNT5A/EGFR/INHBA/FGFR2/PTCH2/IGFBP5/LGR5/COL6A1/APCDD1/HPSE/MSX2/SNAI1/TMEM79/KRT14/PKP3/DSC1/SOX9/KRT16/TRPV3/SPINK5/SOSTDC1/FOXN1/DNASE1L2/NGFR/TP63/SOX21/CDH3/LRP4/PPP1R13L/TGM3/FOXQ1/DLX3	32
GO:0060348	bone development	49/1475	194/13639	0.252577319587629	2.33552682159706	6.52388389913486	8.86261541551586e-09	9.97622230903068e-07	7.89117541916985e-07	FREM1/MMP13/RUNX2/ENG/OSR2/SERPINH1/PPIB/BMP4/TGFB1/FAM20C/RGN/TGM2/PAPSS2/MMP14/P3H1/FGFR2/DHRS3/PLXNB1/SP5/ADAMTS12/GREM1/CCN4/COL6A1/BGN/LRP5/MSX2/SULF1/AXIN2/LEPR/ALPL/TMEM119/LILRB1/SOX9/ACP5/CHAD/ZBTB16/MYOC/FGFR3/ATG9B/SLC9B2/COL3A1/TFAP2A/SIGLEC15/HAS2/OGN/COL1A1/TNFSF11/GHR/SFRP4	49
GO:0060571	morphogenesis of an epithelial fold	13/1475	20/13639	0.65	6.01040677966102	7.80815672184545	9.82767896985287e-09	1.08271748310422e-06	8.56427746286618e-07	WNT5A/EGFR/BMP4/HIF1A/FGFR2/BMP7/SULF1/WNT2B/AR/SOSTDC1/WNT2/TP63/OVOL2	13
GO:0045839	negative regulation of mitotic nuclear division	23/1475	58/13639	0.396551724137931	3.66682641729982	7.08722169635469	1.06066292100683e-08	1.14419012603612e-06	9.05052505622277e-07	TRIP13/CHEK1/CCNB1/CDC20/SPC25/CDCA8/PLK1/BIRC5/SPC24/SKA1/BUB1/SKA3/MAD2L1/CENPF/BUB1B/AURKB/ZWINT/BMP4/NUF2/TTK/KNL1/BMP7/NDC80	23
GO:0030593	neutrophil chemotaxis	28/1475	82/13639	0.341463414634146	3.15743695742042	6.82333021824624	1.40616497791374e-08	1.42767103051713e-06	1.129285434275e-06	CXCL5/CXCL6/PPIB/CX3CL1/PERP/FCER1G/CD300H/CCL28/TREM1/THBS4/IL1B/CXCL3/CCL21/CXCL8/TNFAIP6/CXCL13/CCL27/CXADR/C5AR1/CCL3/S100A9/CXCR1/PPBP/S100A8/SAA1/S100A12/CSF3R/LBP	28
GO:0031640	killing of cells of another organism	28/1475	82/13639	0.341463414634146	3.15743695742042	6.82333021824624	1.40616497791374e-08	1.42767103051713e-06	1.129285434275e-06	CXCL14/GAPDH/SCNN1B/CXCL6/ELANE/CXCL1/CCL28/TREM1/CCL11/CTSG/CCL20/RNASE7/CXCL3/CCL21/CXCL8/DEFB103A/C7/PGLYRP3/KRT6A/CXCL13/CCL27/ARG1/PLA2G2A/DCD/CCL18/HAMP/PPBP/S100A12	28
GO:0141061	disruption of cell in another organism	28/1475	82/13639	0.341463414634146	3.15743695742042	6.82333021824624	1.40616497791374e-08	1.42767103051713e-06	1.129285434275e-06	CXCL14/GAPDH/SCNN1B/CXCL6/ELANE/CXCL1/CCL28/TREM1/CCL11/CTSG/CCL20/RNASE7/CXCL3/CCL21/CXCL8/DEFB103A/C7/PGLYRP3/KRT6A/CXCL13/CCL27/ARG1/PLA2G2A/DCD/CCL18/HAMP/PPBP/S100A12	28
GO:0051784	negative regulation of nuclear division	23/1475	60/13639	0.383333333333333	3.5445988700565	6.87850739468232	2.27513816469637e-08	2.26551258015343e-06	1.79201672041166e-06	TRIP13/CHEK1/CCNB1/CDC20/SPC25/CDCA8/PLK1/BIRC5/SPC24/SKA1/BUB1/SKA3/MAD2L1/CENPF/BUB1B/AURKB/ZWINT/BMP4/NUF2/TTK/KNL1/BMP7/NDC80	23
GO:0050678	regulation of epithelial cell proliferation	67/1475	312/13639	0.21474358974359	1.98568665797479	6.13314346489524	2.40873718925875e-08	2.3532907860343e-06	1.86144913672409e-06	UHRF1/APLN/RUNX2/TACR1/PTPRN/LAMB1/ENG/OSR2/MYDGF/WNT5A/ITGB3/NME1/EGFR/NEAT1/TGFBR3/LIMS2/BMP4/TGFB1/RGN/SNAI2/OSR1/HIF1A/MAGED1/HMOX1/AGTR1/FGFR2/SFRP1/BID/NRP2/CDKN2B/SULF1/TGM1/GATA3/CCL11/SCG2/AR/APLNR/THBS4/GPC3/CDKN1C/ESRP2/SLURP1/SFN/IQGAP3/DSC1/SOX9/FGFBP1/THBS1/CLDN1/SERPINB5/IRS2/IRF6/MMP12/TNMD/OVOL1/WNT2/C5AR1/NGFR/TP63/CDH3/TACSTD2/OVOL2/CCL2/HAS2/EPPK1/SGPP2/NR4A1	67
GO:0007094	mitotic spindle assembly checkpoint signaling	20/1475	48/13639	0.416666666666667	3.85282485875706	6.89450625747849	3.57077994548229e-08	3.30169617101916e-06	2.61163623456233e-06	TRIP13/CCNB1/CDC20/SPC25/CDCA8/PLK1/BIRC5/SPC24/SKA1/BUB1/SKA3/MAD2L1/CENPF/BUB1B/AURKB/ZWINT/NUF2/TTK/KNL1/NDC80	20
GO:0071173	spindle assembly checkpoint signaling	20/1475	48/13639	0.416666666666667	3.85282485875706	6.89450625747849	3.57077994548229e-08	3.30169617101916e-06	2.61163623456233e-06	TRIP13/CCNB1/CDC20/SPC25/CDCA8/PLK1/BIRC5/SPC24/SKA1/BUB1/SKA3/MAD2L1/CENPF/BUB1B/AURKB/ZWINT/NUF2/TTK/KNL1/NDC80	20
GO:0071174	mitotic spindle checkpoint signaling	20/1475	48/13639	0.416666666666667	3.85282485875706	6.89450625747849	3.57077994548229e-08	3.30169617101916e-06	2.61163623456233e-06	TRIP13/CCNB1/CDC20/SPC25/CDCA8/PLK1/BIRC5/SPC24/SKA1/BUB1/SKA3/MAD2L1/CENPF/BUB1B/AURKB/ZWINT/NUF2/TTK/KNL1/NDC80	20
GO:0042476	odontogenesis	32/1475	106/13639	0.30188679245283	2.79148065238248	6.44764564939824	3.94878259325583e-08	3.58715723997872e-06	2.83743547005696e-06	RUNX2/LAMB1/OSR2/BMP4/TGFB1/INHBA/FAM20C/AQP1/OSR1/FGFR2/BMP7/PERP/TUFT1/APCDD1/MSX2/TNC/SERPINE1/AXIN2/ALPL/LEF1/KLK5/SOSTDC1/NGFR/TP63/AQP3/TFAP2A/LRP4/AQP5/DLX3/COL1A1/TNFSF11/CSF3R	32
GO:1904018	positive regulation of vasculature development	41/1475	156/13639	0.262820512820513	2.43024337244676	6.25622160024446	4.33653593152165e-08	3.86162567091779e-06	3.05453954697833e-06	EMILIN1/HMGA2/PKM/ENG/MYDGF/ITGA5/WNT5A/ITGB3/ADAM12/CMA1/TGFB1/CX3CL1/TGM2/AQP1/KLF4/HIF1A/HMOX1/SPHK1/RAPGEF3/GREM1/ANGPT2/SERPINE1/CCL11/APLNR/IL1B/PTGIS/SMOC2/C3/CXCL8/CYP1B1/THBS1/CYBB/ITGAX/CXCR4/CLIC3/C5AR1/JUP/EPHA1/S100A1/HSPB6/ANGPTL4	41
GO:0002934	desmosome organization	10/1475	13/13639	0.769230769230769	7.1129074315515	7.6783596540984	4.47465315285954e-08	3.86162567091779e-06	3.05453954697833e-06	SNAI2/PKP1/PERP/PKP2/GRHL1/DSP/PKP3/DSC1/DSG3/JUP	10
GO:0060572	morphogenesis of an epithelial bud	10/1475	13/13639	0.769230769230769	7.1129074315515	7.6783596540984	4.47465315285954e-08	3.86162567091779e-06	3.05453954697833e-06	WNT5A/BMP4/FGFR2/BMP7/SULF1/WNT2B/AR/SOSTDC1/WNT2/TP63	10
GO:0141060	disruption of anatomical structure in another organism	28/1475	86/13639	0.325581395348837	3.01057942451715	6.5130721287226	4.57516548815206e-08	3.88364047502482e-06	3.07195322077647e-06	CXCL14/GAPDH/SCNN1B/CXCL6/ELANE/CXCL1/CCL28/TREM1/CCL11/CTSG/CCL20/RNASE7/CXCL3/CCL21/CXCL8/DEFB103A/C7/PGLYRP3/KRT6A/CXCL13/CCL27/ARG1/PLA2G2A/DCD/CCL18/HAMP/PPBP/S100A12	28
GO:1990266	neutrophil migration	31/1475	102/13639	0.303921568627451	2.81029577932868	6.3903045713317	5.39955551223223e-08	4.45749766974116e-06	3.52587331685936e-06	CXCL5/XG/CXCL6/PPIB/CX3CL1/SLAMF8/PERP/FCER1G/CD300H/CCL28/TREM1/THBS4/IL1B/CXCL3/CCL21/CXCL8/TNFAIP6/ADAM8/CXCL13/CCL27/CXADR/C5AR1/CCL3/S100A9/CXCR1/PPBP/S100A8/SAA1/S100A12/CSF3R/LBP	31
GO:0031577	spindle checkpoint signaling	20/1475	49/13639	0.408163265306122	3.77419578000692	6.77420860044622	5.42337491683455e-08	4.45749766974116e-06	3.52587331685936e-06	TRIP13/CCNB1/CDC20/SPC25/CDCA8/PLK1/BIRC5/SPC24/SKA1/BUB1/SKA3/MAD2L1/CENPF/BUB1B/AURKB/ZWINT/NUF2/TTK/KNL1/NDC80	20
GO:0000070	mitotic sister chromatid segregation	46/1475	188/13639	0.24468085106383	2.26250991705734	6.06973295166814	7.0924971062188e-08	5.73827344000014e-06	4.53896484215417e-06	MYBL2/UHRF1/TRIP13/CCNB1/DLGAP5/CDCA5/CDC20/TPX2/SPC25/KIF4A/CDCA8/PLK1/BIRC5/UBE2C/SPC24/KIF11/SKA1/KIFC1/BUB1/KIF2C/CDK1/NCAPH/SKA3/NCAPG/MAD2L1/CENPF/CENPK/KIF18B/KIF23/BUB1B/AURKB/ZWINT/NEK2/RCC1/SPAG5/CDT1/PSRC1/RACGAP1/NUSAP1/NUF2/TTK/KNL1/NDC80/PRC1/CHMP4C/HSPA1B	46
GO:0045766	positive regulation of angiogenesis	40/1475	153/13639	0.261437908496732	2.41745873490639	6.13970789913408	7.38944400182995e-08	5.88654477561161e-06	4.65624722447293e-06	EMILIN1/HMGA2/PKM/ENG/MYDGF/ITGA5/WNT5A/ITGB3/ADAM12/CMA1/CX3CL1/TGM2/AQP1/KLF4/HIF1A/HMOX1/SPHK1/RAPGEF3/GREM1/ANGPT2/SERPINE1/CCL11/APLNR/IL1B/PTGIS/SMOC2/C3/CXCL8/CYP1B1/THBS1/CYBB/ITGAX/CXCR4/CLIC3/C5AR1/JUP/EPHA1/S100A1/HSPB6/ANGPTL4	40
GO:0033046	negative regulation of sister chromatid segregation	20/1475	50/13639	0.4	3.69871186440678	6.6570362013643	8.12531447751798e-08	6.0975186035635e-06	4.82312717498436e-06	TRIP13/CCNB1/CDC20/SPC25/CDCA8/PLK1/BIRC5/SPC24/SKA1/BUB1/SKA3/MAD2L1/CENPF/BUB1B/AURKB/ZWINT/NUF2/TTK/KNL1/NDC80	20
GO:0033048	negative regulation of mitotic sister chromatid segregation	20/1475	50/13639	0.4	3.69871186440678	6.6570362013643	8.12531447751798e-08	6.0975186035635e-06	4.82312717498436e-06	TRIP13/CCNB1/CDC20/SPC25/CDCA8/PLK1/BIRC5/SPC24/SKA1/BUB1/SKA3/MAD2L1/CENPF/BUB1B/AURKB/ZWINT/NUF2/TTK/KNL1/NDC80	20
GO:0045841	negative regulation of mitotic metaphase/anaphase transition	20/1475	50/13639	0.4	3.69871186440678	6.6570362013643	8.12531447751798e-08	6.0975186035635e-06	4.82312717498436e-06	TRIP13/CCNB1/CDC20/SPC25/CDCA8/PLK1/BIRC5/SPC24/SKA1/BUB1/SKA3/MAD2L1/CENPF/BUB1B/AURKB/ZWINT/NUF2/TTK/KNL1/NDC80	20
GO:2000816	negative regulation of mitotic sister chromatid separation	20/1475	50/13639	0.4	3.69871186440678	6.6570362013643	8.12531447751798e-08	6.0975186035635e-06	4.82312717498436e-06	TRIP13/CCNB1/CDC20/SPC25/CDCA8/PLK1/BIRC5/SPC24/SKA1/BUB1/SKA3/MAD2L1/CENPF/BUB1B/AURKB/ZWINT/NUF2/TTK/KNL1/NDC80	20
GO:0031589	cell-substrate adhesion	67/1475	322/13639	0.208074534161491	1.92401937046005	5.84304134006438	8.69336215192152e-08	6.43060417466423e-06	5.08659731325212e-06	TNXB/FREM1/EMILIN1/FBLN5/CALR/P4HB/LAMB1/FN1/ITGA5/ITGB3/APOD/PLAU/PDPN/NID2/LIMS2/ITGAV/CX3CL1/VIT/BCAM/CDH11/ADAMTS9/MMP14/FAM107A/FBLN2/SFRP1/NID1/MYO1G/SVEP1/EFNA5/NTN4/ADAMTS12/CORO2B/GREM1/ANGPT2/CCDC80/CCL28/HPSE/ITGB4/LIMCH1/THY1/COL5A3/PKP2/SERPINE1/FAT2/KANK1/ECM2/DDR1/TTYH1/CCL21/POSTN/THBS1/WNT4/ITGAX/MYOC/MMP12/CAMSAP3/JUP/EPHA1/TACSTD2/COL3A1/SORBS1/LYPD3/HAS2/COL17A1/ITGBL1/ITGA7/C…	67
GO:1901342	regulation of vasculature development	59/1475	272/13639	0.216911764705882	2.00573529411765	5.83424034929464	1.1405309075903e-07	8.31784371760929e-06	6.57940068411249e-06	EMILIN1/HMGA2/PKM/ENG/MYDGF/ITGA5/WNT5A/ITGB3/ADAM12/CMA1/TGFB1/CX3CL1/TGM2/AQP1/KLF4/HIF1A/GPR4/COL4A2/ADAMTS9/HMOX1/SPHK1/ISM1/SFRP1/AMOT/RAPGEF3/GREM1/ANGPT2/SULF1/CEMIP2/SERPINE1/CCL11/APLNR/THBS4/KRT1/IL1B/PTGIS/SMOC2/C3/CXCL8/CYP1B1/THBS1/CREB3L1/WNT4/CYBB/ITGAX/SPINK5/CXCR4/CXCL13/TNMD/CLIC3/C5AR1/EFNA3/JUP/EPHA1/S100A1/HSPB6/ANGPTL7/IL6/ANGPTL4	59
GO:0048285	organelle fission	82/1475	426/13639	0.192488262910798	1.77989655446805	5.69474433433247	1.18854347166626e-07	8.40841825386689e-06	6.65104499314836e-06	MYBL2/AURKA/UHRF1/TRIP13/CHEK1/CCNB1/CALR/DLGAP5/RAD51/CDCA5/CDC20/TPX2/MKI67/SPC25/KIF4A/CDCA8/PLK1/MAPT/MTFP1/BIRC5/UBE2C/SPC24/SGO1/KIF11/SKA1/CDCA2/KIFC1/BUB1/KIF2C/CDK1/NCAPH/SKA3/NCAPG/CCNB2/WNT5A/MAD2L1/CENPF/SUN1/CENPK/PKMYT1/ASPM/TOP2A/KIF18B/RAD51AP1/KIF23/BUB1B/AURKB/UBE2S/ZWINT/NEK2/RAD54L/RCC1/ANLN/BMP4/CDC25C/TGFB1/SPAG5/CDT1/PSRC1/RACGAP1/NUSAP1/NUF2/TTK/CCNE1/CATSPERZ/KNL1/SPHK1/C…	82
GO:1902100	negative regulation of metaphase/anaphase transition of cell cycle	20/1475	51/13639	0.392156862745098	3.62618810235959	6.54283993683271	1.20166657162254e-07	8.40841825386689e-06	6.65104499314836e-06	TRIP13/CCNB1/CDC20/SPC25/CDCA8/PLK1/BIRC5/SPC24/SKA1/BUB1/SKA3/MAD2L1/CENPF/BUB1B/AURKB/ZWINT/NUF2/TTK/KNL1/NDC80	20
GO:1905819	negative regulation of chromosome separation	20/1475	51/13639	0.392156862745098	3.62618810235959	6.54283993683271	1.20166657162254e-07	8.40841825386689e-06	6.65104499314836e-06	TRIP13/CCNB1/CDC20/SPC25/CDCA8/PLK1/BIRC5/SPC24/SKA1/BUB1/SKA3/MAD2L1/CENPF/BUB1B/AURKB/ZWINT/NUF2/TTK/KNL1/NDC80	20
GO:0098813	nuclear chromosome segregation	61/1475	286/13639	0.213286713286713	1.97221524238473	5.78614303335861	1.31608380595839e-07	9.08624259633673e-06	7.1872029319075e-06	MYBL2/AURKA/UHRF1/TRIP13/CCNB1/DLGAP5/CDCA5/CDC20/TPX2/SPC25/KIF4A/CDCA8/PLK1/BIRC5/UBE2C/SPC24/SGO1/KIF11/SKA1/CDC6/KIFC1/BUB1/KIF2C/CDK1/NCAPH/SKA3/NCAPG/CCNB2/NEK6/MAD2L1/CENPF/SUN1/CENPK/ASPM/TOP2A/KIF18B/KIF23/ACTB/BUB1B/AURKB/ZWINT/NEK2/RCC1/MAP1S/SPAG5/CDT1/PSRC1/RACGAP1/NUSAP1/NUF2/TTK/CCNE1/TACC3/KNL1/PTTG1/NDC80/PRC1/P3H4/FAM83D/CHMP4C/HSPA1B	61
GO:0010965	regulation of mitotic sister chromatid separation	22/1475	61/13639	0.360655737704918	3.3349041400389	6.36427911506325	1.64137555356197e-07	1.11829508109788e-05	8.84569567716017e-06	TRIP13/CCNB1/DLGAP5/CDC20/SPC25/CDCA8/PLK1/BIRC5/UBE2C/SPC24/SKA1/BUB1/SKA3/MAD2L1/CENPF/BUB1B/AURKB/ZWINT/NUF2/TTK/KNL1/NDC80	22
GO:0051985	negative regulation of chromosome segregation	20/1475	52/13639	0.384615384615385	3.55645371577575	6.43148062846178	1.75544150022246e-07	1.1804774140457e-05	9.33755690685658e-06	TRIP13/CCNB1/CDC20/SPC25/CDCA8/PLK1/BIRC5/SPC24/SKA1/BUB1/SKA3/MAD2L1/CENPF/BUB1B/AURKB/ZWINT/NUF2/TTK/KNL1/NDC80	20
GO:0001942	hair follicle development	27/1475	86/13639	0.313953488372093	2.90305873078439	6.16476953243004	1.8454184331355e-07	1.2250739290738e-05	9.69031460638358e-06	WNT5A/EGFR/INHBA/FGFR2/IGFBP5/LGR5/COL6A1/APCDD1/HPSE/MSX2/SNAI1/TMEM79/PKP3/DSC1/SOX9/SPINK5/SOSTDC1/FOXN1/DNASE1L2/NGFR/TP63/SOX21/CDH3/LRP4/TGM3/FOXQ1/DLX3	27
GO:0033047	regulation of mitotic sister chromatid segregation	21/1475	57/13639	0.368421052631579	3.40670829616414	6.34033444903298	2.05592223914359e-07	1.34753991826399e-05	1.06590185643007e-05	TRIP13/CCNB1/CDC20/SPC25/CDCA8/PLK1/BIRC5/SPC24/SKA1/BUB1/CDK1/SKA3/MAD2L1/CENPF/BUB1B/AURKB/ZWINT/NUF2/TTK/KNL1/NDC80	21
GO:0000819	sister chromatid segregation	51/1475	226/13639	0.225663716814159	2.08666266686666	5.73613219522966	2.25857510097976e-07	1.46186273410915e-05	1.15633101551477e-05	MYBL2/UHRF1/TRIP13/CCNB1/DLGAP5/CDCA5/CDC20/TPX2/SPC25/KIF4A/CDCA8/PLK1/BIRC5/UBE2C/SPC24/KIF11/SKA1/CDC6/KIFC1/BUB1/KIF2C/CDK1/NCAPH/SKA3/NCAPG/NEK6/MAD2L1/CENPF/CENPK/TOP2A/KIF18B/KIF23/ACTB/BUB1B/AURKB/ZWINT/NEK2/RCC1/SPAG5/CDT1/PSRC1/RACGAP1/NUSAP1/NUF2/TTK/TACC3/KNL1/NDC80/PRC1/CHMP4C/HSPA1B	51
GO:0048732	gland development	72/1475	364/13639	0.197802197802198	1.82903333954181	5.58262647007063	2.37630655897855e-07	1.51907597066555e-05	1.20158659142112e-05	AURKA/APLN/TYMS/PCNA/CCNB2/WNT5A/NME1/EGFR/TGFBR3/LIMS2/BMP4/TGFB1/RGN/TGM2/FRZB/WNT11/SNAI2/HIF1A/FGFR2/SFRP1/BMP7/ID4/LSR/IGFBP5/NTN4/SEMA3C/CDKN2B/PERP/LRP5/MSX2/SULF1/HOXB3/TNC/GATA3/PTPN3/CCL11/AR/PCSK1/DDR1/CDKN1C/LEF1/ESRP2/CEBPA/SOX10/IQGAP3/SOX9/CYP1B1/WNT4/CLDN1/SERPINB5/IRS2/IRF6/ATP2C2/ACER1/CDH1/SOSTDC1/FOXN1/SLC7A5/WNT2/SOD2/PSAPL1/TP63/TYR/CYP1A1/ELF3/CDO1/TNFSF11/FASN/TFCP2L1/HMGC…	72
GO:0007160	cell-matrix adhesion	49/1475	214/13639	0.228971962616822	2.11725328686837	5.73633528937078	2.43495217481397e-07	1.53758321477887e-05	1.21622579103994e-05	TNXB/FREM1/EMILIN1/FBLN5/FN1/ITGA5/ITGB3/APOD/PLAU/NID2/ITGAV/CX3CL1/BCAM/CDH11/ADAMTS9/MMP14/FAM107A/SFRP1/NID1/SVEP1/EFNA5/ADAMTS12/CORO2B/GREM1/CCL28/HPSE/ITGB4/LIMCH1/THY1/COL5A3/SERPINE1/ECM2/DDR1/CCL21/POSTN/THBS1/WNT4/ITGAX/MYOC/MMP12/CAMSAP3/JUP/EPHA1/COL3A1/SORBS1/LYPD3/COL17A1/ITGBL1/ITGA7	49
GO:0022404	molting cycle process	27/1475	88/13639	0.306818181818182	2.83708012326656	6.02028303053991	3.1138310956245e-07	1.91945445394568e-05	1.51828531241541e-05	WNT5A/EGFR/INHBA/FGFR2/IGFBP5/LGR5/COL6A1/APCDD1/HPSE/MSX2/SNAI1/TMEM79/PKP3/DSC1/SOX9/SPINK5/SOSTDC1/FOXN1/DNASE1L2/NGFR/TP63/SOX21/CDH3/LRP4/TGM3/FOXQ1/DLX3	27
GO:0022405	hair cycle process	27/1475	88/13639	0.306818181818182	2.83708012326656	6.02028303053991	3.1138310956245e-07	1.91945445394568e-05	1.51828531241541e-05	WNT5A/EGFR/INHBA/FGFR2/IGFBP5/LGR5/COL6A1/APCDD1/HPSE/MSX2/SNAI1/TMEM79/PKP3/DSC1/SOX9/SPINK5/SOSTDC1/FOXN1/DNASE1L2/NGFR/TP63/SOX21/CDH3/LRP4/TGM3/FOXQ1/DLX3	27
GO:0085029	extracellular matrix assembly	18/1475	45/13639	0.4	3.69871186440678	6.31425751691675	3.61508371504911e-07	2.20222393841463e-05	1.74195550901004e-05	TNXB/EMILIN1/FBLN5/MFAP4/TGFBR3/LTBP4/TGFB1/NTN4/COL6A1/FKBP10/ELN/PXDN/SOX9/MYH11/COL3A1/HAS2/HAS3/HAS1	18
GO:0044771	meiotic cell cycle phase transition	10/1475	15/13639	0.666666666666667	6.1645197740113	6.96877438048586	3.82748009618086e-07	2.30449906256099e-05	1.82285496379923e-05	CDC20/CDC25A/CCNB2/PKMYT1/ZWINT/CDC25C/TTK/KNL1/NDC80/OVOL1	10
GO:0051306	mitotic sister chromatid separation	22/1475	64/13639	0.34375	3.17858050847458	6.08312623744521	4.32399017591407e-07	2.57351967021644e-05	2.03564982147388e-05	TRIP13/CCNB1/DLGAP5/CDC20/SPC25/CDCA8/PLK1/BIRC5/UBE2C/SPC24/SKA1/BUB1/SKA3/MAD2L1/CENPF/BUB1B/AURKB/ZWINT/NUF2/TTK/KNL1/NDC80	22
GO:0060349	bone morphogenesis	26/1475	85/13639	0.305882352941176	2.82842671984048	5.88825255145523	5.48557854646005e-07	3.22776428563297e-05	2.55315623496125e-05	FREM1/MMP13/RUNX2/OSR2/SERPINH1/BMP4/TGFB1/MMP14/FGFR2/DHRS3/SP5/LRP5/MSX2/AXIN2/ALPL/TMEM119/SOX9/ACP5/FGFR3/ATG9B/COL3A1/TFAP2A/HAS2/COL1A1/GHR/SFRP4	26
GO:1905818	regulation of chromosome separation	24/1475	75/13639	0.32	2.95896949152542	5.92376144897054	5.92835557787098e-07	3.44910395305797e-05	2.72823554742708e-05	TRIP13/CCNB1/DLGAP5/CDC20/SPC25/CDCA8/PLK1/BIRC5/UBE2C/SPC24/SKA1/BUB1/NCAPH/SKA3/NCAPG/MAD2L1/CENPF/BUB1B/AURKB/ZWINT/NUF2/TTK/KNL1/NDC80	24
GO:0022612	gland morphogenesis	30/1475	107/13639	0.280373831775701	2.59255504514494	5.75888616522797	6.21188167834525e-07	3.57390259227463e-05	2.8269510655487e-05	WNT5A/EGFR/LIMS2/BMP4/TGFB1/TGM2/SNAI2/FGFR2/SFRP1/BMP7/ID4/IGFBP5/NTN4/SEMA3C/PERP/LRP5/MSX2/SULF1/TNC/CCL11/AR/DDR1/ESRP2/SOX9/WNT4/SERPINB5/SOSTDC1/TP63/ELF3/IL6	30
GO:0045765	regulation of angiogenesis	56/1475	266/13639	0.210526315789474	1.94669045495094	5.42959632000439	6.67201237662073e-07	3.79644836111452e-05	3.00298440224769e-05	EMILIN1/HMGA2/PKM/ENG/MYDGF/ITGA5/WNT5A/ITGB3/ADAM12/CMA1/CX3CL1/TGM2/AQP1/KLF4/HIF1A/GPR4/COL4A2/ADAMTS9/HMOX1/SPHK1/ISM1/SFRP1/AMOT/RAPGEF3/GREM1/ANGPT2/SULF1/CEMIP2/SERPINE1/CCL11/APLNR/THBS4/KRT1/IL1B/PTGIS/SMOC2/C3/CXCL8/CYP1B1/THBS1/CREB3L1/CYBB/ITGAX/SPINK5/CXCR4/CXCL13/TNMD/CLIC3/C5AR1/EFNA3/JUP/EPHA1/S100A1/HSPB6/IL6/ANGPTL4	56
GO:0120254	olefinic compound metabolic process	34/1475	131/13639	0.259541984732824	2.39992754560745	5.60633220334182	8.30069025438629e-07	4.67184501491437e-05	3.69542171393788e-05	GSTM2/CYP4F12/FAAH/EPHX2/SCNN1B/PLA2G4B/INHBA/CYP3A5/DHRS3/CYP2E1/ADH1B/ALDH1A1/EPHX1/PTGIS/CYP1B1/WNT4/AKR1C3/AKR1C2/HSD11B2/SDR16C5/RDH12/SDR9C7/PLA2G2F/ALOX12B/ALOXE3/DGAT2/CYP1A1/AKR1C1/RETSAT/PTGDS/LIPE/ALOX15B/RDH5/PNPLA2	34
GO:0042060	wound healing	73/1475	383/13639	0.190600522193211	1.7624410319954	5.27026614400415	8.6954101904973e-07	4.84137999638656e-05	3.82952360511885e-05	PPL/EMILIN1/TIMP1/TSPAN8/ENG/FN1/ITGA5/WNT5A/ITGB3/F10/ACTB/PLAU/PDPN/PLPP3/ITGAV/TGFB1/CX3CL1/ANGPTL1/AHNAK/AQP1/HIF1A/GPR4/F2RL3/PAPSS2/HMOX1/ENTPD2/SVEP1/TNFRSF12A/PLAUR/CCN4/ANGPT2/FCER1G/SCARB1/HPSE/MSX2/EPB41L4B/FKBP10/EVPL/SERPINE1/KANK1/CTSG/CLDN4/DDR1/COL5A1/KRT1/ERBB3/FAP/SLC11A1/SMOC2/DSP/DUOX1/ADRA2B/THBS1/WNT4/CHMP4C/SERPINA1/CLDN1/ADRA2A/POU2F3/MMP12/CXCR4/KRT6A/ANXA8/GRHL3/SPRR3/CO…	73
GO:0001906	cell killing	46/1475	205/13639	0.224390243902439	2.07488714344771	5.39970799124994	1.0354756514897e-06	5.70392864192942e-05	4.51179816343384e-05	CXCL14/GAPDH/FCGR1A/SCNN1B/IL7R/CXCL6/TGFB1/AZGP1/ELANE/ULBP2/CFH/CXCL1/HAVCR2/CCL28/TREM1/CCL11/SPI1/CTSG/CCL20/RNASE7/LILRB1/CXCL3/C3/CCL21/CXCL8/DEFB103A/CD1C/C7/FCGR2A/PGLYRP3/KRT6A/CXCL13/FCGR3A/CD1E/CLEC2A/CCL27/FCGR3B/ARG1/CD1A/PLA2G2A/DCD/CCL18/HAMP/NECTIN4/PPBP/S100A12	46
GO:2000242	negative regulation of reproductive process	19/1475	53/13639	0.358490566037736	3.31488327470419	5.87968925898089	1.26542184805118e-06	6.89721508337789e-05	5.45568577370319e-05	TRIP13/CALR/TIMP1/WNT5A/PKMYT1/ZWINT/BMP4/OVGP1/RGN/TTK/HPGDS/KNL1/BMP7/SULF1/SNAI1/KIT/WNT4/OVOL1/PTGDS	19
GO:1905330	regulation of morphogenesis of an epithelium	20/1475	58/13639	0.344827586206897	3.1885447106955	5.81616465791129	1.35941757017511e-06	7.33235851913202e-05	5.79988351485896e-05	WNT5A/BMP4/TGFB1/SNAI2/MAGED1/SFRP1/BMP7/SIX2/NTN4/ADAMTS12/GREM1/SULF1/WNT2B/GATA3/AR/SOX9/WNT4/ITGAX/WNT2/TACSTD2	20
GO:0061035	regulation of cartilage development	21/1475	63/13639	0.333333333333333	3.08225988700565	5.76836111312827	1.4050268720051e-06	7.50023623014683e-05	5.93267450783707e-05	RUNX2/WNT5A/LOXL2/CHADL/BMP4/TGFB1/FRZB/WNT11/SNAI2/BMP1/SIX2/PRKG2/ADAMTS12/GREM1/CCN4/ZNF219/AXIN2/SOX9/ZBTB16/MUSTN1/PKDCC	21
GO:0045216	cell-cell junction organization	42/1475	183/13639	0.229508196721311	2.1222117254793	5.32200778194815	1.62266123546841e-06	8.57361211964838e-05	6.78171306896625e-05	RAB13/ACTB/LIMS2/TGFB1/WNT11/SNAI2/CLDN11/ANK2/CDH11/PLEKHA7/PATJ/MPP7/PKP1/SVEP1/LSR/AMOT/PERP/FSCN1/PKP2/APLNR/CLDN4/SNAI1/IL1B/GRHL1/DSP/PKP3/DSG1/DSC1/CLDN1/POF1B/HOPX/CDH1/CAMSAP3/GRHL2/INAVA/CXADR/DSG3/JUP/GJB6/CDH3/CLDN3/CLDN10	42
GO:0006833	water transport	10/1475	17/13639	0.588235294117647	5.43928215353938	6.37749195073584	2.02006170695432e-06	0.000105655348672823	8.35732068235966e-05	HYAL2/AQP1/PKP1/SLC5A1/AQP3/HAS2/AQP5/AQP7/SLC4A11/AQP9	10
GO:0030282	bone mineralization	30/1475	113/13639	0.265486725663717	2.45489725513724	5.407792289095	2.18044645045663e-06	0.000112903517204644	8.93064961971238e-05	MMP13/RUNX2/CLEC3B/OSR2/BMP4/FAM20C/WNT11/OSR1/HIF1A/FGFR2/BMP7/ADRB2/MGP/GREM1/CCR1/COL6A1/TUFT1/IBSP/AXIN2/FBN2/ALPL/GPC3/TMEM119/SOX9/WNT4/FGFR3/TFAP2A/CCL3/SRGN/PKDCC	30
GO:0048705	skeletal system morphogenesis	44/1475	198/13639	0.222222222222222	2.05483992467043	5.20638777040662	2.32558184690132e-06	0.000118913261989703	9.40601944262025e-05	FREM1/MMP13/RUNX2/OSR2/SERPINH1/HYAL2/BMP4/TGFB1/OSR1/MTHFD1L/MMP14/CHST11/FGFR2/BMP1/SFRP1/BMP7/SIX2/DHRS3/MGP/SP5/GREM1/IRX5/LRP5/MSX2/HOXB3/AXIN2/FBN2/ALPL/TMEM119/HOXD11/COL11A1/SOX9/ACP5/CHAD/FGFR3/ATG9B/GRHL2/BARX2/COL3A1/TFAP2A/HAS2/COL1A1/GHR/SFRP4	44
GO:0050679	positive regulation of epithelial cell proliferation	40/1475	173/13639	0.23121387283237	2.13798373665132	5.24533160888161	2.34243969157004e-06	0.000118913261989703	9.40601944262025e-05	APLN/RUNX2/TACR1/PTPRN/LAMB1/OSR2/MYDGF/WNT5A/ITGB3/NME1/EGFR/NEAT1/BMP4/TGFB1/OSR1/HIF1A/HMOX1/AGTR1/FGFR2/SFRP1/NRP2/TGM1/CCL11/SCG2/AR/APLNR/THBS4/ESRP2/IQGAP3/SOX9/FGFBP1/CLDN1/IRS2/MMP12/WNT2/C5AR1/TP63/CDH3/HAS2/NR4A1	40
GO:2000027	regulation of animal organ morphogenesis	22/1475	70/13639	0.314285714285714	2.90613075060533	5.56750907886428	2.43608500847304e-06	0.000122466487124985	9.68707896573184e-05	RUNX2/WNT5A/BMP4/TGFB1/SNAI2/MAGED1/ROBO2/SFRP1/BMP7/SIX2/NTN4/GREM1/APCDD1/SULF1/WNT2B/GATA3/AR/SOX9/WNT4/WNT2/NGFR/TACSTD2	22
GO:0030278	regulation of ossification	29/1475	108/13639	0.268518518518519	2.48293157564344	5.38767252921978	2.49946927965912e-06	0.000124444730096874	9.84355765906237e-05	RUNX2/TACR1/GDF10/OSR2/WNT5A/BMP4/TGFB1/FAM20C/OSR1/HIF1A/SFRP1/BMP7/ADRB2/CCN3/SIX2/DHRS3/MGP/GREM1/CCR1/FBN2/TMEM119/SOX9/ZBTB16/WNT4/TFAP2A/CCL3/SRGN/LRP4/PKDCC	29
GO:0035987	endodermal cell differentiation	17/1475	46/13639	0.369565217391304	3.41728813559322	5.7185092157182	2.81421853073138e-06	0.000138781176686925	0.000109775682236349	LAMB1/HMGA2/FN1/ITGA5/LAMA3/ITGAV/INHBA/MMP9/COL4A2/MMP14/COL12A1/COL5A2/MMP8/COL6A1/COL5A1/COL11A1/ITGA7	17
GO:0031960	response to corticosteroid	32/1475	126/13639	0.253968253968254	2.34838848533764	5.29489761566709	2.87742417240261e-06	0.000139367793883718	0.000110239695473064	TYMS/PCNA/EGFR/SCNN1B/TGFB1/INHBA/SCNN1D/AQP1/ABCA3/FAM107A/DDIT4/MAOB/SLIT3/BCHE/AXIN2/PCSK1/ALPL/SCNN1A/CYP1B1/CYBB/AKR1C3/CLDN1/HSD11B2/IL1RN/ACSBG1/CDO1/FOSB/HMGCS2/GHR/PTGDS/ADIPOQ/IL6	32
GO:0061138	morphogenesis of a branching epithelium	38/1475	162/13639	0.234567901234568	2.16899769826323	5.21203947847671	2.87994475580492e-06	0.000139367793883718	0.000110239695473064	ENG/WNT5A/COL4A1/BMP4/TGFB1/TGM2/SNAI2/MAGED1/CTSZ/MMP14/FGFR2/HS3ST3A1/SFRP1/BMP7/SIX2/NTN4/SEMA3C/GREM1/LRP5/MSX2/SULF1/WNT2B/TNC/CCL11/AR/DDR1/GPC3/LEF1/ESRP2/HOXD11/SOX10/SOX9/WNT4/WNT2/GRHL2/CTNNBIP1/TP63/TACSTD2	38
GO:0006690	icosanoid metabolic process	27/1475	98/13639	0.275510204081633	2.54758215150467	5.35395268175096	3.22939231636994e-06	0.000154831420501514	0.000122471398664673	CYP4F12/FAAH/PLA2G4B/HPGDS/LTC4S/CYP2E1/HPGD/GGTA1/EPHX1/IL1B/TLR2/PTGIS/CYP4F22/CYP1B1/PLA2G4F/AKR1C3/AKR1C2/PLA2G2F/GGT6/ALOX12B/ALOXE3/PLA2G3/CYP1A1/AKR1C1/ATP6V1B1/PTGDS/ALOX15B	27
GO:0060512	prostate gland morphogenesis	12/1475	25/13639	0.48	4.43845423728814	5.99202376741001	3.31024492436667e-06	0.000157251818517162	0.000124385929509519	WNT5A/BMP4/FGFR2/SFRP1/BMP7/ID4/SULF1/TNC/AR/SOX9/SERPINB5/TP63	12
GO:0016486	peptide hormone processing	13/1475	29/13639	0.448275862068966	4.14510812390415	5.9038955330812	3.36538081293024e-06	0.000158417653175935	0.000125308102804896	P4HB/CTSL/CMA1/CPE/CTSZ/SCG5/PCSK2/BCHE/CTSG/PCSK1/PLA2G7/CORIN/PCSK1N	13
GO:0009410	response to xenobiotic stimulus	65/1475	341/13639	0.190615835777126	1.76258263333168	4.96596990520451	3.42992018190927e-06	0.000159687677031925	0.000126312689583708	GSTM2/CALR/CYP4F12/RAD51/GSTO1/TYMS/ENG/PCNA/CDK1/CENPF/ITGB3/CTPS1/EGFR/SCNN1B/RAD54L/TGFB1/ABCA3/E2F1/SFRP1/CYP3A5/AIM2/C1orf115/SMOX/SEMA3C/MAOB/NNMT/COL6A1/AADAC/CYP2E1/BCHE/GATA3/EMX2/TXNIP/PCSK1/PNP/SLC12A5/AOX1/ALDH3A1/EPHX1/IL1B/RORC/SOX10/RORA/CYP1B1/THBS1/CYBB/HSD11B2/CXCR4/CDH1/CRHBP/ACACB/SOD2/ALDH2/CDH3/CYP1A1/GSTO2/GSTA3/AKR1C1/FOSB/COL1A1/FMO2/HMGCS2/GLYAT/ADIPOQ/S100A12	65
GO:0071774	response to fibroblast growth factor	32/1475	127/13639	0.251968503937008	2.32989723742159	5.24316196441166	3.45404013665036e-06	0.000159687677031925	0.000126312689583708	APLN/RUNX2/WNT5A/EGFR/NTRK2/HYAL2/FAM20C/SHCBP1/FGFR2/SFRP1/FGF22/SULF1/TNC/MST1R/GATA3/DDR1/KIT/SMOC2/CXCL8/FGFBP1/POSTN/THBS1/CREB3L1/WNT4/NTRK3/CXCL13/FGFR3/NGFR/EPHA1/CCL2/COL1A1/NR4A1	32
GO:0051304	chromosome separation	24/1475	82/13639	0.292682926829268	2.70637453493179	5.39675418454281	3.54610683943041e-06	0.000162493285084696	0.000128531920933617	TRIP13/CCNB1/DLGAP5/CDC20/SPC25/CDCA8/PLK1/BIRC5/UBE2C/SPC24/SKA1/BUB1/NCAPH/SKA3/NCAPG/MAD2L1/CENPF/BUB1B/AURKB/ZWINT/NUF2/TTK/KNL1/NDC80	24
GO:0044344	cellular response to fibroblast growth factor stimulus	31/1475	122/13639	0.254098360655738	2.34959155320922	5.21405079052827	4.04568183032677e-06	0.000183759127345895	0.000145353167144981	APLN/RUNX2/WNT5A/EGFR/NTRK2/HYAL2/FAM20C/SHCBP1/FGFR2/SFRP1/FGF22/SULF1/MST1R/GATA3/DDR1/KIT/SMOC2/CXCL8/FGFBP1/POSTN/THBS1/CREB3L1/WNT4/NTRK3/CXCL13/FGFR3/NGFR/EPHA1/CCL2/COL1A1/NR4A1	31
GO:0034113	heterotypic cell-cell adhesion	18/1475	52/13639	0.346153846153846	3.20080834419817	5.53675435049778	4.2856703703839e-06	0.000192966966763894	0.000152636552962597	ITGA5/ITGB3/ITGAV/KLF4/BMP7/PERP/THY1/PKP2/IL1B/GLDN/DSP/LILRB2/ITGAX/CXADR/JUP/IL1RN/ITGA7/ADIPOQ	18
GO:1903053	regulation of extracellular matrix organization	20/1475	62/13639	0.32258064516129	2.98283214871515	5.44895266190443	4.43008889984485e-06	0.000196122869269784	0.000155132866648113	TNXB/EMILIN1/COLGALT1/LAMB1/ITGB3/PDPN/TGFBR3/CHADL/TGFB1/ZNF469/NID1/COL6A1/FSCN1/AXIN2/DDR1/FAP/SOX9/HAS2/ANGPTL7/IL6	20
GO:0046503	glycerolipid catabolic process	19/1475	57/13639	0.333333333333333	3.08225988700565	5.48559379400628	4.43151326855248e-06	0.000196122869269784	0.000155132866648113	FAAH/PNPLA7/PLA2G6/PLA2G4B/GPIHBP1/AADAC/SCARB1/ABHD12B/PLA2G7/LIPG/PLA2G4F/PNLIPRP3/PLA2G4E/PLA2G4D/APOC2/PNPLA1/PLIN5/LIPE/PNPLA2	19
GO:0007091	metaphase/anaphase transition of mitotic cell cycle	26/1475	94/13639	0.276595744680851	2.55761990623873	5.27678085625904	4.51309897397286e-06	0.000198040902434165	0.000156650027722822	TRIP13/CCNB1/DLGAP5/CDC20/SPC25/CDCA8/PLK1/BIRC5/UBE2C/SPC24/SKA1/CDC6/BUB1/SKA3/NEK6/MAD2L1/CENPF/ACTB/BUB1B/AURKB/ZWINT/NUF2/TTK/TACC3/KNL1/NDC80	26
GO:0001667	ameboidal-type cell migration	46/1475	216/13639	0.212962962962963	1.96922159447583	4.99986536244721	4.70618498276637e-06	0.000204778368409784	0.000161979352215338	PFN1/CALR/TACR1/TIMP1/SEMA6B/FN1/WNT5A/ITGB3/HYAL2/ANLN/BMP4/TGFB1/MMP9/SNAI2/AQP1/SEMA7A/HIF1A/SEMA3B/BMP7/AMOT/CCN3/NRP2/SEMA3C/PRR5L/LRP5/ITGB4/EPB41L4B/FAT2/KANK1/FBN2/SNAI1/GPC3/KIT/RAB25/SOX10/KRT2/SOX9/THBS1/KRT16/IRS2/TACSTD2/SEMA3G/OVOL2/HAS2/EPPK1/HAS1	46
GO:0051983	regulation of chromosome segregation	32/1475	129/13639	0.248062015503876	2.29377479963211	5.14113509082715	4.93846734805675e-06	0.000213094866068649	0.0001685576881692	TRIP13/CCNB1/DLGAP5/CDC20/MKI67/SPC25/CDCA8/PLK1/BIRC5/UBE2C/SPC24/SKA1/CDCA2/CDC6/BUB1/KIF2C/CDK1/NCAPH/SKA3/NCAPG/NEK6/MAD2L1/CENPF/ACTB/BUB1B/AURKB/ZWINT/NUF2/TTK/TACC3/KNL1/NDC80	32
GO:0007369	gastrulation	38/1475	166/13639	0.228915662650602	2.11673269348581	5.04085572180955	5.3467357577717e-06	0.000226829262916405	0.000179421573460131	APLN/LAMB1/HMGA2/FN1/ITGA5/WNT5A/ITGB3/LAMA3/PLPP3/ITGAV/BMP4/INHBA/WNT11/MMP9/KLF4/OSR1/COL4A2/MMP14/FGFR2/SFRP1/BMP7/AMOT/SIX2/COL12A1/COL5A2/MMP8/COL6A1/LRP5/ITGB4/APLNR/COL5A1/SNAI1/GPC3/LEF1/COL11A1/IL1RN/ITGA7/ADIPOQ	38
GO:0051897	positive regulation of phosphatidylinositol 3-kinase/protein kinase B signal transduction	38/1475	166/13639	0.228915662650602	2.11673269348581	5.04085572180955	5.3467357577717e-06	0.000226829262916405	0.000179421573460131	ERFE/ENG/FN1/MYDGF/EGFR/NTRK2/TGFB1/CX3CL1/UNC5B/IGFBP5/PLXNB1/PRR5L/RELN/HPSE/PDGFD/MST1R/GATA3/DDR1/ERBB3/KIT/TMEM100/WNT16/CCL21/SERPINA12/ADAM8/THBS1/AKR1C3/AKR1C2/OSM/IRS2/NTRK3/FAM110C/MYOC/TREM2/FGFR3/CCL3/TNFSF11/CSF3	38
GO:0090136	epithelial cell-cell adhesion	9/1475	15/13639	0.6	5.54806779661017	6.13696136884234	5.38818063706408e-06	0.000226829262916405	0.000179421573460131	PLEKHA7/CCN3/THBS4/KIT/DSP/PKP3/CYP1B1/CAMSAP3/JUP	9
GO:0060688	regulation of morphogenesis of a branching structure	17/1475	48/13639	0.354166666666667	3.2749011299435	5.497820880029	5.52881089449121e-06	0.000229100859909282	0.000181218402940989	WNT5A/BMP4/TGFB1/SNAI2/MAGED1/FGFR2/SFRP1/BMP7/SIX2/NTN4/GREM1/SULF1/WNT2B/AR/SOX9/WNT2/TACSTD2	17
GO:0034367	protein-containing complex remodeling	12/1475	26/13639	0.461538461538462	4.2677444589309	5.80752363726708	5.54346359922451e-06	0.000229100859909282	0.000181218402940989	ABCA5/DIAPH3/AGTR1/SCARB1/CETP/PLA2G7/LIPG/PNLIPRP3/LCAT/APOC2/PLA2G3/PLA2G2A	12
GO:0007059	chromosome segregation	71/1475	388/13639	0.182989690721649	1.69206535034073	4.81583711256716	5.5748760812224e-06	0.000229100859909282	0.000181218402940989	MYBL2/AURKA/UHRF1/TRIP13/CCNB1/DLGAP5/CDCA5/CDC20/TPX2/MKI67/SPC25/KIF4A/CDCA8/CENPO/PLK1/BIRC5/UBE2C/SPC24/SGO1/KIF11/SKA1/CDCA2/CDC6/DIAPH3/KIFC1/BUB1/KIF2C/CDK1/NCAPH/SKA3/NCAPG/CCNB2/NEK6/MAD2L1/CENPF/SUN1/CENPK/ASPM/TOP2A/KIF18B/HJURP/KIF23/ACTB/BUB1B/AURKB/ESCO2/ZWINT/NEK2/RCC1/MAP1S/SPAG5/CDT1/PSRC1/RACGAP1/NUSAP1/NUF2/TTK/CENPN/CCNE1/TACC3/KNL1/CENPW/PTTG1/STARD9/CENPM/NDC80/PRC1/P3H4/FAM…	71
GO:0031214	biomineral tissue development	35/1475	148/13639	0.236486486486486	2.1867384333486	5.05471811642636	5.77818865616432e-06	0.000235586305996999	0.00018634838011716	MMP13/RUNX2/CLEC3B/OSR2/BMP4/TGFB1/FAM20C/WNT11/SPP1/OSR1/HIF1A/FGFR2/BMP7/ADRB2/MGP/GREM1/CCR1/COL6A1/TUFT1/IBSP/MSX2/AXIN2/FBN2/ALPL/SLC20A1/GPC3/TMEM119/SOX9/WNT4/FGFR3/TFAP2A/CCL3/SRGN/COL1A1/PKDCC	35
GO:0051310	metaphase chromosome alignment	27/1475	101/13639	0.267326732673267	2.47191139452928	5.17009170862932	6.01931397911759e-06	0.000243500060811491	0.000192608147144297	CCNB1/CDCA5/SPC25/CDCA8/BIRC5/SPC24/SGO1/SKA1/KIFC1/KIF2C/CDK1/SKA3/CENPF/AURKB/ZWINT/NEK2/MAP1S/SPAG5/CDT1/PSRC1/RACGAP1/NUF2/TTK/KNL1/NDC80/FAM83D/CHMP4C	27
GO:0030071	regulation of mitotic metaphase/anaphase transition	25/1475	90/13639	0.277777777777778	2.56854990583804	5.19875225571171	6.3053205113091e-06	0.000253092632616733	0.000200195855646705	TRIP13/CCNB1/DLGAP5/CDC20/SPC25/CDCA8/PLK1/BIRC5/UBE2C/SPC24/SKA1/CDC6/BUB1/SKA3/NEK6/MAD2L1/CENPF/ACTB/BUB1B/AURKB/ZWINT/NUF2/TTK/KNL1/NDC80	25
GO:0001837	epithelial to mesenchymal transition	37/1475	161/13639	0.229813664596273	2.12503631961259	5.00034422719382	6.43041214411029e-06	0.000256128262170793	0.00020259703362537	TNXB/HMGA2/ENG/WNT5A/LOXL2/PDPN/TGFBR3/BMP4/TGFB1/WNT11/SNAI2/SPRED3/HIF1A/FGFR2/SFRP1/BMP7/GREM1/ELL3/MSX2/GATA3/AXIN2/FAM83D/SNAI1/IL1B/LEF1/TMEM100/WNT16/SOX9/ADAM8/WNT4/ZNF750/WNT2/OVOL2/HAS2/SERPINB3/COL1A1/IL6	37
GO:0048762	mesenchymal cell differentiation	48/1475	232/13639	0.206896551724138	1.9131268264173	4.88475107539036	6.79989312616675e-06	0.000268777455017492	0.000212602524338408	TNXB/HMGA2/SEMA6B/ENG/FN1/WNT5A/LOXL2/PDPN/TGFBR3/BMP4/TGFB1/FRZB/WNT11/SNAI2/SEMA7A/SPRED3/OSR1/HIF1A/SEMA3B/FGFR2/SFRP1/BMP7/NRP2/SIX2/SEMA3C/GREM1/ELL3/MSX2/GATA3/AXIN2/FAM83D/SNAI1/IL1B/LEF1/TMEM100/WNT16/SOX10/SOX9/ADAM8/WNT4/ZNF750/WNT2/SEMA3G/OVOL2/HAS2/SERPINB3/COL1A1/IL6	48
GO:0044784	metaphase/anaphase transition of cell cycle	26/1475	96/13639	0.270833333333333	2.50433615819209	5.15058097207251	6.87935466946113e-06	0.000269858321806589	0.000213457488188782	TRIP13/CCNB1/DLGAP5/CDC20/SPC25/CDCA8/PLK1/BIRC5/UBE2C/SPC24/SKA1/CDC6/BUB1/SKA3/NEK6/MAD2L1/CENPF/ACTB/BUB1B/AURKB/ZWINT/NUF2/TTK/TACC3/KNL1/NDC80	26
GO:0034308	primary alcohol metabolic process	24/1475	85/13639	0.282352941176471	2.6108554336989	5.18758751148125	7.06401430800338e-06	0.000275018542006327	0.000217539213869736	SCNN1B/ALDH3A2/ALDH1B1/CYP3A5/DHRS3/ADH1B/ALDH1A1/CYP1B1/WNT4/AKR1C3/AKR1C2/HSD11B2/ALDH3B2/SDR16C5/RDH12/SDR9C7/ALDH2/DGAT2/CYP1A1/AKR1C1/RETSAT/LIPE/RDH5/PNPLA2	24
GO:0051303	establishment of chromosome localization	28/1475	108/13639	0.259259259259259	2.39731324544884	5.07661062106197	7.72837659049511e-06	0.000298638313325251	0.000236222414089682	CCNB1/CDCA5/SPC25/CDCA8/BIRC5/SPC24/SGO1/SKA1/KIFC1/KIF2C/CDK1/SKA3/CENPF/SUN1/AURKB/ZWINT/NEK2/MAP1S/SPAG5/CDT1/PSRC1/RACGAP1/NUF2/TTK/KNL1/NDC80/FAM83D/CHMP4C	28
GO:0008608	attachment of spindle microtubules to kinetochore	18/1475	54/13639	0.333333333333333	3.08225988700565	5.33869535155787	7.88046224713694e-06	0.000301404667587873	0.000238410595756218	CCNB1/SPC25/CDCA8/BIRC5/SPC24/SGO1/SKA1/KIF2C/CDK1/SKA3/AURKB/NEK2/SPAG5/CDT1/RACGAP1/NUF2/KNL1/NDC80	18
GO:0001649	osteoblast differentiation	44/1475	207/13639	0.21256038647343	1.96549905838041	4.87416058242065	7.91638369871586e-06	0.000301404667587873	0.000238410595756218	ERFE/RUNX2/GDF10/BMP4/TPM4/FAM20C/CLEC5A/WNT11/SNAI2/SEMA7A/SPP1/FGFR2/SFRP1/BMP7/ID4/IGFBP5/GREM1/CCN4/COL6A1/LRP5/VCAN/IBSP/MSX2/TNC/AXIN2/FBN2/ALPL/SNAI1/TMEM119/LEF1/CEBPA/TWIST2/SOX9/TNFAIP6/CREB3L1/WNT4/MYOC/GDPD2/CTNNBIP1/TP63/CCL3/COL1A1/FASN/IL6	44
GO:1905952	regulation of lipid localization	33/1475	138/13639	0.239130434782609	2.21118644067797	4.97967182324406	8.22822811688125e-06	0.000310990986782563	0.000245993358453976	ERFE/ABCA5/ITGB3/CRY2/ITGAV/PLIN3/SPP1/ABCA3/AGTR1/PLA2R1/ABCA8/ECRG4/SCARB1/CETP/IL1B/C3/MSR1/LIPG/THBS1/IRS2/TREM2/CIDEA/ACACB/ABCA12/APOC2/PLA2G3/RETN/CES1/TNFSF11/PLIN5/ADIPOQ/PNPLA2/IL6	33
GO:0048730	epidermis morphogenesis	13/1475	31/13639	0.419354838709677	3.87768179332969	5.58546858080409	8.30858709533957e-06	0.000311752637533828	0.00024659582294406	KLF4/FGFR2/IGFBP5/SNAI1/TMEM79/FLG2/DSC1/SOSTDC1/NGFR/TP63/TGM3/FOXQ1/DLX3	13
GO:0072001	renal system development	56/1475	288/13639	0.194444444444444	1.79798493408663	4.76614428293859	8.75105347950773e-06	0.000324673677793193	0.000256816344512881	GFRA1/OSR2/WNT5A/CENPF/ITGB3/HYAL2/COL4A1/BMP4/TGFB1/RGN/WNT11/MMP9/AQP1/OSR1/GPR4/MAGED1/IRX1/AGTR1/ROBO2/FGFR2/HS3ST3A1/NFIA/SFRP1/BMP7/NID1/SIX2/LGR5/GREM1/ANGPT2/HPGD/SULF1/PDGFD/WNT2B/CD24/GATA3/EMX2/KIF26B/GPC3/CDKN1C/IRX2/HOXD11/SOX9/ZBTB16/WNT4/OVOL1/CTNNBIP1/KLF15/SERPINB7/TACSTD2/TFAP2A/EPCAM/HAS2/PTK7/LRP4/HMGCS2/ADIPOQ	56
GO:0042572	retinol metabolic process	15/1475	40/13639	0.375	3.46754237288136	5.44219721072451	8.77835359039146e-06	0.000324673677793193	0.000256816344512881	CYP3A5/DHRS3/ADH1B/ALDH1A1/CYP1B1/AKR1C3/SDR16C5/RDH12/SDR9C7/DGAT2/CYP1A1/RETSAT/LIPE/RDH5/PNPLA2	15
GO:0060740	prostate gland epithelium morphogenesis	11/1475	23/13639	0.478260869565217	4.42237288135593	5.7200472996881	8.96739342222011e-06	0.000329313213760679	0.000260486209823505	WNT5A/BMP4/FGFR2/SFRP1/BMP7/ID4/SULF1/TNC/AR/SOX9/TP63	11
GO:0050727	regulation of inflammatory response	64/1475	344/13639	0.186046511627907	1.72033109972408	4.7119466372782	9.26366942636683e-06	0.000337797748519208	0.000267197462846504	WNT5A/FCGR1A/CMA1/HYAL2/SLC39A8/NEAT1/PBK/TGFB1/CX3CL1/MMP9/KLF4/SEMA7A/GPR4/ELANE/SLAMF8/AGTR1/SPHK1/CCN3/AIM2/IL20RB/MMP8/ADAMTS12/CCN4/MMP3/TNC/SERPINE1/GATA3/LILRA5/KRT1/IL1B/PTGER3/TLR2/PTGIS/C3/CEBPA/PLA2G7/HCK/RORA/IL22RA1/TNFAIP6/ACP5/ADAM8/OSM/DUOXA1/TREM2/IL37/FPR2/C1QTNF3/PLA2G3/PLA2G2A/CCL3/PPP1R13L/S100A9/HAMP/IER3/TNFSF11/S100A8/ADIPOQ/FFAR2/SAA1/FABP4/IL6/S100A12/LBP	64
GO:0001704	formation of primary germ layer	28/1475	109/13639	0.256880733944954	2.37531954594931	5.01996990282938	9.34260422729434e-06	0.000338293739083427	0.000267589790566082	LAMB1/HMGA2/FN1/ITGA5/WNT5A/ITGB3/LAMA3/ITGAV/BMP4/INHBA/WNT11/MMP9/KLF4/COL4A2/MMP14/FGFR2/BMP7/SIX2/COL12A1/COL5A2/MMP8/COL6A1/ITGB4/COL5A1/SNAI1/LEF1/COL11A1/ITGA7	28
GO:0050000	chromosome localization	29/1475	115/13639	0.252173913043478	2.33179661016949	4.99421680588179	9.61215276820994e-06	0.000344254127840643	0.000272304448258409	CCNB1/DLGAP5/CDCA5/SPC25/CDCA8/BIRC5/SPC24/SGO1/SKA1/KIFC1/KIF2C/CDK1/SKA3/CENPF/SUN1/AURKB/ZWINT/NEK2/MAP1S/SPAG5/CDT1/PSRC1/RACGAP1/NUF2/TTK/KNL1/NDC80/FAM83D/CHMP4C	29
GO:1902099	regulation of metaphase/anaphase transition of cell cycle	25/1475	92/13639	0.271739130434783	2.51271186440678	5.06946009612676	9.64017932346334e-06	0.000344254127840643	0.000272304448258409	TRIP13/CCNB1/DLGAP5/CDC20/SPC25/CDCA8/PLK1/BIRC5/UBE2C/SPC24/SKA1/CDC6/BUB1/SKA3/NEK6/MAD2L1/CENPF/ACTB/BUB1B/AURKB/ZWINT/NUF2/TTK/KNL1/NDC80	25
GO:0033045	regulation of sister chromatid segregation	27/1475	104/13639	0.259615384615385	2.40060625814863	4.99271469803145	1.08667109896928e-05	0.000385396092497462	0.000304847674555838	TRIP13/CCNB1/DLGAP5/CDC20/SPC25/CDCA8/PLK1/BIRC5/UBE2C/SPC24/SKA1/CDC6/BUB1/CDK1/SKA3/NEK6/MAD2L1/CENPF/ACTB/BUB1B/AURKB/ZWINT/NUF2/TTK/TACC3/KNL1/NDC80	27
GO:0050729	positive regulation of inflammatory response	33/1475	140/13639	0.235714285714286	2.179598062954	4.88517827825391	1.13835107535589e-05	0.000400978358380462	0.000317173221210867	WNT5A/FCGR1A/HYAL2/NEAT1/TGFB1/CX3CL1/GPR4/AGTR1/AIM2/MMP8/CCN4/SERPINE1/LILRA5/IL1B/PTGER3/TLR2/C3/CEBPA/PLA2G7/ADAM8/OSM/TREM2/PLA2G3/PLA2G2A/CCL3/S100A9/TNFSF11/S100A8/FFAR2/FABP4/IL6/S100A12/LBP	33
GO:0010810	regulation of cell-substrate adhesion	42/1475	197/13639	0.213197969543147	1.97139464854168	4.7822251777011	1.16891111223391e-05	0.000408960928320756	0.0003234874208892	EMILIN1/CALR/P4HB/FN1/ITGA5/ITGB3/APOD/PLAU/PDPN/LIMS2/CX3CL1/VIT/MMP14/FAM107A/FBLN2/SFRP1/NID1/EFNA5/CORO2B/GREM1/ANGPT2/CCDC80/CCL28/LIMCH1/THY1/PKP2/SERPINE1/KANK1/ECM2/DDR1/CCL21/POSTN/THBS1/WNT4/MYOC/MMP12/CAMSAP3/JUP/EPHA1/TACSTD2/HAS2/COL1A1	42
GO:0061333	renal tubule morphogenesis	21/1475	71/13639	0.295774647887324	2.73496299832896	5.10381144411832	1.18924278793685e-05	0.000413281822546108	0.000326905241106485	COL4A1/BMP4/TGFB1/WNT11/OSR1/MAGED1/IRX1/HS3ST3A1/SIX2/LGR5/GREM1/WNT2B/GATA3/KIF26B/GPC3/IRX2/HOXD11/SOX9/WNT4/CTNNBIP1/TACSTD2	21
GO:0140448	signaling receptor ligand precursor processing	13/1475	32/13639	0.40625	3.75650423728814	5.43607711177934	1.26134923184559e-05	0.000435417754833099	0.000344414727095523	P4HB/CTSL/CMA1/CPE/CTSZ/SCG5/PCSK2/BCHE/CTSG/PCSK1/PLA2G7/CORIN/PCSK1N	13
GO:0002548	monocyte chemotaxis	16/1475	46/13639	0.347826086956522	3.21627118644068	5.24296918417691	1.3560328771983e-05	0.000465002532326677	0.000367816237377386	CCL7/SLAMF8/CCN3/GREM1/CCR1/SERPINE1/CTSG/S100A14/PLA2G7/FPR2/CCL3/CCL2/S100A7/TNFSF11/IL6/S100A12	16
GO:1901654	response to ketone	41/1475	192/13639	0.213541666666667	1.97457274011299	4.73571239027649	1.42017693279383e-05	0.000479020960635336	0.000378904791086193	CALR/TACR1/TYMS/PCNA/ADCY2/EGFR/SCNN1B/TGFBR3/TGFB1/INHBA/SCNN1D/AQP1/P2RY6/SPP1/SFRP1/EFNA5/DDIT4/MAOB/SLIT3/TNC/AXIN2/TXNIP/AR/CLDN4/SCNN1A/TLR2/CCL21/DSG1/SOX10/POSTN/CYP1B1/THBS1/CYBB/AKR1C3/CLDN1/AKR1C2/ADCY5/CYP1A1/FOSB/HMGCS2/GHR	41
GO:0040036	regulation of fibroblast growth factor receptor signaling pathway	12/1475	28/13639	0.428571428571429	3.96290556900726	5.46493444139844	1.42018969218701e-05	0.000479020960635336	0.000378904791086193	APLN/RUNX2/WNT5A/FAM20C/SULF1/GATA3/SMOC2/FGFBP1/THBS1/CREB3L1/WNT4/NGFR	12
GO:0043691	reverse cholesterol transport	8/1475	13/13639	0.615384615384615	5.6903259452412	5.89146979661859	1.43391751445494e-05	0.000479020960635336	0.000378904791086193	ABCA5/CLU/SCARB1/CETP/LIPG/LCAT/APOC2/CES1	8
GO:0051231	spindle elongation	8/1475	13/13639	0.615384615384615	5.6903259452412	5.89146979661859	1.43391751445494e-05	0.000479020960635336	0.000378904791086193	KIF4A/CDCA8/BIRC5/KIF11/KIF23/AURKB/RACGAP1/PRC1	8
GO:0040013	negative regulation of locomotion	57/1475	300/13639	0.19	1.75688813559322	4.61597912553274	1.4936866034203e-05	0.000489610138833237	0.00038728081360414	EMILIN1/CALR/TIMP1/ENG/WNT5A/APOD/HYAL2/TGFBR3/BMP4/TGFB1/CX3CL1/RGN/MMP28/PODN/KLF4/CDH11/ADAMTS9/HMOX1/ELANE/SLAMF8/ROBO2/SFRP1/TMIGD3/CCN3/IGFBP5/GREM1/ANGPT2/CCL28/LIMCH1/THY1/SULF1/SERPINE1/KANK1/GATA3/IL24/SLURP1/CCL21/TNFAIP6/CYP1B1/THBS1/WNT4/KRT16/CXCL13/CDH1/CD300A/DSG3/JUP/NGFR/EPHA1/TACSTD2/COL3A1/CCL2/EPPK1/CLDN3/HAS1/ALOX15B/ADIPOQ	57
GO:0034368	protein-lipid complex remodeling	11/1475	24/13639	0.458333333333333	4.23810734463277	5.5286766073129	1.49398226990443e-05	0.000489610138833237	0.00038728081360414	ABCA5/AGTR1/SCARB1/CETP/PLA2G7/LIPG/PNLIPRP3/LCAT/APOC2/PLA2G3/PLA2G2A	11
GO:0034369	plasma lipoprotein particle remodeling	11/1475	24/13639	0.458333333333333	4.23810734463277	5.5286766073129	1.49398226990443e-05	0.000489610138833237	0.00038728081360414	ABCA5/AGTR1/SCARB1/CETP/PLA2G7/LIPG/PNLIPRP3/LCAT/APOC2/PLA2G3/PLA2G2A	11
GO:0051256	mitotic spindle midzone assembly	7/1475	10/13639	0.7	6.47274576271186	6.0284605756438	1.52404913810644e-05	0.000496322417428624	0.000392590214920367	KIF4A/CDCA8/BIRC5/KIF23/AURKB/RACGAP1/PRC1	7
GO:2000241	regulation of reproductive process	33/1475	142/13639	0.232394366197183	2.14889949868704	4.792264009559	1.5612749219855e-05	0.000505267596627558	0.00039966583693721	AURKA/TRIP13/CALR/TACR1/CDC20/TIMP1/CDC25A/WNT5A/PKMYT1/ASPM/RAD51AP1/ZWINT/BMP4/OVGP1/CDC25C/INHBA/RGN/TTK/HPGDS/KNL1/SFRP1/BMP7/DEFB1/MSX2/SULF1/AR/SNAI1/KIT/SOX9/WNT4/OVOL1/RETN/PTGDS	33
GO:0007043	cell-cell junction assembly	31/1475	130/13639	0.238461538461538	2.20500130378096	4.80707324615192	1.62428823460323e-05	0.000519170646837996	0.00041066312676031	RAB13/ACTB/WNT11/SNAI2/CLDN11/ANK2/CDH11/PATJ/MPP7/PKP1/LSR/AMOT/FSCN1/PKP2/APLNR/CLDN4/SNAI1/IL1B/PKP3/DSG1/CLDN1/POF1B/HOPX/CDH1/GRHL2/DSG3/JUP/GJB6/CDH3/CLDN3/CLDN10	31
GO:0007052	mitotic spindle organization	31/1475	130/13639	0.238461538461538	2.20500130378096	4.80707324615192	1.62428823460323e-05	0.000519170646837996	0.00041066312676031	MYBL2/AURKA/UHRF1/CCNB1/DLGAP5/CDC20/TPX2/SPC25/KIF4A/CDCA8/PLK1/BIRC5/KIF11/KIFC1/NEK6/KIF23/AURKB/NEK2/STMN1/RCC1/MAP1S/PSRC1/RACGAP1/NUF2/TTK/TACC3/NDC80/PRC1/TACC2/CHMP4C/HSPA1B	31
GO:0140962	multicellular organismal-level chemical homeostasis	20/1475	67/13639	0.298507462686567	2.76023273463192	5.02942940429001	1.64134244333556e-05	0.000521403139361444	0.00041242902467024	CYP4F12/CYBRD1/SCNN1B/HYAL2/TGFB1/AQP1/ABCA3/HMOX1/RCN3/MYO5B/SCNN1A/SLC11A1/SOD2/ABCA12/AQP3/SLC40A1/HAS2/HAMP/ATP6V1B1/TF	20
GO:0001763	morphogenesis of a branching structure	38/1475	174/13639	0.218390804597701	2.01941165010715	4.71253062189471	1.69578007528638e-05	0.000535411538404444	0.000423509645246425	ENG/WNT5A/COL4A1/BMP4/TGFB1/TGM2/SNAI2/MAGED1/CTSZ/MMP14/FGFR2/HS3ST3A1/SFRP1/BMP7/SIX2/NTN4/SEMA3C/GREM1/LRP5/MSX2/SULF1/WNT2B/TNC/CCL11/AR/DDR1/GPC3/LEF1/ESRP2/HOXD11/SOX10/SOX9/WNT4/WNT2/GRHL2/CTNNBIP1/TP63/TACSTD2	38
GO:0033559	unsaturated fatty acid metabolic process	25/1475	95/13639	0.263157894736842	2.43336306868867	4.8817742022969	1.76930202997891e-05	0.0005552391461352	0.000439193250312469	GSTM2/CYP4F12/FAAH/PLA2G4B/HPGDS/ELOVL7/CYP2E1/HPGD/EPHX1/IL1B/PTGIS/CYP1B1/PLA2G4F/AKR1C3/AKR1C2/PLA2G2F/ALOX12B/ALOXE3/PLA2G3/CYP1A1/AKR1C1/ATP6V1B1/PTGDS/ALOX15B/ELOVL4	25
GO:0032330	regulation of chondrocyte differentiation	16/1475	47/13639	0.340425531914894	3.14783988460151	5.13620437356434	1.85113895093112e-05	0.000577421535416947	0.000456739483707861	RUNX2/LOXL2/CHADL/BMP4/SNAI2/SIX2/PRKG2/ADAMTS12/GREM1/CCN4/ZNF219/AXIN2/SOX9/ZBTB16/MUSTN1/PKDCC	16
GO:0001706	endoderm formation	17/1475	52/13639	0.326923076923077	3.02298565840939	5.08939121151578	1.87604910663045e-05	0.000581687561325298	0.000460113903176747	LAMB1/HMGA2/FN1/ITGA5/LAMA3/ITGAV/INHBA/MMP9/COL4A2/MMP14/COL12A1/COL5A2/MMP8/COL6A1/COL5A1/COL11A1/ITGA7	17
GO:0050764	regulation of phagocytosis	23/1475	84/13639	0.273809523809524	2.53185633575464	4.90389391612319	1.89280507613838e-05	0.000583389564538364	0.000461460184915691	CALR/DYSF/FCGR1A/ITGAV/TGFB1/TGM2/CYBA/SPHK1/RAB31/FCER1G/SCARB1/FCN3/SLC11A1/TLR2/CD300LF/C3/HCK/FCGR2A/TREM2/FPR2/CD300A/CCL2/ADIPOQ	23
GO:0055088	lipid homeostasis	31/1475	131/13639	0.236641221374046	2.18816923275974	4.75829728012846	1.91112482131421e-05	0.000585550551761243	0.000463169522250614	ABCA5/SLC25A27/EPHX2/TGFB1/ABCA3/NEGR1/RCN3/GPIHBP1/SCARB1/LRP5/CETP/CD24/CEBPA/CYP39A1/RORA/LIPG/IRS2/PNLIPRP3/LCAT/TREM2/DGAT2/C1QTNF3/ABCA12/APOC2/PNPLA1/AKR1C1/MLXIPL/CES1/FABP4/PNPLA2/ANGPTL4	31
GO:0050680	negative regulation of epithelial cell proliferation	29/1475	119/13639	0.243697478991597	2.2534168921806	4.78204684017865	1.94508632972369e-05	0.000592450412665251	0.000468627300864079	ENG/WNT5A/TGFBR3/LIMS2/BMP4/TGFB1/RGN/SNAI2/MAGED1/FGFR2/SFRP1/CDKN2B/SULF1/GATA3/SCG2/AR/GPC3/CDKN1C/SLURP1/SFN/DSC1/SOX9/THBS1/IRF6/TNMD/OVOL1/NGFR/CCL2/EPPK1	29
GO:0001823	mesonephros development	24/1475	90/13639	0.266666666666667	2.46580790960452	4.85822742912675	2.03776651687808e-05	0.000613462501418296	0.000485247828468335	OSR2/BMP4/TGFB1/WNT11/OSR1/MAGED1/ROBO2/FGFR2/HS3ST3A1/SFRP1/BMP7/SIX2/GREM1/WNT2B/GATA3/KIF26B/GPC3/HOXD11/SOX9/ZBTB16/WNT4/CTNNBIP1/TACSTD2/EPCAM	24
GO:0002526	acute inflammatory response	24/1475	90/13639	0.266666666666667	2.46580790960452	4.85822742912675	2.03776651687808e-05	0.000613462501418296	0.000485247828468335	FN1/FCGR1A/ELANE/FCER1A/CD163/IL20RB/GATA3/IL1B/PTGER3/C3/ADAM8/SERPINA1/OSM/FCGR2A/FCGR3A/CTNNBIP1/FCGR3B/IL1RN/TNFSF11/SERPINA3/FFAR2/SAA1/IL6/LBP	24
GO:0030212	hyaluronan metabolic process	12/1475	29/13639	0.413793103448276	3.8262536528346	5.30535220379379	2.18512024105334e-05	0.000654020381975386	0.000517329045204657	HMMR/HYAL2/TGFB1/CEMIP/CEMIP2/IL1B/ITIH5/TNFAIP6/STAB2/HAS2/HAS3/HAS1	12
GO:0030574	collagen catabolic process	14/1475	38/13639	0.368421052631579	3.40670829616414	5.17324421179762	2.21212247485727e-05	0.000658297136483388	0.0005207119509782	MMP13/MMP1/CTSL/CTSB/MMP27/MMP28/MMP9/MMP14/ADAMTS14/MMP8/MMP3/FAP/MMP12/MMP11	14
GO:0002237	response to molecule of bacterial origin	59/1475	318/13639	0.185534591194969	1.71559748427673	4.49621529275992	2.23019255858815e-05	0.00065988211819254	0.000521965668900241	CXCL5/WNT5A/CXCL6/CX3CL1/MMP9/TNIP3/PLSCR4/ELANE/E2F1/FGFR2/LOXL1/MAOB/HAVCR2/MMP8/COL6A1/MMP3/SCARB1/HPGD/CCL28/CD68/CD24/SERPINE1/CTSG/PCSK1/ALPL/S100A14/SLC11A1/IL1B/LILRB1/TLR2/IL24/HCK/CXCL8/ACP5/LILRB2/CLDN1/CXCL13/CCL27/TREM2/IL36RN/SLC7A5/IL37/INAVA/SOD2/C5AR1/IL36G/GJB6/CYP1A1/SLPI/CCL2/FCAR/S100A7/HMGCS2/PPBP/NR4A1/S100A8/CSF3/IL6/LBP	59
GO:0018958	phenol-containing compound metabolic process	23/1475	85/13639	0.270588235294118	2.50206979062812	4.83725499149426	2.33292255747346e-05	0.000686356420602135	0.000542906798512514	WNT5A/CTSB/HDC/MAOB/CYP2E1/NT5DC2/CRYM/GATA3/ASIP/TPO/DUOX1/SLC16A10/TYRP1/DUOXA1/DCT/PMEL/ALDH2/TYR/CDH3/CYP1A1/MAOA/NR4A2/MOXD1	23
GO:0019221	cytokine-mediated signaling pathway	80/1475	471/13639	0.169851380042463	1.57057828637231	4.38832650002187	2.5330396712738e-05	0.000741021436037046	0.000586146735707781	P4HB/CCL7/WNT5A/IL11RA/EGFR/IL7R/NTRK2/INHBA/CX3CL1/LIFR/HIF1A/IL17RE/SPHK1/FGFR2/LAPTM5/RHEX/AIM2/IL20RB/MMP8/CCR1/SLIT3/FCER1G/TNFRSF25/JAK3/CD24/MST1R/PXDN/CCL11/SPI1/LEPR/CTSG/DDR1/LILRA5/CCRL2/CNTFR/GREM2/KIT/IL1B/CCL14/LILRB1/CD300LF/CEBPA/CCL21/DUOX1/HCK/IL11/IL22RA1/LILRB2/LILRB4/IL20RA/OSM/NTRK3/LILRA6/MMP12/CXCR4/TREM2/IL36RN/ACKR4/FGFR3/PYDC1/IL37/LILRB3/CARD14/IL36G/ARG1/EPHA1/KRT8/CC…	80
GO:0030856	regulation of epithelial cell differentiation	31/1475	133/13639	0.233082706766917	2.15526443226711	4.66205076206266	2.62741089707267e-05	0.000764310877811364	0.000604568645801878	S1PR3/BMP4/FRZB/MMP9/SPRED3/OSR1/PKP1/BMP7/PTCH2/SIX2/CDKN2B/MSX2/CD24/SERPINE1/GATA3/IL1B/CDKN1C/LEF1/GRHL1/TMEM100/SFN/SOX9/ESRP1/SULT2B1/FOXN1/TP63/ABCA12/OVOL2/AQP3/ALOX15B/SFRP4	31
GO:0072028	nephron morphogenesis	20/1475	69/13639	0.289855072463768	2.68022598870057	4.87231621990639	2.64926925736889e-05	0.000766364034338332	0.000606192689233894	BMP4/TGFB1/WNT11/OSR1/MAGED1/IRX1/HS3ST3A1/BMP7/SIX2/GREM1/WNT2B/GATA3/KIF26B/GPC3/IRX2/HOXD11/SOX9/WNT4/CTNNBIP1/TACSTD2	20
GO:2000146	negative regulation of cell motility	54/1475	285/13639	0.189473684210526	1.75202140945584	4.46765980973871	2.69238755552118e-05	0.000774510153471592	0.000612636256054556	EMILIN1/CALR/TIMP1/ENG/APOD/HYAL2/TGFBR3/BMP4/TGFB1/CX3CL1/RGN/MMP28/PODN/KLF4/CDH11/ADAMTS9/HMOX1/SLAMF8/SFRP1/TMIGD3/CCN3/IGFBP5/GREM1/ANGPT2/CCL28/LIMCH1/THY1/SULF1/SERPINE1/KANK1/GATA3/IL24/SLURP1/CCL21/TNFAIP6/CYP1B1/THBS1/WNT4/KRT16/CXCL13/CDH1/CD300A/DSG3/JUP/NGFR/EPHA1/TACSTD2/COL3A1/CCL2/EPPK1/CLDN3/HAS1/ALOX15B/ADIPOQ	54
GO:0048545	response to steroid hormone	54/1475	286/13639	0.188811188811189	1.74589546047173	4.43919991589106	2.97808031537157e-05	0.000851961318949945	0.000673900000413538	CALR/TACR1/TYMS/PCNA/CALCOCO1/NR3C2/EGFR/SCNN1B/CRY2/TGFB1/INHBA/SCNN1D/AQP1/SPP1/ABCA3/FAM107A/SFRP1/DDIT4/MAOB/SLIT3/RXRG/BCHE/AXIN2/TXNIP/AR/PCSK1/CLDN4/ATP1A2/ALPL/SCNN1A/TLR2/DSG1/SOX10/CYP1B1/THBS1/CYBB/AKR1C3/CLDN1/HSD11B2/LMO3/TP63/IL1RN/SCGB2A2/ACSBG1/HSPA1B/CDO1/FOSB/COL1A1/HMGCS2/GHR/PTGDS/SCGB2A1/ADIPOQ/IL6	54
GO:1905954	positive regulation of lipid localization	24/1475	92/13639	0.260869565217391	2.41220338983051	4.73263210318523	3.02569574696163e-05	0.000860827064712491	0.000680912790712997	ERFE/ABCA5/PLIN3/SPP1/ABCA3/PLA2R1/ABCA8/ECRG4/SCARB1/CETP/IL1B/C3/MSR1/LIPG/TREM2/CIDEA/ACACB/ABCA12/PLA2G3/RETN/CES1/TNFSF11/PLIN5/ADIPOQ	24
GO:0002685	regulation of leukocyte migration	44/1475	218/13639	0.201834862385321	1.86632250038874	4.49002284078846	3.07315502305171e-05	0.000869551732752009	0.000687813988765845	EMILIN1/CALR/TACR1/CCL7/XG/WNT5A/ITGB3/APOD/PGF/TGFB1/CX3CL1/MMP28/HMOX1/ELANE/SLAMF8/MMP14/CCN3/PERP/GREM1/CCR1/CCL28/THY1/PDGFD/SERPINE1/THBS4/S100A14/CCL20/CCL21/PLA2G7/CXCL8/TNFAIP6/ADAM8/THBS1/CXCL13/TREM2/VEGFD/FPR2/CD300A/C5AR1/CCL3/CCL2/S100A7/IL6/LBP	44
GO:0030879	mammary gland development	28/1475	116/13639	0.241379310344828	2.23198129748685	4.64012556470066	3.24185187347707e-05	0.000912299402220883	0.000721627324925587	APLN/WNT5A/NME1/BMP4/TGFB1/HIF1A/FGFR2/IGFBP5/PERP/LRP5/MSX2/GATA3/CCL11/AR/DDR1/LEF1/IQGAP3/SOX9/WNT4/IRS2/IRF6/ATP2C2/SOSTDC1/WNT2/ELF3/CDO1/TNFSF11/FASN	28
GO:0090183	regulation of kidney development	12/1475	30/13639	0.4	3.69871186440678	5.15272762551721	3.28503341737509e-05	0.0009194542181172	0.000727286772518149	BMP4/TGFB1/OSR1/MAGED1/SIX2/GREM1/WNT2B/GATA3/SOX9/WNT4/TACSTD2/ADIPOQ	12
GO:0050886	endocrine process	20/1475	70/13639	0.285714285714286	2.64193704600484	4.79584068808108	3.33643884334613e-05	0.000928821523163778	0.000734696295385388	TACR1/CMA1/CRY2/INHBA/AQP1/SPP1/CTSZ/AGTR1/ECRG4/AVPR2/GATA3/CTSG/IL1B/HSD11B2/CPA3/CRHBP/CORIN/TRPV6/C1QTNF3/RETN	20
GO:0032496	response to lipopolysaccharide	56/1475	302/13639	0.185430463576159	1.71463463912897	4.37312213241806	3.6338397673505e-05	0.0010011365782183	0.000791897384856462	CXCL5/WNT5A/CXCL6/CX3CL1/MMP9/TNIP3/PLSCR4/ELANE/E2F1/FGFR2/LOXL1/MAOB/HAVCR2/MMP8/COL6A1/MMP3/SCARB1/HPGD/CCL28/CD68/SERPINE1/CTSG/PCSK1/ALPL/S100A14/SLC11A1/IL1B/LILRB1/TLR2/IL24/HCK/CXCL8/ACP5/LILRB2/CLDN1/CXCL13/CCL27/TREM2/IL36RN/SLC7A5/IL37/SOD2/IL36G/GJB6/CYP1A1/SLPI/CCL2/FCAR/S100A7/HMGCS2/PPBP/NR4A1/S100A8/CSF3/IL6/LBP	56
GO:0045787	positive regulation of cell cycle	54/1475	288/13639	0.1875	1.73377118644068	4.38261324976299	3.634872087776e-05	0.0010011365782183	0.000791897384856462	AURKA/CHEK1/CCNB1/CALR/DLGAP5/CDCA5/CDC20/FEN1/CDCA8/BIRC5/UBE2C/RRM2/CDC25A/SKA1/CDC6/BUB1/CDK1/NCAPH/SKA3/NCAPG/WNT5A/MAD2L1/RAD51AP1/KIF23/AURKB/EGFR/CDC25C/TGFB1/SPAG5/PSRC1/EIF4EBP1/RACGAP1/NUSAP1/CCNE1/KNL1/SPHK1/FGFR2/MRGPRX2/NDC80/LRP5/MSX2/BTC/TGM1/FAM83D/SOX15/IL1B/LEF1/SMOC2/PKP3/WNT4/PTK6/OVOL1/TP63/CYP1A1	54
GO:0051896	regulation of phosphatidylinositol 3-kinase/protein kinase B signal transduction	46/1475	233/13639	0.197424892703863	1.82554448243253	4.42590389750019	3.65758263432055e-05	0.00100206152806941	0.000792629018665624	CEP55/ERFE/ENG/FN1/MYDGF/EGFR/NTRK2/HYAL2/TGFB1/CX3CL1/UNC5B/RCN3/CAVIN3/AIM2/IGFBP5/PLXNB1/RAPGEF3/PRR5L/MMP3/RELN/HPSE/PDGFD/MST1R/GATA3/DDR1/ERBB3/KIT/TMEM100/WNT16/CCL21/PIK3IP1/SERPINA12/ADAM8/THBS1/AKR1C3/AKR1C2/OSM/IRS2/NTRK3/FAM110C/MYOC/TREM2/FGFR3/CCL3/TNFSF11/CSF3	46
GO:0003073	regulation of systemic arterial blood pressure	21/1475	76/13639	0.276315789473684	2.5550312221231	4.73370485170524	3.71551875374814e-05	0.00101257663720568	0.000800946452677785	CYP4F12/TACR1/ENG/CMA1/MANF/CTSZ/AGTR1/ADRB2/AVPR2/CORO2B/SLC2A5/NCALD/AR/CTSG/POSTN/HSD11B2/CPA3/KLK1/CORIN/SOD2/IER3	21
GO:0051702	biological process involved in interaction with symbiont	11/1475	26/13639	0.423076923076923	3.91209908735332	5.17546108528982	3.76688633891875e-05	0.00101900173571506	0.000806028695018867	GAPDH/FN1/SCNN1B/CXCL6/ELANE/TREM1/CTSG/DEFB103A/CYSRT1/ARG1/DCD	11
GO:0000022	mitotic spindle elongation	7/1475	11/13639	0.636363636363636	5.88431432973806	5.64309072778925	3.798133159386e-05	0.00101900173571506	0.000806028695018867	KIF4A/CDCA8/BIRC5/KIF23/AURKB/RACGAP1/PRC1	7
GO:0048251	elastic fiber assembly	7/1475	11/13639	0.636363636363636	5.88431432973806	5.64309072778925	3.798133159386e-05	0.00101900173571506	0.000806028695018867	TNXB/EMILIN1/FBLN5/MFAP4/LTBP4/MYH11/COL3A1	7
GO:0002274	myeloid leukocyte activation	44/1475	220/13639	0.2	1.84935593220339	4.42256409604509	3.87273074997121e-05	0.00103365978470881	0.000817623187636352	MAPT/FN1/DYSF/WNT5A/SCNN1B/HYAL2/CXCL6/TGFB1/CX3CL1/CD93/SPHK1/CLU/MRGPRX2/FCER1A/SLC18A2/HAVCR2/MMP8/FCER1G/LCP2/ADGRE2/SPI1/CTSG/SLC11A1/KIT/TLR2/CD300LF/CEBPA/CXCL8/RORA/THBS1/LILRB4/FCGR3A/TREM2/CD300A/C5AR1/PLA2G3/PLA2G2A/CCL3/FCAR/HAMP/PTGDS/IL6/S100A12/LBP	44
GO:0030336	negative regulation of cell migration	52/1475	275/13639	0.189090909090909	1.74848197226502	4.36629028286738	3.98665995455431e-05	0.00105861155100935	0.000837359993693432	EMILIN1/CALR/TIMP1/ENG/APOD/HYAL2/TGFBR3/BMP4/TGFB1/CX3CL1/MMP28/PODN/KLF4/CDH11/ADAMTS9/HMOX1/SLAMF8/SFRP1/TMIGD3/CCN3/IGFBP5/GREM1/ANGPT2/CCL28/LIMCH1/THY1/SULF1/SERPINE1/KANK1/IL24/SLURP1/CCL21/TNFAIP6/CYP1B1/THBS1/WNT4/KRT16/CXCL13/CDH1/CD300A/DSG3/JUP/NGFR/EPHA1/TACSTD2/COL3A1/CCL2/EPPK1/CLDN3/HAS1/ALOX15B/ADIPOQ	52
GO:0060443	mammary gland morphogenesis	14/1475	40/13639	0.35	3.23637288135593	4.93234985174473	4.31155468705711e-05	0.0011390423555909	0.000900980627676649	WNT5A/BMP4/TGFB1/FGFR2/IGFBP5/PERP/LRP5/MSX2/CCL11/AR/DDR1/WNT4/SOSTDC1/ELF3	14
GO:1902850	microtubule cytoskeleton organization involved in mitosis	35/1475	162/13639	0.216049382716049	1.99776103787403	4.44857156452188	4.55739524524961e-05	0.00119787779593414	0.000947519364107199	MYBL2/AURKA/UHRF1/CCNB1/DLGAP5/CDC20/TPX2/SPC25/KIF4A/CDCA8/PLK1/BIRC5/KIF11/KIFC1/CDK1/NEK6/MAD2L1/KIF23/AURKB/NEK2/STMN1/RCC1/MAP1S/PSRC1/RACGAP1/NUSAP1/NUF2/TTK/TACC3/NDC80/PRC1/TACC2/CENPA/CHMP4C/HSPA1B	35
GO:0071466	cellular response to xenobiotic stimulus	32/1475	143/13639	0.223776223776224	2.06920943463316	4.47570458636925	4.63565045575277e-05	0.00120931694652033	0.000956567713384683	GSTM2/CYP4F12/GSTO1/PCNA/ITGB3/EGFR/E2F1/CYP3A5/AIM2/SMOX/AADAC/CYP2E1/BCHE/AOX1/ALDH3A1/EPHX1/IL1B/RORC/SOX10/RORA/CYP1B1/CXCR4/CRHBP/ALDH2/CYP1A1/GSTO2/GSTA3/AKR1C1/FMO2/GLYAT/ADIPOQ/S100A12	32
GO:0072078	nephron tubule morphogenesis	19/1475	66/13639	0.287878787878788	2.66195172059579	4.71287145224114	4.64762596287264e-05	0.00120931694652033	0.000956567713384683	BMP4/TGFB1/WNT11/OSR1/MAGED1/IRX1/HS3ST3A1/SIX2/GREM1/WNT2B/GATA3/KIF26B/GPC3/IRX2/HOXD11/SOX9/WNT4/CTNNBIP1/TACSTD2	19
GO:0072006	nephron development	31/1475	137/13639	0.226277372262774	2.09233700358778	4.47456710036086	4.83543516107259e-05	0.00125161549488923	0.000990025795493891	ITGB3/BMP4/TGFB1/WNT11/AQP1/OSR1/GPR4/MAGED1/IRX1/HS3ST3A1/BMP7/NID1/SIX2/GREM1/ANGPT2/SULF1/PDGFD/WNT2B/CD24/GATA3/KIF26B/GPC3/IRX2/HOXD11/SOX9/WNT4/CTNNBIP1/KLF15/SERPINB7/TACSTD2/ADIPOQ	31
GO:0097305	response to alcohol	44/1475	222/13639	0.198198198198198	1.83269506794931	4.35579986547101	4.85853060009145e-05	0.00125161549488923	0.000990025795493891	RAD51/TACR1/CCL7/TYMS/CDK1/ADCY2/SCNN1B/TGFBR3/TGFB1/INHBA/SCNN1D/P2RY6/FGFR2/SFRP1/EFNA5/MAOB/SLIT3/HPGD/TNC/GATA3/SCNN1A/CCL21/CYP1B1/CYBB/AKR1C3/CLDN1/AKR1C2/ADRA2A/SLC2A4/CDH1/CRHBP/SOD2/JUP/ADCY5/CCL3/CES1/CDO1/CLDN3/FOSB/HMGCS2/GHR/S100A8/CSF3/ADIPOQ	44
GO:0090068	positive regulation of cell cycle process	45/1475	229/13639	0.196506550218341	1.81705277181556	4.34196788967913	4.97936941497065e-05	0.0012763947935999	0.00100962617997138	AURKA/CCNB1/DLGAP5/CDCA5/CDC20/FEN1/CDCA8/BIRC5/UBE2C/RRM2/CDC25A/SKA1/CDC6/BUB1/CDK1/NCAPH/SKA3/NCAPG/WNT5A/MAD2L1/RAD51AP1/KIF23/AURKB/EGFR/CDC25C/TGFB1/SPAG5/RACGAP1/NUSAP1/CCNE1/KNL1/SPHK1/MRGPRX2/NDC80/LRP5/MSX2/BTC/FAM83D/SOX15/IL1B/LEF1/PKP3/WNT4/TP63/CYP1A1	45
GO:0045682	regulation of epidermis development	18/1475	61/13639	0.295081967213115	2.7285579327591	4.71155323338129	5.09989100732668e-05	0.0013008490461053	0.00102896945343573	BMP4/PKP1/PTCH2/MSX2/ELAPOR2/TMEM79/GRHL1/SFN/KRT2/ESRP1/SULT2B1/KRT10/TP63/ABCA12/OVOL2/AQP3/ALOX15B/SFRP4	18
GO:0002687	positive regulation of leukocyte migration	32/1475	144/13639	0.222222222222222	2.05483992467043	4.43113016971015	5.35342737493685e-05	0.0013576358128119	0.00107388769239314	CALR/TACR1/CCL7/XG/WNT5A/ITGB3/PGF/TGFB1/CX3CL1/MMP14/PERP/CCR1/THY1/PDGFD/SERPINE1/THBS4/S100A14/CCL20/CCL21/PLA2G7/CXCL8/ADAM8/THBS1/CXCL13/TREM2/VEGFD/FPR2/C5AR1/CCL3/S100A7/IL6/LBP	32
GO:0001822	kidney development	52/1475	278/13639	0.18705035971223	1.72961346177295	4.27985348521868	5.37495831646272e-05	0.0013576358128119	0.00107388769239314	GFRA1/OSR2/WNT5A/CENPF/ITGB3/HYAL2/BMP4/TGFB1/RGN/WNT11/MMP9/AQP1/OSR1/GPR4/MAGED1/IRX1/AGTR1/ROBO2/FGFR2/HS3ST3A1/SFRP1/BMP7/NID1/SIX2/GREM1/ANGPT2/HPGD/SULF1/PDGFD/WNT2B/CD24/GATA3/KIF26B/GPC3/CDKN1C/IRX2/HOXD11/SOX9/ZBTB16/WNT4/OVOL1/CTNNBIP1/KLF15/SERPINB7/TACSTD2/TFAP2A/EPCAM/HAS2/PTK7/LRP4/HMGCS2/ADIPOQ	52
GO:0031069	hair follicle morphogenesis	11/1475	27/13639	0.407407407407407	3.76720652856246	5.01182193979006	5.73798303992645e-05	0.00142159216175785	0.00112447705909614	FGFR2/IGFBP5/SNAI1/TMEM79/DSC1/SOSTDC1/NGFR/TP63/TGM3/FOXQ1/DLX3	11
GO:0042044	fluid transport	11/1475	27/13639	0.407407407407407	3.76720652856246	5.01182193979006	5.73798303992645e-05	0.00142159216175785	0.00112447705909614	SCNN1B/HYAL2/AQP1/PKP1/SLC5A1/AQP3/HAS2/AQP5/AQP7/SLC4A11/AQP9	11
GO:0055090	acylglycerol homeostasis	11/1475	27/13639	0.407407407407407	3.76720652856246	5.01182193979006	5.73798303992645e-05	0.00142159216175785	0.00112447705909614	SLC25A27/GPIHBP1/SCARB1/CETP/RORA/DGAT2/C1QTNF3/APOC2/MLXIPL/PNPLA2/ANGPTL4	11
GO:0070328	triglyceride homeostasis	11/1475	27/13639	0.407407407407407	3.76720652856246	5.01182193979006	5.73798303992645e-05	0.00142159216175785	0.00112447705909614	SLC25A27/GPIHBP1/SCARB1/CETP/RORA/DGAT2/C1QTNF3/APOC2/MLXIPL/PNPLA2/ANGPTL4	11
GO:0032964	collagen biosynthetic process	14/1475	41/13639	0.341463414634146	3.15743695742042	4.81754379551644	5.90072053762006e-05	0.00145023043314842	0.00114712988460908	EMILIN1/ENG/SERPINH1/BMP4/TGFB1/INHBA/RCN3/P3H4/COL5A1/CREB3L1/WNT4/SERPINB7/COL1A1/IL6	14
GO:0060485	mesenchyme development	52/1475	279/13639	0.186379928315412	1.72341413036875	4.25127312759208	5.92812387137795e-05	0.00145023043314842	0.00114712988460908	TNXB/HMGA2/SEMA6B/ENG/FN1/WNT5A/LOXL2/PDPN/TGFBR3/BMP4/TGFB1/FRZB/WNT11/SNAI2/SEMA7A/SPRED3/OSR1/HIF1A/SEMA3B/ROBO2/FGFR2/SFRP1/BMP7/NRP2/SIX2/SEMA3C/GREM1/ELL3/MSX2/GATA3/AXIN2/FAM83D/APLNR/SNAI1/ERBB3/IL1B/LEF1/TMEM100/WNT16/SOX10/SOX9/ADAM8/WNT4/ZNF750/WNT2/SEMA3G/OVOL2/HAS2/PTK7/SERPINB3/COL1A1/IL6	52
GO:0046850	regulation of bone remodeling	15/1475	46/13639	0.326086956521739	3.01525423728814	4.76742915263563	5.96560606915052e-05	0.00145023043314842	0.00114712988460908	ITGB3/EGFR/SPP1/SFRP1/GREM1/LEPR/TMEM119/ADAM8/IL20RA/SIGLEC15/HAMP/TNFSF11/PDK4/TF/IL6	15
GO:0050832	defense response to fungus	15/1475	46/13639	0.326086956521739	3.01525423728814	4.76742915263563	5.96560606915052e-05	0.00145023043314842	0.00114712988460908	GAPDH/COTL1/TGFB1/ELANE/SPI1/CTSG/RNASE7/IL36RN/ARG1/DCD/S100A9/HAMP/CLEC4E/S100A8/S100A12	15
GO:0006641	triglyceride metabolic process	22/1475	84/13639	0.261904761904762	2.42177562550444	4.55149525269856	5.99864985211709e-05	0.00145144901561973	0.00114809378133731	TNXB/LPIN3/RGN/GPIHBP1/AADAC/SCARB1/CETP/GK/APOBR/C3/SERPINA12/LIPG/PNLIPRP3/DGAT2/APOC2/PNPLA1/THRSP/PLAAT3/CIDEC/PLIN5/LIPE/PNPLA2	22
GO:0061326	renal tubule development	23/1475	90/13639	0.255555555555556	2.363065913371	4.5177026025418	6.23777208406917e-05	0.00150228762099117	0.0011883070344731	COL4A1/BMP4/TGFB1/WNT11/AQP1/OSR1/MAGED1/IRX1/HS3ST3A1/SIX2/LGR5/GREM1/WNT2B/CD24/GATA3/KIF26B/GPC3/IRX2/HOXD11/SOX9/WNT4/CTNNBIP1/TACSTD2	23
GO:0006721	terpenoid metabolic process	20/1475	73/13639	0.273972602739726	2.53336429068957	4.57418806365889	6.44972307461874e-05	0.00154343685889191	0.0012208560138945	EGFR/ALDH3A2/CYP3A5/DHRS3/CYP2E1/ADH1B/ALDH1A1/CYP1B1/AKR1C3/SDR16C5/RDH12/SDR9C7/DGAT2/CYP1A1/AKR1C1/RETSAT/HMGCS2/LIPE/RDH5/PNPLA2	20
GO:0061180	mammary gland epithelium development	18/1475	62/13639	0.290322580645161	2.68454893384363	4.62925084360945	6.46824639589696e-05	0.00154343685889191	0.0012208560138945	WNT5A/TGFB1/HIF1A/FGFR2/PERP/LRP5/MSX2/GATA3/CCL11/AR/DDR1/IQGAP3/WNT4/IRF6/ATP2C2/SOSTDC1/WNT2/TNFSF11	18
GO:0010742	macrophage derived foam cell differentiation	12/1475	32/13639	0.375	3.46754237288136	4.86621802865884	6.97925205451119e-05	0.00163584217999662	0.00129394847072978	ABCA5/WNT5A/ITGB3/ITGAV/TGFB1/AGTR1/CETP/MSR1/PLA2G3/PLA2G2A/ALOX15B/ADIPOQ	12
GO:0031638	zymogen activation	12/1475	32/13639	0.375	3.46754237288136	4.86621802865884	6.97925205451119e-05	0.00163584217999662	0.00129394847072978	ENO1/CLEC3B/CTSL/PLAU/CTSZ/MMP14/PLAUR/SERPINE1/DHCR24/THBS1/KLK1/PRSS3	12
GO:0045684	positive regulation of epidermis development	12/1475	32/13639	0.375	3.46754237288136	4.86621802865884	6.97925205451119e-05	0.00163584217999662	0.00129394847072978	BMP4/PKP1/PTCH2/ELAPOR2/TMEM79/SFN/KRT2/SULT2B1/KRT10/OVOL2/ALOX15B/SFRP4	12
GO:0044772	mitotic cell cycle phase transition	69/1475	403/13639	0.1712158808933	1.58319552508727	4.1382952663841	6.98186793702689e-05	0.00163584217999662	0.00129394847072978	AURKA/TRIP13/CHEK1/CCNB1/MELK/DLGAP5/CDCA5/CDC20/FOXM1/SPC25/CCNA2/CDCA8/PLK1/BIRC5/UBE2C/SPC24/RRM2/CDC25A/SKA1/CDC6/BUB1/BCAT1/CDK1/ORC1/SKA3/CCNB2/NEK6/MAD2L1/CENPF/PKMYT1/CLSPN/ACTB/BUB1B/AURKB/CDKN3/UBE2S/EGFR/ZWINT/RCC1/ANLN/CDC25C/TGFB1/INHBA/EIF4EBP1/MRNIP/KLF4/NUF2/TTK/CCNE1/TACC3/KNL1/E2F1/FAM107A/NES/CKS2/NFIA/TPD52L1/BID/ID4/CCNF/CDKN2B/NDC80/CDKN1C/IQGAP3/CHMP4C/FHL1/CYP1A1/CCL2/IER3	69
GO:0001655	urogenital system development	17/1475	57/13639	0.298245614035088	2.75781147784716	4.63085313897959	7.05945549911386e-05	0.00164657029614466	0.00130243439293751	OSR2/WNT5A/BMP4/WNT11/OSR1/FGFR2/SFRP1/BMP7/ID4/SULF1/TNC/AR/SOX9/SERPINB5/PSAPL1/TP63/ALOX15B	17
GO:0006631	fatty acid metabolic process	61/1475	345/13639	0.176811594202899	1.63493785310734	4.15954739361512	7.11811778654618e-05	0.0016528077981496	0.00130736824675247	GSTM2/TNXB/CYP4F12/ERFE/FAAH/ECHDC2/LPIN3/HSD17B8/ALDH3A2/PLA2G4B/PLP1/ACBD4/ACADSB/RGN/HPGDS/LTC4S/CYP4B1/ACOX2/ELOVL7/CYP2E1/NUDT7/HPGD/EPHX1/IL1B/PTGIS/C3/SOX9/LIPG/CYP1B1/THEM5/PLA2G4F/AKR1C3/AKR1C2/IRS2/ACADL/TYRP1/PNLIPRP3/PLA2G2F/ALOX12B/PLA2G4D/ACACB/ACSM5/ALOXE3/APOC2/PLA2G3/CYP1A1/AKR1C1/MLXIPL/ECHDC3/ACSBG1/ATP6V1B1/PRKAR2B/CES1/FASN/PDK4/FMO2/PTGDS/PLIN5/ALOX15B/ELOVL4/ADIPOQ	61
GO:0072088	nephron epithelium morphogenesis	19/1475	68/13639	0.279411764705882	2.58365902293121	4.55872461628511	7.29018106742571e-05	0.00168520346281832	0.00133299316416135	BMP4/TGFB1/WNT11/OSR1/MAGED1/IRX1/HS3ST3A1/SIX2/GREM1/WNT2B/GATA3/KIF26B/GPC3/IRX2/HOXD11/SOX9/WNT4/CTNNBIP1/TACSTD2	19
GO:0051384	response to glucocorticoid	26/1475	109/13639	0.238532110091743	2.20565386409579	4.40068355664442	7.5814817907209e-05	0.00174475167610457	0.00138009570281614	TYMS/PCNA/EGFR/TGFB1/AQP1/ABCA3/FAM107A/DDIT4/MAOB/SLIT3/BCHE/AXIN2/PCSK1/ALPL/CYP1B1/CLDN1/HSD11B2/IL1RN/ACSBG1/CDO1/FOSB/HMGCS2/GHR/PTGDS/ADIPOQ/IL6	26
GO:0060562	epithelial tube morphogenesis	53/1475	289/13639	0.183391003460208	1.69577620080934	4.16304404285937	7.8744702889176e-05	0.00180415960867324	0.00142708727965433	PFN1/ENG/WNT5A/COL4A1/BMP4/TGFB1/RGMA/WNT11/OSR1/HIF1A/MAGED1/MTHFD1L/IRX1/CTSZ/MMP14/VASP/FGFR2/HS3ST3A1/MICAL2/SFRP1/BMP7/SIX2/LGR5/PERP/ADAMTS12/GREM1/LRP5/MSX2/WNT2B/TNC/GATA3/CCL11/AR/APLNR/DDR1/KIF26B/GPC3/LEF1/IRX2/ESRP2/HOXD11/SOX9/WNT4/ITGAX/CXCR4/SOSTDC1/GRHL3/WNT2/GRHL2/CTNNBIP1/TACSTD2/OVOL2/PTK7	53
GO:0006575	modified amino acid metabolic process	34/1475	160/13639	0.2125	1.9649406779661	4.27528348355734	8.24870312618504e-05	0.00187638898583431	0.00148422059805275	GSTM2/P4HB/GSTO1/TYMS/MTHFD2/CTSB/SHMT2/HPGDS/MTHFD1L/GSTM5/PRODH/GATM/CRYM/GATA3/ABHD12B/PLOD2/TPO/CKMT1B/BBOX1/DUOX1/SLC16A10/ACADL/BHMT2/DUOXA1/PLA2G2F/CKMT1A/GGT6/SHMT1/CKMT2/SOD2/PLA2G3/GSTO2/GSTA3/ALDH1L1	34
GO:1901993	regulation of meiotic cell cycle phase transition	7/1475	12/13639	0.583333333333333	5.39395480225989	5.30248230431539	8.26219947412559e-05	0.00187638898583431	0.00148422059805275	CDC25A/PKMYT1/ZWINT/CDC25C/TTK/KNL1/OVOL1	7
GO:0061036	positive regulation of cartilage development	11/1475	28/13639	0.392857142857143	3.63266343825666	4.85581897946204	8.53184932375785e-05	0.00192916662875188	0.00152596762669464	RUNX2/WNT5A/LOXL2/BMP4/BMP1/PRKG2/ZNF219/SOX9/ZBTB16/MUSTN1/PKDCC	11
GO:0007162	negative regulation of cell adhesion	49/1475	262/13639	0.187022900763359	1.72935955492302	4.15093665935859	8.75867340638711e-05	0.00197181302656005	0.00155970085713752	TGFBI/APOD/IL4I1/BMP4/TGFB1/CX3CL1/SNAI2/KLF4/MMP14/FAM107A/LAPTM5/EFNA5/PLXNB1/IL20RB/HAVCR2/CORO2B/ANGPT2/CCL28/JAK3/FGL2/TNC/SERPINE1/KANK1/SPI1/CTSG/DAPL1/ERBB3/LILRB1/CCL21/POSTN/CYP1B1/THBS1/LILRB2/CDSN/LILRB4/MYOC/MMP12/PLA2G2F/CDH1/DTX1/CD300A/ARG1/ABCA12/TACSTD2/PLA2G2A/EPCAM/IL1RN/COL1A1/ADIPOQ	49
GO:0001657	ureteric bud development	22/1475	86/13639	0.255813953488372	2.36545526212061	4.42325655096723	8.79661663065609e-05	0.00197181302656005	0.00155970085713752	BMP4/TGFB1/WNT11/OSR1/MAGED1/ROBO2/FGFR2/HS3ST3A1/SFRP1/BMP7/SIX2/GREM1/WNT2B/GATA3/KIF26B/GPC3/HOXD11/SOX9/WNT4/CTNNBIP1/TACSTD2/EPCAM	22
GO:0072171	mesonephric tubule morphogenesis	17/1475	58/13639	0.293103448275862	2.71026300409117	4.5451076194679	8.99192172227118e-05	0.00200690390853104	0.00158745768699443	BMP4/TGFB1/WNT11/OSR1/MAGED1/HS3ST3A1/SIX2/GREM1/WNT2B/GATA3/KIF26B/GPC3/HOXD11/SOX9/WNT4/CTNNBIP1/TACSTD2	17
GO:0043616	keratinocyte proliferation	16/1475	53/13639	0.30188679245283	2.79148065238248	4.55027243256199	9.75179311728242e-05	0.0021671581442613	0.0017142185235756	SNAI2/FGFR2/TGM1/SLURP1/WNT16/KLK8/SFN/KRT2/IRF6/SDR16C5/OVOL1/TP63/CDH3/OVOL2/HAS2/EPPK1	16
GO:0003180	aortic valve morphogenesis	12/1475	33/13639	0.363636363636364	3.36246533127889	4.7314072187041	9.89532306327561e-05	0.00218033969453792	0.0017246451081391	EMILIN1/BMP4/TGFB1/SNAI2/CDH11/ROBO2/SLIT3/ELN/GATA3/AXIN2/SNAI1/SOX9	12
GO:0090077	foam cell differentiation	12/1475	33/13639	0.363636363636364	3.36246533127889	4.7314072187041	9.89532306327561e-05	0.00218033969453792	0.0017246451081391	ABCA5/WNT5A/ITGB3/ITGAV/TGFB1/AGTR1/CETP/MSR1/PLA2G3/PLA2G2A/ALOX15B/ADIPOQ	12
GO:0090231	regulation of spindle checkpoint	10/1475	24/13639	0.416666666666667	3.85282485875706	4.87085336670938	9.98595552892248e-05	0.00219098634443901	0.00173306659067963	CCNB1/CDCA8/BIRC5/SKA1/SKA3/MAD2L1/AURKB/ZWINT/KNL1/NDC80	10
GO:0016101	diterpenoid metabolic process	18/1475	64/13639	0.28125	2.60065677966102	4.46942273449341	0.000102087880832573	0.0022304263584433	0.00176426357681342	EGFR/ALDH3A2/CYP3A5/DHRS3/ADH1B/ALDH1A1/CYP1B1/AKR1C3/SDR16C5/RDH12/SDR9C7/DGAT2/CYP1A1/AKR1C1/RETSAT/LIPE/RDH5/PNPLA2	18
GO:0038065	collagen-activated signaling pathway	15/1475	48/13639	0.3125	2.8896186440678	4.56669729506268	0.000103460782804266	0.00224150599732423	0.00177302755292402	EGFR/NTRK2/COL4A1/OSCAR/COL4A2/COL4A6/FGFR2/COL4A5/MST1R/DDR1/KIT/NTRK3/FGFR3/EPHA1/COL1A1	15
GO:0045778	positive regulation of ossification	15/1475	48/13639	0.3125	2.8896186440678	4.56669729506268	0.000103460782804266	0.00224150599732423	0.00177302755292402	TACR1/OSR2/WNT5A/BMP4/FAM20C/OSR1/BMP7/ADRB2/CCN3/FBN2/TMEM119/ZBTB16/WNT4/TFAP2A/PKDCC	15
GO:0016042	lipid catabolic process	53/1475	292/13639	0.181506849315068	1.67835384258184	4.08027122311163	0.000104011244213704	0.00224404259391066	0.00177503399664702	CYP4F12/FAAH/ECHDC2/PNPLA7/PLA2G6/LPIN3/PLPP3/PLA2G4B/SPP1/PLCB4/SPHK1/GPIHBP1/ACOX2/AADAC/NUDT7/SCARB1/HPGD/ABHD12B/ENDOU/IL1B/PLA2G7/CYP39A1/LIPG/CYP1B1/PLA2G4F/AKR1C3/IRS2/ADRA2A/ACADL/ALDH3B2/PLCH2/PNLIPRP3/PLA2G4E/PLA2G2F/ACER1/LIPM/PLA2G4D/CIDEA/ACACB/LIPK/APOC2/PNPLA1/PLA2G2A/PLAAT3/CIDEC/CES1/SGPP2/PLIN1/PLIN5/PLPP2/LIPE/ADIPOQ/PNPLA2	53
GO:0046189	phenol-containing compound biosynthetic process	13/1475	38/13639	0.342105263157895	3.16337198929527	4.65019031987563	0.000105627871225999	0.00225649447986001	0.00178488341792915	WNT5A/HDC/NT5DC2/GATA3/ASIP/TYRP1/DCT/PMEL/ALDH2/TYR/CDH3/NR4A2/MOXD1	13
GO:0072163	mesonephric epithelium development	22/1475	87/13639	0.252873563218391	2.3382661211767	4.36047259174956	0.000105895743261101	0.00225649447986001	0.00178488341792915	BMP4/TGFB1/WNT11/OSR1/MAGED1/ROBO2/FGFR2/HS3ST3A1/SFRP1/BMP7/SIX2/GREM1/WNT2B/GATA3/KIF26B/GPC3/HOXD11/SOX9/WNT4/CTNNBIP1/TACSTD2/EPCAM	22
GO:0072164	mesonephric tubule development	22/1475	87/13639	0.252873563218391	2.3382661211767	4.36047259174956	0.000105895743261101	0.00225649447986001	0.00178488341792915	BMP4/TGFB1/WNT11/OSR1/MAGED1/ROBO2/FGFR2/HS3ST3A1/SFRP1/BMP7/SIX2/GREM1/WNT2B/GATA3/KIF26B/GPC3/HOXD11/SOX9/WNT4/CTNNBIP1/TACSTD2/EPCAM	22
GO:0043270	positive regulation of monoatomic ion transport	34/1475	162/13639	0.209876543209877	1.94068215107763	4.19408225987027	0.000106760269119937	0.00226559292419276	0.00179208027241447	GSTM2/GSTO1/FXYD1/TRPV2/CAPN3/SCN4B/PLP1/CX3CL1/P2RY6/ANK2/F2RL3/MCHR1/DMD/GPD1L/CCR1/THY1/PKP2/ANK3/CEMIP/APLNR/LILRA5/CNTN1/WNK2/FXYD3/PRSS8/FHL1/ADRA2A/ATP2C2/TRPV3/TREM2/CCL3/CCL2/KCNIP2/STAC2	34
GO:0072677	eosinophil migration	9/1475	20/13639	0.45	4.16105084745763	4.92614302752109	0.000109187890846606	0.00230765264817846	0.00182534944482983	CCL7/CX3CL1/CCL11/SCG2/CCL21/ADAM8/CD300A/CCL3/CCL2	9
GO:1901991	negative regulation of mitotic cell cycle phase transition	35/1475	169/13639	0.207100591715976	1.91501353926386	4.16792813609065	0.000112671995786291	0.00237160810642852	0.00187593810699384	TRIP13/CHEK1/CCNB1/CDC20/SPC25/CDCA8/PLK1/BIRC5/SPC24/SKA1/CDC6/BUB1/CDK1/ORC1/SKA3/MAD2L1/CENPF/PKMYT1/CLSPN/BUB1B/AURKB/ZWINT/INHBA/MRNIP/KLF4/NUF2/TTK/KNL1/FAM107A/CDKN2B/NDC80/CHMP4C/FHL1/CCL2/IER3	35
GO:0002688	regulation of leukocyte chemotaxis	27/1475	118/13639	0.228813559322034	2.11578856650388	4.23888516782454	0.000118833581637446	0.00249117524582468	0.00197051551737184	CALR/CCL7/WNT5A/PGF/MMP28/SLAMF8/CCN3/PERP/GREM1/CCR1/SERPINE1/THBS4/S100A14/CCL21/PLA2G7/CXCL8/TNFAIP6/THBS1/CXCL13/VEGFD/FPR2/C5AR1/CCL3/CCL2/S100A7/IL6/LBP	27
GO:0031099	regeneration	34/1475	163/13639	0.208588957055215	1.9287761256109	4.1539139122859	0.000121162589496897	0.00252975761457634	0.00200103410752303	AURKA/CCNA2/TYMS/PCNA/CDK1/CAPN3/APOD/EGFR/TGFBR3/TGFB1/RGN/RGMA/KLF4/SPP1/PTPRF/CCN3/NNMT/ANGPT2/COL6A1/MATN2/THY1/TNC/PTPN3/PTPRS/SOX15/POSTN/CLDN1/KLF5/HOPX/SLC7A5/EPPK1/MUSTN1/MYMX/IL6	34
GO:0006066	alcohol metabolic process	54/1475	301/13639	0.179401993355482	1.65889070330537	4.02517177399316	0.000123170650766527	0.00256135594244608	0.00202602833283684	ABCA5/EPHX2/SCNN1B/ALDH3A2/PLPP3/ALDH1B1/P2RY6/SPHK1/CYP3A5/PPIP5K1/PRKG2/DHRS3/TM7SF2/SPTLC3/SCARB1/LRP5/CETP/ADH1B/ALDH1A1/LEPR/GK/APOBR/SPTSSB/DEGS2/CEBPA/DHCR24/CYP39A1/SERPINA12/CYP1B1/WNT4/AKR1C3/AKR1C2/HSD11B2/ACADL/ALDH3B2/SDR16C5/RDH12/LCAT/SDR9C7/SULT2B1/ACER1/ALDH2/DGAT2/CYP1A1/AKR1C1/CES1/RETSAT/SGPP2/MOXD1/HMGCS2/PLPP2/LIPE/RDH5/PNPLA2	54
GO:0060603	mammary gland duct morphogenesis	11/1475	29/13639	0.379310344827586	3.50739918176505	4.70680887450637	0.000124104059854106	0.00257044328769825	0.0020332164079677	WNT5A/TGFB1/FGFR2/PERP/LRP5/MSX2/CCL11/AR/DDR1/WNT4/SOSTDC1	11
GO:0048754	branching morphogenesis of an epithelial tube	29/1475	131/13639	0.221374045801527	2.04699702419459	4.19294066465288	0.000126382433337719	0.00259915501885929	0.00205592734003812	ENG/WNT5A/COL4A1/BMP4/TGFB1/MAGED1/CTSZ/MMP14/FGFR2/HS3ST3A1/BMP7/SIX2/GREM1/LRP5/MSX2/WNT2B/TNC/CCL11/AR/DDR1/GPC3/LEF1/ESRP2/HOXD11/SOX9/WNT4/WNT2/CTNNBIP1/TACSTD2	29
GO:0006805	xenobiotic metabolic process	22/1475	88/13639	0.25	2.31169491525424	4.29854666627664	0.000126996179948127	0.00259915501885929	0.00205592734003812	GSTM2/CYP4F12/GSTO1/CYP3A5/SMOX/AADAC/CYP2E1/BCHE/AOX1/ALDH3A1/EPHX1/RORC/RORA/CYP1B1/ALDH2/CYP1A1/GSTO2/GSTA3/AKR1C1/FMO2/GLYAT/S100A12	22
GO:0071677	positive regulation of mononuclear cell migration	22/1475	88/13639	0.25	2.31169491525424	4.29854666627664	0.000126996179948127	0.00259915501885929	0.00205592734003812	CALR/CCL7/WNT5A/ITGB3/TGFB1/CX3CL1/MMP14/CCR1/PDGFD/SERPINE1/S100A14/CCL20/CCL21/PLA2G7/ADAM8/THBS1/CXCL13/TREM2/FPR2/C5AR1/CCL3/S100A7	22
GO:0043603	amide metabolic process	67/1475	397/13639	0.168765743073048	1.56053964052427	3.94691650992457	0.000137464766499655	0.0027943537820831	0.00221032924032554	GSTM2/P4HB/GSTO1/PLA2G6/CTSL/MTHFD2/CMA1/NTRK2/PLPP3/CPE/HPGDS/CTSZ/SPHK1/SCG5/ABCA8/CLU/ELOVL7/NNMT/CERS4/TDO2/NUDT7/SPTLC3/PCSK2/GSTM5/GGTA1/BCHE/NPL/CTSG/PCSK1/PNP/SPTSSB/DEGS2/CEBPA/CYP4F22/PLA2G7/THEM5/PLA2G4E/ZNF750/ACER1/CERS3/TREM2/GGT6/ALOX12B/SHMT1/CORIN/PCSK1N/ACACB/SOD2/ACSM5/ALOXE3/DGAT2/ARG1/ABCA12/PNPLA1/GSTO2/GSTA3/LRP4/PLAAT3/ACSBG1/HAL/FASN/PDK4/PLAAT5/HMGCS2/PLPP2/GLYAT/ELOVL4	67
GO:0003044	regulation of systemic arterial blood pressure mediated by a chemical signal	12/1475	34/13639	0.352941176470588	3.26356929212363	4.60168754337957	0.00013799098999564	0.0027943537820831	0.00221032924032554	TACR1/CMA1/CTSZ/AGTR1/ADRB2/AVPR2/SLC2A5/CTSG/HSD11B2/CPA3/CORIN/SOD2	12
GO:0045598	regulation of fat cell differentiation	27/1475	119/13639	0.226890756302521	2.0980088306509	4.1891326755359	0.000138152678295341	0.0027943537820831	0.00221032924032554	WNT5A/TGFB1/FRZB/SNAI2/E2F1/FNDC5/SFRP1/BMP7/ID4/ADIRF/CCN4/LRP5/MSX2/CDS1/AXIN2/ZBTB7C/RORC/CEBPA/RORA/ZBTB16/KLF5/LMO3/SOD2/MMP11/WIF1/ADIPOQ/IL6	27
GO:0045444	fat cell differentiation	42/1475	218/13639	0.192660550458716	1.78148965946198	4.05034663101761	0.000138759282348661	0.0027957025836629	0.00221139614015416	HMGA2/GDF10/WNT5A/TGFB1/FRZB/SNAI2/KLF4/NEGR1/E2F1/FNDC5/SFRP1/BMP7/ID4/ADRB2/ADIRF/CCN4/NUDT7/LRP5/MSX2/CDS1/AXIN2/ZBTB7C/RORC/CEBPA/IL11/RORA/ZBTB16/KLF5/SLC2A4/LMO3/SOD2/ALOXE3/C1QTNF3/MMP11/RETN/NR4A2/WIF1/NR4A1/ADIPOQ/FFAR2/FABP4/IL6	42
GO:0030850	prostate gland development	14/1475	44/13639	0.318181818181818	2.94215716486903	4.4931844901764	0.000140972326481685	0.00281835794024002	0.00222931648990139	WNT5A/BMP4/FGFR2/SFRP1/BMP7/ID4/SULF1/TNC/AR/SOX9/SERPINB5/PSAPL1/TP63/ALOX15B	14
GO:0038063	collagen-activated tyrosine kinase receptor signaling pathway	14/1475	44/13639	0.318181818181818	2.94215716486903	4.4931844901764	0.000140972326481685	0.00281835794024002	0.00222931648990139	EGFR/NTRK2/COL4A1/COL4A2/COL4A6/FGFR2/COL4A5/MST1R/DDR1/KIT/NTRK3/FGFR3/EPHA1/COL1A1	14
GO:0097006	regulation of plasma lipoprotein particle levels	17/1475	60/13639	0.283333333333333	2.6199209039548	4.37893691134359	0.000142916796297864	0.00284624296627054	0.00225137349957486	ABCA5/HMOX1/AGTR1/GPIHBP1/SCARB1/CETP/MSR1/PLA2G7/LIPG/PNLIPRP3/LCAT/TREM2/DGAT2/APOC2/PLA2G3/PLA2G2A/ADIPOQ	17
GO:0034329	cell junction assembly	70/1475	420/13639	0.166666666666667	1.54112994350282	3.92247385699029	0.000145110730393011	0.00287641570463485	0.0022752400859373	LZTS1/MAPT/FN1/RAB13/ITGA5/WNT5A/ITGB3/ACTB/APOD/ARHGAP12/NTRK2/LAMA3/WNT11/SNAI2/CLDN11/ANK2/CDH11/NEGR1/PATJ/MMP14/FAM107A/ROBO2/MPP7/PCDH17/PKP1/SFRP1/GABRE/LSR/EFNA5/AMOT/PLXNB1/CORO2B/GREM1/FSCN1/RELN/ITGB4/LIMCH1/THY1/PKP2/SRPX2/PTPRS/APLNR/CLDN4/SLC12A5/SNAI1/IL1B/TLR2/PKP3/DSG1/THBS1/WNT4/CLDN1/CLSTN2/SPTBN2/POF1B/HOPX/MYOC/CRB3/CDH1/CAMSAP3/GRHL2/DSG3/JUP/GJB6/CDH3/SORBS1/LRP4/COL17A1/CL…	70
GO:0016331	morphogenesis of embryonic epithelium	29/1475	132/13639	0.21969696969697	2.031489470981	4.14672717067482	0.000145542857206321	0.00287641570463485	0.0022752400859373	PFN1/WNT5A/BMP4/TGFB1/RGMA/OSR1/HIF1A/MTHFD1L/IRX1/VASP/FGFR2/SFRP1/BMP7/GREM1/SULF1/WNT2B/GATA3/AR/IRX2/WNT16/SOX9/WNT4/GRHL3/WNT2/GRHL2/TP63/OVOL2/TFAP2A/PTK7	29
GO:1903046	meiotic cell cycle process	33/1475	158/13639	0.208860759493671	1.93128942287063	4.10001369232473	0.000147592234124202	0.00290582733192059	0.00229850463468989	AURKA/TRIP13/CALR/RAD51/CDC20/PLK1/SGO1/CDC25A/SKA1/NCAPH/SKA3/CCNB2/WNT5A/SUN1/PKMYT1/ASPM/TOP2A/RAD51AP1/ZWINT/RAD54L/CDC25C/NUF2/TTK/CCNE1/CATSPERZ/KNL1/CKS2/PTTG1/NDC80/MSX2/P3H4/WNT4/OVOL1	33
GO:0071674	mononuclear cell migration	40/1475	205/13639	0.195121951219512	1.80424968995453	4.04015761494594	0.000149458135449386	0.00290999160229149	0.0023017985656962	EMILIN1/CALR/CCL7/XG/WNT5A/ITGB3/APOD/TGFB1/CX3CL1/MMP28/SLAMF8/MMP14/MYO1G/CCN3/GREM1/CCR1/PDGFD/SERPINE1/GATA3/CTSG/S100A14/ARHGEF5/CCL20/CCL21/PLA2G7/ADAM8/THBS1/CXCR4/CXCL13/TREM2/FPR2/C5AR1/CCL3/CCL2/S100A7/TNFSF11/CXCR1/SAA1/IL6/S100A12	40
GO:0019915	lipid storage	21/1475	83/13639	0.253012048192771	2.33954666122116	4.26249870272762	0.000149489719237067	0.00290999160229149	0.0023017985656962	ITGB3/CRY2/ITGAV/PLIN3/NEGR1/SCARB1/CDS1/IL1B/C3/MSR1/TREM2/CIDEA/ACACB/DGAT2/CIDEC/CES1/SMIM22/PLIN5/FFAR2/PNPLA2/IL6	21
GO:0170062	nutrient storage	21/1475	83/13639	0.253012048192771	2.33954666122116	4.26249870272762	0.000149489719237067	0.00290999160229149	0.0023017985656962	ITGB3/CRY2/ITGAV/PLIN3/NEGR1/SCARB1/CDS1/IL1B/C3/MSR1/TREM2/CIDEA/ACACB/DGAT2/CIDEC/CES1/SMIM22/PLIN5/FFAR2/PNPLA2/IL6	21
GO:0051255	spindle midzone assembly	7/1475	13/13639	0.538461538461538	4.97903520208605	4.99802486787868	0.000162285284270747	0.00314724045675628	0.00248946201891376	KIF4A/CDCA8/BIRC5/KIF23/AURKB/RACGAP1/PRC1	7
GO:0007492	endoderm development	19/1475	72/13639	0.263888888888889	2.44012241054614	4.26635403741782	0.000168042366242482	0.00323474965101684	0.00255868164747749	LAMB1/HMGA2/FN1/ITGA5/LAMA3/ITGAV/BMP4/TGFB1/INHBA/MMP9/COL4A2/MMP14/COL12A1/COL5A2/MMP8/COL6A1/COL5A1/COL11A1/ITGA7	19
GO:0009636	response to toxic substance	41/1475	213/13639	0.192488262910798	1.77989655446805	3.99472262617384	0.000169079157469057	0.00323474965101684	0.00255868164747749	GSTM2/FBLN5/RAD51/GSTO1/TYMS/INMT/CDK1/EPHX2/SLC39A8/BMP7/LTC4S/SLC18A2/SLC22A3/MAOB/COL6A1/MTARC2/ALDH1A1/PXDN/TPO/EPHX1/SLC11A1/TLR2/PRXL2A/DUOX1/CYP1B1/CLDN1/RDH12/CDH1/CP/GPX2/SOD2/MT1X/CYP1A1/CCL3/GSTO2/S100A9/CES1/MT4/AQP9/GLYAT/MTARC1	41
GO:0045930	negative regulation of mitotic cell cycle	41/1475	213/13639	0.192488262910798	1.77989655446805	3.99472262617384	0.000169079157469057	0.00323474965101684	0.00255868164747749	TRIP13/CHEK1/CCNB1/CDC20/SPC25/CDCA8/PLK1/BIRC5/SPC24/SKA1/CDC6/BUB1/CDK1/ORC1/SKA3/MAD2L1/CENPF/PKMYT1/CLSPN/BUB1B/AURKB/EGFR/ZWINT/BMP4/INHBA/MRNIP/KLF4/NUF2/TTK/KNL1/FAM107A/BMP7/CDKN2B/NDC80/PTPN3/CDKN1C/CHMP4C/FHL1/OVOL1/CCL2/IER3	41
GO:0021700	developmental maturation	50/1475	276/13639	0.181159420289855	1.67514124293785	3.94575706880768	0.000169296476520966	0.00323474965101684	0.00255868164747749	AURKA/TRIP13/PFN1/RUNX2/CDC20/PTPRN/TYMS/DIAPH3/WNT5A/SEZ6L2/SYBU/TGFB1/CX3CL1/FAM20C/SEMA7A/HIF1A/CATSPERZ/NFIA/RHEX/PALM/CHRDL1/DEFB1/NTN4/PLXNB1/ADAMTS12/GREM1/RELN/MSX2/GATA3/TMEM79/LGI4/CDKN1C/GLDN/C3/CEBPA/CCL21/SOX10/ZBTB16/MYOC/SPINK5/FGFR3/IGSF9/CDH3/PLA2G3/ROPN1B/ATP6V1B1/NR4A2/ATP6V0A4/TFCP2L1/KCNIP2	50
GO:0043491	phosphatidylinositol 3-kinase/protein kinase B signal transduction	49/1475	269/13639	0.182156133828996	1.68435763341944	3.94754145689894	0.000170873775925704	0.0032528838667033	0.00257302578222491	CEP55/ERFE/ENG/FN1/MYDGF/EGFR/NTRK2/HYAL2/TGFB1/CX3CL1/UNC5B/RCN3/CAVIN3/AIM2/IGFBP5/COL6A3/PLXNB1/RAPGEF3/PRR5L/COL6A1/MMP3/RELN/HPSE/PDGFD/MST1R/GATA3/DDR1/ERBB3/KIT/TMEM100/WNT16/CCL21/PIK3IP1/SERPINA12/ADAM8/THBS1/AKR1C3/AKR1C2/OSM/IRS2/NTRK3/FAM110C/MYOC/FCGR3A/TREM2/FGFR3/CCL3/TNFSF11/CSF3	49
GO:0051873	killing by host of symbiont cells	9/1475	21/13639	0.428571428571429	3.96290556900726	4.73155551702434	0.000172807649914657	0.00326862520297098	0.00258547715329229	GAPDH/SCNN1B/CXCL6/ELANE/TREM1/CTSG/DEFB103A/ARG1/DCD	9
GO:0048146	positive regulation of fibroblast proliferation	15/1475	50/13639	0.3	2.77403389830508	4.37609069690749	0.000172963172192748	0.00326862520297098	0.00258547715329229	CCNB1/CCNA2/CDC6/FN1/WNT5A/ITGB3/EGFR/TGFB1/AQP1/E2F1/SPHK1/PDGFD/BTC/WNT2/NGFR	15
GO:0046849	bone remodeling	20/1475	78/13639	0.256410256410256	2.3709691438505	4.22826570998825	0.000175257922785977	0.0032999473606756	0.00261025292846023	ITGB3/EGFR/SPP1/SFRP1/ADRB2/GREM1/LRP5/P3H4/LEPR/TMEM119/WNT16/ACP5/ADAM8/IL20RA/SIGLEC15/HAMP/TNFSF11/PDK4/TF/IL6	20
GO:0010574	regulation of vascular endothelial growth factor production	11/1475	30/13639	0.366666666666667	3.39048587570621	4.56422294377385	0.000176935164195364	0.00330747393575306	0.00261620643695293	NDRG2/TGFB1/HIF1A/HPSE/SULF1/IL1B/C3/RORA/CYP1B1/C5AR1/IL6	11
GO:0010951	negative regulation of endopeptidase activity	11/1475	30/13639	0.366666666666667	3.39048587570621	4.56422294377385	0.000176935164195364	0.00330747393575306	0.00261620643695293	TIMP1/GAPDH/SERPINH1/SERPINE1/TIMP3/SERPINB5/SERPINB13/ANXA8/SERPINB12/SERPINB7/SERPINB3	11
GO:0040037	negative regulation of fibroblast growth factor receptor signaling pathway	8/1475	17/13639	0.470588235294118	4.35142572283151	4.81467269518023	0.000181814521072644	0.00338645895724515	0.00267868345889307	APLN/WNT5A/SULF1/GATA3/THBS1/CREB3L1/WNT4/NGFR	8
GO:0050878	regulation of body fluid levels	55/1475	313/13639	0.175718849840256	1.62483348676017	3.89421305576426	0.000186969847003256	0.00346999952610345	0.00274476391129851	APLN/EMILIN1/CYP4F12/TSPAN8/ITGB3/F10/ACTB/PLAU/NME1/PDPN/EGFR/SCNN1B/HYAL2/ANGPTL1/AQP1/HIF1A/F2RL3/PAPSS2/CYBA/NEGR1/ENTPD2/SVEP1/AVPR2/PLAUR/CORO2B/ANGPT2/FCER1G/HPSE/BTC/SERPINE1/CTSG/APLNR/MYO5B/DDR1/SCNN1A/KRT1/FAP/CELSR2/ADRA2B/THBS1/SERPINA1/HSD11B2/ADRA2A/ANXA8/ALOX12B/COL3A1/AQP3/HAS2/AQP5/ATP6V1B1/CDO1/ANGPTL7/SAA1/IL6/ANGPTL4	55
GO:0010463	mesenchymal cell proliferation	13/1475	40/13639	0.325	3.00520338983051	4.42250249276495	0.000190934058510827	0.00353091626774665	0.00279294895363018	WNT5A/BMP4/WNT11/OSR1/FGFR2/BMP7/SIX2/LRP5/GPC3/SOX9/IRS2/WNT2/CTNNBIP1	13
GO:0030858	positive regulation of epithelial cell differentiation	16/1475	56/13639	0.285714285714286	2.64193704600484	4.28731913546287	0.00019999308630432	0.00368528185367889	0.00291505187791762	BMP4/PKP1/BMP7/PTCH2/CDKN2B/CD24/SERPINE1/LEF1/TMEM100/SFN/SOX9/SULT2B1/FOXN1/OVOL2/ALOX15B/SFRP4	16
GO:0003014	renal system process	24/1475	103/13639	0.233009708737864	2.15458943557676	4.09575685116942	0.000207238179518866	0.00379179962384695	0.00299930725872385	CYP4F12/TACR1/SCNN1B/HYAL2/BMP4/GSN/AQP1/AGTR1/AVPR2/CORO2B/SLC25A23/SULF1/BTC/MYO5B/CLDN4/AKR1C3/HSD11B2/CORIN/SLC5A1/AQP3/HAS2/ATP6V1B1/ATP6V0A4/ADIPOQ	24
GO:0048144	fibroblast proliferation	24/1475	103/13639	0.233009708737864	2.15458943557676	4.09575685116942	0.000207238179518866	0.00379179962384695	0.00299930725872385	CCNB1/CCNA2/IFI30/CDC6/FN1/CDK1/WNT5A/ITGB3/EGFR/TGFB1/AQP1/E2F1/SPHK1/CKS2/SFRP1/PDGFD/BTC/FTH1/VEGFD/WNT2/SOD2/CD300A/NGFR/COL3A1	24
GO:0008543	fibroblast growth factor receptor signaling pathway	23/1475	97/13639	0.237113402061856	2.1925353835401	4.10439248412611	0.000211803722570177	0.00386168899812809	0.0030545896386974	APLN/RUNX2/WNT5A/EGFR/NTRK2/FAM20C/SHCBP1/FGFR2/FGF22/SULF1/MST1R/GATA3/DDR1/KIT/SMOC2/FGFBP1/THBS1/CREB3L1/WNT4/NTRK3/FGFR3/NGFR/EPHA1	23
GO:0072080	nephron tubule development	21/1475	85/13639	0.247058823529412	2.28449850448654	4.13658995152027	0.000214281472680458	0.00389315601943653	0.00307948000073744	BMP4/TGFB1/WNT11/AQP1/OSR1/MAGED1/IRX1/HS3ST3A1/SIX2/GREM1/WNT2B/CD24/GATA3/KIF26B/GPC3/IRX2/HOXD11/SOX9/WNT4/CTNNBIP1/TACSTD2	21
GO:0002064	epithelial cell development	37/1475	188/13639	0.196808510638298	1.81984493328525	3.94154512339854	0.00021753668027381	0.00393847877782444	0.00311533022799189	S1PR3/TYMS/RAB13/WNT5A/BMP4/TGFB1/ARHGEF26/FRZB/HIF1A/GPR4/RAPGEF3/HPSE/AR/PTPRS/TMEM79/IL1B/RAB25/CEBPA/SFN/KRT2/SOX9/CLDN1/CDSN/EXPH5/KLF5/POF1B/CXCR4/TNMD/DNASE1L2/GRHL2/TP63/ABCA12/SPDEF/CLDN3/FASN/TFCP2L1/ADIPOQ	37
GO:0008217	regulation of blood pressure	31/1475	148/13639	0.209459459459459	1.93682546953733	3.99025475178908	0.00021906877559793	0.00394722863072912	0.00312225134723161	APLN/EMILIN1/CYP4F12/TACR1/ENG/CMA1/SCNN1B/SCNN1D/MANF/CTSZ/AGTR1/NPY1R/ADRB2/AVPR2/CORO2B/SLC2A5/LRP5/NCALD/AR/CTSG/ATP1A2/SCNN1A/ADRA2B/POSTN/HSD11B2/CPA3/KLK1/CORIN/SOD2/IER3/ADIPOQ	31
GO:0071675	regulation of mononuclear cell migration	29/1475	135/13639	0.214814814814815	1.98634526051475	4.01049315258569	0.000219544582010426	0.00394722863072912	0.00312225134723161	EMILIN1/CALR/CCL7/WNT5A/ITGB3/APOD/TGFB1/CX3CL1/MMP28/SLAMF8/MMP14/CCN3/GREM1/CCR1/PDGFD/SERPINE1/S100A14/CCL20/CCL21/PLA2G7/ADAM8/THBS1/CXCL13/TREM2/FPR2/C5AR1/CCL3/CCL2/S100A7	29
GO:0051315	attachment of mitotic spindle microtubules to kinetochore	10/1475	26/13639	0.384615384615385	3.55645371577575	4.54339853331257	0.000220826128855521	0.0039565318173491	0.00312961015252899	CDCA8/BIRC5/SKA1/KIF2C/CDK1/SKA3/AURKB/CDT1/NUF2/NDC80	10
GO:0042632	cholesterol homeostasis	18/1475	68/13639	0.264705882352941	2.44767696909272	4.16728635386223	0.000237164606736212	0.00420561073178119	0.0033266311637008	ABCA5/EPHX2/NEGR1/GPIHBP1/SCARB1/LRP5/CETP/CD24/CYP39A1/RORA/LIPG/PNLIPRP3/LCAT/DGAT2/APOC2/AKR1C1/CES1/FABP4	18
GO:0045132	meiotic chromosome segregation	18/1475	68/13639	0.264705882352941	2.44767696909272	4.16728635386223	0.000237164606736212	0.00420561073178119	0.0033266311637008	AURKA/TRIP13/PLK1/SGO1/SKA1/NCAPH/SKA3/CCNB2/SUN1/ASPM/ZWINT/NUF2/TTK/CCNE1/KNL1/PTTG1/NDC80/P3H4	18
GO:0052547	regulation of peptidase activity	18/1475	68/13639	0.264705882352941	2.44767696909272	4.16728635386223	0.000237164606736212	0.00420561073178119	0.0033266311637008	TIMP1/GAPDH/SERPINH1/RCN3/CSTA/SERPINE1/TIMP3/CLDN4/SERPINB5/SERPINB13/ANXA8/SERPINB12/EFNA3/A2ML1/SERPINB7/SERPINB3/CLDN3/PRSS22	18
GO:0019369	arachidonate metabolic process	14/1475	46/13639	0.304347826086957	2.81423728813559	4.29188912109435	0.000239096356950348	0.00422539568699283	0.00334228103069446	CYP4F12/FAAH/PLA2G4B/CYP2E1/EPHX1/PTGIS/CYP1B1/AKR1C3/PLA2G2F/ALOX12B/ALOXE3/CYP1A1/PTGDS/ALOX15B	14
GO:0044703	multi-organism reproductive process	33/1475	162/13639	0.203703703703704	1.88360326428123	3.93959295521866	0.000241365034529288	0.0042509800979342	0.0033625182576207	CALR/TACR1/TIMP1/ITGA5/ITGB3/CTSB/TEAD4/OVGP1/PLA2G4B/TGFB1/MMP9/SPP1/IGFBP5/HAVCR2/ANGPT2/HPGD/ITGB4/AR/CLDN4/DDR1/FBN2/ENDOU/IL1B/DSG1/ADRA2B/WNT4/TPPP3/HSD11B2/ADRA2A/CRHBP/CORIN/CYP1A1/FOSB	33
GO:0060675	ureteric bud morphogenesis	16/1475	57/13639	0.280701754385965	2.59558727326792	4.20348281146624	0.000250490074133855	0.00438693564316241	0.00347005887002601	BMP4/TGFB1/WNT11/MAGED1/HS3ST3A1/SIX2/GREM1/WNT2B/GATA3/KIF26B/GPC3/HOXD11/SOX9/WNT4/CTNNBIP1/TACSTD2	16
GO:0006633	fatty acid biosynthetic process	29/1475	136/13639	0.213235294117647	1.97173978065803	3.96586064744956	0.000250778862567801	0.00438693564316241	0.00347005887002601	GSTM2/HSD17B8/PLP1/RGN/HPGDS/LTC4S/ELOVL7/CYP2E1/IL1B/PTGIS/LIPG/PLA2G4F/AKR1C3/ACADL/PNLIPRP3/ALOX12B/ACACB/ACSM5/ALOXE3/APOC2/PLA2G3/CYP1A1/MLXIPL/ACSBG1/FASN/PDK4/PTGDS/ALOX15B/ELOVL4	29
GO:0032602	chemokine production	21/1475	86/13639	0.244186046511628	2.25793456838786	4.07495395467467	0.000255091033201256	0.00443242070441645	0.00350603747858031	WNT5A/APOD/CXCL6/TGFB1/SNAI2/KLF4/HIF1A/HMOX1/ELANE/HAVCR2/IL1B/TLR2/POSTN/LILRB4/TREM2/C1QTNF3/ALOX15B/ADIPOQ/FFAR2/IL6/LBP	21
GO:0032642	regulation of chemokine production	21/1475	86/13639	0.244186046511628	2.25793456838786	4.07495395467467	0.000255091033201256	0.00443242070441645	0.00350603747858031	WNT5A/APOD/CXCL6/TGFB1/SNAI2/KLF4/HIF1A/HMOX1/ELANE/HAVCR2/IL1B/TLR2/POSTN/LILRB4/TREM2/C1QTNF3/ALOX15B/ADIPOQ/FFAR2/IL6/LBP	21
GO:0045667	regulation of osteoblast differentiation	26/1475	117/13639	0.222222222222222	2.05483992467043	3.99017709786996	0.000259384297758722	0.00449194613309251	0.00355312199464596	ERFE/RUNX2/GDF10/BMP4/FAM20C/SNAI2/FGFR2/SFRP1/BMP7/IGFBP5/GREM1/CCN4/LRP5/MSX2/AXIN2/FBN2/TMEM119/CEBPA/TWIST2/SOX9/TNFAIP6/WNT4/GDPD2/CTNNBIP1/TP63/IL6	26
GO:0019433	triglyceride catabolic process	9/1475	22/13639	0.409090909090909	3.78277349768875	4.54864064531571	0.000264514630246651	0.00453528726959324	0.00358740476225068	GPIHBP1/AADAC/LIPG/PNLIPRP3/APOC2/PNPLA1/PLIN5/LIPE/PNPLA2	9
GO:0040020	regulation of meiotic nuclear division	9/1475	22/13639	0.409090909090909	3.78277349768875	4.54864064531571	0.000264514630246651	0.00453528726959324	0.00358740476225068	TRIP13/CALR/CDC20/WNT5A/RAD51AP1/ZWINT/KNL1/MSX2/WNT4	9
GO:0043032	positive regulation of macrophage activation	9/1475	22/13639	0.409090909090909	3.78277349768875	4.54864064531571	0.000264514630246651	0.00453528726959324	0.00358740476225068	WNT5A/HAVCR2/MMP8/CEBPA/THBS1/TREM2/CCL3/HAMP/LBP	9
GO:0007051	spindle organization	38/1475	197/13639	0.192893401015228	1.783642777252	3.85791318216977	0.000275390666441065	0.00470618109185423	0.00372258149425806	MYBL2/AURKA/UHRF1/CCNB1/DLGAP5/CDC20/TPX2/SPC25/KIF4A/CDCA8/PLK1/BIRC5/KIF11/SKA1/KIFC1/SKA3/CCNB2/NEK6/ASPM/KIF23/AURKB/NEK2/STMN1/RCC1/MAP1S/SPAG5/PSRC1/RACGAP1/NUF2/TTK/TACC3/STARD9/TPPP/NDC80/PRC1/TACC2/CHMP4C/HSPA1B	38
GO:0019731	antibacterial humoral response	15/1475	52/13639	0.288461538461538	2.66734028683181	4.19466493355179	0.000279703390005752	0.00474853820803208	0.0037560859034077	PLA2G6/ELANE/RNASE4/DEFB1/EVPL/CTSG/RNASE7/KLK5/KLK7/WFDC5/SPINK5/WFDC12/SLPI/TF/PI3	15
GO:0051785	positive regulation of nuclear division	15/1475	52/13639	0.288461538461538	2.66734028683181	4.19466493355179	0.000279703390005752	0.00474853820803208	0.0037560859034077	AURKA/DLGAP5/CDC20/UBE2C/SKA1/SKA3/WNT5A/RAD51AP1/NUSAP1/SPHK1/LRP5/MSX2/BTC/IL1B/WNT4	15
GO:0055092	sterol homeostasis	18/1475	69/13639	0.260869565217391	2.41220338983051	4.09510478254136	0.000288915429506943	0.00488890226793122	0.00386711364365847	ABCA5/EPHX2/NEGR1/GPIHBP1/SCARB1/LRP5/CETP/CD24/CYP39A1/RORA/LIPG/PNLIPRP3/LCAT/DGAT2/APOC2/AKR1C1/CES1/FABP4	18
GO:0034375	high-density lipoprotein particle remodeling	7/1475	14/13639	0.5	4.62338983050847	4.72328303707342	0.000294292387951673	0.00493390137169101	0.00390270786063502	ABCA5/SCARB1/CETP/LIPG/PNLIPRP3/LCAT/PLA2G3	7
GO:0050665	hydrogen peroxide biosynthetic process	7/1475	14/13639	0.5	4.62338983050847	4.72328303707342	0.000294292387951673	0.00493390137169101	0.00390270786063502	CYBA/MAOB/DUOX1/CYBB/DUOXA1/SOD2/CYP1A1	7
GO:0032332	positive regulation of chondrocyte differentiation	8/1475	18/13639	0.444444444444444	4.10967984934087	4.59706434919681	0.000296338997025088	0.00493390137169101	0.00390270786063502	RUNX2/LOXL2/PRKG2/ZNF219/SOX9/ZBTB16/MUSTN1/PKDCC	8
GO:0072111	cell proliferation involved in kidney development	8/1475	18/13639	0.444444444444444	4.10967984934087	4.59706434919681	0.000296338997025088	0.00493390137169101	0.00390270786063502	ITGB3/BMP4/OSR1/BMP7/PDGFD/GATA3/GPC3/SERPINB7	8
GO:0090189	regulation of branching involved in ureteric bud morphogenesis	8/1475	18/13639	0.444444444444444	4.10967984934087	4.59706434919681	0.000296338997025088	0.00493390137169101	0.00390270786063502	BMP4/TGFB1/MAGED1/SIX2/GREM1/WNT2B/SOX9/TACSTD2	8
GO:0050920	regulation of chemotaxis	37/1475	191/13639	0.193717277486911	1.79126098145355	3.83478245115643	0.000301789565913338	0.00500854606506175	0.00396175169017814	CALR/CCL7/WNT5A/PGF/TGFB1/MMP28/ELANE/SLAMF8/ROBO2/CCN3/PERP/GREM1/ANGPT2/CCR1/PDGFD/SERPINE1/SCG2/THBS4/S100A14/SMOC2/CCL21/PLA2G7/CXCL8/TNFAIP6/THBS1/NTRK3/CXCR4/CXCL13/TREM2/VEGFD/FPR2/C5AR1/CCL3/CCL2/S100A7/IL6/LBP	37
GO:0021782	glial cell development	25/1475	112/13639	0.223214285714286	2.06401331719128	3.93720907469348	0.000314295436809325	0.00517752647108945	0.0040954149130957	MAPT/EGFR/NTRK2/PLP1/TGFB1/ID4/CLU/TPPP/COL6A1/ITGB4/ASPA/CNTN1/LGI4/ERBB3/IL1B/TLR2/SOX10/MYOC/TREM2/POU3F1/C5AR1/S100A9/S100A8/LAMC3/IL6	25
GO:0042063	gliogenesis	50/1475	283/13639	0.176678445229682	1.63370665388992	3.75125361771191	0.000314811998849456	0.00517752647108945	0.0040954149130957	LAMB1/MAPT/SYNE2/CDK1/SUN1/EGFR/NTRK2/PLPP3/PLP1/TGFB1/CX3CL1/RNF112/MMP14/NFIA/ID4/CLU/CDKN2B/TPPP/COL6A1/RELN/APCDD1/VCAN/MATN2/ITGB4/LEPR/ASPA/PTPRZ1/CNTN1/LGI4/ERBB3/IL1B/LEF1/TLR2/SOX10/SOX9/MYOC/CXCR4/TREM2/DTX1/SLC7A5/POU3F1/C5AR1/KLF15/COL3A1/CCL3/CCL2/S100A9/S100A8/LAMC3/IL6	50
GO:0010575	positive regulation of vascular endothelial growth factor production	10/1475	27/13639	0.37037037037037	3.42473320778405	4.39155190025614	0.000316971010300378	0.00517752647108945	0.0040954149130957	TGFB1/HIF1A/HPSE/SULF1/IL1B/C3/RORA/CYP1B1/C5AR1/IL6	10
GO:0033688	regulation of osteoblast proliferation	10/1475	27/13639	0.37037037037037	3.42473320778405	4.39155190025614	0.000316971010300378	0.00517752647108945	0.0040954149130957	ITGB3/ITGAV/FGFR2/SFRP1/PLXNB1/GREM1/LRP5/HPSE/AXIN2/TMEM119	10
GO:0097421	liver regeneration	10/1475	27/13639	0.37037037037037	3.42473320778405	4.39155190025614	0.000316971010300378	0.00517752647108945	0.0040954149130957	AURKA/TYMS/PCNA/EGFR/TGFB1/RGN/PTPN3/CLDN1/SLC7A5/IL6	10
GO:0010876	lipid localization	61/1475	364/13639	0.167582417582418	1.54959769044515	3.70093513520757	0.000326476606293634	0.00531602474021521	0.00420496681591702	ABCA10/ERFE/SERPINA5/ABCA5/ABCA9/ITGB3/APOD/CRY2/ITGAV/INHBA/PLIN3/SPP1/ABCA3/PLSCR4/AGTR1/ABCA6/PLA2R1/ABCA8/ECRG4/CLU/SCARB1/CETP/PITPNM3/APOBR/CRABP1/IL1B/SLC10A6/C3/MSR1/STARD5/LIPG/THBS1/PLA2G4F/IRS2/ATP9A/LCAT/PLA2G2F/TREM2/ATP10B/ATG9B/CIDEA/ACACB/ANO9/ABCA12/APOC2/PLA2G3/RBP7/PLA2G2A/RETN/AKR1C1/CIDEC/CES1/TNFSF11/AQP9/FABP7/PLIN5/ADIPOQ/FABP4/PNPLA2/IL6/LBP	61
GO:0044403	biological process involved in symbiotic interaction	36/1475	185/13639	0.194594594594595	1.79937333944114	3.8119128205965	0.000330437056762772	0.00536364601855057	0.00424263516866506	KPNA2/P4HB/GAPDH/FN1/ANPEP/ITGA5/CDK1/CTSL/ITGB3/CTSB/EGFR/SCNN1B/HYAL2/CXCL6/ITGAV/CLEC5A/ELANE/AGTR1/SCARB1/TREM1/CTSG/CXCL8/DEFB103A/CHMP4C/CLDN1/CYSRT1/PGLYRP3/CXCR4/SLC52A1/KRT6A/CXADR/ARG1/DCD/SERPINB3/HSPA1B/NECTIN4	36
GO:0033687	osteoblast proliferation	11/1475	32/13639	0.34375	3.17858050847458	4.29635894553834	0.000340823792514085	0.00548070061378241	0.00433522516074634	OSR2/ITGB3/ITGAV/FGFR2/SFRP1/PLXNB1/GREM1/LRP5/HPSE/AXIN2/TMEM119	11
GO:0046461	neutral lipid catabolic process	11/1475	32/13639	0.34375	3.17858050847458	4.29635894553834	0.000340823792514085	0.00548070061378241	0.00433522516074634	FAAH/GPIHBP1/AADAC/ABHD12B/LIPG/PNLIPRP3/APOC2/PNPLA1/PLIN5/LIPE/PNPLA2	11
GO:0046464	acylglycerol catabolic process	11/1475	32/13639	0.34375	3.17858050847458	4.29635894553834	0.000340823792514085	0.00548070061378241	0.00433522516074634	FAAH/GPIHBP1/AADAC/ABHD12B/LIPG/PNLIPRP3/APOC2/PNPLA1/PLIN5/LIPE/PNPLA2	11
GO:0007093	mitotic cell cycle checkpoint signaling	28/1475	132/13639	0.212121212121212	1.96143810991269	3.86511122552276	0.000348246003908086	0.00556783376940648	0.00440414734336781	TRIP13/CHEK1/CCNB1/CDC20/SPC25/CDCA8/PLK1/BIRC5/SPC24/SKA1/CDC6/BUB1/CDK1/ORC1/SKA3/MAD2L1/CENPF/CLSPN/BUB1B/AURKB/ZWINT/MRNIP/NUF2/TTK/KNL1/NDC80/CHMP4C/IER3	28
GO:0014823	response to activity	18/1475	70/13639	0.257142857142857	2.37774334140436	4.02417229729788	0.000350211816360451	0.00556783376940648	0.00440414734336781	MTFP1/FN1/ITGA5/CDK1/CAPN3/ITGB3/CRY2/HIF1A/COL4A2/FNDC5/ANGPT2/COL6A1/POSTN/CXCR4/SLC7A5/SOD2/ADIPOQ/IL6	18
GO:0030500	regulation of bone mineralization	18/1475	70/13639	0.257142857142857	2.37774334140436	4.02417229729788	0.000350211816360451	0.00556783376940648	0.00440414734336781	OSR2/BMP4/FAM20C/OSR1/HIF1A/BMP7/ADRB2/MGP/GREM1/CCR1/FBN2/TMEM119/SOX9/WNT4/TFAP2A/CCL3/SRGN/PKDCC	18
GO:0010718	positive regulation of epithelial to mesenchymal transition	15/1475	53/13639	0.283018867924528	2.61701311160857	4.10713349042237	0.000351618702702958	0.00556783376940648	0.00440414734336781	TNXB/ENG/LOXL2/PDPN/BMP4/TGFB1/BMP7/AXIN2/SNAI1/IL1B/LEF1/ADAM8/SERPINB3/COL1A1/IL6	15
GO:0051445	regulation of meiotic cell cycle	15/1475	53/13639	0.283018867924528	2.61701311160857	4.10713349042237	0.000351618702702958	0.00556783376940648	0.00440414734336781	TRIP13/CALR/CDC20/CDC25A/WNT5A/PKMYT1/ASPM/RAD51AP1/ZWINT/CDC25C/TTK/KNL1/MSX2/WNT4/OVOL1	15
GO:0060993	kidney morphogenesis	20/1475	82/13639	0.24390243902439	2.25531211244316	3.97017815083937	0.000360473190114544	0.00569064078784485	0.00450128749273329	BMP4/TGFB1/WNT11/OSR1/MAGED1/IRX1/HS3ST3A1/BMP7/SIX2/GREM1/WNT2B/GATA3/KIF26B/GPC3/IRX2/HOXD11/SOX9/WNT4/CTNNBIP1/TACSTD2	20
GO:0140013	meiotic nuclear division	29/1475	139/13639	0.20863309352518	1.92918424582368	3.83420651810025	0.000369464552141555	0.00581485547413061	0.00459954110504812	AURKA/TRIP13/CALR/RAD51/CDC20/PLK1/SGO1/SKA1/NCAPH/SKA3/CCNB2/WNT5A/SUN1/ASPM/TOP2A/RAD51AP1/ZWINT/RAD54L/NUF2/TTK/CCNE1/CATSPERZ/KNL1/CKS2/PTTG1/NDC80/MSX2/P3H4/WNT4	29
GO:0015850	organic hydroxy compound transport	38/1475	200/13639	0.19	1.75688813559322	3.75488262625748	0.000376688175527643	0.00591057991782466	0.00467525898238616	SLC16A3/ABCA5/ITGB3/ACTB/TGM2/AQP1/SPP1/ABCA3/AGTR1/ABCA8/ECRG4/CLU/SLC18A2/SLC22A3/MAOB/SCARB1/CETP/LILRB1/SLC10A6/SLC19A2/MSR1/STARD5/ADRA2B/LIPG/ADRA2A/LCAT/TREM2/SLC5A1/ACACB/ABCA12/APOC2/AQP3/SNCG/AKR1C1/AQP7/CES1/AQP9/ADIPOQ	38
GO:0042759	long-chain fatty acid biosynthetic process	9/1475	23/13639	0.391304347826087	3.61830508474576	4.37615346105298	0.000393110678234509	0.00611269396966452	0.00483513086458187	GSTM2/PLP1/LTC4S/CYP2E1/ALOX12B/ALOXE3/CYP1A1/ACSBG1/ALOX15B	9
GO:0090266	regulation of mitotic cell cycle spindle assembly checkpoint	9/1475	23/13639	0.391304347826087	3.61830508474576	4.37615346105298	0.000393110678234509	0.00611269396966452	0.00483513086458187	CCNB1/CDCA8/BIRC5/SKA1/SKA3/MAD2L1/AURKB/KNL1/NDC80	9
GO:1903504	regulation of mitotic spindle checkpoint	9/1475	23/13639	0.391304347826087	3.61830508474576	4.37615346105298	0.000393110678234509	0.00611269396966452	0.00483513086458187	CCNB1/CDCA8/BIRC5/SKA1/SKA3/MAD2L1/AURKB/KNL1/NDC80	9
GO:0042116	macrophage activation	22/1475	95/13639	0.231578947368421	2.14135950044603	3.8872630993077	0.000410616030344487	0.00636577785965196	0.00503531980482319	MAPT/DYSF/WNT5A/CX3CL1/CD93/SPHK1/CLU/HAVCR2/MMP8/SLC11A1/TLR2/CEBPA/RORA/THBS1/FCGR3A/TREM2/C5AR1/PLA2G3/CCL3/HAMP/IL6/LBP	22
GO:0002690	positive regulation of leukocyte chemotaxis	21/1475	89/13639	0.235955056179775	2.18182441439726	3.89503586255218	0.000421162338536524	0.00650978683266305	0.00514923066534364	CALR/CCL7/WNT5A/PGF/PERP/CCR1/SERPINE1/THBS4/S100A14/CCL21/PLA2G7/CXCL8/THBS1/CXCL13/VEGFD/FPR2/C5AR1/CCL3/S100A7/IL6/LBP	21
GO:0042475	odontogenesis of dentin-containing tooth	18/1475	71/13639	0.253521126760563	2.34425399856768	3.95444683736747	0.000422476326933077	0.00651066196684367	0.00514992289503949	RUNX2/BMP4/TGFB1/FAM20C/BMP7/PERP/APCDD1/MSX2/TNC/SERPINE1/LEF1/KLK5/SOSTDC1/NGFR/TP63/LRP4/DLX3/CSF3R	18
GO:0048145	regulation of fibroblast proliferation	20/1475	83/13639	0.240963855421687	2.22813967735348	3.90799658797646	0.000427452069758187	0.0065677947098157	0.00519511480065315	CCNB1/CCNA2/IFI30/CDC6/FN1/WNT5A/ITGB3/EGFR/TGFB1/AQP1/E2F1/SPHK1/SFRP1/PDGFD/BTC/FTH1/WNT2/SOD2/CD300A/NGFR	20
GO:0003206	cardiac chamber morphogenesis	24/1475	108/13639	0.222222222222222	2.05483992467043	3.83236298843071	0.000440218460520021	0.00674393842772979	0.00533444419147742	ENG/TGFBR3/BMP4/TGFB1/CPE/WNT11/HIF1A/ROBO2/FGFR2/BMP7/NRP2/DHRS3/SEMA3C/SLIT3/MSX2/PKP2/GATA3/APLNR/DSP/COL11A1/WNT2/GRHL2/OVOL2/PPP1R13L	24
GO:0010743	regulation of macrophage derived foam cell differentiation	10/1475	28/13639	0.357142857142857	3.30242130750605	4.24670351752564	0.000445666853113044	0.00678566254946305	0.00536744790306372	ABCA5/ITGB3/ITGAV/AGTR1/CETP/MSR1/PLA2G3/PLA2G2A/ALOX15B/ADIPOQ	10
GO:0072073	kidney epithelium development	28/1475	134/13639	0.208955223880597	1.93216291424235	3.77598337137951	0.000450578325066087	0.00678566254946305	0.00536744790306372	BMP4/TGFB1/WNT11/AQP1/OSR1/MAGED1/IRX1/ROBO2/FGFR2/HS3ST3A1/SFRP1/BMP7/SIX2/GREM1/WNT2B/CD24/GATA3/KIF26B/GPC3/IRX2/HOXD11/SOX9/WNT4/CTNNBIP1/KLF15/TACSTD2/EPCAM/ADIPOQ	28
GO:0003176	aortic valve development	12/1475	38/13639	0.315789473684211	2.92003568242641	4.12713642795365	0.000452069149964711	0.00678566254946305	0.00536744790306372	EMILIN1/BMP4/TGFB1/SNAI2/CDH11/ROBO2/SLIT3/ELN/GATA3/AXIN2/SNAI1/SOX9	12
GO:0010466	negative regulation of peptidase activity	12/1475	38/13639	0.315789473684211	2.92003568242641	4.12713642795365	0.000452069149964711	0.00678566254946305	0.00536744790306372	TIMP1/GAPDH/SERPINH1/CSTA/SERPINE1/TIMP3/SERPINB5/SERPINB13/ANXA8/SERPINB12/SERPINB7/SERPINB3	12
GO:0045124	regulation of bone resorption	12/1475	38/13639	0.315789473684211	2.92003568242641	4.12713642795365	0.000452069149964711	0.00678566254946305	0.00536744790306372	ITGB3/EGFR/SPP1/TMEM119/ADAM8/IL20RA/SIGLEC15/HAMP/TNFSF11/PDK4/TF/IL6	12
GO:0060346	bone trabecula formation	6/1475	11/13639	0.545454545454545	5.04369799691834	4.67188496314765	0.000452115407409184	0.00678566254946305	0.00536744790306372	SFRP1/GREM1/MSX2/FBN2/CHAD/COL1A1	6
GO:0070943	neutrophil-mediated killing of symbiont cell	6/1475	11/13639	0.545454545454545	5.04369799691834	4.67188496314765	0.000452115407409184	0.00678566254946305	0.00536744790306372	SCNN1B/CXCL6/ELANE/TREM1/CTSG/ARG1	6
GO:0002444	myeloid leukocyte mediated immunity	23/1475	102/13639	0.225490196078431	2.08505815885676	3.83023160738652	0.000460906324673484	0.00687767562136772	0.00544023009142766	FCGR1A/SCNN1B/CXCL6/ELANE/MRGPRX2/FCER1A/SLC18A2/TREM1/ADGRE2/SPI1/CTSG/KIT/C3/FCGR2A/FCGR3A/CD300A/FCGR3B/ARG1/PLA2G3/CCL3/FCAR/PTGDS/IL6	23
GO:0010573	vascular endothelial growth factor production	11/1475	33/13639	0.333333333333333	3.08225988700565	4.17022816384072	0.00046175907345475	0.00687767562136772	0.00544023009142766	NDRG2/TGFB1/HIF1A/HPSE/SULF1/IL1B/C3/RORA/CYP1B1/C5AR1/IL6	11
GO:0002524	hypersensitivity	8/1475	19/13639	0.421052631578947	3.89338090990187	4.39467745622171	0.000463559055978627	0.00687767562136772	0.00544023009142766	FCGR1A/FCER1A/IL20RB/GATA3/C3/FCGR2A/FCGR3A/FCGR3B	8
GO:0031639	plasminogen activation	8/1475	19/13639	0.421052631578947	3.89338090990187	4.39467745622171	0.000463559055978627	0.00687767562136772	0.00544023009142766	ENO1/CLEC3B/PLAU/CTSZ/PLAUR/SERPINE1/DHCR24/THBS1	8
GO:0001523	retinoid metabolic process	16/1475	60/13639	0.266666666666667	2.46580790960452	3.96234183078713	0.000473445187626683	0.00698432815250986	0.00552459206794249	CYP3A5/DHRS3/ADH1B/ALDH1A1/CYP1B1/AKR1C3/SDR16C5/RDH12/SDR9C7/DGAT2/CYP1A1/AKR1C1/RETSAT/LIPE/RDH5/PNPLA2	16
GO:0050829	defense response to Gram-negative bacterium	16/1475	60/13639	0.266666666666667	2.46580790960452	3.96234183078713	0.000473445187626683	0.00698432815250986	0.00552459206794249	CXCL6/AQP1/ELANE/DEFB1/TREM1/SERPINE1/CTSG/SLC11A1/RNASE7/DEFB103A/IL22RA1/TREM2/DCD/HAMP/IL6/LBP	16
GO:0044706	multi-multicellular organism process	33/1475	168/13639	0.196428571428571	1.81633171912833	3.7072727752758	0.000482086857840663	0.00709160724403112	0.00560944965268547	CALR/TACR1/TIMP1/ITGA5/ITGB3/CTSB/TEAD4/OVGP1/PLA2G4B/TGFB1/MMP9/SPP1/IGFBP5/HAVCR2/ANGPT2/HPGD/ITGB4/AR/CLDN4/DDR1/FBN2/ENDOU/IL1B/DSG1/ADRA2B/WNT4/TPPP3/HSD11B2/ADRA2A/CRHBP/CORIN/CYP1A1/FOSB	33
GO:0010038	response to metal ion	49/1475	281/13639	0.174377224199288	1.61242777007057	3.61218897779587	0.000490295847339887	0.0071502136317603	0.00565580720887547	CALR/MAPT/PCNA/CYBRD1/CDK1/WNT5A/LOXL2/CAPN3/EGFR/SLC39A8/AQP1/HIF1A/HMOX1/D2HGDH/CPNE5/MAOB/SLC25A23/ANK3/TXNIP/PCSK1/ATP1A2/PPIF/SLC11A1/KIT/LCE1D/CEBPA/THBS1/CYBB/AKR1C3/CLDN1/CHP2/ACER1/CDH1/CRHBP/TRPV6/SOD2/MT1X/CYP1A1/AQP3/RASAL1/TFAP2A/HAMP/FOSB/HMGCS2/TF/MT4/KCNIP2/S100A8/FABP4	49
GO:0010562	positive regulation of phosphorus metabolic process	69/1475	430/13639	0.16046511627907	1.48378557351202	3.54964824724304	0.000493307419777145	0.0071502136317603	0.00565580720887547	GFRA1/TPX2/PLK1/HMGA2/PILRB/ENO1/MYDGF/ITGA5/FAXDC2/WNT5A/CLSPN/ITGB3/EGFR/NTRK2/PLPP3/BMP4/TGFB1/PSRC1/MMP9/MRNIP/P2RY6/HIF1A/ELANE/SPHK1/TPD52L1/ADRB2/EFNA5/PLAUR/GREM1/RELN/LIMCH1/CD24/CEMIP/LCP2/MST1R/RSPO1/AXIN2/LEPR/PROM2/AR/THBS4/LILRA5/TMEM119/ARHGEF5/KIT/IL1B/C3/ADRA2B/IL11/THBS1/OSM/ADRA2A/CHP2/NTRK3/TREM2/FGFR3/CARD14/APOC2/LRP4/MLXIPL/CLDN3/TNFSF11/TF/GHR/GPD1/CSF3/ADIPOQ/IL6/S100A12	69
GO:0045937	positive regulation of phosphate metabolic process	69/1475	430/13639	0.16046511627907	1.48378557351202	3.54964824724304	0.000493307419777145	0.0071502136317603	0.00565580720887547	GFRA1/TPX2/PLK1/HMGA2/PILRB/ENO1/MYDGF/ITGA5/FAXDC2/WNT5A/CLSPN/ITGB3/EGFR/NTRK2/PLPP3/BMP4/TGFB1/PSRC1/MMP9/MRNIP/P2RY6/HIF1A/ELANE/SPHK1/TPD52L1/ADRB2/EFNA5/PLAUR/GREM1/RELN/LIMCH1/CD24/CEMIP/LCP2/MST1R/RSPO1/AXIN2/LEPR/PROM2/AR/THBS4/LILRA5/TMEM119/ARHGEF5/KIT/IL1B/C3/ADRA2B/IL11/THBS1/OSM/ADRA2A/CHP2/NTRK3/TREM2/FGFR3/CARD14/APOC2/LRP4/MLXIPL/CLDN3/TNFSF11/TF/GHR/GPD1/CSF3/ADIPOQ/IL6/S100A12	69
GO:0019748	secondary metabolic process	14/1475	49/13639	0.285714285714286	2.64193704600484	4.00938684234086	0.000493471634807038	0.0071502136317603	0.00565580720887547	WNT5A/CYP3A5/ASIP/CYP1B1/AKR1C3/AKR1C2/TYRP1/DCT/PMEL/TYR/CDH3/CYP1A1/AKR1C1/FMO2	14
GO:0007565	female pregnancy	30/1475	148/13639	0.202702702702703	1.87434722858452	3.72413891062976	0.000494293364516701	0.0071502136317603	0.00565580720887547	CALR/TIMP1/ITGA5/ITGB3/CTSB/TEAD4/OVGP1/TGFB1/MMP9/SPP1/IGFBP5/HAVCR2/ANGPT2/HPGD/ITGB4/AR/CLDN4/DDR1/FBN2/ENDOU/IL1B/DSG1/ADRA2B/WNT4/TPPP3/HSD11B2/ADRA2A/CRHBP/CORIN/FOSB	30
GO:0090132	epithelium migration	21/1475	90/13639	0.233333333333333	2.15758192090395	3.83665294937189	0.000494361920818958	0.0071502136317603	0.00565580720887547	PFN1/TACR1/WNT5A/ANLN/MMP9/SNAI2/HIF1A/EPB41L4B/FAT2/KANK1/SNAI1/KIT/RAB25/KRT2/SOX9/KRT16/IRS2/GRHL2/TACSTD2/HAS2/EPPK1	21
GO:0034103	regulation of tissue remodeling	17/1475	66/13639	0.257575757575758	2.38174627632255	3.91828023595448	0.000495737098069129	0.0071502136317603	0.00565580720887547	ITGB3/EGFR/TGFB1/SPP1/SFRP1/GREM1/LEPR/THBS4/TMEM119/ADAM8/IL20RA/SIGLEC15/HAMP/TNFSF11/PDK4/TF/IL6	17
GO:0006639	acylglycerol metabolic process	24/1475	109/13639	0.220183486238532	2.03598818224226	3.78139721045946	0.000507744930632914	0.00730306458560341	0.00577671206167447	TNXB/FAAH/LPIN3/RGN/GPIHBP1/AADAC/SCARB1/CETP/ABHD12B/GK/APOBR/C3/SERPINA12/LIPG/PNLIPRP3/DGAT2/APOC2/PNPLA1/THRSP/PLAAT3/CIDEC/PLIN5/LIPE/PNPLA2	24
GO:0050921	positive regulation of chemotaxis	28/1475	135/13639	0.207407407407407	1.91785059635907	3.73199292291798	0.000511035753155418	0.00733003637074448	0.00579804669930816	CALR/CCL7/WNT5A/PGF/TGFB1/PERP/CCR1/PDGFD/SERPINE1/SCG2/THBS4/S100A14/SMOC2/CCL21/PLA2G7/CXCL8/THBS1/NTRK3/CXCR4/CXCL13/TREM2/VEGFD/FPR2/C5AR1/CCL3/S100A7/IL6/LBP	28
GO:0043410	positive regulation of MAPK cascade	62/1475	379/13639	0.163588390501319	1.5126658020661	3.52464465163794	0.000562939861359447	0.00805221713292601	0.00636929049302009	MYDGF/CDON/WNT5A/ITGB3/EGFR/NTRK2/BMP4/TGFB1/INHBA/CX3CL1/P2RY6/SEMA7A/ELANE/ALKAL2/SPHK1/FGFR2/LAPTM5/SH3RF2/TPD52L1/ADRB2/CAVIN3/HAVCR2/CCR1/AVPI1/FGF22/PDGFD/CD24/MTURN/MST1R/SPI1/AR/LILRA5/ARHGEF5/KIT/IL1B/WNT16/CCL21/IQGAP3/ADRA2B/IL11/ADAM8/THBS1/WNT4/OSM/ADRA2A/NTRK3/MYOC/TREM2/IGFBP6/ALOX12B/FGFR3/FPR2/INAVA/C5AR1/PLA2G2A/CCL3/S100A7/TNFSF11/GHR/MARCO/IL6/S100A12	62
GO:0060343	trabecula formation	9/1475	24/13639	0.375	3.46754237288136	4.21303012610586	0.000569061352001681	0.00811735449218926	0.00642081403693936	TGFBR3/SFRP1/GREM1/MSX2/FBN2/CHAD/OVOL2/SLC40A1/COL1A1	9
GO:1904888	cranial skeletal system development	16/1475	61/13639	0.262295081967213	2.4253848291192	3.88519029254031	0.000578339289870316	0.00822703528282554	0.00650757136172759	CEP55/FREM1/RUNX2/BMP4/TGFB1/MTHFD1L/MMP14/CHST11/FGFR2/SIX2/IRX5/MSX2/IRF6/GRHL2/TP63/TFAP2A	16
GO:0006638	neutral lipid metabolic process	24/1475	110/13639	0.218181818181818	2.01747919876733	3.73097364258491	0.000584152305580753	0.00828696065286887	0.00655497223075619	TNXB/FAAH/LPIN3/RGN/GPIHBP1/AADAC/SCARB1/CETP/ABHD12B/GK/APOBR/C3/SERPINA12/LIPG/PNLIPRP3/DGAT2/APOC2/PNPLA1/THRSP/PLAAT3/CIDEC/PLIN5/LIPE/PNPLA2	24
GO:0090307	mitotic spindle assembly	18/1475	73/13639	0.246575342465753	2.28002786162062	3.81845866721126	0.000606389996225659	0.00857892732365154	0.0067859173865805	MYBL2/UHRF1/CDC20/TPX2/KIF4A/CDCA8/PLK1/BIRC5/KIF11/KIFC1/KIF23/AURKB/NEK2/RCC1/RACGAP1/PRC1/CHMP4C/HSPA1B	18
GO:0010765	positive regulation of sodium ion transport	10/1475	29/13639	0.344827586206897	3.1885447106955	4.10826554521896	0.000614910428512484	0.00865251768489265	0.00684412724114519	FXYD1/SCN4B/DMD/GPD1L/PKP2/ANK3/CNTN1/WNK2/FXYD3/PRSS8	10
GO:0006953	acute-phase response	11/1475	34/13639	0.323529411764706	2.99160518444666	4.04880239385127	0.000616604678587367	0.00865251768489265	0.00684412724114519	FN1/CD163/IL1B/PTGER3/SERPINA1/IL1RN/TNFSF11/SERPINA3/SAA1/IL6/LBP	11
GO:0010712	regulation of collagen metabolic process	11/1475	34/13639	0.323529411764706	2.99160518444666	4.04880239385127	0.000616604678587367	0.00865251768489265	0.00684412724114519	EMILIN1/MFAP4/ENG/BMP4/TGFB1/INHBA/FAP/CREB3L1/WNT4/SERPINB7/IL6	11
GO:0051225	spindle assembly	27/1475	130/13639	0.207692307692308	1.9204850065189	3.67206146120927	0.000623689473354944	0.00872828133251864	0.00690405616166169	MYBL2/AURKA/UHRF1/CDC20/TPX2/KIF4A/CDCA8/PLK1/BIRC5/KIF11/SKA1/KIFC1/SKA3/CCNB2/NEK6/ASPM/KIF23/AURKB/NEK2/RCC1/SPAG5/RACGAP1/STARD9/NDC80/PRC1/CHMP4C/HSPA1B	27
GO:0016053	organic acid biosynthetic process	47/1475	270/13639	0.174074074074074	1.60962460765851	3.52312503928992	0.000657523634466515	0.00917697406810677	0.0072589713766753	GSTM2/KYNU/BCAT1/HSD17B8/SHMT2/PLP1/RGN/HPGDS/MTHFD1L/CSAD/LTC4S/ACOX2/ELOVL7/CYP2E1/GATM/ALDH1A1/GGTA1/PLOD2/SDS/IL1B/PTGIS/CYP39A1/LIPG/PLA2G4F/AKR1C3/ACADL/BHMT2/PYCR1/PNLIPRP3/GGT6/ALOX12B/SHMT1/ACACB/ACSM5/ALOXE3/APOC2/PLA2G3/CYP1A1/MLXIPL/ACSBG1/CES1/CDO1/FASN/PDK4/PTGDS/ALOX15B/ELOVL4	47
GO:0009620	response to fungus	15/1475	56/13639	0.267857142857143	2.47681598062954	3.85616575782633	0.000669788008008816	0.00927316124457125	0.00733505527487279	GAPDH/COTL1/TGFB1/ELANE/SPI1/CTSG/RNASE7/IL36RN/ARG1/DCD/S100A9/HAMP/CLEC4E/S100A8/S100A12	15
GO:0010812	negative regulation of cell-substrate adhesion	15/1475	56/13639	0.267857142857143	2.47681598062954	3.85616575782633	0.000669788008008816	0.00927316124457125	0.00733505527487279	APOD/CX3CL1/MMP14/FAM107A/EFNA5/CORO2B/ANGPT2/SERPINE1/KANK1/POSTN/THBS1/MYOC/MMP12/TACSTD2/COL1A1	15
GO:0031100	animal organ regeneration	15/1475	56/13639	0.267857142857143	2.47681598062954	3.85616575782633	0.000669788008008816	0.00927316124457125	0.00733505527487279	AURKA/CCNA2/TYMS/PCNA/CDK1/EGFR/TGFBR3/TGFB1/RGN/NNMT/ANGPT2/PTPN3/CLDN1/SLC7A5/IL6	15
GO:0001934	positive regulation of protein phosphorylation	60/1475	367/13639	0.163487738419619	1.51173509444419	3.46053459070932	0.000696679580717608	0.00960198296520308	0.00759515271444069	GFRA1/TPX2/PLK1/HMGA2/PILRB/MYDGF/ITGA5/FAXDC2/WNT5A/CLSPN/ITGB3/EGFR/NTRK2/PLPP3/BMP4/TGFB1/PSRC1/MMP9/MRNIP/ELANE/SPHK1/TPD52L1/ADRB2/EFNA5/PLAUR/GREM1/RELN/LIMCH1/CD24/CEMIP/LCP2/MST1R/RSPO1/AXIN2/LEPR/PROM2/THBS4/LILRA5/TMEM119/ARHGEF5/KIT/IL1B/C3/ADRA2B/IL11/THBS1/OSM/ADRA2A/NTRK3/TREM2/FGFR3/CARD14/LRP4/CLDN3/TNFSF11/GHR/CSF3/ADIPOQ/IL6/S100A12	60
GO:0002065	columnar/cuboidal epithelial cell differentiation	20/1475	86/13639	0.232558139534884	2.1504138746551	3.72665135838211	0.00069727492423257	0.00960198296520308	0.00759515271444069	TYMS/BMP4/TGFB1/FAM20C/WNT11/KLF4/HIF1A/FGFR2/PKP1/BMP7/SERPINE1/LEF1/SOX9/WNT4/PTK6/KLF5/TP63/SPDEF/DLX3/FASN	20
GO:0060444	branching involved in mammary gland duct morphogenesis	8/1475	20/13639	0.4	3.69871186440678	4.20563960394	0.000699806499399976	0.00960198296520308	0.00759515271444069	WNT5A/TGFB1/LRP5/MSX2/CCL11/AR/DDR1/WNT4	8
GO:0048771	tissue remodeling	30/1475	151/13639	0.198675496688742	1.8371085419239	3.60188312016278	0.000700955882743678	0.00960198296520308	0.00759515271444069	TIMP1/ITGB3/EGFR/TGFB1/SPP1/HIF1A/MMP14/SFRP1/ADRB2/IGFBP5/SEMA3C/GREM1/COL6A1/LRP5/P3H4/LEPR/THBS4/TMEM119/WNT16/ACP5/ADAM8/IL20RA/CYP1A1/SIGLEC15/ELF3/HAMP/TNFSF11/PDK4/TF/IL6	30
GO:0072009	nephron epithelium development	23/1475	105/13639	0.219047619047619	2.02548506860371	3.6731955729334	0.000710362909006201	0.00970516924230636	0.00767677288971845	BMP4/TGFB1/WNT11/AQP1/OSR1/MAGED1/IRX1/HS3ST3A1/SIX2/GREM1/WNT2B/CD24/GATA3/KIF26B/GPC3/IRX2/HOXD11/SOX9/WNT4/CTNNBIP1/KLF15/TACSTD2/ADIPOQ	23
GO:0050830	defense response to Gram-positive bacterium	19/1475	80/13639	0.2375	2.19611016949153	3.73624626100197	0.00071370405623394	0.00972515685047195	0.00769258305486498	IL7R/RNASE4/DEFB1/HAVCR2/CTSG/RNASE7/IL1B/TLR2/DEFB103A/ACP5/STAB2/PGLYRP3/KRT6A/C5AR1/PLA2G2A/DCD/HAMP/IL6/LBP	19
GO:0120193	tight junction organization	17/1475	68/13639	0.25	2.31169491525424	3.77584809143935	0.000718858993445127	0.00976968994241172	0.00772780865725926	RAB13/WNT11/SNAI2/CLDN11/PATJ/MPP7/SVEP1/LSR/CLDN4/SNAI1/IL1B/CLDN1/POF1B/GRHL2/DSG3/CLDN3/CLDN10	17
GO:0010717	regulation of epithelial to mesenchymal transition	22/1475	99/13639	0.222222222222222	2.05483992467043	3.66798855297559	0.00074869972285594	0.0101419914536851	0.00802229853962898	TNXB/ENG/LOXL2/PDPN/BMP4/TGFB1/SPRED3/SFRP1/BMP7/GREM1/ELL3/GATA3/AXIN2/SNAI1/IL1B/LEF1/ADAM8/ZNF750/OVOL2/SERPINB3/COL1A1/IL6	22
GO:0000075	cell cycle checkpoint signaling	34/1475	179/13639	0.189944134078212	1.75637155572389	3.54709092619112	0.000750170476392702	0.0101419914536851	0.00802229853962898	TRIP13/CHEK1/CCNB1/RAD51/CDC20/SPC25/CDCA8/PLK1/BIRC5/SPC24/SKA1/CDC6/BUB1/CDK1/CDC45/ORC1/SKA3/MAD2L1/CENPF/CLSPN/BUB1B/AURKB/ZWINT/H2AX/CDT1/MRNIP/NUF2/TTK/KNL1/E2F1/NDC80/CHMP4C/CAMSAP3/IER3	34
GO:0009914	hormone transport	44/1475	250/13639	0.176	1.62743322033898	3.48655556033813	0.000761241041469167	0.0102648596685608	0.00811948709527558	TACR1/PTPRN/PLA2G6/EGFR/SYBU/LTBP4/CRY2/CPE/INHBA/AQP1/SPP1/HIF1A/AGTR1/SFRP1/SCG5/ECRG4/EFNA5/SLC18A2/CCN3/RAPGEF3/LRP5/CRYM/BMP8A/GATA3/IL1B/IL11/SLC16A10/OSM/IRS2/ADRA2A/CRHBP/SLC7A5/TRPV6/SLC9B2/ADCY5/C1QTNF3/ABCA12/PLA2G3/IL1RN/RETN/TNFSF11/ADIPOQ/FFAR2/IL6	44
GO:0032368	regulation of lipid transport	24/1475	112/13639	0.214285714285714	1.98145278450363	3.63170718551843	0.000767517036823023	0.0103226057575834	0.00816516415660528	ERFE/ABCA5/ITGB3/CRY2/ITGAV/SPP1/ABCA3/AGTR1/PLA2R1/ABCA8/ECRG4/CETP/IL1B/LIPG/THBS1/IRS2/TREM2/ABCA12/APOC2/PLA2G3/RETN/CES1/TNFSF11/ADIPOQ	24
GO:0002675	positive regulation of acute inflammatory response	9/1475	25/13639	0.36	3.3288406779661	4.05835521716579	0.000804569034954014	0.0107411646503433	0.00849624355156139	FCGR1A/IL1B/PTGER3/C3/ADAM8/OSM/TNFSF11/FFAR2/IL6	9
GO:0050891	multicellular organismal-level water homeostasis	9/1475	25/13639	0.36	3.3288406779661	4.05835521716579	0.000804569034954014	0.0107411646503433	0.00849624355156139	CYP4F12/SCNN1B/HYAL2/AQP1/MYO5B/SCNN1A/AQP3/HAS2/ATP6V1B1	9
GO:0010755	regulation of plasminogen activation	7/1475	16/13639	0.4375	4.04546610169491	4.24434355562785	0.000806935698915321	0.0107411646503433	0.00849624355156139	ENO1/CLEC3B/PLAU/CTSZ/PLAUR/SERPINE1/THBS1	7
GO:0034112	positive regulation of homotypic cell-cell adhesion	7/1475	16/13639	0.4375	4.04546610169491	4.24434355562785	0.000806935698915321	0.0107411646503433	0.00849624355156139	EMILIN1/PDPN/PLAUR/ANK3/CTSG/TNFSF11/IL6	7
GO:0072210	metanephric nephron development	11/1475	35/13639	0.314285714285714	2.90613075060533	3.93175588653561	0.000812364009486285	0.0107856944644102	0.00853146656116366	BMP4/AQP1/OSR1/IRX1/SIX2/GREM1/KIF26B/IRX2/SOX9/WNT4/ADIPOQ	11
GO:0010469	regulation of signaling receptor activity	15/1475	57/13639	0.263157894736842	2.43336306868867	3.77611248395289	0.000819537270107017	0.010852781812141	0.00858453254274982	PLAU/HIF1A/LYNX1/GREM1/RELN/SERPINE1/GREM2/SLURP2/ADRA2B/LILRB4/ADRA2A/CRHBP/CBLC/GPRC5A/CCL2	15
GO:1901722	regulation of cell proliferation involved in kidney development	6/1475	12/13639	0.5	4.62338983050847	4.37258946041638	0.00082160882007711	0.010852781812141	0.00858453254274982	ITGB3/BMP4/BMP7/PDGFD/GATA3/SERPINB7	6
GO:0071695	anatomical structure maturation	38/1475	208/13639	0.182692307692308	1.68931551499348	3.48841940791585	0.000826431967676128	0.0108887143222061	0.00861295509904329	AURKA/TRIP13/RUNX2/PTPRN/TYMS/DIAPH3/WNT5A/TGFB1/CX3CL1/FAM20C/HIF1A/CATSPERZ/RHEX/DEFB1/NTN4/PLXNB1/ADAMTS12/GREM1/MSX2/GATA3/TMEM79/LGI4/CDKN1C/GLDN/C3/CEBPA/CCL21/SOX10/ZBTB16/MYOC/SPINK5/FGFR3/CDH3/PLA2G3/ROPN1B/NR4A2/TFCP2L1/KCNIP2	38
GO:0051984	positive regulation of chromosome segregation	10/1475	30/13639	0.333333333333333	3.08225988700565	3.97571826203048	0.000833898060671042	0.0109591983709509	0.0086687078655384	CCNB1/CDCA8/BIRC5/SKA1/CDC6/CDK1/NCAPH/SKA3/NCAPG/AURKB	10
GO:0007080	mitotic metaphase chromosome alignment	16/1475	63/13639	0.253968253968254	2.34838848533764	3.73536067843891	0.000848667029755316	0.0110969643436187	0.00877768052306734	CCNB1/CDCA5/CDCA8/BIRC5/SKA1/KIFC1/KIF2C/CDK1/SKA3/AURKB/CDT1/PSRC1/NUF2/TTK/NDC80/CHMP4C	16
GO:0045669	positive regulation of osteoblast differentiation	16/1475	63/13639	0.253968253968254	2.34838848533764	3.73536067843891	0.000848667029755316	0.0110969643436187	0.00877768052306734	RUNX2/GDF10/BMP4/FAM20C/BMP7/CCN4/LRP5/MSX2/FBN2/TMEM119/CEBPA/WNT4/GDPD2/CTNNBIP1/TP63/IL6	16
GO:0070098	chemokine-mediated signaling pathway	17/1475	69/13639	0.246376811594203	2.27819209039548	3.70649906385885	0.00085941746627107	0.0112092283132282	0.00886648113816978	CCL7/CX3CL1/HIF1A/CCR1/SLIT3/CCL11/CCRL2/CCL14/CCL21/CXCR4/TREM2/ACKR4/CCL3L3/CCL3/CCL2/CCL18/CXCR1	17
GO:0002040	sprouting angiogenesis	26/1475	126/13639	0.206349206349206	1.90806564433683	3.56582295633022	0.00086272970651026	0.0112241568349501	0.00887828957426983	PKM/ITGA5/LOXL2/TGFBR3/BMP4/PGF/TGFB1/TGM2/KLF4/ADAMTS9/HMOX1/AGTR1/GREM1/ESM1/CEMIP2/SRPX2/APLNR/LEF1/FGFBP1/THBS1/CREB3L1/VEGFD/CLIC3/NGFR/S100A1/NR4A1	26
GO:0010883	regulation of lipid storage	13/1475	46/13639	0.282608695652174	2.61322033898305	3.81634908955306	0.000870808321444232	0.0113008658858101	0.00893896630718772	ITGB3/ITGAV/PLIN3/SCARB1/C3/MSR1/TREM2/CIDEA/ACACB/CES1/PLIN5/PNPLA2/IL6	13
GO:0006909	phagocytosis	38/1475	209/13639	0.181818181818182	1.68123266563945	3.45592054245964	0.000907310997353185	0.0117062552615238	0.00925962863584579	CALR/DYSF/PLA2G6/ITGB3/FCGR1A/ARHGAP12/ITGAV/TGFB1/GSN/TGM2/P2RY6/CYBA/CD93/ELANE/SPHK1/MYO1G/RAB31/FCER1G/SCARB1/MST1R/LEPR/FCN3/SLC11A1/TLR2/CD300LF/C3/MSR1/HCK/ELMO3/THBS1/FCGR2A/TREM2/FPR2/CD300A/CCL2/MARCO/ADIPOQ/LBP	38
GO:0007044	cell-substrate junction assembly	21/1475	94/13639	0.223404255319149	2.06576992426974	3.6105305993061	0.000908828624011695	0.0117062552615238	0.00925962863584579	FN1/ITGA5/ITGB3/APOD/LAMA3/CDH11/MMP14/FAM107A/SFRP1/EFNA5/CORO2B/GREM1/ITGB4/LIMCH1/THY1/THBS1/WNT4/MYOC/CAMSAP3/SORBS1/COL17A1	21
GO:0090130	tissue migration	21/1475	94/13639	0.223404255319149	2.06576992426974	3.6105305993061	0.000908828624011695	0.0117062552615238	0.00925962863584579	PFN1/TACR1/WNT5A/ANLN/MMP9/SNAI2/HIF1A/EPB41L4B/FAT2/KANK1/SNAI1/KIT/RAB25/KRT2/SOX9/KRT16/IRS2/GRHL2/TACSTD2/HAS2/EPPK1	21
GO:0046394	carboxylic acid biosynthetic process	46/1475	267/13639	0.172284644194757	1.59307814384562	3.40802297500082	0.000934565295440944	0.0120078885850948	0.00949822009810817	GSTM2/KYNU/BCAT1/HSD17B8/SHMT2/PLP1/RGN/HPGDS/MTHFD1L/LTC4S/ACOX2/ELOVL7/CYP2E1/GATM/ALDH1A1/GGTA1/PLOD2/SDS/IL1B/PTGIS/CYP39A1/LIPG/PLA2G4F/AKR1C3/ACADL/BHMT2/PYCR1/PNLIPRP3/GGT6/ALOX12B/SHMT1/ACACB/ACSM5/ALOXE3/APOC2/PLA2G3/CYP1A1/MLXIPL/ACSBG1/CES1/CDO1/FASN/PDK4/PTGDS/ALOX15B/ELOVL4	46
GO:0090303	positive regulation of wound healing	14/1475	52/13639	0.269230769230769	2.48951760104302	3.74730179456979	0.000948501031085128	0.0121415932576233	0.00960398027391436	EMILIN1/PLAU/CCN4/HPSE/SERPINE1/KANK1/CLDN4/SMOC2/DUOX1/THBS1/CLDN1/ADRA2A/CXCR4/CLDN3	14
GO:0010631	epithelial cell migration	20/1475	88/13639	0.227272727272727	2.10154083204931	3.60985212057134	0.000949661118064392	0.0121415932576233	0.00960398027391436	PFN1/TACR1/WNT5A/ANLN/MMP9/SNAI2/HIF1A/EPB41L4B/FAT2/KANK1/SNAI1/KIT/RAB25/KRT2/SOX9/KRT16/IRS2/TACSTD2/HAS2/EPPK1	20
GO:0045786	negative regulation of cell cycle	57/1475	349/13639	0.163323782234957	1.51021902773056	3.3623275671115	0.000959284018183082	0.0122344153846108	0.00967740242351665	TRIP13/CHEK1/CCNB1/RAD51/CDC20/SPC25/CDCA8/PLK1/BIRC5/SPC24/SKA1/CDC6/BUB1/CDK1/CDC45/ORC1/SKA3/MAD2L1/CENPF/PKMYT1/CLSPN/BUB1B/AURKB/EGFR/ZWINT/NEK2/H2AX/BMP4/TGFB1/INHBA/CDT1/MRNIP/KLF4/NUF2/TTK/KNL1/E2F1/FAM107A/BMP7/CCNF/CDKN2B/NDC80/HPGD/GATA3/PTPN3/CDKN1C/LILRB1/CEBPA/CHMP4C/FHL1/CAMSAP3/OVOL1/TENT5B/CCL2/IER3/NR4A1/ALOX15B	57
GO:0042327	positive regulation of phosphorylation	62/1475	387/13639	0.160206718346253	1.48139622476241	3.34541959596778	0.000970274731356369	0.012344183191556	0.0097642285780619	GFRA1/TPX2/PLK1/HMGA2/PILRB/MYDGF/ITGA5/FAXDC2/WNT5A/CLSPN/ITGB3/EGFR/NTRK2/PLPP3/BMP4/TGFB1/PSRC1/MMP9/MRNIP/ELANE/SPHK1/TPD52L1/ADRB2/EFNA5/PLAUR/GREM1/RELN/LIMCH1/CD24/CEMIP/LCP2/MST1R/RSPO1/AXIN2/LEPR/PROM2/AR/THBS4/LILRA5/TMEM119/ARHGEF5/KIT/IL1B/C3/ADRA2B/IL11/THBS1/OSM/ADRA2A/NTRK3/TREM2/FGFR3/CARD14/LRP4/CLDN3/TNFSF11/TF/GHR/CSF3/ADIPOQ/IL6/S100A12	62
GO:1901990	regulation of mitotic cell cycle phase transition	52/1475	312/13639	0.166666666666667	1.54112994350282	3.36702089837799	0.000989108606491447	0.0125529518735606	0.00992936426176011	AURKA/TRIP13/CHEK1/CCNB1/DLGAP5/CDCA5/CDC20/SPC25/CDCA8/PLK1/BIRC5/UBE2C/SPC24/RRM2/CDC25A/SKA1/CDC6/BUB1/CDK1/ORC1/SKA3/NEK6/MAD2L1/CENPF/PKMYT1/CLSPN/ACTB/BUB1B/AURKB/EGFR/ZWINT/ANLN/CDC25C/TGFB1/INHBA/MRNIP/KLF4/NUF2/TTK/CCNE1/KNL1/E2F1/FAM107A/BID/CDKN2B/NDC80/CDKN1C/CHMP4C/FHL1/CYP1A1/CCL2/IER3	52
GO:0002523	leukocyte migration involved in inflammatory response	8/1475	21/13639	0.380952380952381	3.52258272800646	4.0283903573236	0.00102411348369863	0.0129338039477842	0.0102306176253437	CX3CL1/ELANE/SLAMF8/ADAM8/S100A9/S100A8/FFAR2/LBP	8
GO:1901970	positive regulation of mitotic sister chromatid separation	8/1475	21/13639	0.380952380952381	3.52258272800646	4.0283903573236	0.00102411348369863	0.0129338039477842	0.0102306176253437	DLGAP5/CDC20/CDCA8/BIRC5/UBE2C/SKA1/SKA3/AURKB	8
GO:0097306	cellular response to alcohol	20/1475	89/13639	0.224719101123595	2.07792801371167	3.55261595505109	0.00110284917010146	0.0138612246579276	0.0109642058799366	RAD51/CCL7/ADCY2/SCNN1B/INHBA/SCNN1D/P2RY6/SFRP1/EFNA5/TNC/SCNN1A/CYP1B1/CYBB/AKR1C3/AKR1C2/CDH1/SOD2/JUP/ADCY5/CES1	20
GO:1901988	negative regulation of cell cycle phase transition	42/1475	240/13639	0.175	1.61818644067797	3.36451175333644	0.00111290221144027	0.0138612246579276	0.0109642058799366	TRIP13/CHEK1/CCNB1/RAD51/CDC20/SPC25/CDCA8/PLK1/BIRC5/SPC24/SKA1/CDC6/BUB1/CDK1/CDC45/ORC1/SKA3/MAD2L1/CENPF/PKMYT1/CLSPN/BUB1B/AURKB/ZWINT/H2AX/INHBA/CDT1/MRNIP/KLF4/NUF2/TTK/KNL1/E2F1/FAM107A/CDKN2B/NDC80/CHMP4C/FHL1/CAMSAP3/OVOL1/CCL2/IER3	42
GO:0003401	axis elongation	9/1475	26/13639	0.346153846153846	3.20080834419817	3.91133598133531	0.00111360939700616	0.0138612246579276	0.0109642058799366	WNT5A/BMP4/TGFB1/WNT11/FGFR2/SFRP1/TNC/SOX9/PTK7	9
GO:0006026	aminoglycan catabolic process	9/1475	26/13639	0.346153846153846	3.20080834419817	3.91133598133531	0.00111360939700616	0.0138612246579276	0.0109642058799366	HMMR/HYAL2/OVGP1/TGFB1/CEMIP/CEMIP2/STAB2/PGLYRP3/CHI3L2	9
GO:0014850	response to muscle activity	9/1475	26/13639	0.346153846153846	3.20080834419817	3.91133598133531	0.00111360939700616	0.0138612246579276	0.0109642058799366	MTFP1/FN1/ITGA5/CAPN3/HIF1A/FNDC5/COL6A1/POSTN/SLC7A5	9
GO:0061037	negative regulation of cartilage development	9/1475	26/13639	0.346153846153846	3.20080834419817	3.91133598133531	0.00111360939700616	0.0138612246579276	0.0109642058799366	CHADL/BMP4/FRZB/WNT11/SNAI2/ADAMTS12/GREM1/CCN4/SOX9	9
GO:0170040	proteinogenic amino acid catabolic process	15/1475	59/13639	0.254237288135593	2.35087618500431	3.62096905866858	0.00120513543473267	0.0149644874845222	0.0118368849590933	KYNU/AMT/IL4I1/CSAD/HDC/TDO2/PRODH/ADHFE1/SDS/GPT/GPT2/SHMT1/ARG1/HAL/CDO1	15
GO:0030316	osteoclast differentiation	21/1475	96/13639	0.21875	2.02273305084746	3.50165710138568	0.00121007481220015	0.0149744530100786	0.0118447676733987	ERFE/TGFB1/FAM20C/OSCAR/TMEM178A/SFRP1/CCN4/CCR1/GPC3/LILRB1/PRXL2A/TNFAIP6/LILRB4/TREM2/LILRB3/SLC9B2/TM4SF19/SIGLEC15/CCL3/TNFSF11/TF	21
GO:0072091	regulation of stem cell proliferation	17/1475	71/13639	0.23943661971831	2.21401766531392	3.57132530178385	0.0012117218638901	0.0149744530100786	0.0118447676733987	RUNX2/HMGA2/OSR2/WNT5A/TGFB1/WNT11/SNAI2/CCNE1/ELL3/CEBPA/SFN/SOX9/IRF6/OVOL1/TP63/OVOL2/EPCAM	17
GO:0010837	regulation of keratinocyte proliferation	12/1475	42/13639	0.285714285714286	2.64193704600484	3.71101530598698	0.00122696002953514	0.0150193830565791	0.0118803072661969	SNAI2/FGFR2/TGM1/SLURP1/SFN/IRF6/OVOL1/TP63/CDH3/OVOL2/HAS2/EPPK1	12
GO:0035272	exocrine system development	12/1475	42/13639	0.285714285714286	2.64193704600484	3.71101530598698	0.00122696002953514	0.0150193830565791	0.0118803072661969	EGFR/TGFB1/TGM2/SNAI2/FGFR2/BMP7/NTN4/SEMA3C/ESRP2/SOX10/SOX9/TFCP2L1	12
GO:0050922	negative regulation of chemotaxis	12/1475	42/13639	0.285714285714286	2.64193704600484	3.71101530598698	0.00122696002953514	0.0150193830565791	0.0118803072661969	WNT5A/MMP28/ELANE/SLAMF8/ROBO2/CCN3/GREM1/ANGPT2/TNFAIP6/THBS1/CXCL13/CCL2	12
GO:1905314	semi-lunar valve development	12/1475	42/13639	0.285714285714286	2.64193704600484	3.71101530598698	0.00122696002953514	0.0150193830565791	0.0118803072661969	EMILIN1/BMP4/TGFB1/SNAI2/CDH11/ROBO2/SLIT3/ELN/GATA3/AXIN2/SNAI1/SOX9	12
GO:0072330	monocarboxylic acid biosynthetic process	34/1475	184/13639	0.184782608695652	1.70864406779661	3.36998807308933	0.00123581779665691	0.0150921333752111	0.011937852648441	GSTM2/HSD17B8/PLP1/RGN/HPGDS/LTC4S/ACOX2/ELOVL7/CYP2E1/GATM/SDS/IL1B/PTGIS/CYP39A1/LIPG/PLA2G4F/AKR1C3/ACADL/PNLIPRP3/ALOX12B/ACACB/ACSM5/ALOXE3/APOC2/PLA2G3/CYP1A1/MLXIPL/ACSBG1/CES1/FASN/PDK4/PTGDS/ALOX15B/ELOVL4	34
GO:0048245	eosinophil chemotaxis	7/1475	17/13639	0.411764705882353	3.80749750747757	4.03326306740243	0.00124452052340519	0.015162652400452	0.0119936330812869	CCL7/CX3CL1/CCL11/SCG2/CCL21/CCL3/CCL2	7
GO:0098771	inorganic ion homeostasis	67/1475	430/13639	0.155813953488372	1.44077729601892	3.23408642568629	0.00130528978370709	0.0158353107072237	0.0125257046943155	GSTM2/CALR/CYP4F12/ERFE/GSTO1/SLC17A7/CCL7/SLC25A27/CYBRD1/WNT5A/CAPN3/ITGB3/SCNN1B/HYAL2/SLC39A8/TGFB1/CX3CL1/RGN/TGM2/SCNN1D/P2RY6/ANK2/HIF1A/F2RL3/SLC39A14/TMEM178A/CYBA/PLCB4/HMOX1/ELANE/AGTR1/DMD/CCR1/THY1/SLC25A23/ANK3/CEMIP/CCL11/FTH1/APLNR/ATP1A2/SLC12A5/ALPL/SCNN1A/S100A14/SLC11A1/CCL14/SCARA5/CCL21/ATP2C2/PLCH2/CP/CORIN/TRPV6/SOD2/MT1X/SLC9B2/SLC40A1/CCL3/HAMP/ATP6V1B1/ATP13A4/CALB2/TNF…	67
GO:0051336	regulation of hydrolase activity	48/1475	286/13639	0.167832167832168	1.55190707597487	3.28467724377602	0.0013058473680928	0.0158353107072237	0.0125257046943155	SERPINA5/TIMP1/ARHGAP11A/GAPDH/PCNA/NEIL1/SERPINH1/NTRK2/STMN1/ARHGEF16/TGM2/AGTR1/FGFR2/PLA2R1/SFRP1/RCN3/EFNA5/GPIHBP1/PLXNB1/RAPGEF3/THY1/CSTA/SERPINE1/TIMP3/CCL11/PROM2/CLDN4/ARHGEF5/SERPINB5/CHP2/NTRK3/SERPINB13/RGS6/CXCL13/ANXA8/SERPINB12/FGFR3/EFNA3/A2ML1/SERPINB7/EPHA1/APOC2/NGEF/SERPINB3/CLDN3/PRSS22/PLIN5/ANGPTL4	48
GO:0048012	hepatocyte growth factor receptor signaling pathway	13/1475	48/13639	0.270833333333333	2.50433615819209	3.63557371009635	0.00134469500923114	0.0162682961630814	0.0128681954769266	EGFR/NTRK2/STMN1/FGFR2/ADAMTS12/ESM1/MST1R/DDR1/MUC20/KIT/NTRK3/FGFR3/EPHA1	13
GO:0032570	response to progesterone	11/1475	37/13639	0.297297297297297	2.74904260192396	3.7096506456708	0.00135912355922496	0.0163663762550392	0.0129457766681624	TACR1/TYMS/TGFB1/TXNIP/CLDN4/TLR2/DSG1/SOX10/CYP1B1/THBS1/FOSB	11
GO:0050919	negative chemotaxis	11/1475	37/13639	0.297297297297297	2.74904260192396	3.7096506456708	0.00135912355922496	0.0163663762550392	0.0129457766681624	WNT5A/ITGB3/ITGAV/SEMA7A/SEMA3B/ROBO2/EFNA5/NRP2/SEMA3C/SLIT3/SEMA3G	11
GO:0003334	keratinocyte development	6/1475	13/13639	0.461538461538462	4.2677444589309	4.10457993913878	0.00138674327933971	0.0165070268975196	0.013057031094763	SFN/KRT2/CDSN/EXPH5/DNASE1L2/ABCA12	6
GO:0030213	hyaluronan biosynthetic process	6/1475	13/13639	0.461538461538462	4.2677444589309	4.10457993913878	0.00138674327933971	0.0165070268975196	0.013057031094763	TGFB1/CEMIP/IL1B/HAS2/HAS3/HAS1	6
GO:0070243	regulation of thymocyte apoptotic process	6/1475	13/13639	0.461538461538462	4.2677444589309	4.10457993913878	0.00138674327933971	0.0165070268975196	0.013057031094763	WNT5A/BMP4/HIF1A/JAK3/RORC/ADAM8	6
GO:0070942	neutrophil mediated cytotoxicity	6/1475	13/13639	0.461538461538462	4.2677444589309	4.10457993913878	0.00138674327933971	0.0165070268975196	0.013057031094763	SCNN1B/CXCL6/ELANE/TREM1/CTSG/ARG1	6
GO:0090232	positive regulation of spindle checkpoint	6/1475	13/13639	0.461538461538462	4.2677444589309	4.10457993913878	0.00138674327933971	0.0165070268975196	0.013057031094763	CDCA8/BIRC5/MAD2L1/AURKB/KNL1/NDC80	6
GO:2001251	negative regulation of chromosome organization	21/1475	97/13639	0.216494845360825	2.00188013279748	3.44820736039065	0.00139032557606295	0.0165117106258118	0.0130607359161298	TRIP13/CCNB1/CDC20/SPC25/CDCA8/PLK1/BIRC5/SPC24/SKA1/BUB1/SKA3/MAD2L1/CENPF/BUB1B/AURKB/ZWINT/NUF2/TTK/KNL1/NDC80/SLX1B	21
GO:0045604	regulation of epidermal cell differentiation	14/1475	54/13639	0.259259259259259	2.39731324544884	3.58256420089589	0.00141613821714848	0.0167797796073108	0.0132727780390816	BMP4/PKP1/PTCH2/MSX2/GRHL1/SFN/ESRP1/SULT2B1/TP63/ABCA12/OVOL2/AQP3/ALOX15B/SFRP4	14
GO:0045600	positive regulation of fat cell differentiation	15/1475	60/13639	0.25	2.31169491525424	3.54574675023068	0.00144903218376799	0.01709131810376	0.0135192044767804	FRZB/SNAI2/FNDC5/SFRP1/BMP7/ADIRF/LRP5/CDS1/AXIN2/ZBTB7C/CEBPA/ZBTB16/KLF5/LMO3/WIF1	15
GO:2000243	positive regulation of reproductive process	15/1475	60/13639	0.25	2.31169491525424	3.54574675023068	0.00144903218376799	0.01709131810376	0.0135192044767804	AURKA/TACR1/CDC25A/WNT5A/RAD51AP1/CDC25C/INHBA/KNL1/DEFB1/MSX2/AR/SOX9/WNT4/OVOL1/RETN	15
GO:0046519	sphingoid metabolic process	8/1475	22/13639	0.363636363636364	3.36246533127889	3.86161713769718	0.00145816997138548	0.0171491110958165	0.0135649186383326	PLPP3/SPHK1/SPTLC3/SPTSSB/DEGS2/ACER1/SGPP2/PLPP2	8
GO:0043269	regulation of monoatomic ion transport	55/1475	340/13639	0.161764705882353	1.49580259222333	3.22382831997161	0.00146055581175262	0.0171491110958165	0.0135649186383326	GSTM2/GSTO1/FXYD1/TRPV2/CAPN3/ITGB3/SCN4B/PLP1/TGFB1/CX3CL1/AHNAK/MMP9/P2RY6/OSR1/ANK2/F2RL3/MCHR1/CYBA/DMD/GABRE/ADRB2/PRKG2/MAOB/GPD1L/CCR1/THY1/PKP2/ANK3/CEMIP/PTPN3/APLNR/ATP1A2/LILRA5/CNTN1/WNK2/FXYD3/PPIF/LILRB1/LILRB2/PRSS8/FHL1/ADRA2A/ATP2C2/TRPV3/CXCR4/TREM2/KCNJ15/HOMER2/CCL3/CCL2/HAMP/CLDN10/TF/KCNIP2/STAC2	55
GO:1905820	positive regulation of chromosome separation	10/1475	32/13639	0.3125	2.8896186440678	3.72649986241785	0.00146407728586536	0.0171515660321513	0.013566860488931	DLGAP5/CDC20/CDCA8/BIRC5/UBE2C/SKA1/NCAPH/SKA3/NCAPG/AURKB	10
GO:0018108	peptidyl-tyrosine phosphorylation	32/1475	172/13639	0.186046511627907	1.72033109972408	3.3105039192367	0.00150836138827366	0.0176304633600023	0.0139456674866884	GFRA1/ITGA5/ITGB3/EGFR/HYAL2/PLPP3/TGFB1/FGFR2/SFRP1/EFNA5/GREM1/RELN/JAK3/THBS4/DDR1/LILRA5/KIT/HCK/IL11/LILRB4/PTK6/OSM/TREM2/FGFR3/CBLC/GPRC5A/EPHA1/LRP4/PKDCC/CSF3/ADIPOQ/IL6	32
GO:0060986	endocrine hormone secretion	12/1475	43/13639	0.27906976744186	2.58049664958613	3.61455948914577	0.00153699369114744	0.0179246696683816	0.0141783841921638	CRY2/INHBA/AQP1/SPP1/AGTR1/ECRG4/GATA3/IL1B/CRHBP/TRPV6/C1QTNF3/RETN	12
GO:0046879	hormone secretion	42/1475	244/13639	0.172131147540984	1.59165879410947	3.24734197095896	0.00154945004766185	0.0180153179031196	0.0142500867965763	TACR1/PTPRN/PLA2G6/EGFR/SYBU/LTBP4/CRY2/CPE/INHBA/AQP1/SPP1/HIF1A/AGTR1/SFRP1/SCG5/ECRG4/EFNA5/SLC18A2/CCN3/RAPGEF3/LRP5/BMP8A/GATA3/IL1B/IL11/SLC16A10/OSM/IRS2/ADRA2A/CRHBP/TRPV6/SLC9B2/ADCY5/C1QTNF3/ABCA12/PLA2G3/IL1RN/RETN/TNFSF11/ADIPOQ/FFAR2/IL6	42
GO:0070167	regulation of biomineral tissue development	19/1475	85/13639	0.223529411764706	2.06692721834497	3.43592491154629	0.00155172494878164	0.0180153179031196	0.0142500867965763	OSR2/BMP4/TGFB1/FAM20C/OSR1/HIF1A/BMP7/ADRB2/MGP/GREM1/CCR1/FBN2/TMEM119/SOX9/WNT4/TFAP2A/CCL3/SRGN/PKDCC	19
GO:0048659	smooth muscle cell proliferation	26/1475	131/13639	0.198473282442748	1.83523871134688	3.34490574143952	0.00156482248284543	0.0181267356066525	0.0143382180166056	APLN/NDRG2/TACR1/ITGB3/APOD/EGFR/BMP4/TGFB1/CX3CL1/MMP9/P2RY6/HMOX1/ELANE/FGFR2/CCN3/IGFBP5/CCN4/HPGD/ELN/PDGFD/THBS1/SOD2/CTNNBIP1/OGN/ADIPOQ/IL6	26
GO:1901655	cellular response to ketone	21/1475	98/13639	0.214285714285714	1.98145278450363	3.39539439796215	0.00159301438227493	0.0184121171237044	0.0145639543266723	ADCY2/EGFR/SCNN1B/TGFB1/SCNN1D/AQP1/P2RY6/SPP1/SFRP1/EFNA5/DDIT4/TNC/AXIN2/AR/SCNN1A/SOX10/POSTN/CYP1B1/AKR1C3/AKR1C2/ADCY5	21
GO:0007586	digestion	18/1475	79/13639	0.227848101265823	2.10686118858614	3.43565864872763	0.00162182495747812	0.0187033622045027	0.0147943287060072	AQP1/NEGR1/SCARB1/HIP1R/SLC2A5/PTGER3/CYP39A1/SOX9/AKR1C2/ADRA2A/TFF3/SLC5A1/INAVA/PRSS3/AKR1C1/HAMP/AQP5/SERPINA3	18
GO:0071222	cellular response to lipopolysaccharide	35/1475	194/13639	0.180412371134021	1.6682334439979	3.26423800380748	0.00162645265716309	0.0187150485750899	0.0148035726058984	CXCL5/WNT5A/CXCL6/CX3CL1/MMP9/TNIP3/PLSCR4/HAVCR2/MMP8/MMP3/SCARB1/CCL28/CD68/SERPINE1/CTSG/IL1B/LILRB1/TLR2/IL24/HCK/CXCL8/LILRB2/CXCL13/CCL27/IL36RN/SLC7A5/IL37/IL36G/CCL2/FCAR/HMGCS2/PPBP/CSF3/IL6/LBP	35
GO:0009612	response to mechanical stimulus	34/1475	187/13639	0.181818181818182	1.68123266563945	3.2662993612881	0.00164333974070439	0.0188674349830762	0.0149241100036896	PPL/CHEK1/TACR1/ENG/PKD1L2/SUN1/ITGB3/EGFR/TGFB1/GSN/WNT11/AQP1/MMP14/DMD/USP53/ANGPT2/COL6A1/KRT5/TNC/TXNIP/ATP1A2/KIT/IL1B/COL11A1/SCEL/SOX9/POSTN/THBS1/PIEZO2/CXCR4/JUP/RETN/FOSB/COL1A1	34
GO:0055123	digestive system development	24/1475	118/13639	0.203389830508475	1.88070094800345	3.34578637732245	0.00164705970236935	0.0188683078293551	0.0149248004236589	TYMS/WNT5A/EGFR/TGFB1/WNT11/HIF1A/FGFR2/SFRP1/SIX2/HIP1R/KIT/CDKN1C/SOX10/CXCL8/SOX9/PTK6/KLF5/TP63/CYP1A1/COL3A1/OVOL2/SPDEF/PKDCC/HMGCS2	24
GO:0052548	regulation of endopeptidase activity	13/1475	49/13639	0.26530612244898	2.4532272570045	3.54858321598996	0.00165208122777318	0.0188840542989173	0.0149372558551538	TIMP1/GAPDH/SERPINH1/SERPINE1/TIMP3/SERPINB5/SERPINB13/ANXA8/SERPINB12/EFNA3/A2ML1/SERPINB7/SERPINB3	13
GO:0018212	peptidyl-tyrosine modification	32/1475	173/13639	0.184971098265896	1.71038698932105	3.27440121472113	0.00166345937667232	0.0189722305119147	0.01500700309444	GFRA1/ITGA5/ITGB3/EGFR/HYAL2/PLPP3/TGFB1/FGFR2/SFRP1/EFNA5/GREM1/RELN/JAK3/THBS4/DDR1/LILRA5/KIT/HCK/IL11/LILRB4/PTK6/OSM/TREM2/FGFR3/CBLC/GPRC5A/EPHA1/LRP4/PKDCC/CSF3/ADIPOQ/IL6	32
GO:0032370	positive regulation of lipid transport	17/1475	73/13639	0.232876712328767	2.15335964708614	3.44059396898744	0.00167931542207978	0.0191109785835804	0.0151167525906591	ERFE/ABCA5/SPP1/ABCA3/PLA2R1/ABCA8/ECRG4/CETP/IL1B/LIPG/TREM2/ABCA12/PLA2G3/RETN/CES1/TNFSF11/ADIPOQ	17
GO:2000177	regulation of neural precursor cell proliferation	16/1475	67/13639	0.238805970149254	2.20818618770554	3.45209302085495	0.00171864722274688	0.0195156914898758	0.0154368798331212	CDON/WNT5A/ASPM/PDE9A/LIMS2/TGFB1/CX3CL1/SHCBP1/HIF1A/NES/ID4/ELL3/RASSF10/PTPRZ1/SOX10/DCT	16
GO:0071827	plasma lipoprotein particle organization	11/1475	38/13639	0.289473684210526	2.67669937555754	3.60408253603167	0.00172866424447912	0.0195864845906191	0.0154928770592382	ABCA5/AGTR1/SCARB1/CETP/PLA2G7/LIPG/PNLIPRP3/LCAT/APOC2/PLA2G3/PLA2G2A	11
GO:0015698	inorganic anion transport	23/1475	112/13639	0.205357142857143	1.89889225181598	3.32620529634338	0.00178397242576636	0.0200883161388713	0.0158898249875685	SLC17A7/FXYD1/SLC25A27/TTYH3/CRY2/RACGAP1/P2RY6/SLC1A7/GABRE/PRKG2/CLDN4/SLC12A5/CLCA2/FXYD3/SLC20A1/TTYH1/SLC11A1/CLIC3/ANO9/DCD/GABRP/SLC4A11/SFRP4	23
GO:0007584	response to nutrient	27/1475	139/13639	0.194244604316547	1.79613705645653	3.28519763963585	0.00178847310544992	0.0200883161388713	0.0158898249875685	KYNU/TYMS/EGFR/TGFB1/SNAI2/SPP1/SFRP1/BMP7/CDKN2B/CCL28/BCHE/TNC/ALPL/POSTN/LIPG/CYP1B1/CYBB/AKR1C3/ACACB/SOD2/TYR/CYP1A1/AQP3/MLXIPL/COL1A1/HMGCS2/ADIPOQ	27
GO:0071772	response to BMP	27/1475	139/13639	0.194244604316547	1.79613705645653	3.28519763963585	0.00178847310544992	0.0200883161388713	0.0158898249875685	RUNX2/ENG/WNT5A/TGFBR3/BMP4/RGMA/NFIA/SFRP1/BMP7/CHRDL1/ADAMTS12/GREM1/MSX2/SULF1/ELAPOR2/GATA3/GREM2/GPC3/LEF1/TMEM100/SOX9/TNFAIP6/SOSTDC1/CHRDL2/FAM83G/DLX3/SFRP4	27
GO:0071773	cellular response to BMP stimulus	27/1475	139/13639	0.194244604316547	1.79613705645653	3.28519763963585	0.00178847310544992	0.0200883161388713	0.0158898249875685	RUNX2/ENG/WNT5A/TGFBR3/BMP4/RGMA/NFIA/SFRP1/BMP7/CHRDL1/ADAMTS12/GREM1/MSX2/SULF1/ELAPOR2/GATA3/GREM2/GPC3/LEF1/TMEM100/SOX9/TNFAIP6/SOSTDC1/CHRDL2/FAM83G/DLX3/SFRP4	27
GO:0007423	sensory organ development	69/1475	451/13639	0.152993348115299	1.41469577962344	3.11861357309678	0.00180533650571792	0.0202338364212282	0.0160049312912929	CCNA2/SLC17A7/SLC25A27/MCOLN3/DIAPH3/OSR2/CDON/MCM2/WNT5A/EGFR/LRIG3/NTRK2/COL4A1/HSF4/BMP4/RCN1/TGFB1/INHBA/FRZB/AQP1/KLF4/SPRED3/OSR1/HIF1A/ADAMTS9/NES/FGFR2/NFIA/BMP7/CHRDL1/THRB/SIX2/MFAP5/COL5A2/LGR5/CYTL1/LRP5/THY1/WNT2B/GATA3/PXDN/DDR1/COL5A1/FBN2/KIT/CDKN1C/LEF1/WNT16/FJX1/CEBPA/ZIC1/COL11A1/SOX9/CYP1B1/ESRP1/GRHL3/WNT2/GRHL2/GJB6/CYP1A1/TFAP2A/PTK7/PPP1R13L/PLAAT3/AQP5/ATP6V1B1/CRYAB/LAM…	69
GO:0045471	response to ethanol	21/1475	99/13639	0.212121212121212	1.96143810991269	3.34320298187048	0.00182032986750311	0.0203578143713415	0.0161029976456851	TACR1/CCL7/TYMS/CDK1/FGFR2/MAOB/HPGD/TNC/GATA3/CYBB/CLDN1/SLC2A4/CRHBP/SOD2/CDO1/CLDN3/FOSB/HMGCS2/S100A8/CSF3/ADIPOQ	21
GO:0003091	renal water homeostasis	7/1475	18/13639	0.388888888888889	3.59596986817326	3.83764281557729	0.00184790876746526	0.0205773582751293	0.016276656512071	CYP4F12/HYAL2/AQP1/MYO5B/AQP3/HAS2/ATP6V1B1	7
GO:0051446	positive regulation of meiotic cell cycle	7/1475	18/13639	0.388888888888889	3.59596986817326	3.83764281557729	0.00184790876746526	0.0205773582751293	0.016276656512071	CDC25A/WNT5A/RAD51AP1/CDC25C/MSX2/WNT4/OVOL1	7
GO:0030100	regulation of endocytosis	44/1475	261/13639	0.168582375478927	1.55884408078447	3.17430359257761	0.00185635876996083	0.0206270938001227	0.0163159972304441	APLN/CALR/AP2S1/SLC17A7/DYSF/WNT5A/ITGB3/ACTB/FCGR1A/ITGAV/TGFB1/TGM2/CYBA/SPHK1/CLU/RAB31/GREM1/FCER1G/SCARB1/HIP1R/PLLP/SERPINE1/RSPO1/PROM2/FCN3/APLNR/GPC3/SLC11A1/LILRB1/TLR2/CD300LF/C3/CCL21/HCK/FCGR2A/TREM2/FPR2/CD300A/APOC2/CCL2/HAMP/TF/ADIPOQ/SFRP4	44
GO:0010948	negative regulation of cell cycle process	46/1475	276/13639	0.166666666666667	1.54112994350282	3.16254905481506	0.00187933374245251	0.0208376662064648	0.0164825596571232	TRIP13/CHEK1/CCNB1/RAD51/CDC20/SPC25/CDCA8/PLK1/BIRC5/SPC24/SKA1/CDC6/BUB1/CDK1/CDC45/ORC1/SKA3/MAD2L1/CENPF/PKMYT1/CLSPN/BUB1B/AURKB/ZWINT/NEK2/H2AX/BMP4/INHBA/CDT1/MRNIP/KLF4/NUF2/TTK/KNL1/E2F1/FAM107A/BMP7/CCNF/CDKN2B/NDC80/CHMP4C/FHL1/CAMSAP3/OVOL1/CCL2/IER3	46
GO:0008015	blood circulation	64/1475	413/13639	0.154963680387409	1.43291500800263	3.11097525010844	0.0018971519796653	0.020930884118545	0.016556294872082	GSTM2/APLN/EMILIN1/CYP4F12/TACR1/FAAH/GSTO1/FXYD1/ENG/EHD3/CMA1/EGFR/SCNN1B/SCN4B/TGFB1/GSN/SCNN1D/ANK2/GPR4/MANF/CTSZ/AGTR1/DMD/NPY1R/ADRB2/SVEP1/AVPR2/TMIGD3/AMOT/THRB/OLR1/TBC1D8/GPD1L/CORO2B/SLC2A5/LRP5/PKP2/ELN/NCALD/SGCG/AR/CTSG/ATP1A2/SCNN1A/DSP/ADRA2B/POSTN/HSD11B2/ADRA2A/CPA3/HOPX/CXCR4/KLK1/CORIN/SOD2/CXADR/CTNNBIP1/JUP/PPP1R13L/HSPB7/S100A1/IER3/KCNIP2/ADIPOQ	64
GO:0007143	female meiotic nuclear division	10/1475	33/13639	0.303030303030303	2.80205444273241	3.60904910897733	0.00189986781300042	0.020930884118545	0.016556294872082	AURKA/TRIP13/PLK1/SKA1/NCAPH/SKA3/CCNB2/TOP2A/TTK/NDC80	10
GO:0007431	salivary gland development	10/1475	33/13639	0.303030303030303	2.80205444273241	3.60904910897733	0.00189986781300042	0.020930884118545	0.016556294872082	EGFR/TGFB1/TGM2/SNAI2/FGFR2/BMP7/NTN4/SEMA3C/ESRP2/TFCP2L1	10
GO:0071219	cellular response to molecule of bacterial origin	36/1475	203/13639	0.177339901477833	1.63982299407197	3.19820289915759	0.00191772416263754	0.0210827509854293	0.016676421313717	CXCL5/WNT5A/CXCL6/CX3CL1/MMP9/TNIP3/PLSCR4/HAVCR2/MMP8/MMP3/SCARB1/CCL28/CD68/SERPINE1/CTSG/IL1B/LILRB1/TLR2/IL24/HCK/CXCL8/LILRB2/CXCL13/CCL27/TREM2/IL36RN/SLC7A5/IL37/IL36G/CCL2/FCAR/HMGCS2/PPBP/CSF3/IL6/LBP	36
GO:0006720	isoprenoid metabolic process	20/1475	93/13639	0.21505376344086	1.9885547658101	3.33096308954037	0.00194497749588175	0.0212919523756357	0.0168418992688904	EGFR/ALDH3A2/CYP3A5/DHRS3/CYP2E1/ADH1B/ALDH1A1/CYP1B1/AKR1C3/SDR16C5/RDH12/SDR9C7/DGAT2/CYP1A1/AKR1C1/RETSAT/HMGCS2/LIPE/RDH5/PNPLA2	20
GO:0051928	positive regulation of calcium ion transport	20/1475	93/13639	0.21505376344086	1.9885547658101	3.33096308954037	0.00194497749588175	0.0212919523756357	0.0168418992688904	GSTM2/GSTO1/TRPV2/CAPN3/PLP1/CX3CL1/P2RY6/ANK2/F2RL3/MCHR1/CCR1/THY1/CEMIP/APLNR/LILRA5/ATP2C2/TRPV3/CCL3/CCL2/STAC2	20
GO:0035107	appendage morphogenesis	26/1475	133/13639	0.195488721804511	1.80764113674016	3.25922262630694	0.00195982214412604	0.0213641243416519	0.0168989871751677	RUNX2/OSR2/WNT5A/BMP4/OSR1/CHST11/FGFR2/NFIA/BMP7/SEMA3C/GREM1/COL6A1/LRP5/MSX2/ZNF219/FBN2/GPC3/LEF1/SOX9/ZBTB16/GRHL2/TP63/COL3A1/TFAP2A/LRP4/PKDCC	26
GO:0035108	limb morphogenesis	26/1475	133/13639	0.195488721804511	1.80764113674016	3.25922262630694	0.00195982214412604	0.0213641243416519	0.0168989871751677	RUNX2/OSR2/WNT5A/BMP4/OSR1/CHST11/FGFR2/NFIA/BMP7/SEMA3C/GREM1/COL6A1/LRP5/MSX2/ZNF219/FBN2/GPC3/LEF1/SOX9/ZBTB16/GRHL2/TP63/COL3A1/TFAP2A/LRP4/PKDCC	26
GO:0001658	branching involved in ureteric bud morphogenesis	13/1475	50/13639	0.26	2.40416271186441	3.46371249512477	0.00201536707560528	0.0216770079665284	0.0171464776072375	BMP4/TGFB1/MAGED1/HS3ST3A1/SIX2/GREM1/WNT2B/GPC3/HOXD11/SOX9/WNT4/CTNNBIP1/TACSTD2	13
GO:0001952	regulation of cell-matrix adhesion	23/1475	113/13639	0.20353982300885	1.88208789560522	3.27868384060424	0.00201585029381157	0.0216770079665284	0.0171464776072375	ITGB3/APOD/PLAU/CX3CL1/MMP14/FAM107A/SFRP1/EFNA5/GREM1/CCL28/LIMCH1/THY1/SERPINE1/DDR1/CCL21/POSTN/THBS1/WNT4/MYOC/MMP12/CAMSAP3/JUP/EPHA1	23
GO:0002438	acute inflammatory response to antigenic stimulus	9/1475	28/13639	0.321428571428571	2.97217917675545	3.63758805558924	0.00201699993958084	0.0216770079665284	0.0171464776072375	FCGR1A/ELANE/FCER1A/IL20RB/GATA3/C3/FCGR2A/FCGR3A/FCGR3B	9
GO:0070293	renal absorption	9/1475	28/13639	0.321428571428571	2.97217917675545	3.63758805558924	0.00201699993958084	0.0216770079665284	0.0171464776072375	HYAL2/GSN/AQP1/CLDN4/AKR1C3/SLC5A1/AQP3/HAS2/ADIPOQ	9
GO:0072012	glomerulus vasculature development	9/1475	28/13639	0.321428571428571	2.97217917675545	3.63758805558924	0.00201699993958084	0.0216770079665284	0.0171464776072375	ITGB3/BMP4/AQP1/OSR1/GPR4/BMP7/ANGPT2/PDGFD/SERPINB7	9
GO:0090025	regulation of monocyte chemotaxis	9/1475	28/13639	0.321428571428571	2.97217917675545	3.63758805558924	0.00201699993958084	0.0216770079665284	0.0171464776072375	SLAMF8/CCN3/GREM1/CCR1/SERPINE1/S100A14/PLA2G7/FPR2/S100A7	9
GO:0090287	regulation of cellular response to growth factor stimulus	46/1475	277/13639	0.166064981949458	1.5355662974974	3.13581575595534	0.00202371064164337	0.0216770079665284	0.0171464776072375	TNXB/APLN/EMILIN1/RUNX2/CILP/ENG/ITGA5/WNT5A/ITGB3/TGFBR3/LTBP4/BMP4/FAM20C/RGMA/SPRED3/HIF1A/DMD/CHST11/SFRP1/CHRDL1/CDKN2B/ADAMTS12/GREM1/MSX2/SULF1/ELAPOR2/GATA3/FBN2/GREM2/GPC3/IL1B/CDKN1C/SMOC2/FGFBP1/TNFAIP6/THBS1/CREB3L1/WNT4/CXCL13/SOSTDC1/CIDEA/CHRDL2/NGFR/CDH3/OVOL2/SFRP4	46
GO:0035988	chondrocyte proliferation	8/1475	23/13639	0.347826086956522	3.21627118644068	3.70420654173542	0.00202620159439933	0.0216770079665284	0.0171464776072375	HMGA2/MMP14/CCN3/SIX2/LEF1/SOX9/FGFR3/MUSTN1	8
GO:0051988	regulation of attachment of spindle microtubules to kinetochore	8/1475	23/13639	0.347826086956522	3.21627118644068	3.70420654173542	0.00202620159439933	0.0216770079665284	0.0171464776072375	CCNB1/CDCA8/BIRC5/CDK1/AURKB/NEK2/SPAG5/RACGAP1	8
GO:0043542	endothelial cell migration	37/1475	211/13639	0.175355450236967	1.62147321069965	3.16804339251895	0.00205216359460926	0.0219094909131685	0.0173303712352135	CALR/RAB13/WNT5A/LOXL2/ITGB3/TGFBR3/PLPP3/TGFB1/SNAI2/KLF4/HIF1A/ADAMTS9/HMOX1/PLEKHG5/AMOT/CCN3/NRP2/GREM1/ANGPT2/SCARB1/GATA3/SRPX2/SCG2/FAP/SMOC2/FGFBP1/CYP1B1/THBS1/CXCL13/PRSS3/JUP/S100A2/S100A9/S100A7/NR4A1/S100A8/S100A12	37
GO:0120192	tight junction assembly	15/1475	62/13639	0.241935483870968	2.23712411153636	3.39969811616698	0.002061824756433	0.0219673427753293	0.0173761319629213	RAB13/WNT11/SNAI2/CLDN11/PATJ/MPP7/LSR/CLDN4/SNAI1/CLDN1/POF1B/GRHL2/DSG3/CLDN3/CLDN10	15
GO:0001666	response to hypoxia	45/1475	270/13639	0.166666666666667	1.54112994350282	3.12728264166838	0.00209206184230708	0.0222437294034211	0.0175947533306319	CCNA2/HYOU1/P4HB/PLOD1/ENG/ENO1/LOXL2/PLAU/TGFBR3/PGF/TGFB1/INHBA/AQP1/HIF1A/MMP14/FGFR2/SFRP1/BMP7/HIF3A/DDIT4/ANGPT2/CD24/MALAT1/PLOD2/TLR2/PTGIS/RORA/POSTN/ADAM8/THBS1/CYBB/HSD11B2/CXCR4/SLC2A4/TREM2/VEGFD/SOD2/CYP1A1/AQP3/CRYAB/NR4A2/CLDN3/PLEKHN1/ADIPOQ/ANGPTL4	45
GO:0048660	regulation of smooth muscle cell proliferation	25/1475	127/13639	0.196850393700787	1.82023221673562	3.23379148385276	0.00214485869885208	0.0227583572595412	0.0180018231174147	APLN/NDRG2/TACR1/ITGB3/APOD/EGFR/BMP4/TGFB1/CX3CL1/MMP9/P2RY6/HMOX1/ELANE/FGFR2/IGFBP5/CCN4/HPGD/ELN/PDGFD/THBS1/SOD2/CTNNBIP1/OGN/ADIPOQ/IL6	25
GO:0030501	positive regulation of bone mineralization	11/1475	39/13639	0.282051282051282	2.60806605823555	3.50186889028122	0.00217620061597318	0.0229379311990491	0.0181438658078714	OSR2/BMP4/FAM20C/OSR1/BMP7/ADRB2/FBN2/TMEM119/WNT4/TFAP2A/PKDCC	11
GO:0043277	apoptotic cell clearance	11/1475	39/13639	0.282051282051282	2.60806605823555	3.50186889028122	0.00217620061597318	0.0229379311990491	0.0181438658078714	ITGB3/ITGAV/TGM2/SCARB1/FCN3/CD300LF/C3/THBS1/TREM2/CCL2/MARCO	11
GO:0006869	lipid transport	55/1475	346/13639	0.158959537572254	1.46986381894778	3.08270309684824	0.00217706039786421	0.0229379311990491	0.0181438658078714	ABCA10/ERFE/SERPINA5/ABCA5/ABCA9/ITGB3/APOD/CRY2/ITGAV/INHBA/SPP1/ABCA3/PLSCR4/AGTR1/ABCA6/PLA2R1/ABCA8/ECRG4/CLU/SCARB1/CETP/PITPNM3/APOBR/CRABP1/IL1B/SLC10A6/MSR1/STARD5/LIPG/THBS1/PLA2G4F/IRS2/ATP9A/LCAT/PLA2G2F/TREM2/ATP10B/ATG9B/CIDEA/ANO9/ABCA12/APOC2/PLA2G3/RBP7/PLA2G2A/RETN/AKR1C1/CIDEC/CES1/TNFSF11/AQP9/FABP7/ADIPOQ/FABP4/LBP	55
GO:0010959	regulation of metal ion transport	48/1475	293/13639	0.16382252559727	1.51483079770926	3.10210087592413	0.0021805205163603	0.0229379311990491	0.0181438658078714	GSTM2/GSTO1/FXYD1/TRPV2/CAPN3/ITGB3/SCN4B/PLP1/TGFB1/CX3CL1/AHNAK/P2RY6/OSR1/ANK2/F2RL3/MCHR1/CYBA/DMD/ADRB2/GPD1L/CCR1/THY1/PKP2/ANK3/CEMIP/PTPN3/APLNR/ATP1A2/LILRA5/CNTN1/WNK2/FXYD3/LILRB1/LILRB2/PRSS8/FHL1/ADRA2A/ATP2C2/TRPV3/CXCR4/TREM2/HOMER2/CCL3/CCL2/HAMP/TF/KCNIP2/STAC2	48
GO:0030214	hyaluronan catabolic process	6/1475	14/13639	0.428571428571429	3.96290556900726	3.86230636756479	0.00220608144788074	0.0229379311990491	0.0181438658078714	HMMR/HYAL2/TGFB1/CEMIP/CEMIP2/STAB2	6
GO:0051447	negative regulation of meiotic cell cycle	6/1475	14/13639	0.428571428571429	3.96290556900726	3.86230636756479	0.00220608144788074	0.0229379311990491	0.0181438658078714	TRIP13/PKMYT1/ZWINT/TTK/KNL1/OVOL1	6
GO:0061430	bone trabecula morphogenesis	6/1475	14/13639	0.428571428571429	3.96290556900726	3.86230636756479	0.00220608144788074	0.0229379311990491	0.0181438658078714	SFRP1/GREM1/MSX2/FBN2/CHAD/COL1A1	6
GO:0072189	ureter development	6/1475	14/13639	0.428571428571429	3.96290556900726	3.86230636756479	0.00220608144788074	0.0229379311990491	0.0181438658078714	BMP4/OSR1/NFIA/GATA3/EMX2/SOX9	6
GO:0090306	meiotic spindle assembly	6/1475	14/13639	0.428571428571429	3.96290556900726	3.86230636756479	0.00220608144788074	0.0229379311990491	0.0181438658078714	AURKA/SKA1/SKA3/CCNB2/ASPM/NDC80	6
GO:0098743	cell aggregation	6/1475	14/13639	0.428571428571429	3.96290556900726	3.86230636756479	0.00220608144788074	0.0229379311990491	0.0181438658078714	BMP1/MGP/COL11A1/MPZ/SOX9/BARX2	6
GO:0061982	meiosis I cell cycle process	20/1475	94/13639	0.212765957446809	1.96739992787595	3.27728054791551	0.00222501773152231	0.0230884605487426	0.0182629342756108	AURKA/TRIP13/RAD51/CDC20/PLK1/CDC25A/CCNB2/SUN1/PKMYT1/TOP2A/RAD51AP1/ZWINT/RAD54L/CDC25C/CCNE1/KNL1/CKS2/PTTG1/NDC80/P3H4	20
GO:0001794	type IIa hypersensitivity	5/1475	10/13639	0.5	4.62338983050847	3.99131691668153	0.00232055927673702	0.0237467508595737	0.0187836408275094	FCGR1A/C3/FCGR2A/FCGR3A/FCGR3B	5
GO:0002445	type II hypersensitivity	5/1475	10/13639	0.5	4.62338983050847	3.99131691668153	0.00232055927673702	0.0237467508595737	0.0187836408275094	FCGR1A/C3/FCGR2A/FCGR3A/FCGR3B	5
GO:0060272	embryonic skeletal joint morphogenesis	5/1475	10/13639	0.5	4.62338983050847	3.99131691668153	0.00232055927673702	0.0237467508595737	0.0187836408275094	OSR2/BMP4/OSR1/BMP7/HOXD11	5
GO:0072110	glomerular mesangial cell proliferation	5/1475	10/13639	0.5	4.62338983050847	3.99131691668153	0.00232055927673702	0.0237467508595737	0.0187836408275094	ITGB3/BMP4/BMP7/PDGFD/SERPINB7	5
GO:0072176	nephric duct development	5/1475	10/13639	0.5	4.62338983050847	3.99131691668153	0.00232055927673702	0.0237467508595737	0.0187836408275094	BMP4/WNT11/OSR1/GATA3/GPC3	5
GO:1901862	negative regulation of muscle tissue development	5/1475	10/13639	0.5	4.62338983050847	3.99131691668153	0.00232055927673702	0.0237467508595737	0.0187836408275094	BMP4/TGFB1/IGFBP5/SOX15/LEF1	5
GO:2000425	regulation of apoptotic cell clearance	5/1475	10/13639	0.5	4.62338983050847	3.99131691668153	0.00232055927673702	0.0237467508595737	0.0187836408275094	TGM2/CD300LF/C3/TREM2/CCL2	5
GO:0072089	stem cell proliferation	21/1475	101/13639	0.207920792079208	1.92259775130055	3.24062644132493	0.00235831104276264	0.0240380601957184	0.0190140660327175	RUNX2/HMGA2/OSR2/WNT5A/TGFB1/WNT11/SNAI2/CCNE1/NES/SIX2/ELL3/WNT2B/AXIN2/CEBPA/SFN/SOX9/IRF6/OVOL1/TP63/OVOL2/EPCAM	21
GO:0150115	cell-substrate junction organization	21/1475	101/13639	0.207920792079208	1.92259775130055	3.24062644132493	0.00235831104276264	0.0240380601957184	0.0190140660327175	FN1/ITGA5/ITGB3/APOD/LAMA3/CDH11/MMP14/FAM107A/SFRP1/EFNA5/CORO2B/GREM1/ITGB4/LIMCH1/THY1/THBS1/WNT4/MYOC/CAMSAP3/SORBS1/COL17A1	21
GO:0007600	sensory perception	54/1475	340/13639	0.158823529411765	1.46860618145563	3.04699068215025	0.00242077524906835	0.024626275519992	0.0194793433856374	BIRC5/DIAPH3/TRPV2/TGFBI/SCNN1B/ABLIM1/SCNN1D/SNAI2/AQP1/AZGP1/NPY1R/MYH14/EPS8L2/MRGPRX2/USP53/CCN3/THRB/DHRS3/COL6A1/IRX5/CRYM/CEMIP/TIMP3/SCNN1A/KIT/LEF1/ESPN/TMEM100/PRR4/COL11A1/ADRA2A/PIEZO2/RDH12/CXCR4/GJB4/C5AR1/ANO9/ALOXE3/GJB6/TYR/CDH3/TACSTD2/HOMER2/TFAP2A/CCL3/CCL2/PIP/ATP6V1B1/COL1A1/CA6/ATP6V0A4/PROK2/LAMC3/RDH5	54
GO:0060074	synapse maturation	10/1475	34/13639	0.294117647058824	2.71964107676969	3.49591724432297	0.00243456078567252	0.0246479597740079	0.0194964955948577	PFN1/CDC20/SEZ6L2/SYBU/SEMA7A/NFIA/PALM/CHRDL1/RELN/IGSF9	10
GO:0036005	response to macrophage colony-stimulating factor	13/1475	51/13639	0.254901960784314	2.35702226653373	3.38086196973884	0.00244194734725107	0.0246479597740079	0.0194964955948577	EGFR/NTRK2/SPP1/FGFR2/MST1R/DDR1/ALPL/KIT/TLR2/NTRK3/TREM2/FGFR3/EPHA1	13
GO:0043030	regulation of macrophage activation	13/1475	51/13639	0.254901960784314	2.35702226653373	3.38086196973884	0.00244194734725107	0.0246479597740079	0.0194964955948577	WNT5A/CX3CL1/SPHK1/HAVCR2/MMP8/CEBPA/RORA/THBS1/TREM2/CCL3/HAMP/IL6/LBP	13
GO:0072132	mesenchyme morphogenesis	13/1475	51/13639	0.254901960784314	2.35702226653373	3.38086196973884	0.00244194734725107	0.0246479597740079	0.0194964955948577	ENG/WNT5A/WNT11/SNAI2/OSR1/ROBO2/BMP7/MSX2/APLNR/SNAI1/LEF1/TMEM100/SOX9	13
GO:0048565	digestive tract development	22/1475	108/13639	0.203703703703704	1.88360326428123	3.21023917211508	0.00246853516055225	0.0248678503138902	0.0196704286498235	TYMS/WNT5A/EGFR/TGFB1/WNT11/HIF1A/FGFR2/SFRP1/SIX2/KIT/SOX10/CXCL8/SOX9/PTK6/KLF5/TP63/CYP1A1/COL3A1/OVOL2/SPDEF/PKDCC/HMGCS2	22
GO:0061351	neural precursor cell proliferation	24/1475	122/13639	0.19672131147541	1.8190386218394	3.16429734872004	0.00262591990075364	0.0263859014393054	0.0208712045903391	MELK/CDON/WNT5A/ASPM/PDE9A/LIMS2/TGFB1/CX3CL1/RACGAP1/SHCBP1/HIF1A/NES/FGFR2/NFIA/ID4/ELL3/RASSF10/EMX2/PTPRZ1/LEF1/SOX10/RORA/DCT/WNT2	24
GO:0001819	positive regulation of cytokine production	67/1475	442/13639	0.15158371040724	1.40166117033515	2.98927949540256	0.00262941775640818	0.0263859014393054	0.0208712045903391	KPNA2/GAPDH/WNT5A/FCGR1A/HYAL2/TGFB1/CX3CL1/CLEC5A/WNT11/SEMA7A/HIF1A/CYBA/HMOX1/ELANE/SPHK1/PLA2R1/LAPTM5/CLU/SPTBN1/AIM2/IL20RB/HAVCR2/MMP8/FCER1G/HPSE/SULF1/SERPINE1/IL17D/GATA3/PNP/PANX1/LILRA5/SLC11A1/KIT/IL1B/LILRB1/TLR2/C3/RORA/POSTN/CYP1B1/ADAM8/THBS1/LILRB2/CYBB/OSM/ADRA2A/FCGR2A/MMP12/FCGR3A/TREM2/SLC7A5/PYDC1/INAVA/C5AR1/C1QTNF3/SERPINB7/PLA2G3/CCL3/CLEC4E/HSPA1B/ALOX15B/ADIPOQ/FFAR2/S…	67
GO:0001990	regulation of systemic arterial blood pressure by hormone	9/1475	29/13639	0.310344827586207	2.86969023962595	3.50972221593154	0.00264794021956161	0.0264279585855505	0.0209044717237659	TACR1/CMA1/CTSZ/AGTR1/AVPR2/CTSG/HSD11B2/CPA3/CORIN	9
GO:0032965	regulation of collagen biosynthetic process	9/1475	29/13639	0.310344827586207	2.86969023962595	3.50972221593154	0.00264794021956161	0.0264279585855505	0.0209044717237659	EMILIN1/ENG/BMP4/TGFB1/INHBA/CREB3L1/WNT4/SERPINB7/IL6	9
GO:0051797	regulation of hair follicle development	7/1475	19/13639	0.368421052631579	3.40670829616414	3.65548367885409	0.0026554460991658	0.0264279585855505	0.0209044717237659	WNT5A/HPSE/MSX2/PKP3/FOXN1/NGFR/CDH3	7
GO:0033273	response to vitamin	17/1475	76/13639	0.223684210526316	2.06835860838537	3.25221401083516	0.00265912831654535	0.0264279585855505	0.0209044717237659	KYNU/TYMS/EGFR/TGFB1/SNAI2/SPP1/SFRP1/BMP7/BCHE/TNC/ALPL/POSTN/SOD2/TYR/CYP1A1/AQP3/COL1A1	17
GO:0051781	positive regulation of cell division	17/1475	76/13639	0.223684210526316	2.06835860838537	3.25221401083516	0.00265912831654535	0.0264279585855505	0.0209044717237659	CDCA8/BIRC5/CDC6/KIF23/AURKB/PGF/TGFB1/RACGAP1/FGFR2/MRGPRX2/PDGFD/BTC/THBS4/IL1B/OSM/VEGFD/PPBP	17
GO:0036293	response to decreased oxygen levels	46/1475	281/13639	0.163701067615658	1.51370770251523	3.02992351346271	0.0027021906628981	0.0268044889894375	0.0212023066532295	CCNA2/HYOU1/P4HB/PLOD1/ENG/ENO1/LOXL2/PLAU/TGFBR3/PGF/TGFB1/INHBA/AQP1/HIF1A/MMP14/FGFR2/SFRP1/BMP7/HIF3A/DDIT4/ANGPT2/COL6A1/CD24/MALAT1/PLOD2/TLR2/PTGIS/RORA/POSTN/ADAM8/THBS1/CYBB/HSD11B2/CXCR4/SLC2A4/TREM2/VEGFD/SOD2/CYP1A1/AQP3/CRYAB/NR4A2/CLDN3/PLEKHN1/ADIPOQ/ANGPTL4	46
GO:1905953	negative regulation of lipid localization	11/1475	40/13639	0.275	2.54286440677966	3.40280777480538	0.00271327149521663	0.0268629441725272	0.0212485446067987	ITGB3/CRY2/ITGAV/PLA2R1/THBS1/IRS2/TREM2/APOC2/CES1/PNPLA2/IL6	11
GO:0071248	cellular response to metal ion	28/1475	150/13639	0.186666666666667	1.72606553672316	3.1136136518252	0.00273717917173919	0.0270479270062319	0.0213948657236584	CALR/WNT5A/CAPN3/SLC39A8/AQP1/HMOX1/CPNE5/SLC25A23/ANK3/PPIF/SLC11A1/LCE1D/CEBPA/CYBB/AKR1C3/CLDN1/CHP2/ACER1/CDH1/CRHBP/MT1X/CYP1A1/RASAL1/TFAP2A/FOSB/TF/MT4/FABP4	28
GO:0010721	negative regulation of cell development	38/1475	222/13639	0.171171171171171	1.58278210413804	3.04851356578218	0.00279020055506904	0.0275193494745667	0.0217677601198469	ERFE/S1PR3/HMGB3/WNT5A/BMP4/TGFB1/INHBA/FRZB/RGMA/SNAI2/SPP1/TMEM178A/SFRP1/BMP7/ID4/CDKN2B/JAK3/THY1/FGL2/IL17D/CCL11/PTPRS/IL1B/LILRB1/CEBPA/SOX10/TNFAIP6/LILRB4/PGLYRP3/CDH1/TREM2/DTX1/LILRB3/SEMA3G/CCL3/LRP4/ADIPOQ/IL6	38
GO:0045833	negative regulation of lipid metabolic process	18/1475	83/13639	0.216867469879518	2.00532570961813	3.19899235847414	0.00290189920512873	0.0285256838100148	0.0225637689221133	APOD/SNAI2/SPHK1/ENDOU/SNAI1/IL1B/SERPINA12/SOX9/WNT4/AKR1C3/ADRA2A/ACADL/CIDEA/ACACB/APOC2/CIDEC/FMO2/PLIN5	18
GO:0050801	monoatomic ion homeostasis	74/1475	499/13639	0.148296593186373	1.37126592167386	2.94219074511811	0.00290325132635724	0.0285256838100148	0.0225637689221133	GSTM2/CALR/CYP4F12/ERFE/GSTO1/CCL7/SLC25A27/CYBRD1/WNT5A/CAPN3/ITGB3/SCNN1B/HYAL2/SLC39A8/TGFB1/CX3CL1/RGN/TGM2/SCNN1D/P2RY6/ANK2/HIF1A/F2RL3/SLC39A14/TMEM178A/CYBA/PLCB4/HMOX1/ELANE/SLAMF8/AGTR1/DMD/CCR1/THY1/SLC25A23/ANK3/ATP6V0E2/CEMIP/CCL11/FTH1/APLNR/ATP1A2/SLC12A5/ALPL/WNK2/SCNN1A/S100A14/SLC11A1/CCL14/SCARA5/CCL21/ATP2C2/PLCH2/SLC9A9/CP/CORIN/TRPV6/SOD2/MT1X/SLC9B2/SLC40A1/CCL3/SLC9C1/HAMP…	74
GO:0045453	bone resorption	14/1475	58/13639	0.241379310344828	2.23198129748685	3.27405058102451	0.00293421933750983	0.0287753555485339	0.0227612588561618	ITGB3/EGFR/SPP1/ADRB2/TMEM119/ACP5/ADAM8/IL20RA/SIGLEC15/HAMP/TNFSF11/PDK4/TF/IL6	14
GO:0006814	sodium ion transport	29/1475	158/13639	0.183544303797468	1.69719373524995	3.06940440912201	0.00300969752746579	0.0294083841226703	0.0232619834159318	SLC17A7/FXYD1/MCOLN3/SCNN1B/SCN4B/TGFB1/SCNN1D/OSR1/DMD/ADRB2/GPD1L/PKP2/ANK3/PTPN3/ATP1A2/CNTN1/WNK2/SCNN1A/FXYD3/SLC20A1/SLC10A6/PRSS8/TRPV3/SLC9A9/SLC5A1/SLC9B2/SLC9C1/ATP6V1B1/SLC4A11	29
GO:0050730	regulation of peptidyl-tyrosine phosphorylation	26/1475	137/13639	0.18978102189781	1.75486329333168	3.09216518942232	0.00301012815469588	0.0294083841226703	0.0232619834159318	GFRA1/ITGA5/ITGB3/EGFR/HYAL2/PLPP3/TGFB1/SFRP1/EFNA5/GREM1/RELN/THBS4/LILRA5/KIT/IL11/LILRB4/PTK6/OSM/TREM2/FGFR3/CBLC/GPRC5A/LRP4/CSF3/ADIPOQ/IL6	26
GO:0055080	monoatomic cation homeostasis	73/1475	492/13639	0.148373983739837	1.37198153506959	2.92633303279853	0.00304630200529067	0.0297057472380322	0.0234971971505323	GSTM2/CALR/CYP4F12/ERFE/GSTO1/CCL7/SLC25A27/CYBRD1/WNT5A/CAPN3/ITGB3/SCNN1B/HYAL2/SLC39A8/TGFB1/CX3CL1/RGN/TGM2/SCNN1D/P2RY6/ANK2/HIF1A/F2RL3/SLC39A14/TMEM178A/CYBA/PLCB4/HMOX1/ELANE/SLAMF8/AGTR1/DMD/CCR1/THY1/SLC25A23/ANK3/ATP6V0E2/CEMIP/CCL11/FTH1/APLNR/ATP1A2/SLC12A5/ALPL/SCNN1A/S100A14/SLC11A1/CCL14/SCARA5/CCL21/ATP2C2/PLCH2/SLC9A9/CP/CORIN/TRPV6/SOD2/MT1X/SLC9B2/SLC40A1/CCL3/SLC9C1/HAMP/ATP6…	73
GO:0030279	negative regulation of ossification	10/1475	35/13639	0.285714285714286	2.64193704600484	3.38680630586349	0.00308343949614701	0.0299550651239197	0.0236944071877318	GDF10/TGFB1/HIF1A/SFRP1/GREM1/CCR1/SOX9/CCL3/SRGN/LRP4	10
GO:0071604	transforming growth factor beta production	10/1475	35/13639	0.285714285714286	2.64193704600484	3.38680630586349	0.00308343949614701	0.0299550651239197	0.0236944071877318	FN1/ITGAV/CX3CL1/WNT11/HIF1A/CD24/LILRB1/THBS1/SERPINB7/COL3A1	10
GO:0043434	response to peptide hormone	62/1475	406/13639	0.152709359605911	1.41206980045086	2.93520065299924	0.00313149737762139	0.0303649689537894	0.0240186404421936	ERFE/CCNA2/PKM/TIMP1/CDC6/RAB13/LPIN3/ITGB3/EGFR/SCNN1B/NTRK2/TGFBR3/CRY2/TGFB1/INHBA/SCNN1D/SLC39A14/MAS1L/AGTR1/FGFR2/BMP7/IGFBP5/RAB31/COL6A1/LRP5/JAK3/MST1R/KANK1/PCSK1/DDR1/ALPL/SCNN1A/GPT/BAIAP2/KIT/IL1B/TLR2/TWIST2/SERPINA12/CYP1B1/CYBB/IRS2/HSD11B2/NTRK3/SLC2A4/CRHBP/FGFR3/KLF15/EPHA1/COL3A1/SORBS1/RETN/ECHDC3/NR4A2/CDO1/COL1A1/PDK4/HMGCS2/GHR/NR4A1/ADIPOQ/TRARG1	62
GO:0010001	glial cell differentiation	36/1475	209/13639	0.172248803827751	1.59274673586895	3.00702788384724	0.00318781210556697	0.0308532543600481	0.0244048733945127	MAPT/CDK1/EGFR/NTRK2/PLPP3/PLP1/TGFB1/RNF112/NFIA/ID4/CLU/TPPP/COL6A1/RELN/ITGB4/ASPA/PTPRZ1/CNTN1/LGI4/ERBB3/IL1B/LEF1/TLR2/SOX10/SOX9/MYOC/CXCR4/TREM2/DTX1/POU3F1/C5AR1/KLF15/S100A9/S100A8/LAMC3/IL6	36
GO:0006022	aminoglycan metabolic process	18/1475	84/13639	0.214285714285714	1.98145278450363	3.14190059900005	0.00332848700636996	0.0316472594853784	0.0250329301412062	HMMR/HYAL2/OVGP1/TGFB1/CHST11/HS3ST3A1/CYTL1/CEMIP/CEMIP2/IL1B/ITIH5/TNFAIP6/STAB2/PGLYRP3/HAS2/CHI3L2/HAS3/HAS1	18
GO:0048469	cell maturation	28/1475	152/13639	0.184210526315789	1.70335414808207	3.0364862284388	0.00333227681261621	0.0316472594853784	0.0250329301412062	AURKA/TRIP13/RUNX2/TYMS/DIAPH3/TGFB1/CX3CL1/FAM20C/HIF1A/CATSPERZ/RHEX/DEFB1/NTN4/GATA3/TMEM79/LGI4/CDKN1C/GLDN/C3/CEBPA/CCL21/SOX10/MYOC/PLA2G3/ROPN1B/NR4A2/TFCP2L1/KCNIP2	28
GO:0009713	catechol-containing compound biosynthetic process	6/1475	15/13639	0.4	3.69871186440678	3.64152233391179	0.00334319253350753	0.0316472594853784	0.0250329301412062	HDC/NT5DC2/GATA3/ALDH2/NR4A2/MOXD1	6
GO:0010517	regulation of phospholipase activity	6/1475	15/13639	0.4	3.69871186440678	3.64152233391179	0.00334319253350753	0.0316472594853784	0.0250329301412062	AGTR1/FGFR2/PLA2R1/ANXA8/FGFR3/APOC2	6
GO:0010715	regulation of extracellular matrix disassembly	6/1475	15/13639	0.4	3.69871186440678	3.64152233391179	0.00334319253350753	0.0316472594853784	0.0250329301412062	PDPN/TGFB1/FSCN1/DDR1/FAP/IL6	6
GO:0016338	calcium-independent cell-cell adhesion via plasma membrane cell-adhesion molecules	6/1475	15/13639	0.4	3.69871186440678	3.64152233391179	0.00334319253350753	0.0316472594853784	0.0250329301412062	CX3CL1/CLDN11/CLDN4/CLDN1/CLDN3/CLDN10	6
GO:0030502	negative regulation of bone mineralization	6/1475	15/13639	0.4	3.69871186440678	3.64152233391179	0.00334319253350753	0.0316472594853784	0.0250329301412062	HIF1A/GREM1/CCR1/SOX9/CCL3/SRGN	6
GO:0042423	catecholamine biosynthetic process	6/1475	15/13639	0.4	3.69871186440678	3.64152233391179	0.00334319253350753	0.0316472594853784	0.0250329301412062	HDC/NT5DC2/GATA3/ALDH2/NR4A2/MOXD1	6
GO:0072087	renal vesicle development	6/1475	15/13639	0.4	3.69871186440678	3.64152233391179	0.00334319253350753	0.0316472594853784	0.0250329301412062	OSR1/SIX2/GREM1/KIF26B/SOX9/WNT4	6
GO:0072109	glomerular mesangium development	6/1475	15/13639	0.4	3.69871186440678	3.64152233391179	0.00334319253350753	0.0316472594853784	0.0250329301412062	ITGB3/BMP4/GPR4/BMP7/PDGFD/SERPINB7	6
GO:1903587	regulation of blood vessel endothelial cell proliferation involved in sprouting angiogenesis	6/1475	15/13639	0.4	3.69871186440678	3.64152233391179	0.00334319253350753	0.0316472594853784	0.0250329301412062	HMOX1/AGTR1/APLNR/FGFBP1/THBS1/NGFR	6
GO:1904037	positive regulation of epithelial cell apoptotic process	6/1475	15/13639	0.4	3.69871186440678	3.64152233391179	0.00334319253350753	0.0316472594853784	0.0250329301412062	GSN/WNT11/HMOX1/PLA2R1/IL6/SFRP4	6
GO:0071825	protein-lipid complex organization	11/1475	41/13639	0.268292682926829	2.48084332368747	3.30671426649355	0.00335227486503495	0.0316753271006405	0.0250551315786611	ABCA5/AGTR1/SCARB1/CETP/PLA2G7/LIPG/PNLIPRP3/LCAT/APOC2/PLA2G3/PLA2G2A	11
GO:0007435	salivary gland morphogenesis	9/1475	30/13639	0.3	2.77403389830508	3.38721358028712	0.00342538685908613	0.0318431834045745	0.0251879056386736	EGFR/TGFB1/TGM2/SNAI2/FGFR2/BMP7/NTN4/SEMA3C/ESRP2	9
GO:0010464	regulation of mesenchymal cell proliferation	9/1475	30/13639	0.3	2.77403389830508	3.38721358028712	0.00342538685908613	0.0318431834045745	0.0251879056386736	WNT5A/BMP4/WNT11/FGFR2/LRP5/SOX9/IRS2/WNT2/CTNNBIP1	9
GO:0032373	positive regulation of sterol transport	9/1475	30/13639	0.3	2.77403389830508	3.38721358028712	0.00342538685908613	0.0318431834045745	0.0251879056386736	ABCA5/ABCA3/ABCA8/CETP/LIPG/TREM2/ABCA12/CES1/ADIPOQ	9
GO:0032376	positive regulation of cholesterol transport	9/1475	30/13639	0.3	2.77403389830508	3.38721358028712	0.00342538685908613	0.0318431834045745	0.0251879056386736	ABCA5/ABCA3/ABCA8/CETP/LIPG/TREM2/ABCA12/CES1/ADIPOQ	9
GO:0034311	diol metabolic process	9/1475	30/13639	0.3	2.77403389830508	3.38721358028712	0.00342538685908613	0.0318431834045745	0.0251879056386736	PLPP3/SPHK1/PRKG2/SPTLC3/SPTSSB/DEGS2/ACER1/SGPP2/PLPP2	9
GO:0034381	plasma lipoprotein particle clearance	9/1475	30/13639	0.3	2.77403389830508	3.38721358028712	0.00342538685908613	0.0318431834045745	0.0251879056386736	HMOX1/GPIHBP1/SCARB1/MSR1/LIPG/TREM2/DGAT2/APOC2/ADIPOQ	9
GO:0061437	renal system vasculature development	9/1475	30/13639	0.3	2.77403389830508	3.38721358028712	0.00342538685908613	0.0318431834045745	0.0251879056386736	ITGB3/BMP4/AQP1/OSR1/GPR4/BMP7/ANGPT2/PDGFD/SERPINB7	9
GO:0061440	kidney vasculature development	9/1475	30/13639	0.3	2.77403389830508	3.38721358028712	0.00342538685908613	0.0318431834045745	0.0251879056386736	ITGB3/BMP4/AQP1/OSR1/GPR4/BMP7/ANGPT2/PDGFD/SERPINB7	9
GO:0150077	regulation of neuroinflammatory response	9/1475	30/13639	0.3	2.77403389830508	3.38721358028712	0.00342538685908613	0.0318431834045745	0.0251879056386736	CX3CL1/MMP9/SPHK1/MMP8/MMP3/IL1B/TREM2/CCL3/IL6	9
GO:0019216	regulation of lipid metabolic process	45/1475	277/13639	0.162454873646209	1.50218442146485	2.94036019178827	0.00346218822193736	0.0321050475441781	0.0253950397419034	ERFE/PLA2G6/APOD/EPHX2/RGN/SNAI2/ABCA3/SPHK1/AADAC/SCARB1/HPGD/ENDOU/SNAI1/KIT/IL1B/RORC/C3/RORA/SERPINA12/SOX9/WNT4/AKR1C3/IRS2/ADRA2A/ACADL/ZNF750/ACER1/TREM2/HSD17B13/CIDEA/ACACB/PSAPL1/APOC2/PLA2G3/SORBS1/THRSP/MLXIPL/CIDEC/CES1/PDK4/FMO2/SERPINA3/PLIN5/ADIPOQ/PNPLA2	45
GO:0002028	regulation of sodium ion transport	14/1475	59/13639	0.23728813559322	2.19415110600402	3.20087381376231	0.00347215655170717	0.0321050475441781	0.0253950397419034	FXYD1/SCN4B/TGFB1/OSR1/DMD/ADRB2/GPD1L/PKP2/ANK3/PTPN3/CNTN1/WNK2/FXYD3/PRSS8	14
GO:0170035	L-amino acid catabolic process	14/1475	59/13639	0.23728813559322	2.19415110600402	3.20087381376231	0.00347215655170717	0.0321050475441781	0.0253950397419034	KYNU/IL4I1/CSAD/HDC/TDO2/PRODH/ADHFE1/SDS/GPT/GPT2/SHMT1/ARG1/HAL/CDO1	14
GO:0007346	regulation of mitotic cell cycle	68/1475	455/13639	0.149450549450549	1.38193630098715	2.88540105541398	0.00348261247154177	0.0321443268763695	0.0254261096289877	AURKA/TRIP13/CHEK1/CCNB1/DLGAP5/CDCA5/CDC20/MKI67/SPC25/CDCA8/PLK1/BIRC5/UBE2C/SPC24/RRM2/CDC25A/SKA1/CDCA2/CDC6/BUB1/CDK1/ORC1/SKA3/NEK6/MAD2L1/CENPF/PKMYT1/CLSPN/ACTB/BUB1B/AURKB/EGFR/ZWINT/NEK2/RCC1/ANLN/BMP4/CDC25C/TGFB1/INHBA/EIF4EBP1/NUSAP1/MRNIP/KLF4/NUF2/TTK/CCNE1/KNL1/E2F1/FAM107A/SPHK1/CKS2/BMP7/BID/CDKN2B/NDC80/LRP5/BTC/PTPN3/IL1B/CDKN1C/SMOC2/CHMP4C/FHL1/OVOL1/CYP1A1/CCL2/IER3	68
GO:0050994	regulation of lipid catabolic process	13/1475	53/13639	0.245283018867925	2.26807803006076	3.2208556061431	0.00351728658466703	0.0323490407378435	0.0255880379563231	AADAC/SCARB1/HPGD/ENDOU/IL1B/IRS2/ADRA2A/CIDEA/ACACB/APOC2/CIDEC/PLIN5/PNPLA2	13
GO:0060350	endochondral bone morphogenesis	13/1475	53/13639	0.245283018867925	2.26807803006076	3.2208556061431	0.00351728658466703	0.0323490407378435	0.0255880379563231	MMP13/RUNX2/SERPINH1/BMP4/MMP14/AXIN2/ALPL/TMEM119/SOX9/FGFR3/COL3A1/COL1A1/GHR	13
GO:0051346	negative regulation of hydrolase activity	17/1475	78/13639	0.217948717948718	2.01532377227292	3.13140431357926	0.0035462068016524	0.0323849361886351	0.0256164311987923	SERPINA5/TIMP1/GAPDH/NEIL1/SERPINH1/PLA2R1/CSTA/SERPINE1/TIMP3/SERPINB5/SERPINB13/ANXA8/SERPINB12/SERPINB7/SERPINB3/PLIN5/ANGPTL4	17
GO:1901606	alpha-amino acid catabolic process	17/1475	78/13639	0.217948717948718	2.01532377227292	3.13140431357926	0.0035462068016524	0.0323849361886351	0.0256164311987923	KYNU/AMT/IL4I1/ACADSB/CSAD/HDC/TDO2/PRODH/CRYM/ADHFE1/SDS/GPT/GPT2/SHMT1/ARG1/HAL/CDO1	17
GO:1990868	response to chemokine	17/1475	78/13639	0.217948717948718	2.01532377227292	3.13140431357926	0.0035462068016524	0.0323849361886351	0.0256164311987923	CCL7/CX3CL1/HIF1A/CCR1/SLIT3/CCL11/CCRL2/CCL14/CCL21/CXCR4/TREM2/ACKR4/CCL3L3/CCL3/CCL2/CCL18/CXCR1	17
GO:1990869	cellular response to chemokine	17/1475	78/13639	0.217948717948718	2.01532377227292	3.13140431357926	0.0035462068016524	0.0323849361886351	0.0256164311987923	CCL7/CX3CL1/HIF1A/CCR1/SLIT3/CCL11/CCRL2/CCL14/CCL21/CXCR4/TREM2/ACKR4/CCL3L3/CCL3/CCL2/CCL18/CXCR1	17
GO:0003156	regulation of animal organ formation	8/1475	25/13639	0.32	2.95896949152542	3.41379903375105	0.00367251415354834	0.0332223598153259	0.0262788319085672	WNT5A/BMP4/ROBO2/BMP7/SULF1/WNT2B/AR/WNT2	8
GO:0003272	endocardial cushion formation	8/1475	25/13639	0.32	2.95896949152542	3.41379903375105	0.00367251415354834	0.0332223598153259	0.0262788319085672	ENG/SNAI2/ROBO2/BMP7/MSX2/APLNR/SNAI1/TMEM100	8
GO:0042634	regulation of hair cycle	8/1475	25/13639	0.32	2.95896949152542	3.41379903375105	0.00367251415354834	0.0332223598153259	0.0262788319085672	WNT5A/HPSE/MSX2/PKP3/TRPV3/FOXN1/NGFR/CDH3	8
GO:0060441	epithelial tube branching involved in lung morphogenesis	8/1475	25/13639	0.32	2.95896949152542	3.41379903375105	0.00367251415354834	0.0332223598153259	0.0262788319085672	BMP4/CTSZ/FGFR2/WNT2B/TNC/ESRP2/SOX9/WNT2	8
GO:0060586	multicellular organismal-level iron ion homeostasis	8/1475	25/13639	0.32	2.95896949152542	3.41379903375105	0.00367251415354834	0.0332223598153259	0.0262788319085672	CYBRD1/HYAL2/HMOX1/SLC11A1/SOD2/SLC40A1/HAMP/TF	8
GO:0002577	regulation of antigen processing and presentation	7/1475	20/13639	0.35	3.23637288135593	3.48513618035891	0.00370848280673201	0.0332223598153259	0.0262788319085672	CD68/FGL2/SLC11A1/CCL21/THBS1/LILRB2/TREM2	7
GO:0006670	sphingosine metabolic process	7/1475	20/13639	0.35	3.23637288135593	3.48513618035891	0.00370848280673201	0.0332223598153259	0.0262788319085672	PLPP3/SPHK1/SPTLC3/SPTSSB/ACER1/SGPP2/PLPP2	7
GO:0010884	positive regulation of lipid storage	7/1475	20/13639	0.35	3.23637288135593	3.48513618035891	0.00370848280673201	0.0332223598153259	0.0262788319085672	PLIN3/SCARB1/C3/MSR1/CIDEA/ACACB/PLIN5	7
GO:0042403	thyroid hormone metabolic process	7/1475	20/13639	0.35	3.23637288135593	3.48513618035891	0.00370848280673201	0.0332223598153259	0.0262788319085672	CTSB/CRYM/GATA3/TPO/DUOX1/SLC16A10/DUOXA1	7
GO:0042537	benzene-containing compound metabolic process	7/1475	20/13639	0.35	3.23637288135593	3.48513618035891	0.00370848280673201	0.0332223598153259	0.0262788319085672	GSTM2/KYNU/EPHX2/CYP4B1/TDO2/CYP2E1/CYP1B1	7
GO:0060445	branching involved in salivary gland morphogenesis	7/1475	20/13639	0.35	3.23637288135593	3.48513618035891	0.00370848280673201	0.0332223598153259	0.0262788319085672	TGM2/SNAI2/FGFR2/BMP7/NTN4/SEMA3C/ESRP2	7
GO:0051321	meiotic cell cycle	36/1475	211/13639	0.170616113744076	1.57764961041047	2.94464668781429	0.0037468077518995	0.0335039531421017	0.0265015717663633	AURKA/TRIP13/CALR/RAD51/CDC20/PLK1/EXO1/SGO1/CDC25A/SKA1/NCAPH/SKA3/CCNB2/WNT5A/SUN1/PKMYT1/ASPM/TOP2A/RAD51AP1/ZWINT/NEK2/RAD54L/H2AX/CDC25C/NUF2/TTK/CCNE1/CATSPERZ/KNL1/CKS2/PTTG1/NDC80/MSX2/P3H4/WNT4/OVOL1	36
GO:0030203	glycosaminoglycan metabolic process	16/1475	72/13639	0.222222222222222	2.05483992467043	3.12495697483143	0.00375285686025859	0.0335039531421017	0.0265015717663633	HMMR/HYAL2/TGFB1/CHST11/HS3ST3A1/CYTL1/CEMIP/CEMIP2/IL1B/ITIH5/TNFAIP6/STAB2/PGLYRP3/HAS2/HAS3/HAS1	16
GO:0016485	protein processing	32/1475	182/13639	0.175824175824176	1.62580741292606	2.95961635428844	0.00379764546991307	0.0337448592119226	0.0266921280709054	P4HB/ENO1/CLEC3B/CTSL/PLAU/CMA1/ADAM19/CPE/GSN/CTSZ/MMP14/BMP1/SCG5/PLAUR/PCSK2/BCHE/SERPINE1/ASPRV1/CTSG/PCSK1/PLA2G7/DHCR24/CWH43/ADAM8/THBS1/KLK13/KLK1/NKD2/CORIN/PCSK1N/PRSS3/SRGN	32
GO:0090288	negative regulation of cellular response to growth factor stimulus	18/1475	85/13639	0.211764705882353	1.95814157527418	3.0855923915593	0.00380582606661756	0.0337448592119226	0.0266921280709054	APLN/EMILIN1/WNT5A/SFRP1/CHRDL1/ADAMTS12/GREM1/SULF1/GATA3/GREM2/TNFAIP6/THBS1/CREB3L1/WNT4/CXCL13/SOSTDC1/CHRDL2/NGFR	18
GO:0014002	astrocyte development	10/1475	36/13639	0.277777777777778	2.56854990583804	3.28144696714782	0.0038628648159787	0.0337448592119226	0.0266921280709054	MAPT/EGFR/PLP1/IL1B/TREM2/C5AR1/S100A9/S100A8/LAMC3/IL6	10
GO:0090207	regulation of triglyceride metabolic process	10/1475	36/13639	0.277777777777778	2.56854990583804	3.28144696714782	0.0038628648159787	0.0337448592119226	0.0266921280709054	RGN/AADAC/SCARB1/C3/SERPINA12/APOC2/THRSP/CIDEC/PLIN5/PNPLA2	10
GO:0002430	complement receptor mediated signaling pathway	5/1475	11/13639	0.454545454545455	4.20308166409861	3.70067919850605	0.00387759583451022	0.0337448592119226	0.0266921280709054	FPR3/C3/FPR1/FPR2/C5AR1	5
GO:0002604	regulation of dendritic cell antigen processing and presentation	5/1475	11/13639	0.454545454545455	4.20308166409861	3.70067919850605	0.00387759583451022	0.0337448592119226	0.0266921280709054	CD68/FGL2/SLC11A1/CCL21/THBS1	5
GO:0007056	spindle assembly involved in female meiosis	5/1475	11/13639	0.454545454545455	4.20308166409861	3.70067919850605	0.00387759583451022	0.0337448592119226	0.0266921280709054	AURKA/SKA1/SKA3/CCNB2/NDC80	5
GO:0009071	serine family amino acid catabolic process	5/1475	11/13639	0.454545454545455	4.20308166409861	3.70067919850605	0.00387759583451022	0.0337448592119226	0.0266921280709054	AMT/CSAD/SDS/SHMT1/CDO1	5
GO:0019372	lipoxygenase pathway	5/1475	11/13639	0.454545454545455	4.20308166409861	3.70067919850605	0.00387759583451022	0.0337448592119226	0.0266921280709054	HPGD/ALOX12B/ALOXE3/PLA2G3/ALOX15B	5
GO:0034374	low-density lipoprotein particle remodeling	5/1475	11/13639	0.454545454545455	4.20308166409861	3.70067919850605	0.00387759583451022	0.0337448592119226	0.0266921280709054	AGTR1/CETP/PLA2G7/PLA2G3/PLA2G2A	5
GO:0035860	glial cell-derived neurotrophic factor receptor signaling pathway	5/1475	11/13639	0.454545454545455	4.20308166409861	3.70067919850605	0.00387759583451022	0.0337448592119226	0.0266921280709054	GFRA1/MMP14/SULF1/GATA3/GFRA3	5
GO:0061469	regulation of type B pancreatic cell proliferation	5/1475	11/13639	0.454545454545455	4.20308166409861	3.70067919850605	0.00387759583451022	0.0337448592119226	0.0266921280709054	PTPRN/SFRP1/IRS2/SGPP2/NR4A1	5
GO:0070141	response to UV-A	5/1475	11/13639	0.454545454545455	4.20308166409861	3.70067919850605	0.00387759583451022	0.0337448592119226	0.0266921280709054	MMP1/TIMP1/EGFR/MMP9/MMP3	5
GO:1900426	positive regulation of defense response to bacterium	5/1475	11/13639	0.454545454545455	4.20308166409861	3.70067919850605	0.00387759583451022	0.0337448592119226	0.0266921280709054	EMILIN1/CYBA/HAVCR2/KLK5/KLK7	5
GO:1904238	pericyte cell differentiation	5/1475	11/13639	0.454545454545455	4.20308166409861	3.70067919850605	0.00387759583451022	0.0337448592119226	0.0266921280709054	BMP4/OSR1/GPR4/SPI1/WNT4	5
GO:0098742	cell-cell adhesion via plasma-membrane adhesion molecules	34/1475	197/13639	0.17258883248731	1.59589090596232	2.93360118663843	0.00394999792179371	0.0343172638239057	0.0271448991764382	ITGA5/CX3CL1/KLF4/HMCN2/CLDN11/CDH11/ROBO2/PCDH17/PTPRF/EFNA5/FAT2/PTPRS/CLDN4/LGALS7B/CDHR1/DSG1/CELSR2/MPZ/DSC1/CLDN1/CLSTN2/DSC3/CDH1/CXADR/DSG3/IGSF9/CDH3/PTK7/IL1RN/NECTIN4/CLDN3/CLDN10/SELL/ADIPOQ	34
GO:0003205	cardiac chamber development	27/1475	147/13639	0.183673469387755	1.69838810100311	2.96449334633603	0.00406480810137777	0.0352555717737589	0.0278870992197142	ENG/WNT5A/TGFBR3/BMP4/TGFB1/CPE/WNT11/ANK2/HIF1A/ROBO2/FGFR2/BMP7/NRP2/DHRS3/SEMA3C/SLIT3/MSX2/PKP2/GATA3/APLNR/DSP/COL11A1/WNT2/GRHL2/OVOL2/PTK7/PPP1R13L	27
GO:0045670	regulation of osteoclast differentiation	14/1475	60/13639	0.233333333333333	2.15758192090395	3.12915166967422	0.00408789005499301	0.0353964794393876	0.0279985569512019	ERFE/TMEM178A/SFRP1/CCR1/LILRB1/PRXL2A/TNFAIP6/LILRB4/TREM2/LILRB3/SLC9B2/TM4SF19/CCL3/TNFSF11	14
GO:0045840	positive regulation of mitotic nuclear division	11/1475	42/13639	0.261904761904762	2.42177562550444	3.21341863913985	0.00410641883892198	0.0354975571751887	0.0280785092737816	AURKA/DLGAP5/CDC20/UBE2C/SKA1/SKA3/NUSAP1/SPHK1/LRP5/BTC/IL1B	11
GO:0061900	glial cell activation	12/1475	48/13639	0.25	2.31169491525424	3.17001191761319	0.00420025625065619	0.0362482114431629	0.0286722755636899	MAPT/EGFR/CX3CL1/SPHK1/CLU/MMP8/IL1B/TLR2/TREM2/C5AR1/CCL3/IL6	12
GO:0043085	positive regulation of catalytic activity	67/1475	451/13639	0.148558758314856	1.37369010485174	2.81024088111251	0.00428258215394078	0.0368971886740521	0.0291856154846897	UHRF1/CDC20/TPX2/PLK1/HMGA2/UBE2C/ARHGAP11A/PILRB/PCNA/WNT5A/CLSPN/ITGB3/UBE2S/EGFR/ARHGEF16/TGM2/PSRC1/MRNIP/HIF1A/ELANE/AGTR1/FGFR2/SFRP1/TPD52L1/ADRB2/RCN3/AVPR2/TMIGD3/GPIHBP1/PLXNB1/RAPGEF3/RELN/SCARB1/THY1/CD24/CEMIP/LCP2/MST1R/CCL11/CLDN4/LILRA5/CAP2/ARHGEF5/IL1B/ADRA2B/THBS1/ADRA2A/CHP2/NTRK3/RGS6/CXCL13/TREM2/FGFR3/EFNA3/CARD14/CDH3/EPHA1/APOC2/SERPINB3/S100A1/CLDN3/PRSS22/TNFSF11/GHR/PL…	67
GO:0070482	response to oxygen levels	48/1475	303/13639	0.158415841584158	1.46483638194328	2.84932363472105	0.00429376639267492	0.0369320969788551	0.0292132278963073	CCNA2/HYOU1/P4HB/PLOD1/ENG/ENO1/LOXL2/PLAU/TGFBR3/PGF/TGFB1/INHBA/AQP1/HIF1A/MMP14/FGFR2/SFRP1/BMP7/HIF3A/DDIT4/ANGPT2/COL6A1/CD24/MALAT1/PLOD2/TLR2/PTGIS/RORA/POSTN/ADAM8/THBS1/CYBB/HSD11B2/CXCR4/SLC2A4/TREM2/VEGFD/SLC7A5/SOD2/CYP1A1/AQP3/CRYAB/NR4A2/CLDN3/COL1A1/PLEKHN1/ADIPOQ/ANGPTL4	48
GO:0002920	regulation of humoral immune response	9/1475	31/13639	0.290322580645161	2.68454893384363	3.26964404633624	0.00437133852313328	0.0373511400540992	0.0295446902788112	CFH/EVPL/IL1B/C3/KLK5/KLK7/SPINK5/CXCL13/TREM2	9
GO:0046475	glycerophospholipid catabolic process	9/1475	31/13639	0.290322580645161	2.68454893384363	3.26964404633624	0.00437133852313328	0.0373511400540992	0.0295446902788112	PNPLA7/PLA2G6/PLA2G4B/SCARB1/ABHD12B/PLA2G7/PLA2G4F/PLA2G4E/PLA2G4D	9
GO:0060317	cardiac epithelial to mesenchymal transition	9/1475	31/13639	0.290322580645161	2.68454893384363	3.26964404633624	0.00437133852313328	0.0373511400540992	0.0295446902788112	ENG/TGFBR3/SNAI2/MSX2/SNAI1/TMEM100/WNT16/WNT2/HAS2	9
GO:1905332	positive regulation of morphogenesis of an epithelium	9/1475	31/13639	0.290322580645161	2.68454893384363	3.26964404633624	0.00437133852313328	0.0373511400540992	0.0295446902788112	BMP4/TGFB1/MAGED1/GREM1/WNT2B/GATA3/SOX9/WNT4/ITGAX	9
GO:0032355	response to estradiol	19/1475	93/13639	0.204301075268817	1.88912702751959	2.99593852865957	0.00455035183103765	0.0388166750924431	0.0307039260809286	CALR/TACR1/CCNA2/PCNA/ARPC1B/H2AZ1/EGFR/TGFB1/SFRP1/BMP7/HPGD/MSX2/TXNIP/POSTN/CYP1B1/CRHBP/CRYAB/COL1A1/GHR	19
GO:0022600	digestive system process	15/1475	67/13639	0.223880597014925	2.07017455097394	3.05775892499619	0.00457831547313329	0.0389269581607293	0.0307911598063462	AQP1/NEGR1/SCARB1/HIP1R/SLC2A5/PTGER3/SOX9/ADRA2A/TFF3/SLC5A1/INAVA/AKR1C1/HAMP/AQP5/SERPINA3	15
GO:0051279	regulation of release of sequestered calcium ion into cytosol	15/1475	67/13639	0.223880597014925	2.07017455097394	3.05775892499619	0.00457831547313329	0.0389269581607293	0.0307911598063462	GSTM2/GSTO1/CAPN3/ITGB3/TGFB1/CX3CL1/P2RY6/ANK2/F2RL3/CYBA/DMD/THY1/CEMIP/APLNR/ATP1A2	15
GO:0070371	ERK1 and ERK2 cascade	41/1475	251/13639	0.163346613545817	1.51043014383145	2.84215965607791	0.00462801139042325	0.0392849884911665	0.0310743612081741	EMILIN1/NDRG2/FN1/CDK1/ITGB3/EGFR/ITGAV/BMP4/TGFB1/INHBA/CX3CL1/P2RY6/SEMA7A/SPRED3/ALKAL2/FGFR2/CAVIN3/HAVCR2/CCR1/PDGFD/MTURN/CCL11/FAM83D/WNK2/IL1B/CCL21/IQGAP3/SOX9/TREM2/FGFR3/FPR2/LMO3/C5AR1/PLA2G2A/CCL3/S100A7/TNFSF11/TF/MARCO/ATF3/ADIPOQ	41
GO:0048009	insulin-like growth factor receptor signaling pathway	17/1475	80/13639	0.2125	1.9649406779661	3.01415044541605	0.00466437699521509	0.0395288773833449	0.0312672769202893	CILP/EGFR/NTRK2/FGFR2/IGFBP5/COL6A1/MST1R/AR/DDR1/KIT/IRS2/NTRK3/IGFBP6/FGFR3/CDH3/EPHA1/GHR	17
GO:0045730	respiratory burst	10/1475	37/13639	0.27027027027027	2.49912963811269	3.17959506752527	0.00479017639255416	0.040396634137859	0.0319536710842246	NOXA1/CYBA/SLAMF8/CD24/SLC11A1/HCK/CYBB/TREM2/S100A9/LBP	10
GO:0071711	basement membrane organization	10/1475	37/13639	0.27027027027027	2.49912963811269	3.17959506752527	0.00479017639255416	0.040396634137859	0.0319536710842246	LAMB1/CMA1/NID2/COL4A1/NID1/NTN4/COL6A1/PXDN/COL3A1/MMP11	10
GO:2000648	positive regulation of stem cell proliferation	10/1475	37/13639	0.27027027027027	2.49912963811269	3.17959506752527	0.00479017639255416	0.040396634137859	0.0319536710842246	RUNX2/HMGA2/OSR2/WNT5A/TGFB1/CCNE1/ELL3/SOX9/TP63/EPCAM	10
GO:0018904	ether metabolic process	8/1475	26/13639	0.307692307692308	2.8451629726206	3.27927342935806	0.00480980515645598	0.0404962131709416	0.0320324379354219	PLA2G6/EPHX2/EPHX1/PLA2G7/EPHX3/PLAAT3/FASN/LIPE	8
GO:0034219	carbohydrate transmembrane transport	21/1475	107/13639	0.196261682242991	1.81478853160146	2.94638129873809	0.00483588053083927	0.0404995075115967	0.0320350437534554	ERFE/SLC2A6/SLC25A27/MFSD4A/AQP1/SLC2A5/GPC3/IL1B/C3/IRS2/SLC2A4/SLC5A1/ACACB/KLF15/AQP3/SORBS1/AQP7/AQP9/PPBP/ADIPOQ/TRARG1	21
GO:1990748	cellular detoxification	21/1475	107/13639	0.196261682242991	1.81478853160146	2.94638129873809	0.00483588053083927	0.0404995075115967	0.0320350437534554	GSTM2/FBLN5/GSTO1/SLC39A8/BMP7/LTC4S/SLC22A3/MTARC2/ALDH1A1/PXDN/TPO/SLC11A1/PRXL2A/DUOX1/RDH12/CP/GPX2/SOD2/GSTO2/S100A9/MTARC1	21
GO:0006590	thyroid hormone generation	6/1475	16/13639	0.375	3.46754237288136	3.43891451057326	0.00486494663426287	0.0404995075115967	0.0320350437534554	CTSB/GATA3/TPO/DUOX1/SLC16A10/DUOXA1	6
GO:0060193	positive regulation of lipase activity	6/1475	16/13639	0.375	3.46754237288136	3.43891451057326	0.00486494663426287	0.0404995075115967	0.0320350437534554	AGTR1/FGFR2/GPIHBP1/FGFR3/APOC2/PLIN5	6
GO:0072079	nephron tubule formation	6/1475	16/13639	0.375	3.46754237288136	3.43891451057326	0.00486494663426287	0.0404995075115967	0.0320350437534554	OSR1/IRX1/GREM1/GATA3/IRX2/SOX9	6
GO:1900424	regulation of defense response to bacterium	6/1475	16/13639	0.375	3.46754237288136	3.43891451057326	0.00486494663426287	0.0404995075115967	0.0320350437534554	EMILIN1/CYBA/HAVCR2/KLK5/KLK7/SPINK5	6
GO:1903978	regulation of microglial cell activation	6/1475	16/13639	0.375	3.46754237288136	3.43891451057326	0.00486494663426287	0.0404995075115967	0.0320350437534554	CX3CL1/SPHK1/MMP8/TREM2/CCL3/IL6	6
GO:0010811	positive regulation of cell-substrate adhesion	22/1475	114/13639	0.192982456140351	1.78446625037169	2.92881000992763	0.0049192114938189	0.0408199953765934	0.0322885491269389	EMILIN1/CALR/P4HB/FN1/ITGA5/ITGB3/LIMS2/CX3CL1/VIT/FBLN2/SFRP1/NID1/CCDC80/CCL28/THY1/ECM2/CCL21/WNT4/MYOC/JUP/EPHA1/HAS2	22
GO:0097237	cellular response to toxic substance	22/1475	114/13639	0.192982456140351	1.78446625037169	2.92881000992763	0.0049192114938189	0.0408199953765934	0.0322885491269389	GSTM2/FBLN5/GSTO1/SLC39A8/BMP7/LTC4S/SLC22A3/MTARC2/ALDH1A1/PXDN/TPO/SLC11A1/PRXL2A/DUOX1/CYP1B1/RDH12/CP/GPX2/SOD2/GSTO2/S100A9/MTARC1	22
GO:0003208	cardiac ventricle morphogenesis	13/1475	55/13639	0.236363636363636	2.18560246533128	3.06788975744218	0.0049478875847638	0.0409922590622511	0.0324248094186374	ENG/TGFBR3/TGFB1/CPE/HIF1A/FGFR2/SEMA3C/PKP2/GATA3/DSP/COL11A1/GRHL2/PPP1R13L	13
GO:0006693	prostaglandin metabolic process	11/1475	43/13639	0.255813953488372	2.36545526212061	3.12276478156061	0.00498965873346947	0.0411848128355775	0.0325771191362713	HPGDS/HPGD/IL1B/PTGIS/PLA2G4F/AKR1C3/AKR1C2/PLA2G3/AKR1C1/ATP6V1B1/PTGDS	11
GO:0061383	trabecula morphogenesis	11/1475	43/13639	0.255813953488372	2.36545526212061	3.12276478156061	0.00498965873346947	0.0411848128355775	0.0325771191362713	ENG/TGFBR3/SFRP1/BMP7/GREM1/MSX2/FBN2/CHAD/OVOL2/SLC40A1/COL1A1	11
GO:0070542	response to fatty acid	12/1475	49/13639	0.244897959183673	2.26451746800415	3.08777958963907	0.00502669139321286	0.0411848128355775	0.0325771191362713	PCSK1/TLR2/SOX9/AKR1C3/CLDN1/AKR1C2/DGAT2/AKR1C1/PDK4/HMGCS2/ADIPOQ/FFAR2	12
GO:0070613	regulation of protein processing	12/1475	49/13639	0.244897959183673	2.26451746800415	3.08777958963907	0.00502669139321286	0.0411848128355775	0.0325771191362713	ENO1/CLEC3B/PLAU/GSN/CTSZ/MMP14/PLAUR/SERPINE1/CWH43/ADAM8/THBS1/NKD2	12
GO:0003148	outflow tract septum morphogenesis	7/1475	21/13639	0.333333333333333	3.08225988700565	3.32522519762287	0.00505066746824869	0.0411848128355775	0.0325771191362713	ENG/BMP4/ROBO2/FGFR2/NRP2/SEMA3C/MSX2	7
GO:0006027	glycosaminoglycan catabolic process	7/1475	21/13639	0.333333333333333	3.08225988700565	3.32522519762287	0.00505066746824869	0.0411848128355775	0.0325771191362713	HMMR/HYAL2/TGFB1/CEMIP/CEMIP2/STAB2/PGLYRP3	7
GO:0032331	negative regulation of chondrocyte differentiation	7/1475	21/13639	0.333333333333333	3.08225988700565	3.32522519762287	0.00505066746824869	0.0411848128355775	0.0325771191362713	CHADL/BMP4/SNAI2/ADAMTS12/GREM1/CCN4/SOX9	7
GO:0034755	iron ion transmembrane transport	7/1475	21/13639	0.333333333333333	3.08225988700565	3.32522519762287	0.00505066746824869	0.0411848128355775	0.0325771191362713	SLC39A8/SLC39A14/TTYH1/SLC11A1/SCARA5/SLC40A1/HAMP	7
GO:0051383	kinetochore organization	7/1475	21/13639	0.333333333333333	3.08225988700565	3.32522519762287	0.00505066746824869	0.0411848128355775	0.0325771191362713	DLGAP5/CENPF/CENPK/NUF2/CENPW/NDC80/CENPA	7
GO:0060392	negative regulation of SMAD protein signal transduction	7/1475	21/13639	0.333333333333333	3.08225988700565	3.32522519762287	0.00505066746824869	0.0411848128355775	0.0325771191362713	EMILIN1/CILP/ENG/TGFBR3/CCN3/GREM1/OVOL2	7
GO:1901987	regulation of cell cycle phase transition	61/1475	407/13639	0.14987714987715	1.38588098113522	2.75214289981179	0.00512813950284333	0.0417507961410736	0.0330248109989464	AURKA/TRIP13/CHEK1/CCNB1/DLGAP5/RAD51/CDCA5/CDC20/SPC25/CDCA8/PLK1/BIRC5/UBE2C/SPC24/RRM2/CDC25A/SKA1/CDC6/BUB1/CDK1/CDC45/ORC1/SKA3/NEK6/MAD2L1/CENPF/PKMYT1/CLSPN/ACTB/BUB1B/AURKB/EGFR/ZWINT/H2AX/ANLN/CDC25C/TGFB1/INHBA/CDT1/MRNIP/KLF4/NUF2/TTK/CCNE1/KNL1/E2F1/FAM107A/BID/CDKN2B/NDC80/FAM83D/CDKN1C/PKP3/CHMP4C/FHL1/CAMSAP3/OVOL1/TP63/CYP1A1/CCL2/IER3	61
GO:0001676	long-chain fatty acid metabolic process	19/1475	94/13639	0.202127659574468	1.86902993148215	2.94403049652492	0.00513943646958153	0.0417770832645104	0.0330456040702995	GSTM2/CYP4F12/FAAH/PLA2G4B/PLP1/LTC4S/CYP2E1/EPHX1/PTGIS/CYP1B1/AKR1C3/ACADL/PLA2G2F/ALOX12B/ALOXE3/CYP1A1/ACSBG1/PTGDS/ALOX15B	19
GO:0001935	endothelial cell proliferation	26/1475	143/13639	0.181818181818182	1.68123266563945	2.85163604736906	0.00545506883344602	0.0442039850071729	0.0349652793525055	APLN/ENG/MYDGF/WNT5A/LOXL2/ITGB3/BMP4/HIF1A/HMOX1/AGTR1/MMP14/NRP2/SCARB1/SULF1/CCL11/SCG2/APLNR/THBS4/FGFBP1/THBS1/TNMD/WNT2/NGFR/CCL2/PROK2/NR4A1	26
GO:1903034	regulation of response to wounding	26/1475	143/13639	0.181818181818182	1.68123266563945	2.85163604736906	0.00545506883344602	0.0442039850071729	0.0349652793525055	EMILIN1/TSPAN8/PLAU/RGMA/KLF4/SPP1/TNFRSF12A/PTPRF/PLAUR/CCN4/HPSE/SERPINE1/KANK1/PTPRS/CLDN4/KRT1/FAP/SMOC2/DUOX1/THBS1/WNT4/CLDN1/ADRA2A/CXCR4/EPPK1/CLDN3	26
GO:0048706	embryonic skeletal system development	22/1475	115/13639	0.191304347826087	1.76894915254237	2.88354749604517	0.00547797294146546	0.044320224829544	0.0350572248605956	RUNX2/OSR2/WNT5A/BMP4/WNT11/OSR1/MTHFD1L/MMP14/CHST11/FGFR2/BMP7/SIX2/IRX5/SULF1/HOXB3/HOXD11/COL11A1/GRHL2/TFAP2A/DMRT2/DLX3/COL1A1	22
GO:0110110	positive regulation of animal organ morphogenesis	9/1475	32/13639	0.28125	2.60065677966102	3.15664077929735	0.00550896248554246	0.0445014161468625	0.0352005468942371	BMP4/TGFB1/ROBO2/WNT2B/GATA3/SOX9/WNT4/WNT2/NGFR	9
GO:0098754	detoxification	24/1475	129/13639	0.186046511627907	1.72033109972408	2.86241430491508	0.00551879641296364	0.0445114140596974	0.0352084552268265	GSTM2/FBLN5/GSTO1/SLC39A8/BMP7/LTC4S/SLC22A3/MTARC2/ALDH1A1/PXDN/TPO/SLC11A1/PRXL2A/DUOX1/RDH12/CP/GPX2/SOD2/MT1X/GSTO2/S100A9/MT4/AQP9/MTARC1	24
GO:0008202	steroid metabolic process	40/1475	246/13639	0.16260162601626	1.50354140829544	2.77521706150271	0.0055325177701439	0.0445526858690593	0.0352411011600719	ABCA5/FAXDC2/HSD17B8/EPHX2/SCNN1B/INHBA/SNAI2/SPP1/CYP3A5/ACOX2/TM7SF2/CYP2E1/SCARB1/LRP5/CETP/LEPR/APOBR/SNAI1/KIT/RORC/CEBPA/DHCR24/CYP39A1/RORA/SERPINA12/CYP1B1/WNT4/AKR1C3/AKR1C2/HSD11B2/ACADL/LCAT/SDR9C7/SULT2B1/CYP1A1/AKR1C1/CES1/HMGCS2/LIPE/RDH5	40
GO:0032835	glomerulus development	14/1475	62/13639	0.225806451612903	2.0879825041006	2.98984720701949	0.00558489167444779	0.0449046103886501	0.0355194728755743	ITGB3/BMP4/AQP1/OSR1/GPR4/BMP7/NID1/ANGPT2/SULF1/PDGFD/CD24/KLF15/SERPINB7/ADIPOQ	14
GO:0003007	heart morphogenesis	37/1475	224/13639	0.165178571428571	1.52736985472155	2.77125901793477	0.00574679497818044	0.0461347354992532	0.0364924998124848	ENG/WNT5A/TGFBR3/BMP4/TGFB1/CPE/WNT11/SNAI2/HIF1A/ROBO2/FGFR2/NPY1R/MICAL2/BMP7/NRP2/DHRS3/SEMA3C/SLIT3/MSX2/PKP2/ELN/GATA3/AXIN2/ALPK2/APLNR/COL5A1/SNAI1/TMEM100/WNT16/DSP/COL11A1/SOX9/WNT2/GRHL2/OVOL2/HAS2/PPP1R13L	37
GO:0003179	heart valve morphogenesis	13/1475	56/13639	0.232142857142857	2.14657384987893	2.99385900255325	0.00582036056932789	0.0465089923271293	0.0367885363470676	EMILIN1/BMP4/TGFB1/SNAI2/CDH11/ADAMTS9/ROBO2/SLIT3/ELN/GATA3/AXIN2/SNAI1/SOX9	13
GO:0008347	glial cell migration	13/1475	56/13639	0.232142857142857	2.14657384987893	2.99385900255325	0.00582036056932789	0.0465089923271293	0.0367885363470676	LAMB1/SYNE2/SUN1/CX3CL1/MMP14/RELN/APCDD1/VCAN/MATN2/TREM2/COL3A1/CCL3/CCL2	13
GO:0060390	regulation of SMAD protein signal transduction	13/1475	56/13639	0.232142857142857	2.14657384987893	2.99385900255325	0.00582036056932789	0.0465089923271293	0.0367885363470676	EMILIN1/CILP/ENG/TGFBR3/BMP4/TGFB1/INHBA/TTK/BMP7/SPTBN1/CCN3/GREM1/OVOL2	13
GO:0042554	superoxide anion generation	10/1475	38/13639	0.263157894736842	2.43336306868867	3.08102864410969	0.00588357358829524	0.0468694523695273	0.0370736596470555	MAPT/NOXA1/EGFR/TGFB1/CYBA/DUOX1/ACP5/CYBB/FPR2/SOD2	10
GO:2000179	positive regulation of neural precursor cell proliferation	10/1475	38/13639	0.263157894736842	2.43336306868867	3.08102864410969	0.00588357358829524	0.0468694523695273	0.0370736596470555	CDON/ASPM/CX3CL1/HIF1A/NES/ID4/ELL3/RASSF10/SOX10/DCT	10
GO:0001894	tissue homeostasis	36/1475	217/13639	0.165898617511521	1.53402796219636	2.76133053153482	0.00594952684553824	0.0471771056756463	0.0373170129056006	ITGB3/ACTB/EGFR/SLC39A8/SPP1/DMD/ADRB2/LSR/IL20RB/PERP/CYTL1/ALDH1A1/ALPL/TMEM119/CDHR1/PKP3/SOX9/ACP5/ADAM8/CLDN1/IL20RA/RDH12/TFF3/INAVA/CXADR/GJB6/CDH3/COL3A1/SIGLEC15/HAMP/CLDN3/TNFSF11/PDK4/TF/SERPINA3/IL6	36
GO:0060249	anatomical structure homeostasis	36/1475	217/13639	0.165898617511521	1.53402796219636	2.76133053153482	0.00594952684553824	0.0471771056756463	0.0373170129056006	ITGB3/ACTB/EGFR/SLC39A8/SPP1/DMD/ADRB2/LSR/IL20RB/PERP/CYTL1/ALDH1A1/ALPL/TMEM119/CDHR1/PKP3/SOX9/ACP5/ADAM8/CLDN1/IL20RA/RDH12/TFF3/INAVA/CXADR/GJB6/CDH3/COL3A1/SIGLEC15/HAMP/CLDN3/TNFSF11/PDK4/TF/SERPINA3/IL6	36
GO:1901136	carbohydrate derivative catabolic process	36/1475	217/13639	0.165898617511521	1.53402796219636	2.76133053153482	0.00594952684553824	0.0471771056756463	0.0373170129056006	SLC2A6/PKM/GAPDH/ENO1/CTSL/ENTPD7/PDE9A/NEIL1/HMMR/FBXO44/HYAL2/FBXO27/OVGP1/TGFB1/HIF1A/HK3/DDIT4/GPD1L/ADAMTS12/UPP1/COL6A1/HPSE/ALDH1A1/CEMIP/CEMIP2/NPL/PNP/STAB2/MMP12/PGLYRP3/FBXO2/NCCRP1/CHI3L2/MLXIPL/IER3/GPD1	36
GO:0002269	leukocyte activation involved in inflammatory response	11/1475	44/13639	0.25	2.31169491525424	3.03460881316525	0.00601662088639315	0.0471894398327241	0.0373267692035392	MAPT/SCNN1B/CX3CL1/SPHK1/CLU/MMP8/TLR2/TREM2/C5AR1/CCL3/IL6	11
GO:0006692	prostanoid metabolic process	11/1475	44/13639	0.25	2.31169491525424	3.03460881316525	0.00601662088639315	0.0471894398327241	0.0373267692035392	HPGDS/HPGD/IL1B/PTGIS/PLA2G4F/AKR1C3/AKR1C2/PLA2G3/AKR1C1/ATP6V1B1/PTGDS	11
GO:0007218	neuropeptide signaling pathway	11/1475	44/13639	0.25	2.31169491525424	3.03460881316525	0.00601662088639315	0.0471894398327241	0.0373267692035392	CPE/GPR84/MCHR1/NPY1R/SCG5/ECRG4/NXPH3/LTB4R/PCSK1N/NMU/PROK2	11
GO:0042743	hydrogen peroxide metabolic process	11/1475	44/13639	0.25	2.31169491525424	3.03460881316525	0.00601662088639315	0.0471894398327241	0.0373267692035392	NOXA1/EGFR/CYBA/MAOB/PXDN/TPO/DUOX1/CYBB/DUOXA1/SOD2/CYP1A1	11
GO:0061041	regulation of wound healing	21/1475	109/13639	0.192660550458716	1.78148965946198	2.85246769118202	0.00603324759027358	0.0471894398327241	0.0373267692035392	EMILIN1/TSPAN8/PLAU/TNFRSF12A/PLAUR/CCN4/HPSE/SERPINE1/KANK1/CLDN4/KRT1/FAP/SMOC2/DUOX1/THBS1/WNT4/CLDN1/ADRA2A/CXCR4/EPPK1/CLDN3	21
GO:0001502	cartilage condensation	5/1475	12/13639	0.416666666666667	3.85282485875706	3.44269661651737	0.00606044370196244	0.0471894398327241	0.0373267692035392	BMP1/MGP/COL11A1/SOX9/BARX2	5
GO:0010745	negative regulation of macrophage derived foam cell differentiation	5/1475	12/13639	0.416666666666667	3.85282485875706	3.44269661651737	0.00606044370196244	0.0471894398327241	0.0373267692035392	ABCA5/ITGB3/ITGAV/CETP/ADIPOQ	5
GO:0032490	detection of molecule of bacterial origin	5/1475	12/13639	0.416666666666667	3.85282485875706	3.44269661651737	0.00606044370196244	0.0471894398327241	0.0373267692035392	SCARB1/TLR2/TREM2/NR4A1/LBP	5
GO:0051917	regulation of fibrinolysis	5/1475	12/13639	0.416666666666667	3.85282485875706	3.44269661651737	0.00606044370196244	0.0471894398327241	0.0373267692035392	PLAU/PLAUR/SERPINE1/FAP/THBS1	5
GO:0061029	eyelid development in camera-type eye	5/1475	12/13639	0.416666666666667	3.85282485875706	3.44269661651737	0.00606044370196244	0.0471894398327241	0.0373267692035392	OSR2/EGFR/INHBA/GRHL3/TFAP2A	5
GO:0090267	positive regulation of mitotic cell cycle spindle assembly checkpoint	5/1475	12/13639	0.416666666666667	3.85282485875706	3.44269661651737	0.00606044370196244	0.0471894398327241	0.0373267692035392	CDCA8/BIRC5/MAD2L1/AURKB/NDC80	5
GO:0150078	positive regulation of neuroinflammatory response	5/1475	12/13639	0.416666666666667	3.85282485875706	3.44269661651737	0.00606044370196244	0.0471894398327241	0.0373267692035392	MMP8/IL1B/TREM2/CCL3/IL6	5
GO:0045606	positive regulation of epidermal cell differentiation	8/1475	27/13639	0.296296296296296	2.73978656622724	3.15101182118829	0.00619838476323365	0.0481910455015373	0.0381190376382837	BMP4/PKP1/PTCH2/SFN/SULT2B1/OVOL2/ALOX15B/SFRP4	8
GO:0045637	regulation of myeloid cell differentiation	32/1475	188/13639	0.170212765957447	1.57391994230076	2.75921855213766	0.00625261531527965	0.0485397932571485	0.0383948965387092	ERFE/HMGB3/FAXDC2/TGFB1/INHBA/H4C1/HIF1A/TMEM178A/SFRP1/RHEX/CCR1/MTURN/SPI1/LEF1/LILRB1/PRXL2A/TNFAIP6/ZBTB16/LILRB4/TREM2/LILRB3/CTNNBIP1/SLC9B2/TM4SF19/PLA2G3/CCL3/H4C11/HSPA1B/TNFSF11/CSF3/ADIPOQ/CSF3R	32
GO:0032102	negative regulation of response to external stimulus	53/1475	348/13639	0.152298850574713	1.40827391389051	2.68655398913313	0.00632044691746002	0.0489929253571976	0.0387533232837014	TSPAN8/WNT5A/AURKB/PLAU/SLC39A8/PBK/TGFB1/CX3CL1/RGMA/MMP28/KLF4/SPP1/ELANE/SLAMF8/ROBO2/PLAUR/CCN3/IL20RB/HAVCR2/GREM1/ANGPT2/FGL2/SERPINE1/GATA3/PTPRS/KRT1/FAP/LILRB1/PTGIS/SFN/HCK/RORA/IL22RA1/TNFAIP6/ACP5/THBS1/WNT4/SPINK5/MMP12/CXCL13/TREM2/FPR2/ARG1/C1QTNF3/CCL2/PPP1R13L/EPPK1/HAMP/NECTIN4/CLDN3/IER3/ADIPOQ/SAA1	53
