# Supplementary material for: Integrative bioinformatic analysis prioritizes TIMP1 and FN1 as angiogenesis-related candidate genes in diabetic foot ulcers
Source: PLoS One. 2026 May 13;21(5):e0348808. doi: 10.1371/journal.pone.0348808 (PMC13170874; doi:10.1371/journal.pone.0348808)
Supplement: S5 Table — (CSV) [file pone.0348808.s005.csv]

category	subcategory	ID	Description	GeneRatio	BgRatio	RichFactor	FoldEnrichment	zScore	pvalue	p.adjust	qvalue	geneID	Count
NA	NA	hsa04382	Cornified envelope formation	95/859	163/6693	0.582822085889571	4.54112714884621	17.5618421052789	3.33725996598063e-44	1.12465660853547e-41	1.01522961070358e-41	PPL/EPHX2/COL4A1/LAMA3/CLDN11/COL4A2/COL4A6/PKP1/SPTLC3/ITGB4/COL4A5/PKP2/KRT5/EVPL/TGM1/ASPRV1/CLDN4/TMEM79/KRT1/S100A14/KRT14/FLG/LCE2B/LCE1C/LCE1B/LCE1D/DSP/FLG2/PKP3/TGM5/DSG1/CYP4F22/LCE2C/LCE2A/LCE2D/LORICRIN/LCE1A/DSC1/KRT2/LCE1E/SPRR1B/LCE1F/CLDN1/CDSN/KRT16/CASP14/PRSS8/PPP2R2C/SPRR2E/IVL/SDR9C7/KRT73/KRT6A/LCE5A/CERS3/KRT10/ALOX12B/KRT77/KRT15/KRT78/SPRR3/EPHX3/SPRR2D/DSG3/JUP/ALOXE3/LC…	95
Cellular Processes	Cell motility	hsa04820	Cytoskeleton in muscle cells	56/859	195/6693	0.287179487179487	2.2375929076744	6.72971387268613	1.81768741764408e-09	3.06280329873028e-07	2.76479822999547e-07	ENO1/DIAPH3/FN1/SYNE2/ITGA5/SUN1/CAPN3/ITGB3/ACTB/LMNB2/NID2/COL4A1/ITGAV/TPM4/COL24A1/FHL3/ANK2/COL4A2/COL4A6/LMNB1/DMD/FBLN2/MYH14/NID1/SPTBN1/COL6A3/COL5A2/COL6A1/PDLIM7/BGN/TPM2/VCAN/ITGB4/COL4A5/COL5A3/PKP2/ELN/ANK3/SGCG/THBS4/COL5A1/ATP1A2/FBN2/NEBL/DSP/COL11A1/THBS1/FHL1/SPTBN2/LMOD1/COL6A6/MYH11/JUP/COL3A1/ITGA7/COL1A1	56
Organismal Systems	Digestive system	hsa04974	Protein digestion and absorption	29/859	72/6693	0.402777777777778	3.13829064804036	6.99942761294162	4.23409191275974e-09	4.54617447689027e-07	4.10384014937151e-07	COL10A1/COL4A1/COL15A1/COL24A1/COL4A2/COL4A6/CPB1/COL12A1/COL6A3/COL5A2/COL28A1/COL6A1/SLC7A7/COL4A5/COL5A3/ELN/KCNK5/COL5A1/ATP1A2/COL11A1/XPNPEP2/SLC16A10/CPA3/COL6A6/SLC15A1/PRSS3/COL3A1/COL17A1/COL1A1	29
Environmental Information Processing	Signaling molecules and interaction	hsa04060	Cytokine-cytokine receptor interaction	59/859	216/6693	0.273148148148148	2.12826607165955	6.46759462277699	5.39605279156115e-09	4.54617447689027e-07	4.10384014937151e-07	CXCL5/CXCL14/CCL7/GDF10/IL11RA/IL7R/CXCL6/BMP4/TGFB1/INHBA/CX3CL1/LIFR/IL17RE/BMP7/TNFRSF12A/TNFRSF6B/CXCL1/IL20RB/CCR1/BMP8B/TNFRSF25/CCL28/BMP8A/IL17D/CCL11/LEPR/CNTFR/CCL20/IL1B/CCL14/CXCL3/IL24/CCL21/CXCL8/IL11/IL22RA1/IL20RA/OSM/TNFRSF10D/CXCR4/CXCL13/CCL27/IL36RN/ACKR4/IL37/NGFR/IL36G/CCL3L3/CCL3/CCL2/IL1RN/CCL18/TNFSF11/GHR/CXCR1/PPBP/CSF3/IL6/CSF3R	59
Environmental Information Processing	Signaling molecules and interaction	hsa04061	Viral protein interaction with cytokine and cytokine receptor	31/859	88/6693	0.352272727272727	2.74477457932056	6.32172479797457	5.28200106634263e-08	3.56006871871493e-06	3.21368064878531e-06	CXCL5/CXCL14/CCL7/CXCL6/CX3CL1/CXCL1/IL20RB/CCR1/CCL28/CCL11/CCL20/CCL14/CXCL3/IL24/CCL21/CXCL8/IL22RA1/IL20RA/TNFRSF10D/CXCR4/CXCL13/CCL27/ACKR4/IL37/CCL3L3/CCL3/CCL2/CCL18/CXCR1/PPBP/IL6	31
Environmental Information Processing	Signaling molecules and interaction	hsa04512	ECM-receptor interaction	28/859	77/6693	0.363636363636364	2.83331569478252	6.20835019708641	1.07917198328279e-07	6.061349306105e-06	5.47159128366186e-06	TNXB/FREM1/LAMB1/FN1/ITGA5/ITGB3/HMMR/COL4A1/LAMA3/ITGAV/SPP1/COL4A2/COL4A6/COL6A3/COL6A1/RELN/IBSP/ITGB4/COL4A5/TNC/THBS4/THBS1/CHAD/COL6A6/LAMB4/ITGA7/COL1A1/LAMC3	28
Metabolism	Lipid metabolism	hsa00590	Arachidonic acid metabolism	21/859	50/6693	0.42	3.27247962747381	6.18862560886608	2.54869449034829e-07	1.22701434749625e-05	1.10762813189573e-05	PLA2G6/EPHX2/PLA2G4B/JMJD7-PLA2G4B/HPGDS/LTC4S/CYP2E1/HPGD/PTGIS/PLA2G4F/AKR1C3/PLA2G4E/PLA2G2F/ALOX12B/PLA2G4D/ALOXE3/PLA2G3/PLA2G2A/PLAAT3/PTGDS/ALOX15B	21
Human Diseases	Infectious disease: bacterial	hsa05150	Staphylococcus aureus infection	24/859	65/6693	0.369230769230769	2.87690516700994	5.83443887149051	6.34367807395841e-07	2.67227438865498e-05	2.41226705707103e-05	CFD/FCGR1A/CFH/DEFB1/FPR3/KRT14/C3/DSG1/DEFB103A/FPR1/KRT16/FCGR2A/FCGR3A/KRT10/KRT15/FPR2/FCGR3B/C5AR1/KRT19/KRT31/FCAR/HLA-DQB2/KRT23/KRT9	24
NA	NA	hsa04518	Integrin signaling	37/859	139/6693	0.266187050359712	2.0740278557131	4.90976903475915	7.78291061953876e-06	0.000274710527606512	0.000247981703820965	TNXB/FREM1/LAMB1/FN1/ITGA5/ITGB3/ACTB/EGFR/COL4A1/LIMS2/LAMA3/ITGAV/PGF/TGFB1/SPP1/COL4A2/COL4A6/COL6A3/COL6A1/RELN/IBSP/ITGB4/COL4A5/PDGFD/TNC/THBS4/C3/THBS1/CHAD/ITGAX/COL6A6/CDH1/LAMB4/VEGFD/ITGA7/COL1A1/LAMC3	37
Metabolism	Lipid metabolism	hsa00591	Linoleic acid metabolism	11/859	20/6693	0.55	4.28538998835856	5.6458937440312	8.15164770345732e-06	0.000274710527606512	0.000247981703820965	PLA2G6/PLA2G4B/JMJD7-PLA2G4B/CYP2E1/PLA2G4F/PLA2G4E/PLA2G2F/PLA2G4D/PLA2G3/PLA2G2A/PLAAT3	11
Metabolism	Amino acid metabolism	hsa00340	Histidine metabolism	10/859	18/6693	0.555555555555556	4.32867675591773	5.42592237800732	1.90575729150392e-05	0.000583854733851655	0.000527046753344146	ALDH3A2/ALDH1B1/HDC/MAOB/ASPA/ALDH3A1/ALDH3B2/ALDH2/MAOA/HAL	10
Human Diseases	Infectious disease: parasitic	hsa05146	Amoebiasis	26/859	90/6693	0.288888888888889	2.25091191307722	4.58425397569415	3.83293797420748e-05	0.0010764167477566	0.000971683398724528	LAMB1/FN1/COL4A1/LAMA3/TGFB1/COL4A2/COL4A6/PLCB4/CXCL1/COL4A5/CTSG/IL1B/TLR2/CXCL3/CXCL8/CD1C/SERPINB13/CD1E/LAMB4/ARG1/COL3A1/CD1A/SERPINB3/COL1A1/LAMC3/IL6	26
Metabolism	Amino acid metabolism	hsa00330	Arginine and proline metabolism	16/859	43/6693	0.372093023255814	2.89920675745188	4.79387811294882	4.25490568053258e-05	0.0010779721374041	0.000973087451850022	ALDH3A2/ALDH1B1/P4HA1/SMOX/MAOB/PRODH/GATM/P4HA3/P4HA2/CKMT1B/PYCR1/CKMT1A/CKMT2/ALDH2/ARG1/MAOA	16
Metabolism	Xenobiotics biodegradation and metabolism	hsa00982	Drug metabolism - cytochrome P450	15/859	39/6693	0.384615384615385	2.99677621563535	4.79856780526796	4.70043305069817e-05	0.0010779721374041	0.000973087451850022	GSTM2/GSTO1/HPGDS/CYP3A5/MAOB/CYP2E1/GSTM5/ADH1B/AOX1/ALDH3A1/ALDH3B2/GSTO2/GSTA3/MAOA/FMO2	15
Human Diseases	Immune disease	hsa05323	Rheumatoid arthritis	25/859	86/6693	0.290697674418605	2.26500527925928	4.5303394680278	4.79809556708056e-05	0.0010779721374041	0.000973087451850022	CXCL5/MMP1/CTSL/CXCL6/TGFB1/CXCL1/MMP3/ATP6V0E2/ATP6V1C2/CCL20/IL1B/TLR2/CXCL3/CXCL8/IL11/ACP5/CCL3L3/CCL3/CCL2/HLA-DQB2/ATP6V1B1/TNFSF11/ATP6V0A4/ATP6V0D2/IL6	25
Metabolism	Lipid metabolism	hsa00592	alpha-Linolenic acid metabolism	10/859	20/6693	0.5	3.89580908032596	4.97640475817289	6.3097056730057e-05	0.00132898175737683	0.00119967430230174	PLA2G6/PLA2G4B/JMJD7-PLA2G4B/PLA2G4F/PLA2G4E/PLA2G2F/PLA2G4D/PLA2G3/PLA2G2A/PLAAT3	10
Metabolism	Xenobiotics biodegradation and metabolism	hsa00980	Metabolism of xenobiotics by cytochrome P450	15/859	43/6693	0.348837209302326	2.71800633511114	4.33650150805415	0.000172241774628573	0.0033694169385605	0.00304157893251284	GSTM2/GSTO1/HPGDS/CYP3A5/CYP2E1/GSTM5/ADH1B/ALDH3A1/EPHX1/CYP1B1/ALDH3B2/CYP1A1/GSTO2/GSTA3/AKR1C1	15
Metabolism	Amino acid metabolism	hsa00350	Tyrosine metabolism	11/859	26/6693	0.423076923076923	3.29645383719889	4.50163731214327	0.00017996885725249	0.0033694169385605	0.00304157893251284	IL4I1/MAOB/ADH1B/AOX1/TPO/ALDH3A1/ALDH3B2/TYRP1/DCT/TYR/MAOA	11
Organismal Systems	Immune system	hsa04657	IL-17 signaling pathway	22/859	82/6693	0.268292682926829	2.09043414066271	3.81209858772959	0.000473673911524593	0.0084014793780941	0.00758403104878711	MMP13/CXCL5/MMP1/CCL7/CXCL6/MMP9/IL17RE/CXCL1/MMP3/IL17D/CCL11/CCL20/IL1B/CXCL3/CXCL8/CCL2/S100A9/S100A7/FOSB/S100A8/CSF3/IL6	22
Metabolism	Amino acid metabolism	hsa00380	Tryptophan metabolism	12/859	34/6693	0.352941176470588	2.74998288023009	3.92518460498807	0.000677808204896726	0.0112320850832851	0.0101392240795546	KYNU/INMT/IL4I1/ALDH3A2/ALDH1B1/MAOB/TDO2/AOX1/CYP1B1/ALDH2/CYP1A1/MAOA	12
Cellular Processes	Cell growth and death	hsa04110	Cell cycle	34/859	152/6693	0.223684210526316	1.74286195698793	3.55466905233803	0.000699922215872366	0.0112320850832851	0.0101392240795546	TRIP13/CHEK1/CCNB1/CDCA5/CDC20/CCNA2/PLK1/SGO1/CDC25A/CDC6/PCNA/BUB1/CDK1/CDC45/ORC1/MCM2/CCNB2/MAD2L1/PKMYT1/BUB1B/AURKB/ESCO2/CDC25C/TGFB1/CDT1/TTK/CCNE1/KNL1/E2F1/PTTG1/CDKN2B/NDC80/CDKN1C/SFN	34
Cellular Processes	Transport and catabolism	hsa04145	Phagosome	31/859	138/6693	0.22463768115942	1.75029103608847	3.41723061623647	0.00110043488026287	0.0168566615749357	0.0152165397318645	TUBA1B/CALR/ITGA5/CTSL/ITGB3/ACTB/FCGR1A/ITGAV/TUBB3/CYBA/TUBA1C/PLA2R1/OLR1/SCARB1/ATP6V0E2/ATP6V1C2/THBS4/TLR2/C3/MSR1/THBS1/CYBB/FCGR2A/FCGR3A/FCGR3B/FCAR/HLA-DQB2/ATP6V1B1/ATP6V0A4/MARCO/ATP6V0D2	31
Environmental Information Processing	Signaling molecules and interaction	hsa04080	Neuroactive ligand-receptor interaction	34/859	157/6693	0.21656050955414	1.68735679912207	3.34400850276655	0.00127723243793995	0.0180431237050148	0.0162875613017314	VIPR1/APLN/TACR1/S1PR3/P2RY6/F2RL3/LYNX1/MCHR1/AGTR1/NPY1R/GABRE/ADRB2/AVPR2/THRB/P2RY14/FPR3/LEPR/CTSG/APLNR/PTGER3/SLURP1/C3/SLURP2/LTB4R/ADRA2B/FPR1/ADRA2A/LYPD6B/FPR2/C5AR1/PRSS3/GABRP/NMU/GHR	34
Organismal Systems	Endocrine system	hsa03320	PPAR signaling pathway	17/859	61/6693	0.278688524590164	2.17143456936201	3.52656611626526	0.00128497023418503	0.0180431237050148	0.0162875613017314	MMP1/ACOX2/OLR1/RXRG/GK/ACADL/SORBS1/ACSBG1/AQP7/PLIN1/HMGCS2/FABP7/PLIN5/PLIN4/ADIPOQ/FABP4/ANGPTL4	17
Human Diseases	Cancer: overview	hsa05204	Chemical carcinogenesis - DNA adducts	12/859	37/6693	0.324324324324324	2.52701129534657	3.57377980713462	0.00158817490337167	0.0214085976974501	0.0193255809294489	GSTM2/GSTO1/HPGDS/CYP3A5/CYP2E1/GSTM5/EPHX1/CYP1B1/AKR1C2/CYP1A1/GSTO2/GSTA3	12
Organismal Systems	Endocrine system	hsa04923	Regulation of lipolysis in adipocytes	14/859	47/6693	0.297872340425532	2.32090753721547	3.4868439744973	0.00168658686556406	0.0218607605267342	0.01973374915579	ADCY2/NPY1R/ADRB2/PRKG2/PTGER3/IRS2/ADCY5/PLAAT3/AQP7/CIDEC/PLIN1/LIPE/FABP4/PNPLA2	14
Metabolism	Lipid metabolism	hsa00565	Ether lipid metabolism	13/859	43/6693	0.302325581395349	2.35560549042965	3.42174829826479	0.00210910260811653	0.0263247251457508	0.0237633783136716	PLA2G6/PLPP3/PLA2G4B/JMJD7-PLA2G4B/PLA2G7/PLA2G4F/PLA2G4E/PLA2G2F/PLA2G4D/PLA2G3/PLA2G2A/PLAAT3/PLPP2	13
Environmental Information Processing	Signal transduction	hsa04151	PI3K-Akt signaling pathway	55/859	298/6693	0.184563758389262	1.43805033166395	2.96826866079712	0.00290843409729002	0.035005081813812	0.0315991524104066	TNXB/LAMB1/FN1/ITGA5/ITGB3/EGFR/IL7R/NTRK2/COL4A1/LAMA3/ITGAV/PGF/EIF4EBP1/SPP1/CCNE1/COL4A2/COL4A6/FGFR2/EFNA5/COL6A3/DDIT4/ANGPT2/COL6A1/RELN/IBSP/ITGB4/JAK3/FGF22/COL4A5/PDGFD/TNC/THBS4/ERBB3/KIT/TLR2/SGK2/THBS1/CREB3L1/CHAD/OSM/PPP2R2C/COL6A6/LAMB4/VEGFD/FGFR3/EFNA3/NGFR/ITGA7/COL1A1/GHR/NR4A1/LAMC3/CSF3/IL6/CSF3R	55
Metabolism	Lipid metabolism	hsa00140	Steroid hormone biosynthesis	11/859	35/6693	0.314285714285714	2.44879427906203	3.29731307574912	0.00326221251625096	0.0366729961683303	0.0331047817980555	HSD17B8/CYP3A5/CYP2E1/CYP1B1/AKR1C3/AKR1C2/HSD11B2/SULT2B1/CYP1A1/AKR1C1/RDH5	11
NA	NA	hsa04519	Cadherin signaling	54/859	293/6693	0.184300341296928	1.43599788626349	2.92832680324803	0.00326465841261101	0.0366729961683303	0.0331047817980555	ARPC1B/WNT5A/ACTB/EGFR/SCN4B/TEAD4/WNT11/CDH11/VASP/PCDH17/PKP1/GABRE/MYO1G/LRP5/PKP2/WNT2B/KRT5/PPP1R1B/FAT2/AXIN2/KRT1/KRT14/LEF1/WNT16/DSP/PKP3/DSG1/CELSR2/DSC1/KRT2/WNT4/KRT16/DSC3/KRT73/KRT6A/CDH1/KRT10/KRT77/KRT15/WNT2/KRT78/DSG3/JUP/KRT7/KRT19/CDH3/KRT80/KRT8/KRT31/KRT6B/GABRP/KRT23/KRT9/KRT79	54
