# Supplementary material for: Integrative bioinformatic analysis prioritizes TIMP1 and FN1 as angiogenesis-related candidate genes in diabetic foot ulcers
Source: PLoS One. 2026 May 13;21(5):e0348808. doi: 10.1371/journal.pone.0348808 (PMC13170874; doi:10.1371/journal.pone.0348808)
Supplement: S6 File — (TXT) [file pone.0348808.s006.txt]

APLN
SERPINA5
TIMP1
ENG
FN1
ANPEP
MYDGF
ITGA5
TGFBI
LOXL2
ITGB3
ACTB
APOD
COL4A1
CXCL6
ITGAV
BMP4
PGF
TGFB1
COL15A1
CX3CL1
BCAM
SPP1
HIF1A
GPR4
COL4A2
ARHGAP22
CD93
HMOX1
MMP14
FGFR2
UNC5B
TNFRSF12A
HIF3A
AMOT
CCN3
NRP2
COL5A2
OLR1
RAPGEF3
GREM1
ANGPT2
VCAN
HPSE
THY1
HOXB3
ESM1
CEMIP2
SERPINE1
SRPX2
PXDN
LEPR
SCG2
APLNR
FAP
LEF1
TMEM100
RORA
POSTN
CYP1B1
ADAM8
THBS1
STAB2
KLF5
VEGFD
EPHA1
COL3A1
OVOL2
CCL2
S100A7
PROK2
NR4A1
ANGPTL4
