# Supplementary material for: Integrative bioinformatic analysis prioritizes TIMP1 and FN1 as angiogenesis-related candidate genes in diabetic foot ulcers
Source: PLoS One. 2026 May 13;21(5):e0348808. doi: 10.1371/journal.pone.0348808 (PMC13170874; doi:10.1371/journal.pone.0348808)
Supplement: S7 Table — (XLSX) [file pone.0348808.s007.xlsx]

## Sheet: LASSO_lambda1se_9genes_with_coe
Gene	Coef
APLN	0.88909191276249
APOD	-0.152936
CX3CL1	-0.109889
ENG	0.367628923144512
ITGAV	0.509707623762194
ITGB3	0.161363316580043
MYDGF	0.140398257463833
SERPINA5	-2.14397
TIMP1	1.04861832241152

## Sheet: LASSO_parsimonious_K5_5genes_wi
Gene	Coef
APLN	0.523969070894225
ENG	0.00453258224951123
FN1	0.0113245715112474
SERPINA5	-0.477996
TIMP1	0.144600849255555
