# Supplementary material for: Integrative bioinformatic analysis prioritizes TIMP1 and FN1 as angiogenesis-related candidate genes in diabetic foot ulcers
Source: PLoS One. 2026 May 13;21(5):e0348808. doi: 10.1371/journal.pone.0348808 (PMC13170874; doi:10.1371/journal.pone.0348808)
Supplement: S8 Table — (CSV) [file pone.0348808.s008.csv]

Gene	Coef	AbsCoef	Selected_lambda1se
SERPINA5	-2.14396784466795	2.14396784466795	TRUE
TIMP1	1.04861832241152	1.04861832241152	TRUE
APLN	0.88909191276249	0.88909191276249	TRUE
ITGAV	0.509707623762194	0.509707623762194	TRUE
ENG	0.367628923144512	0.367628923144512	TRUE
ITGB3	0.161363316580043	0.161363316580043	TRUE
APOD	-0.152936400302398	0.152936400302398	TRUE
MYDGF	0.140398257463833	0.140398257463833	TRUE
CX3CL1	-0.109888965365694	0.109888965365694	TRUE
ACTB	0	0	FALSE
ADAM8	0	0	FALSE
AMOT	0	0	FALSE
ANGPT2	0	0	FALSE
ANGPTL4	0	0	FALSE
ANPEP	0	0	FALSE
APLNR	0	0	FALSE
ARHGAP22	0	0	FALSE
BCAM	0	0	FALSE
BMP4	0	0	FALSE
CCL2	0	0	FALSE
CD93	0	0	FALSE
CEMIP2	0	0	FALSE
COL15A1	0	0	FALSE
COL3A1	0	0	FALSE
COL4A1	0	0	FALSE
COL4A2	0	0	FALSE
COL5A2	0	0	FALSE
CXCL6	0	0	FALSE
CYP1B1	0	0	FALSE
EPHA1	0	0	FALSE
ESM1	0	0	FALSE
FAP	0	0	FALSE
FGFR2	0	0	FALSE
FN1	0	0	FALSE
GPR4	0	0	FALSE
GREM1	0	0	FALSE
HIF1A	0	0	FALSE
HIF3A	0	0	FALSE
HMOX1	0	0	FALSE
HOXB3	0	0	FALSE
HPSE	0	0	FALSE
ITGA5	0	0	FALSE
KLF5	0	0	FALSE
LEF1	0	0	FALSE
LEPR	0	0	FALSE
LOXL2	0	0	FALSE
MMP14	0	0	FALSE
NR4A1	0	0	FALSE
NRP2	0	0	FALSE
OLR1	0	0	FALSE
OVOL2	0	0	FALSE
PGF	0	0	FALSE
POSTN	0	0	FALSE
PROK2	0	0	FALSE
PXDN	0	0	FALSE
RAPGEF3	0	0	FALSE
RORA	0	0	FALSE
S100A7	0	0	FALSE
SCG2	0	0	FALSE
SERPINE1	0	0	FALSE
SPP1	0	0	FALSE
SRPX2	0	0	FALSE
STAB2	0	0	FALSE
TGFB1	0	0	FALSE
TGFBI	0	0	FALSE
THBS1	0	0	FALSE
THY1	0	0	FALSE
TMEM100	0	0	FALSE
TNFRSF12A	0	0	FALSE
UNC5B	0	0	FALSE
VCAN	0	0	FALSE
VEGFD	0	0	FALSE
