# Supplementary material for: Integrative bioinformatic analysis prioritizes TIMP1 and FN1 as angiogenesis-related candidate genes in diabetic foot ulcers
Source: PLoS One. 2026 May 13;21(5):e0348808. doi: 10.1371/journal.pone.0348808 (PMC13170874; doi:10.1371/journal.pone.0348808)
Supplement: S9 Table — (XLS) [file pone.0348808.s009.xls]

## Sheet: AUC_summary_9vs5
Set	Cohort	AUC	CI_low	CI_high
9-gene	Discovery cohort	1	1	1
9-gene	Replication cohort	0.778846153846154	0.552864792106714	1
5-gene	Discovery cohort	1	1	1
5-gene	Replication cohort	0.817307692307692	0.614040710869988	1

## Sheet: ROC comparison in the replicati
DeLong's test for two correlated ROC curves
data: roc_rep9 and roc_rep5
Z = -1.4537, p-value = 0.146
alternative hypothesis: true difference in AUC is not equal to 0
95 percent confidence interval:
-0.09031809 0.01339502
sample estimates:
AUC of roc1 AUC of roc2
0.7788462 0.8173077
