# Supplementary material for: Integrative bioinformatic analysis prioritizes TIMP1 and FN1 as angiogenesis-related candidate genes in diabetic foot ulcers
Source: PLoS One. 2026 May 13;21(5):e0348808. doi: 10.1371/journal.pone.0348808 (PMC13170874; doi:10.1371/journal.pone.0348808)
Supplement: S10 Table — (XLSX) [file pone.0348808.s010.xlsx]

## Sheet: Pred_Discovery_9vs5
Sample	Group	Prob_DW_9gene	Prob_DW_5gene
DW1	DW	0.994352905800412	0.702352505117225
DW2	DW	0.994235933577698	0.735744884079086
DW3	DW	0.992542534171478	0.714165118743919
DW4	DW	0.990627698531175	0.71759265332163
DW5	DW	0.996230114001552	0.802341262437764
DW6	DW	0.992934858223325	0.740008579182261
DW7	DW	0.990526312529653	0.744744672238111
DW8	DW	0.994890489386266	0.756191676601508
DW9	DW	0.992637739836615	0.731540661452924
DW10	DW	0.992490706303896	0.686300071857815
N1	N	0.00555661392417077	0.230944765137844
N2	N	0.00390911569027203	0.213210157118379
N3	N	0.00714957127336511	0.253835711570909
N4	N	0.00799715808913438	0.266011543393437
N5	N	0.00614871687335225	0.259978574135445
N6	N	0.00619892559048187	0.228712872038526
N7	N	0.00849429524428658	0.250735102608086
N8	N	0.00548023978648105	0.226672313341977
N9	N	0.00528118441170858	0.248917311216943
N10	N	0.00286659510768682	0.193087797489414
N11	N	0.0094485093556104	0.296911766944472

## Sheet: Pred_Replication_9vs5
Sample	Group	Prob_9gene	Prob_5gene
s07	DFS	0.00224428915937114	0.293878487197254
s08	DFS	0.0028309679703758	0.293141369378309
s09	DFS	0.190737419639417	0.438331597905552
s10	DFS	0.0162834668089896	0.350695240000388
s11	DFS	0.113030030972817	0.438481514235078
s12	DFS	0.00201311403623026	0.262960514590616
s13	DFS	0.00346281512361086	0.305544733529552
s14	DFU	0.00428276571823235	0.351163266634495
s15	DFU	0.220650404170576	0.478166423704238
s16	DFU	0.677531349999525	0.555189283280216
s17	DFU	0.00890877649565108	0.339969407262361
s18	DFU	0.334029322972918	0.477136574026437
s19	DFU	0.180438610019898	0.503004055041602
s20	DFU	0.243545840053591	0.43942674458735
s21	DFU	0.0146139716026145	0.350654703373056
s22	DFU	0.0146053587504662	0.346194312233291
s23	DFU	0.00344164401630932	0.308872848939889
s24	DFU	0.00715117367651212	0.320240845763932
s25	DFU	0.0182276829822674	0.385241846015969
s27	DFU	0.176991741890956	0.457922214107926
s29	DFS	0.00220051179732523	0.276799713240021
