# Supplementary material for: Integrative bioinformatic analysis prioritizes TIMP1 and FN1 as angiogenesis-related candidate genes in diabetic foot ulcers
Source: PLoS One. 2026 May 13;21(5):e0348808. doi: 10.1371/journal.pone.0348808 (PMC13170874; doi:10.1371/journal.pone.0348808)
Supplement: S11 Table — (XLS) [file pone.0348808.s011.xls]

## Sheet: scRNA_cluster_cell_counts
cluster	n_cells
0	31033
1	26068
2	21795
3	15452
4	14908
5	12433
6	12043
7	9385
8	8525
9	6693
10	1145
11	1059
12	957
13	710

## Sheet: Supplementary_Top20_Markers
p_val	avg_log2FC	pct.1	pct.2	p_val_adj	cluster	gene
0	7.51880169943286	0.555	0.035	0	0	COMP
0	7.12986838486616	0.616	0.058	0	0	APOD
0	7.04497450286274	0.411	0.013	0	0	C3
0	6.67260702630894	0.6	0.013	0	0	PDGFRA
0	6.66730269184668	0.73	0.034	0	0	SFRP2
0	6.43628225831653	0.547	0.017	0	0	MFAP5
0	6.36087143338482	0.454	0.009	0	0	PTGFR
0	6.27317774396523	0.394	0.008	0	0	SCARA5
0	6.19080699086555	0.455	0.011	0	0	LAMA2
0	6.18072990935788	0.392	0.009	0	0	SVEP1
0	6.04548713216942	0.479	0.01	0	0	CLMP
0	5.96339018457577	0.66	0.018	0	0	DPT
0	5.90587223229204	0.901	0.094	0	0	MMP2
0	5.86007866958481	0.965	0.225	0	0	DCN
0	5.79540784991345	0.45	0.019	0	0	HTRA3
0	5.73576688738231	0.879	0.103	0	0	FBLN1
0	5.57930744040704	0.581	0.048	0	0	ELN
0	5.50012124641846	0.688	0.035	0	0	TWIST2
0	5.3177184559665	0.526	0.022	0	0	BICC1
0	5.24577467452203	0.808	0.058	0	0	FBLN2
0	7.3331494601537	0.65	0.024	0	1	RGS5
0	6.47944140988422	0.472	0.013	0	1	COX4I2
0	6.46518636678309	0.7	0.024	0	1	LMOD1
0	6.21014855780545	0.569	0.019	0	1	CARMN
0	6.08823391929818	0.52	0.017	0	1	ITGA7
0	6.04117841158643	0.725	0.035	0	1	SYNPO2
0	6.0005465586445	0.921	0.116	0	1	ACTA2
0	5.74443296310327	0.442	0.02	0	1	ADRA2A
0	5.74211808629527	0.665	0.024	0	1	MYH11
0	5.6433904828521	0.629	0.026	0	1	LGI4
0	5.53309988338929	0.982	0.177	0	1	TAGLN
0	5.3463737604553	0.485	0.031	0	1	RRAD
0	5.22847682155962	0.669	0.034	0	1	PPP1R14A
0	5.14348953842798	0.51	0.025	0	1	MRVI1
0	5.06024037310575	0.54	0.031	0	1	PDE5A
0	5.03439147904225	0.479	0.023	0	1	AOC3
0	4.95880177321286	0.772	0.059	0	1	TINAGL1
0	4.90677299418304	0.866	0.138	0	1	C11orf96
0	4.81105314910658	0.948	0.165	0	1	TPM2
0	4.73072166150163	0.523	0.034	0	1	RERG
0	4.93397347974121	0.57	0.025	0	2	GZMM
0	4.89592863254534	0.501	0.028	0	2	GZMA
0	4.82274581016198	0.724	0.035	0	2	CD3G
0	4.68849806136541	0.557	0.027	0	2	CD247
0	4.43109994651715	0.757	0.042	0	2	CD3E
0	4.25315195360066	0.79	0.051	0	2	CD3D
0	4.22644477283743	0.542	0.031	0	2	CD7
0	4.11206335484491	0.627	0.038	0	2	LCK
0	3.89851872413902	0.67	0.071	0	2	IL7R
0	3.88515686511612	0.594	0.043	0	2	TRBC1
0	3.72593196153909	0.698	0.053	0	2	CD2
0	3.70035261887936	0.667	0.058	0	2	TRBC2
0	3.68804368951503	0.753	0.077	0	2	TRAC
0	3.18974849320972	0.727	0.12	0	2	TRAF3IP3
0	3.02144089881931	0.861	0.186	0	2	GIMAP7
0	2.65530886917234	0.886	0.188	0	2	CD48
1.11253692935651e-308	2.35367586267012	0.959	0.245	1.11253963183414e-308	2	PTPRC
1.11280687414901e-308	2.98888930554602	0.809	0.184	1.41791255762044e-307	2	IL32
1.1723332405184e-297	4.86108500700243	0.517	0.05	3.07889878957346e-293	2	CCL5
1.11969955126445e-287	3.82133004013445	0.461	0.032	2.94066693148584e-283	2	SKAP1
0	6.13660079815825	0.785	0.099	0	3	KRT2
0	6.11059067379864	0.766	0.024	0	3	DSC1
0	6.11004192504281	0.443	0.006	0	3	RDH12
0	5.84794644081139	0.756	0.022	0	3	KCNK7
0	5.79562149768636	0.491	0.008	0	3	THEM5
0	5.74775374539144	0.689	0.012	0	3	CHP2
0	5.73641470598997	0.954	0.1	0	3	KRTDAP
0	5.72583858426243	0.983	0.162	0	3	KRT1
0	5.72282882803821	0.38	0.005	0	3	AC092809.4
0	5.53195922445384	0.595	0.037	0	3	SPINK5
0	5.49930051032485	1	0.162	0	3	DMKN
0	5.27198517181043	0.443	0.01	0	3	DEGS2
0	5.22686665719245	0.885	0.069	0	3	SBSN
0	5.21484524894969	0.593	0.02	0	3	ZNF750
0	5.10917615682713	0.466	0.015	0	3	LY6G6C
0	5.10701204415082	0.482	0.018	0	3	SCEL
0	5.07417140478691	0.973	0.075	0	3	DSG1
0	5.06853959597664	0.52	0.022	0	3	SDR16C5
0	5.06801868303855	0.701	0.028	0	3	CASP14
0	5.06734745610514	0.572	0.021	0	3	PRSS3
0	7.40001972805969	0.365	0.003	0	4	SLC24A4
0	7.06946631735725	0.709	0.011	0	4	S100A12
0	6.92441192309137	0.966	0.034	0	4	FCN1
0	6.52854418871866	0.541	0.007	0	4	PRAM1
0	6.44134889257843	0.773	0.017	0	4	CLEC12A
0	6.29626217534281	0.696	0.016	0	4	CSF3R
0	6.29411836255675	0.417	0.004	0	4	LILRA5
0	6.19392848381354	0.426	0.005	0	4	CD300LF
0	6.18575037585082	0.59	0.013	0	4	C19orf38
0	6.14691985118804	0.881	0.021	0	4	SERPINA1
0	6.07167932716333	0.403	0.007	0	4	NFAM1
0	5.91253614312696	0.507	0.008	0	4	LILRA2
0	5.90904746608798	0.653	0.017	0	4	LRRC25
0	5.84940687425259	0.532	0.016	0	4	OSCAR
0	5.74923952482674	0.982	0.195	0	4	S100A9
0	5.74877460423283	0.64	0.017	0	4	LILRB3
0	5.74772524612617	0.464	0.013	0	4	KCNE3
0	5.67520788940496	0.946	0.07	0	4	MNDA
0	5.61588221255396	0.635	0.014	0	4	FPR1
0	5.53087303058989	0.426	0.008	0	4	CLEC4E
0	6.76134817891364	0.65	0.022	0	5	COL17A1
0	5.79892999540802	0.752	0.079	0	5	S100A2
0	5.2104553255364	0.886	0.133	0	5	KRT5
1.20864183697961e-298	7.51203278950285	0.414	0.014	3.17425605645955e-294	5	KRT15
1.93505789574343e-287	3.07506482435997	0.868	0.135	5.08204255159097e-283	5	FXYD3
1.03589183327112e-282	5.74857287474073	0.923	0.247	2.72056272171994e-278	5	KRT14
7.92945059740723e-273	2.41201675070437	0.834	0.114	2.08251161039706e-268	5	DSC3
4.46037445466517e-251	2.44029965675239	0.849	0.133	1.17142814302871e-246	5	S100A14
3.22603093284999e-246	4.01034957063481	0.519	0.044	8.47252503894394e-242	5	TP63
1.29460634831372e-244	1.91457039563911	0.923	0.171	3.40002465257633e-240	5	DSP
2.1981631469338e-243	2.62621775959853	0.906	0.186	5.77303587279224e-239	5	SFN
3.84677228570185e-238	4.32784402136236	0.496	0.041	1.01027780539388e-233	5	DSG3
2.25973409585861e-227	6.37020226650419	0.261	0.003	5.93473965595347e-223	5	LAMB4
3.2686992180162e-216	5.4904337868947	0.4	0.027	8.58458475627596e-212	5	SYT8
1.68118304134203e-211	2.64647155805031	0.759	0.134	4.41529102147657e-207	5	TACSTD2
4.54639257598726e-209	2.55439794950004	0.712	0.109	1.19401908223153e-204	5	TRIM29
6.79019907231591e-208	4.70800374413475	0.352	0.019	1.78330998236233e-203	5	TNS4
2.91810468190185e-204	2.71149465577301	0.63	0.088	7.66381832607883e-200	5	CXADR
2.16071571730156e-201	2.71485613838426	0.675	0.107	5.67468768834908e-197	5	DAPL1
5.421382003816e-199	3.0432256250968	0.643	0.099	1.4238175556622e-194	5	C19orf33
0	9.7152121692848	0.33	0	0	6	ARHGEF15
0	9.41985932317931	0.496	0.001	0	6	CXorf36
0	9.25026840442827	0.797	0.008	0	6	CLDN5
0	9.15086327784083	0.491	0.002	0	6	FAM110D
0	9.0613689792813	0.488	0.014	0	6	ACKR1
0	8.92095424213167	0.709	0.007	0	6	VWF
0	8.81842787226299	0.712	0.005	0	6	ECSCR
0	8.78724392566078	0.673	0.004	0	6	ADGRL4
0	8.61963677324237	0.519	0.001	0	6	MYCT1
0	8.54395364624504	0.803	0.007	0	6	SOX18
0	8.52260745120445	0.657	0.006	0	6	RAMP3
0	8.43091768052978	0.483	0.002	0	6	TIE1
0	8.41426145379679	0.605	0.004	0	6	PTPRB
0	8.37637934545952	0.709	0.011	0	6	PLVAP
0	8.37322129484257	0.553	0.002	0	6	PCAT19
0	8.18801938043975	0.4	0.003	0	6	SOX17
0	8.00850630111545	0.343	0.002	0	6	CCL14
0	7.90035304483427	0.538	0.005	0	6	PODXL
0	7.86725392322995	0.481	0.005	0	6	KDR
0	7.32065364480628	0.501	0.004	0	6	TM4SF18
0	9.95551731818889	0.466	0.003	0	7	C1QC
0	8.76266466106603	0.455	0.003	0	7	VSIG4
0	8.72959989443652	0.43	0.004	0	7	C1QB
0	7.85700197707764	0.57	0.014	0	7	C1QA
0	7.51731237228238	0.602	0.009	0	7	MRC1
0	6.64860920794594	0.376	0.004	0	7	FPR3
0	5.99772835703971	0.505	0.017	0	7	CLEC10A
0	5.6686687015685	0.828	0.065	0	7	CD83
0	5.58921612057723	0.57	0.025	0	7	FCGR2B
1.11253692925447e-308	7.82288772272516	0.441	0.011	1.11253695220752e-308	7	FOLR2
1.68504873277833e-295	6.57565020468481	0.627	0.044	4.42544348689572e-291	7	CXCL8
7.78353446528522e-287	8.0941852345042	0.53	0.028	2.04418965661786e-282	7	IL1B
1.04843995305767e-271	7.22134200922113	0.473	0.022	2.75351784871537e-267	7	CCL3L1
5.71640333620231e-268	6.32281246982949	0.43	0.016	1.50129900818681e-263	7	FCER1A
9.01867915517021e-265	3.63212077409525	0.785	0.087	2.36857570652235e-260	7	MS4A6A
8.97407559241668e-258	8.62133123434613	0.28	0.002	2.35686147283639e-253	7	LILRB5
8.50866543291419e-257	5.72776179393547	0.599	0.048	2.23463080264625e-252	7	CCL3
7.00079796008821e-256	2.82807989451498	0.925	0.128	1.83861956825797e-251	7	AIF1
1.75919873576158e-252	9.2309510703447	0.265	0.001	4.62018363973063e-248	7	CD1E
2.39579445720415e-251	6.98420309226259	0.312	0.005	6.29207498295525e-247	7	MSR1
1.11576455110303e-234	4.90344478145337	0.682	0.077	2.93033244056188e-230	8	CD69
4.82916891736427e-131	2.97528046386468	0.816	0.237	1.26828463276738e-126	8	IL32
2.15962257964491e-129	5.72064465169907	0.232	0.01	5.67181678092143e-125	8	ICOS
1.14824110097818e-126	3.98695709240528	0.652	0.145	3.01562560349898e-122	8	DUSP2
1.08609390653412e-119	3.79952801395264	0.659	0.155	2.85240842673056e-115	8	CXCR4
4.61663419496742e-112	2.9339035052555	0.682	0.173	1.21246663862429e-107	8	ACAP1
4.6171052503985e-112	4.46979079711433	0.285	0.022	1.21259035191216e-107	8	CD40LG
1.67316693348764e-101	2.41003664193435	0.603	0.126	4.39423831741858e-97	8	IL7R
2.08820029843754e-101	2.80326462538939	0.566	0.116	5.48424044378652e-97	8	CD2
1.18715585201795e-97	2.73968896249493	0.61	0.143	3.11782741415475e-93	8	TRAC
6.09029004399656e-96	2.30397733349641	0.596	0.125	1.59949287425482e-91	8	CD3D
3.07580404203601e-95	4.76498785498786	0.236	0.018	8.07798415559916e-91	8	TNFSF14
1.08627920088034e-90	5.34300699113256	0.157	0.006	2.85289506527204e-86	8	IL2RA
9.47348017307339e-90	8.02694387644704	0.127	0.003	2.48802009785426e-85	8	XCL1
3.06280562443084e-89	2.72683547875878	0.494	0.097	8.04384641144272e-85	8	TRBC1
7.50769842262438e-87	3.44417799835541	0.375	0.056	1.97174683673384e-82	8	KLRB1
2.06276831828906e-85	7.56787448105875	0.116	0.003	5.41744843432255e-81	8	CSF2
2.72732202558762e-82	3.52015792146782	0.356	0.055	7.16276583580076e-78	8	PTPN7
1.93562054071085e-79	3.44484168769042	0.326	0.046	5.08352022606891e-75	8	RGS1
4.06936601432288e-79	1.79117130360316	0.794	0.281	1.06873759634162e-74	8	CD52
0	11.2796233369546	0.629	0.001	0	9	IGHD
0	9.61545522605773	0.8	0.009	0	9	IGHM
0	9.25758095293726	0.91	0.007	0	9	CD79A
0	8.83796333318325	0.876	0.006	0	9	MS4A1
0	8.35767863721763	0.467	0.005	0	9	VPREB3
0	8.35596519977903	0.49	0.002	0	9	TCL1A
0	8.13188029140578	0.562	0.004	0	9	TNFRSF13C
0	8.0641733990362	0.429	0.003	0	9	BLK
0	8.03718252783114	0.667	0.013	0	9	BANK1
0	6.97838162493686	0.6	0.014	0	9	LINC00926
0	5.7410196892674	0.89	0.075	0	9	CD79B
1.11253692925362e-308	8.19568477329878	0.362	0.003	1.11253692977263e-308	9	CD22
5.79257062599463e-295	7.3934171053949	0.371	0.005	1.52130282350497e-290	9	FCER2
3.62924393723538e-282	10.4842462284339	0.548	0.025	9.53148335236127e-278	9	IGLC2
1.23488997229274e-267	9.35190037501295	0.267	0.001	3.24319153423243e-263	9	PAX5
1.46292036929766e-267	10.2922173182883	0.262	0	3.84206776588644e-263	9	FCRL1
8.23228129247084e-266	7.56948647493133	0.305	0.003	2.16204403584162e-261	9	FAM30A
9.17620494400557e-263	8.97084056929215	0.371	0.008	2.40994670444418e-258	9	IGLC3
1.49451514106479e-262	9.47261804333887	0.262	0.001	3.92504511497845e-258	9	FCRL5
2.09180267182907e-255	7.51643346363769	0.305	0.003	5.49370135702468e-251	9	FCRLA
0	8.18936032368102	0.571	0.003	0	10	PIMREG
0	7.37746702497578	0.643	0.004	0	10	SPC25
1.11291483006716e-308	8.57436425912945	0.464	0.002	1.98496181332057e-307	10	SKA1
2.85196471607929e-246	7.08261187052967	0.393	0.002	7.49011493383905e-242	10	KIF20A
2.42018359235914e-244	7.3945933610652	0.75	0.01	6.3561281686128e-240	10	UBE2C
5.89904885500521e-222	6.60959	0.5	0.004	1.54926720079002e-217	10	DEPDC1
2.01103941435502e-210	7.47334044053273	0.714	0.011	5.28159281392059e-206	10	BIRC5
7.7985711198239e-200	7.19357226806295	0.607	0.008	2.04813873319935e-195	10	RRM2
4.03999492161436e-197	6.69306394214944	0.536	0.006	1.06102386626358e-192	10	CEP55
1.5121106343856e-196	6.16914789898394	0.571	0.007	3.97125615908691e-192	10	DIAPH3
9.36998904175072e-191	5.75420057337726	0.607	0.008	2.46084022203499e-186	10	CCNA2
4.77134683878082e-187	6.18163279789869	0.75	0.014	1.25309882026901e-182	10	MKI67
2.96586049680785e-180	6.15019811834003	0.536	0.007	7.78923942276646e-176	10	PBK
3.24231255157204e-180	6.6953827537158	0.536	0.007	8.51528545419365e-176	10	HMMR
8.15292131604046e-174	6.39212578827721	0.893	0.023	2.14120172523171e-169	10	TK1
2.69417698155114e-170	5.83557508191717	0.464	0.005	7.07571700664776e-166	10	NCAPH
4.27776022267181e-169	6.22442823463597	0.714	0.014	1.1234681672803e-164	10	TOP2A
1.01427685016324e-165	6.41085364463952	0.643	0.011	2.66379529158373e-161	10	CCNB2
2.57704906112242e-162	5.63543213406789	0.607	0.01	6.76810394922581e-158	10	NUF2
1.06183139614444e-161	6.35271100047527	0.607	0.01	2.78868779569414e-157	10	CDC20
0	13.2382905423254	0.655	0.001	0	11	MS4A2
0	12.4510639740883	0.931	0.006	0	11	TPSAB1
0	11.7910899089708	0.759	0.005	0	11	CTSG
0	11.6801813158096	0.724	0.002	0	11	RHEX
0	11.5255748627673	0.69	0.001	0	11	CPA3
1.1125369296775e-308	11.7349496531915	0.414	0.001	1.11254806217626e-308	11	CMA1
1.11253693268471e-308	10.7635376428084	0.448	0.001	1.11262704054804e-308	11	RGS13
2.61694204421667e-284	10.5818076486717	0.414	0.001	6.87287489072623e-280	11	HDC
6.35168592756123e-283	11.2017962346638	0.897	0.013	1.66814327515541e-278	11	TPSB2
3.30577801436934e-264	10.4175519154076	0.448	0.002	8.68196479913819e-260	11	SLC18A2
6.099417836985e-204	8.53586574767927	0.69	0.011	1.60189010652737e-199	11	HPGDS
1.84086030190953e-197	9.9800903370203	0.345	0.002	4.834651410905e-193	11	AL157895.1
1.55102820816288e-188	13.3434944636549	0.172	0	4.07346538309817e-184	11	ADCYAP1
1.37404155180675e-135	9.65731128726344	0.207	0.001	3.60864532751007e-131	11	GCSAML
1.9685840364903e-123	7.61665582855018	0.552	0.012	5.17009225503447e-119	11	KIT
3.23299893620286e-120	8.91129209042471	0.276	0.002	8.49082510614958e-116	11	IL1RL1
1.29324076139352e-85	12.276517733002	0.103	0	3.3964382116478e-81	11	SLC8A3
1.26332500002972e-55	6.98688832624803	0.552	0.032	3.31787044757804e-51	11	GATA2
9.74691674863885e-55	7.85084122582102	0.828	0.081	2.55983274569502e-50	11	HPGD
7.93002022905706e-50	9.13836172140148	0.172	0.003	2.08266121275726e-45	11	CALB2
0	12.391029005426	0.52	0.001	0	12	AC126773.2
0	12.2020043950645	0.44	0	0	12	GAPDHS
0	12.1276806672345	0.44	0	0	12	KCNJ13
0	12.0706054824671	0.6	0	0	12	SLC24A5
0	12.0350129169675	0.96	0.005	0	12	TYRP1
0	11.5388968671956	0.96	0.004	0	12	MLANA
0	11.0056575867246	0.72	0.001	0	12	SLCO4A1-AS1
0	11.0050220969993	0.96	0.008	0	12	DCT
0	10.9091353970772	0.84	0.001	0	12	TYR
0	10.8851646864398	0.84	0.002	0	12	TRPM1
0	10.7372546330198	0.56	0.001	0	12	AC046168.2
0	10.3971839478794	0.56	0.002	0	12	DPP6
0	10.2371648819186	0.56	0	0	12	CA14
0	9.80111848711988	0.76	0.004	0	12	BCAN
0	8.63976382093855	0.64	0.003	0	12	GPR143
0	7.47716031999171	0.92	0.004	0	12	PCSK2
0	7.20306470348046	0.68	0.003	0	12	ROPN1B
1.11623530564643e-308	9.41092526258611	0.4	0.001	1.94260918409748e-306	12	IDI2-AS1
1.11692811563102e-308	8.59965575804748	0.4	0.001	2.30651455660136e-306	12	ALX1
1.10342832407247e-293	8.13756537789723	0.36	0.001	2.89793380751154e-289	12	TRIM63
0	11.9957155305024	0.591	0	0	13	HBM
0	11.4196947977969	0.818	0.001	0	13	CA1
0	11.3930651396133	1	0.001	0	13	ALAS2
0	11.3122995643132	0.955	0.001	0	13	HBD
0	10.8781901586006	1	0.001	0	13	AHSP
0	9.65403034030228	0.545	0.001	0	13	SLC4A1
0	9.20751678375518	0.5	0.001	0	13	EPB42
7.49142695219263e-288	7.99352099728504	0.591	0.003	1.96747346045435e-283	13	TRIM58
6.1205102284665e-199	10.9313644495646	0.182	0	1.60742960130216e-194	13	GYPB
2.83858469577116e-198	9.15531843322589	0.273	0.001	7.4549749865038e-194	13	IFIT1B
7.72811167710374e-190	6.67243371536244	0.409	0.002	2.02963396975775e-185	13	HEMGN
1.10316332906426e-149	10.1787756318338	0.136	0	2.89723785112147e-145	13	AC130456.3
3.47998253068121e-139	11.1089583327806	1	0.032	9.13947812032807e-135	13	HBA1
9.8855101946594e-138	6.47781573312004	0.227	0.001	2.5962315424234e-133	13	HBQ1
6.05012710700925e-122	11.0903204051166	1	0.037	1.58894488211384e-117	13	HBA2
1.46517624341555e-102	11.3859554055862	1	0.046	3.84799236808226e-98	13	HBB
3.13791328322706e-97	5.63878840690778	0.591	0.014	8.24110165573923e-93	13	SMIM1
4.13796331382584e-90	8.26915595719109	0.136	0	1.08675330511008e-85	13	PHOSPHO1
1.08004169137702e-76	5.14204115845074	0.773	0.034	2.83651349406347e-72	13	GMPR
3.95202767149513e-75	6.55661244736239	1	0.065	1.03792102736477e-70	13	SNCA
