# Supplementary material for: Integrative bioinformatic analysis prioritizes TIMP1 and FN1 as angiogenesis-related candidate genes in diabetic foot ulcers
Source: PLoS One. 2026 May 13;21(5):e0348808. doi: 10.1371/journal.pone.0348808 (PMC13170874; doi:10.1371/journal.pone.0348808)
Supplement: S12 Table — (XLSX) [file pone.0348808.s012.xlsx]

## Sheet: celltype_counts
cell_type

## Sheet: avg_expression_wide
cell_type

## Sheet: avg_expression_long
cell_type

## Sheet: KW_overall
Gene

## Sheet: pairwise_wilcox_BH
CellType1
