# Supplementary material for: Integrative bioinformatic analysis prioritizes TIMP1 and FN1 as angiogenesis-related candidate genes in diabetic foot ulcers
Source: PLoS One. 2026 May 13;21(5):e0348808. doi: 10.1371/journal.pone.0348808 (PMC13170874; doi:10.1371/journal.pone.0348808)
Supplement: S13 Table — (XLSX) [file pone.0348808.s013.xlsx]

## Sheet: Raw_Ct_Values
	GAPDH				FN1
Control 1	18.2	18.15	18.19		24.89	24.98	24.99
Control 2	18.05	18.1	18.27		25.46	25.19	25.23
Control 3	18.54	18.11	18.4		24.93	24.95	24.98
Control 4	17.99	17.9	18.11		25.33	25.29	25.15
Model 1	18.13	17.96	18.24		25.4	25.32	25.38
Model 2	18.18	18.68	18.12		25.46	25.41	25.54
Model 3	18.54	18.12	18.27		25.37	25.39	25.4
Model 4	18.2	18.23	18.27		25.5	25.49	25.38
	GAPDH				TIMP1
Control 1	18.17	18.2	18.26		23.15	23.49	23.47
Control 2	17.96	17.9	18.47		23.58	24.11	24.2
Control 3	18.19	18.15	18.18		23.37	23.52	23.42
Control 4	18.11	17.86	17.95		24.22	24.03	24.42
Model 1	18.08	18.09	18.13		24.44	24.28	24.03
Model 2	18.04	17.9	18.01		25.18	25.04	25.35
Model 3	18.62	18.72	18.79		25.19	25.03	25.62
Model 4	18.19	18.31	18.31		24.95	25.1	25.55
	GAPDH				MMP9
Control 1	18.06	18.95	18.09		27.36	27.34	26.85
Control 2	18.46	18.97	18.3		27.4	27.29	27.45
Control 3	19	19.04	19.01		27.65	27.51	27.33
Control 4	18.54	18.33	18.2		27.53	27.13	27.53
Model 1	18.49	19.09	18.49		26.64	26.8	26.8
Model 2	18.47	19.05	18.55		27.03	27.25	26.99
Model 3	18.49	19.04	18.53		26.38	26.52	26.41
Model 4	18.04	18.68	18.51		27.01	26.84	26.98
	GAPDH				EGFR
Control 1	18.4	18.47	18.38		25.12	24.58	25.03
Control 2	18.37	18.53	18.26		25.81	25.45	25.34
Control 3	18.43	18.3	18.35		24.48	24.96	24.89
Control 4	18.5	17.92	17.99		25.6	25.5	25.66
Model 1	18.13	18.08	18.08		25.56	26.09	25.74
Model 2	18.44	18.32	18.21		26.42	26.73	26.53
Model 3	18.74	18.67	18.71		26.84	26.8	27
Model 4	18.23	18.31	18.09		26.25	26.19	26.86

## Sheet: FN1
	FN1	内参	内参均值	🔺CT=目的基因CT值-内参CT均值	目的基因对照组🔺CT均值	🔺🔺CT=🔺CT-目的基因对照组🔺CT均值	2-🔺🔺CT	平均
Control 1	24.89	18.2	18.18	6.71	6.77333	-0.0633333	1.04488	1.00049
Control 1	24.98	18.15		6.8		0.0266667	0.981686
Control 1	24.99	18.19		6.81		0.0366667	0.974905
Model 1	25.4	18.13	18.11	7.29		0.516667	0.698985	0.715522
Model 1	25.32	17.96		7.21		0.436667	0.73884
Model 1	25.38	18.24		7.27		0.496667	0.708742
Control 2	25.46	18.05	18.14	7.32	7.15333	0.166667	0.890899	1.00334
Control 2	25.19	18.1		7.05		-0.103333	1.07425
Control 2	25.23	18.27		7.09		-0.0633333	1.04488
Model 2	25.46	18.18	18.3267	7.13333		-0.02	1.01396	1.00765
Model 2	25.41	18.68		7.08333		-0.07	1.04972
Model 2	25.54	18.12		7.21333		0.06	0.959264
Control 3	24.93	18.54	18.35	6.39	6.41333	-0.0233333	1.0163	1.0001
Control 3	24.95	18.11		6.41		-0.00333333	1.00231
Control 3	24.98	18.4		6.44		0.0266667	0.981686
Model 3	25.37	18.54	18.31	7.06		0.646667	0.638754	0.631441
Model 3	25.39	18.12		7.08		0.666667	0.629961
Model 3	25.4	18.27		7.09		0.676667	0.625609
Control 4	25.33	17.99	18	7.34	7.26667	0.0733333	0.950439	1.00145
Control 4	25.29	17.9		7.3		0.0333333	0.97716
Control 4	25.15	18.11		7.16		-0.106667	1.07674
Model 4	25.5	18.2	18.2333	7.3		0.0333333	0.97716	1.00768
Model 4	25.49	18.23		7.29		0.0233333	0.983957
Model 4	25.38	18.27		7.18		-0.0866667	1.06191
				Control	Model
				1.00049	0.715522
				1.00334	1.00765
				1.0001	0.631441
				1.00145	1.00768

## Sheet: EGFR
	EGFR	内参	内参均值	🔺CT=目的基因CT值-内参CT均值	目的基因对照组🔺CT均值	🔺🔺CT=🔺CT-目的基因对照组🔺CT均值	2-🔺🔺CT	平均
Control 1	25.12	18.4	18.4167	6.70333	6.49333	0.21	0.864537	1.01391
Control 1	24.58	18.47		6.16333		-0.33	1.25701
Control 1	25.03	18.38		6.61333		0.12	0.920188
Model 1	25.56	18.13	18.0967	7.46333		0.97	0.510506	0.438228
Model 1	26.09	18.08		7.99333		1.5	0.353553
Model 1	25.74	18.08		7.64333		1.15	0.450625
Control 2	25.81	18.37	18.3867	7.42333	7.14667	0.276667	0.825496	1.00945
Control 2	25.45	18.53		7.06333		-0.0833333	1.05946
Control 2	25.34	18.26		6.95333		-0.193333	1.1434
Model 2	26.42	18.44	18.3233	8.09667		0.95	0.517632	0.471603
Model 2	26.73	18.32		8.40667		1.26	0.417544
Model 2	26.53	18.21		8.20667		1.06	0.479632
Control 3	24.48	18.43	18.36	6.05	6.34667	-0.296667	1.2283	1.01114
Control 3	24.96	18.3		6.53		0.183333	0.880666
Control 3	24.89	18.35		6.46		0.113333	0.92445
Model 3	26.84	18.74	18.7067	8.13333		1.78667	0.289841	0.282415
Model 3	26.8	18.67		8.09333		1.74667	0.297989
Model 3	27	18.71		8.29333		1.94667	0.259415
Control 4	25.6	18.5	18.1367	7.1	7.45	-0.35	1.27456	1.01565
Control 4	25.5	17.92		7.58		0.13	0.913831
Control 4	25.66	17.99		7.67		0.22	0.858565
Model 4	26.25	18.23	18.21	8.02		0.57	0.673617	0.605471
Model 4	26.19	18.31		7.88		0.43	0.742262
Model 4	26.86	18.09		8.77		1.32	0.400535
				Control	Model
				1.01391	0.438228
				1.00945	0.471603
				1.01114	0.282415
				1.01565	0.605471

## Sheet: TIMP1
	TIMP	内参	内参均值	🔺CT=目的基因CT值-内参CT均值	目的基因对照组🔺CT均值	🔺🔺CT=🔺CT-目的基因对照组🔺CT均值	2-🔺🔺CT	平均
Control 1	23.15	18.17	18.21	4.94	5.16	-0.22	1.16473	1.00598
Control 1	23.49	18.2		5.28		0.12	0.920188
Control 1	23.47	18.26		5.26		0.1	0.933033
Model 1	24.44	18.08	18.1	6.34		1.18	0.441351	0.506962
Model 1	24.28	18.09		6.18		1.02	0.493116
Model 1	24.03	18.13		5.93		0.77	0.586417
Control 2	23.58	17.96	18.11	5.47	5.85333	-0.383333	1.30435	1.0188
Control 2	24.11	17.9		6		0.146667	0.903335
Control 2	24.2	18.47		6.09		0.236667	0.848704
Model 2	25.18	18.04	17.9833	7.19667		1.34333	0.394109	0.392894
Model 2	25.04	17.9		7.05667		1.20333	0.434271
Model 2	25.35	18.01		7.36667		1.51333	0.350301
Control 3	23.37	18.19	18.1733	5.18	5.24667	-0.0666667	1.04729	1.00093
Control 3	23.52	18.15		5.33		0.0833333	0.943874
Control 3	23.42	18.18		5.23		-0.0166667	1.01162
Model 3	25.19	18.62	18.71	6.48		1.23333	0.425334	0.405421
Model 3	25.03	18.72		6.32		1.07333	0.47522
Model 3	25.62	18.79		6.91		1.66333	0.315709
Control 4	24.22	18.11	17.9733	6.11	6.25	-0.14	1.10191	1.00583
Control 4	24.03	17.86		6.17		-0.08	1.05702
Control 4	24.42	17.95		6.47		0.22	0.858565
Model 4	24.95	18.19	18.27	6.76		0.51	0.702222	0.631157
Model 4	25.1	18.31		6.79		0.54	0.687771
Model 4	25.55	18.31		7.24		0.99	0.503478
				Control	Model
				1.00598	0.506962
				1.0188	0.392894
				1.00093	0.405421
				1.00583	0.631157

## Sheet: MMP9
	MMP9	内参	内参均值	🔺CT=目的基因CT值-内参CT均值	目的基因对照组🔺CT均值	🔺🔺CT=🔺CT-目的基因对照组🔺CT均值	2-🔺🔺CT	平均
Control 1	27.36	18.06	18.3667	8.99333	8.81667	0.176667	0.884745	1.01392
Control 1	27.34	18.95		8.97333		0.156667	0.897095
Control 1	26.85	18.09		8.48333		-0.333333	1.25992
Model 1	26.64	18.49	18.69	7.95		-0.866667	1.82344	1.69583
Model 1	26.8	19.09		8.11		-0.706667	1.63203
Model 1	26.8	18.49		8.11		-0.706667	1.63203
Control 2	27.4	18.46	18.5767	8.82333	8.80333	0.02	0.986233	1.00108
Control 2	27.29	18.97		8.71333		-0.09	1.06437
Control 2	27.45	18.3		8.87333		0.07	0.952638
Model 2	27.03	18.47	18.69	8.34		-0.463333	1.37872	1.32664
Model 2	27.25	19.05		8.56		-0.243333	1.18372
Model 2	26.99	18.55		8.3		-0.503333	1.41748
Control 3	27.65	19	19.0167	8.65	8.49667	0.153333	0.899171	1.00414
Control 3	27.51	19.04		8.51		0.0133333	0.990801
Control 3	27.33	19.01		8.33		-0.166667	1.12246
Model 3	26.38	18.49	18.6967	7.68333		-0.813333	1.75727	1.69104
Model 3	26.52	19.07		7.82333		-0.673333	1.59475
Model 3	26.41	18.53		7.71333		-0.783333	1.7211
Control 4	27.53	18.54	18.3567	8.99	9.04	-0.05	1.03526	1.01139
Control 4	27.13	18.33		8.8		-0.24	1.18099
Control 4	27.53	18.2		9.33		0.29	0.817902
Model 4	27.01	18.04	18.41	8.97		-0.07	1.04972	1.45821
Model 4	26.84	18.68		8.16		-0.88	1.84038
Model 4	26.98	18.51		8.47		-0.57	1.48452
				Control	Model
				1.01392	1.69583
				1.00108	1.32664
				1.00414	1.69104
				1.01139	1.45821
