# Supplementary material for: Integrative bioinformatic analysis prioritizes TIMP1 and FN1 as angiogenesis-related candidate genes in diabetic foot ulcers
Source: PLoS One. 2026 May 13;21(5):e0348808. doi: 10.1371/journal.pone.0348808 (PMC13170874; doi:10.1371/journal.pone.0348808)
Supplement: S1 Data — (TXT) [file pone.0348808.s014.txt]

	DW1	DW2	DW3	DW4	DW5	DW6	DW7	DW8	DW9	DW10	N1	N2	N3	N4	N5	N6	N7	N8	N9	N10	N11
TSPAN6	3.1811025507538	3.37155886261196	3.47508488294878	3.6959938131099	3.24031432933371	2.45680614923047	2.85598969730848	2.90689059560852	3.13586316536868	3.4235781709818	3.98458935036246	3.00898878322725	2.8499992594661	3.22496636500027	4.01792190799726	3.67919857056692	3.12763327972587	4.05484847699562	4.24488705912353	3.8073549220576	3.05658352836637
TNMD	0.22650852980868	0.613531652917927	0.0840642647884745	2.95046841415012	0	0	0.27500704749987	0	0	0.485426827170242	5.62146583446014	3.55949181320504	1.91456452349394	3.28983446517751	4.72900887033786	7.32147718222831	0.454175893185802	7.89736145196142	1.56559717585423	2.60880924267552	2.16671544496642
DPM1	5.72027846523333	5.54194842533373	5.21994291395413	5.41515020542639	5.09465834265454	4.92552476974757	5.26228280642066	5.40973035386445	5.603477988254	5.09718938723511	5.09592441999854	5.75862298244024	5.44028782084042	5.36737106564853	5.27724089833207	5.69655030107857	5.83844759254846	5.12722055048807	5.57319272378161	5.29829173062012	5.15825622881134
SCYL3	2.14404636961671	2.18269229751619	1.63691458035588	2.18269229751619	1.96716860753263	1.89530262133331	1.89917563048051	1.98913900736823	2.08065766334523	2.19219416528334	2.32481060342048	2.0703893278914	2.75702324650746	2.29572302453997	2.57046293102604	2.82578562746479	2.22650852980868	2.42223300068305	2.77610398807316	2.62993940943954	2.46466826700344
C1orf112	2.34198574722862	2.18903382439002	2.01435529297707	2.18903382439002	1.94485844580754	1.74846123300404	2.02147972741045	2.37573453858316	2.14730669878029	2.72900887033786	1.63691458035588	1.87578006306849	1.53605290024021	1.87184364850932	1.56559717585423	2.27798474729977	1.09085343045111	1.84799690655495	1.55581615506164	1.64616265715789	1.73984810269933
FGR	5.4870360800319	5.17312743348066	4.99774402605963	5.16832111573972	4.20163386116965	6.09992635055603	5.07382023329167	5.94040169796984	3.90014226035982	4.22804904788446	4.6724253419715	6.47411151394241	3.05658352836637	3.05658352836637	4.3305584000308	4.37364821133469	4.71918344048179	3.5837597536395	3.28095631383106	3.97636363573276	1.94110631094643
CFH	5.94579495674006	6.68929916053589	6.09423606984577	6.01680828768655	6.10349763970334	5.95046841415012	5.79129314859221	5.07852444538908	5.98344969074012	5.95768248616512	7.37025148142518	8.13852780142227	7.79305050894593	8.20325010686512	6.54643148880567	9.05912810795169	7.04198762165136	7.09159406082829	7.85878917542284	7.81435815384856	7.37251685639621
FUCA2	6.32876467228402	6.07403439421256	6.25964912064916	5.77320515698557	5.62058641045188	6.01658546043445	5.92908083524258	6.15055967657538	5.86764940601776	6.08278773170927	5.45055144330648	5.47767732756531	5.03694284479826	6.2502036564993	4.97636363573276	5.69237139970866	4.72955277045397	5.27015513876653	4.9500017490835	5.30706416225537	4.76924279514054
GCLC	3.63807383718072	3.34482849699744	2.58014548442338	3.48542682717024	2.95419631038688	3.85299758761332	2.877744249949	2.86789646399265	3.14241343787374	3.58736499093646	5.14282184411593	3.50080205305716	3.97544676564096	3.51727569320958	4.76765479823735	4.04788732939655	3.88459792099006	4.78659636189081	3.52606881166759	3.47378691161437	3.24792751344359
NFYA	3.54720302475693	3.10768786931437	3.12928301694497	3.51475349843975	3.20633064787105	3.43429461795993	3.48284828306847	3.85399564717639	3.71479501111816	3.81249822533356	2.8094144442359	4.03121873061072	3.0408924306469	2.8073549220576	2.8972404255748	3.26303440583379	3.61706334388818	2.94860084749336	3.11769504266975	3.11103131238874	2.51601514700366
STPG1	1.38956681176273	1.36737106564853	1.59454854955035	2.19219416528334	1.21412480535285	1.36737106564853	1.4276061727819	1.81147103052984	1.89530262133331	1.85996954822103	2.28392177230762	1.59931779369823	2.51853513898218	1.99276843076892	2.54843662469604	1.98913900736823	2.41953889151378	2.39231742277876	2.66220549965362	2.19534759832222	2.36457243229586
NIPAL3	2.12763327972587	2.09085343045111	1.99276843076892	2.43295940727611	1.99276843076892	2.59931779369823	1.52105073690096	2.0071955014042	2.16349873228288	3.1407786557828	2.21101219348551	2.60407132366886	3.48542682717024	2.20163386116965	2.83390207666916	2.63691458035588	3.45022149589718	2.35614381022528	3.73768676140986	2.93357263826102	3.02147972741045
LAS1L	4.28466218548316	4.32840565895857	4.32696871158789	4.19455988602261	3.87282875953489	4.29792505250381	4.29204549249286	4.54287709935414	4.605257262939	4.31397137105902	4.32912359629157	4.20711196120771	4.23342794374847	4.54349588342577	4.56559717585422	4.66220549965362	4.54225804976692	4.52544250601812	4.43295940727611	4.23802251782572	4.29351763041742
ENPP4	1.53605290024021	2.0703893278914	0.584962500721156	2.9560566524124	0.925999418556223	1.37295209791183	0.84799690655495	1.82781902461732	1.10433665981474	1.38956681176273	2.82171021503467	2.31903981556254	2.04614178164472	2.09423606984577	3.41278152533848	2.90110824301451	2.0496307677246	3.45022149589718	2.75060650483559	2.22032995487956	1.70487196445635
SEMA3F	5.25738784269265	4.50969584193339	5.06263982828646	5.35508676166836	4.30451104180995	3.72574115650395	5.07852444538908	5.33449676839042	5.01390884549064	4.71039319217052	3.11603199344711	4.04439411935845	5.3387809438947	3.28243980500639	3.74738739965272	4.07296327155522	4.95930648975966	3.25701061820602	4.65764000520782	4.19770815795585	4.94766615679601
CFTR	0.565597175854225	0.263034405833794	0	0	0.505890929729957	0	0	0.0285691521967709	0	0	0.978195629681652	0.765534746362977	1.77820857639809	0.941106310946431	1.05658352836637	0.53605290024021	2.18903382439002	1.04264433740849	2.21723071622067	1.15055967657538	0.871843648509318
ANKIB1	3.60999129521268	3.49697358099828	2.78868571061353	3.44493204894218	3.11769504266975	3.34908214639109	3.33342373372519	3.1407786557828	3.29130885982897	3.54101915313356	3.52481592835751	3.69376571221778	3.65878273401283	3.61470984411521	3.56924802986718	3.96716860753263	3.62993940943954	3.96347412397489	3.74200621086674	3.43028527297778	2.94110631094643
CYP51A1	3.85099939471647	3.86393845042397	3.75915583380027	4.70376517879341	3.75702324650746	3.88068552526112	4.15785216914174	4.06522762277562	4.11603199344711	4.11103131238874	3.26753579806873	4.5341861390901	3.95140129167431	3.43562859405209	2.97636363573276	3.98276546258365	4.81198471935167	3.4032677223393	4.51475349843975	3.79701297783614	3.8011586560937
KRIT1	4.1554254317472	3.43028527297778	3.32768736417605	3.71699089440494	3.38818953715608	3.00898878322725	3.71918344048179	3.45154083301783	3.62877359520165	3.72246602447109	4.35966172233388	4.00539998774259	4.31397137105902	4.37016428054021	4.63226821549951	4.81352468929781	4.38818953715608	4.5478199565777	4.25247621413522	3.97361127551947	3.59693514238723
RAD52	2.82374936030827	1.57046293102604	2.51853513898218	2.82984955984469	2.03913839390696	2.43028527297778	2.55336050333533	2.83592407425437	2.68257329734758	2.69821847822441	2.877744249949	3.35755200461808	2.50842865253186	2.27202318906105	3.9136075118231	3.05658352836637	2.70043971814109	3.63923216324928	3.41142624572647	2.96716860753263	4.14893410452634
MYH16	0	0.250961573533219	0.250961573533219	0	0.0143552929770701	0.150559676575381	0.748461233004036	0.124328135002202	0.189033824390017	0.333423733725192	0.0565835283663675	0.16349873228288	0.176322772640463	0.464668267003444	0.070389327891398	0.111031312388744	0.137503523749935	0.124328135002202	0.124328135002202	0.0565835283663675	0.0565835283663675
BAD	6.12928301694497	5.77768271707355	6.29075613839667	5.92124588858559	6.31867837373655	6.00764403087801	5.992088609014	6.05614996110814	6.26265865507222	6.25833047261243	6.31976242766925	6.37051305246041	6.31940116685832	6.82260269575654	5.9884574728114	6.4334602561063	6.08236196955747	6.42038134119664	6.25304379464515	6.37747084284965	6.52089364047342
LAP3	6.97498811199193	6.9036408744577	7.03913839390696	6.82425869660337	6.81787903183014	7.56308184374965	6.77702512326077	6.75715662560809	6.23916887866545	6.38335869538511	6.52544250601812	6.17072627613155	5.49024921062709	6.00831656373499	6.3339603508193	6.13955135239879	6.01992426090841	6.52120781622399	5.77162151792327	6.22110372536788	5.54843662469604
CD99	9.70069979596667	9.32089078499881	10.0634759778077	9.0648774638812	9.91807311560825	9.53126448050023	9.55828676984565	9.46650476961605	10.2522278274288	10.2781357947687	8.88304034709944	9.57682443127748	9.28621119595608	10.5564102550078	8.83251030761145	9.93292337383563	9.09568711511423	9.5309524874104	9.06255888486675	9.27514676455664	9.80920540810114
HS3ST1	2.43028527297778	2.38681094647222	2.16349873228288	2.3533232911629	1.18903382439002	3.33485426933163	1.67355642399014	2.25398926623079	1.4541758931858	2.21101219348551	0.0976107966264223	1.42223300068305	1.02147972741045	1.81966818349646	0.584962500721156	1.4594316186373	0.545968369105292	0.505890929729957	0.678071905112638	1.31614574229336	1.46988597627446
AOC1	0.53605290024021	0.6959938131099	0.37851162325373	0.622930350920177	1.72683121703249	1.51601514700366	0.298658315564515	0.411426245726465	0.411426245726465	1.33342373372519	0.27500704749987	1.09761079662642	1.25096157353322	0.214124805352847	0	0.516015147003665	0.831877241191673	0.189033824390017	1.50589092972996	0.84799690655495	0.815575428862573
WNT16	0.20163386116965	0.0976107966264223	0.137503523749935	0.0285691521967709	0.137503523749935	0	0	0.0565835283663675	0	0.176322772640463	0.0565835283663675	3.37712374912949	3.93262815702213	3.79597469420667	0.0840642647884745	2.114367024952	2.11103131238874	0.575312330687437	3.611172380044	3.38128337250378	2.39231742277876
HECW1	0.16349873228288	0.765534746362977	0.356143810225275	0.124328135002202	0.321928094887362	1.46988597627446	0.565597175854225	0.150559676575381	0.250961573533219	0.84799690655495	0.298658315564515	0.871843648509318	0.176322772640463	1.4276061727819	0.0285691521967709	0.799087306074004	0.150559676575381	0.20163386116965	0.250961573533219	0.613531652917927	0.55581615506164
MAD1L1	3.82578562746479	3.70154905694307	4.48413813120167	3.32912359629157	4.03650333373899	3.91169158187234	3.790772037862	4.11935617703968	4.83137058796754	4.12267271882414	3.39643353125099	3.39917109381982	3.63923216324928	3.3547342399706	3.27351588970212	3.63691458035588	3.39506279951758	3.39094277280254	3.1554254317472	3.27202318906105	3.98276546258365
LASP1	7.01691968840789	6.99457972421575	7.01547080763938	6.65406313264398	7.19947604644285	7.61448900654442	7.1596695471367	7.01758791215345	7.18199699884968	7.30231905094883	6.48832219114082	6.40786256740339	5.77741971551583	6.37920505996061	6.29994062982407	6.50016467949217	5.81018600769536	6.80477637795583	5.50207595604579	5.74227574754027	5.68229237143083
SNX11	3.98913900736823	4.07124781946144	3.89141918684608	4.04788732939655	4.34340782229781	4.26453643099903	4.01077983875324	3.96993327469786	3.799087306074	4.08065766334523	3.62293035092018	4.20789285164133	3.83390207666916	3.48026512205446	3.99909803370561	3.75060650483559	3.611172380044	3.83995958748953	3.78972925137577	3.63691458035588	3.07724299893246
TMEM176A	6.4666271200415	6.72014163258364	6.98595575460751	7.54365053798355	7.18269229751619	6.81224149518948	6.26002565596146	5.70542503904273	4.79493566280354	5.15825622881134	5.21179097625254	5.48607074373567	5.15137177625395	6.29920801838728	4.95512678126137	5.75274859140713	5.19927972133662	5.38922261635589	5.6246858105254	6.00674683244058	6.06220807756025
M6PR	6.84033733875703	6.73971311368956	6.182096347749	6.5433412122875	6.16671544496642	7.20867331962947	6.26903314645524	6.37277801706204	6.15441308517497	6.65306001710456	5.74200621086674	5.80503443985454	6.01613970265525	6.09887428674445	5.605257262939	6.51664555778096	6.26940724085404	6.14913740122799	5.96555343498708	5.97269265400426	5.72574115650395
KLHL13	1.19534759832222	1.85199883711245	1.61353165291793	1.04264433740849	1.25096157353322	1.13093086982645	1.26303440583379	1.29278174922785	1.67807190511264	2.16349873228288	0.918386234446348	1.70043971814109	1.55581615506164	3.26603689399532	1.16992500144231	2.80529245560071	2.01077983875324	1.39506279951758	2.52857131887076	1.96347412397489	1.44890095114513
CYP26B1	2.52857131887076	2.95791459863299	1.65535182861255	3.56559717585422	3.34482849699744	2.83187724119167	3.57167680997093	1.82374936030827	4.19770815795585	3.34482849699744	4.32840565895857	4.30451104180995	5.00898878322726	3.7279204545632	4.29204549249286	4.08406426478847	4.5909612413426	4.53294028837287	4.78502736223547	3.78135971352466	4.46205231879643
ICA1	3.91838623444635	3.05311133645956	2.91647664443772	4.48542682717024	2.87184364850932	2.96532254836725	2.97269265400426	2.69821847822441	3.0408924306469	3.26603689399532	4.65420637794429	4.71644223684332	4.48220292629596	4.32768736417605	4.5981269599196	4.72846476509253	3.95791459863299	5.40122086216022	4.61706334388818	4.39917109381982	4.03826057517535
DBNDD1	0.150559676575381	0.650764559116902	0.31034012061215	0.84799690655495	0.27500704749987	0.124328135002202	0.464668267003444	0.495695162624069	0.0426443374084937	0.250961573533219	1.87184364850932	0.495695162624069	1.44890095114513	0.84799690655495	0.941106310946431	0.75702324650746	1.89530262133331	2.36737106564853	1.66902676550963	1.39506279951758	2.44625622988956
ALS2	3.46988597627446	3.02147972741045	2.64846544302731	3.10097764772482	2.65764000520782	2.64616265715789	2.88947354253111	2.95791459863299	3.03033607837096	3.15704371014558	3.03738222200308	3.41413553298445	3.6915341649192	3.22496636500027	3.30305008468167	4.06781078378962	3.40190347160796	3.69821847822441	3.54843662469604	3.22187708107703	2.91838623444635
CASP10	2.92409988564074	2.66902676550963	2.51096191927738	2.63459326844576	2.3533232911629	2.44890095114513	2.48026512205446	2.29572302453997	2.57288966842058	2.82578562746479	2.37573453858316	3.27500704749987	2.83592407425437	3.30451104180995	3.37155886261196	3.53729606709084	2.47508488294878	3.44095219802964	2.46466826700344	3.01613970265525	2.97636363573276
CFLAR	5.94321808742628	5.93828579188405	5.42592920520858	5.9676297534662	5.85798099512757	6.03430376776804	5.64789009105921	5.94181057995768	5.67638025546692	5.53387477725855	6.18646094003548	6.78135971352466	5.32481060342048	4.89627184880738	6.4654847790185	5.72764822226861	6.13524754980957	5.91049283228871	5.49920809085669	5.00180224263399	4.60821785302146
TFPI	5.5197934862411	5.60436789989375	5.0360636887437	4.90785207184596	4.87085786436376	4.76341157447001	5.72982464363689	5.60110220337641	5.49313492230551	4.86789646399265	4.22187708107703	5.38128337250378	4.6246858105254	5.47702965301306	4.54039930563062	5.36036427654347	4.56071495447448	4.17552460108987	4.8923910259134	4.84549005094437	4.94063660720115
NDUFAF7	3.37712374912949	3.12763327972587	2.35895882583233	3.32481060342048	3.03210084316702	2.62993940943954	3.11769504266975	3.23419472295381	3.03210084316702	3.28688114778816	3.39506279951758	3.35191096110308	3.50080205305716	3.51727569320958	3.70708299177171	3.8073549220576	3.46074256378964	3.5933537709803	3.48928602262588	3.61470984411521	2.80529245560071
RBM5	6.30852106219326	5.53884852074424	5.17112674665207	5.74254523386605	5.87921563716567	5.51032901949057	5.98732086592925	5.61470984411521	5.62497817956904	6.0723202160327	6.41802124128114	6.92896244083598	7.2252556464986	6.90352037372338	6.75622271284729	7.22438762792991	6.80529245560071	6.71218305120923	6.81966818349646	6.87479696589866	6.45285896471381
MTMR7	0.895302621333307	0.584962500721156	0.321928094887362	0.286881147788162	0.454175893185802	0.344828496997441	0.443606651475615	0.641546029087524	0.7311832415722	0.454175893185802	0.53605290024021	0.7311832415722	0.910732661902913	0.7311832415722	0.739848102699327	0.739848102699327	0.887525270741587	0.782408564927373	0.782408564927373	0.7311832415722	0.632268215499513
SLC7A2	2.69376571221778	3.33199177823206	1.73984810269933	2.09423606984577	2.61353165291793	2.28392177230762	2.64616265715789	1.95233356636969	3.47508488294878	2.74631276642546	2.97636363573276	3.5385381636298	2.71369581484336	3.57893871309339	2.07724299893246	3.83995958748953	3.42223300068305	3.36597242759338	2.62993940943954	2.65306001710456	2.47248777146274
ARF5	7.61050813880613	7.36859376265085	7.99971819610402	7.09201710754077	7.67983193343985	7.47727256504522	7.67694435910691	7.56879217804153	7.53317396734769	7.69585465757173	7.0961353249095	7.51884982870769	7.7232172325281	7.77208359224655	6.75274859140713	7.31288295528436	7.52591226074335	7.04472196734098	7.36972819703754	7.54558232242485	7.78463484555752
SARM1	2.45680614923047	2.36737106564853	1.9560566524124	2.72683121703249	2.56315813040281	2.35049724708413	2.74846123300404	2.11769504266975	2.54101915313356	2.64385618977472	1.90689059560852	2.31324585178756	2.96532254836725	2.47767732756531	2.57046293102604	3.55704241526372	2.48026512205446	2.38956681176273	2.58976348698498	2.37016428054021	2.06350294230616
POLDIP2	5.61911951145322	5.71616782979715	5.77320515698557	5.53605290024021	5.57319272378161	5.67553368622549	5.62819033461521	5.87897051015108	5.94462422305503	5.7292808460274	5.78894666657714	4.8073549220576	5.19967234483636	5.29314973674186	5.69348695749933	5.00135189299996	5.16027483140859	5.63052196347164	5.17831627170145	5.22689381357139	5.33949373790173
PLXND1	8.04297258321952	7.60080495498947	7.56848819678442	7.48735771531155	7.64140152114521	7.58029625988894	8.00444521142764	7.60266175341419	7.34465098914845	7.97556140627362	7.3467796432283	6.34961297182452	6.36509758975147	7.35869515132901	7.3720814835345	7.64709860726341	6.42021289061078	7.42693561964834	6.43112147252643	6.78122855346812	6.30140473756448
AK2	6.41430469462396	6.54488717797432	6.91049283228871	6.42609698971082	6.34855112557377	6.76195007916154	6.67539254304278	6.72465027173297	6.79869859664396	6.73930807086039	6.74133214878799	6.02856915219677	6.41498114290309	6.32786697140204	6.56178435308184	6.14220919138924	6.41700858678878	6.72437742160622	6.3305584000308	5.94274907082889	6.08363887925071
CD38	0.933572638261024	1.36737106564853	1.13750352374994	1.9560566524124	1.53605290024021	2.23572705983806	0.839959587489532	0.400537929583729	0.641546029087524	1.83592407425437	1.44890095114513	0.739848102699327	0.137503523749935	0.454175893185802	1.55581615506164	1.04264433740849	0.400537929583729	1.790772037862	0.367371065648529	1.54596836910529	0.22650852980868
FKBP4	4.73226919950145	4.82119997805645	4.71424551766612	4.94860084749336	4.85798099512757	4.48800077083407	4.70154905694307	5.06824086131282	5.4966540825935	4.64558638591361	3.91647664443772	4.17312743348066	4.9387562614923	3.76659516172927	3.94860084749336	4.3037807481771	5.90279715788023	4.12763327972587	6.05658352836637	5.00405188450708	5.29719141656586
KDM1A	5.04395687279021	4.95745033634712	5.48864353985378	4.60407132366886	4.79285535236249	4.67016051412663	4.84247606299394	5.33306587807636	5.33699741660501	5.34518344718767	4.54349588342577	4.47832471148503	4.79389588254888	5.07296327155522	4.37920505996061	4.93545974780529	4.57531233068744	4.53294028837287	4.64731450954714	4.78240856492737	4.89965902637744
RBM6	5.54349588342577	5.00180224263399	4.36176835941915	4.92314918047231	5.24298351610969	4.42827641439251	5.36876834909033	4.72082566608984	5.05093696522523	5.04176864995163	5.85947266685194	5.7599547420113	5.99435343685886	6.28132732965948	6.08512718021332	6.60481264994841	6.03913839390696	6.19692173382033	6.06824086131282	5.9923152518612	5.39882918244463
CAMKK1	3.33199177823206	2.33342373372519	1.88752527074159	2.75702324650746	2.1243281350022	2.4905701304462	2.611172380044	2.67581593117227	3.91073266190291	2.21412480535285	2.64154602908752	3.32624970083746	4.03121873061072	3.09254574154357	2.11103131238874	3.94016675048282	3.81966818349646	2.36737106564853	3.0232553523003	2.65764000520782	3.13914201914569
RECQL	5.51159454153741	4.78502736223547	4.51664555778096	4.82629424549963	4.50842865253186	4.18903382439002	4.42693561964834	4.84197311892718	5.23381138429316	5.00405188450708	3.72137265947682	4.10936055940423	3.88557436437143	4.79337571126475	4.24031432933371	5.1122831085982	3.72027846523333	4.00898878322726	3.68032435684402	4.11603199344711	2.8499992594661
VPS50	2.54843662469604	2.75915583380027	1.95977015521147	2.54101915313356	2.08746284125034	2.36457243229586	2.58496250072116	2.16992500144231	2.62993940943954	2.51601514700366	2.51096191927738	2.64154602908752	3.29278174922785	2.611172380044	2.97452931248388	3.17312743348066	2.58736499093646	2.99095486039699	3.22804904788446	2.66448284036468	2.4032677223393
HSPB6	4.11935617703968	4.70487196445635	4.17552460108987	6.4771915989122	4.39574832817903	3.3547342399706	4.91886323727459	4.88410945135923	4.18745105402733	4.50398470389761	8.46209322948681	4.3327079336406	3.76341157447001	6.40343816300828	9.0572065531123	6.33306587807636	5.40463068421761	9.06315236451049	4.93734439215023	5.38750040648098	5.53262865751717
ARHGAP33	2.01792190799726	1.61823865559545	0.799087306074004	1.60407132366886	1.64616265715789	1.29278174922785	1.38956681176273	0.6959938131099	1.46988597627446	2.03562390973072	2.28688114778816	2.29572302453997	2.41142624572647	3.76765479823735	2.77399632511117	3.4541758931858	3.08065766334523	2.36457243229586	3.26603689399532	2.25701061820602	1.71808758396052
NDUFAB1	7.15491934725718	6.92362461136832	7.10915157917052	6.58044701959866	6.90303827011291	6.55305325276641	6.81583156646482	6.87073459397099	7.1873520732005	6.96405201104085	7.09148827976428	6.06091204958787	6.2710894662656	6.51222688651396	6.84498815668261	6.40599235967584	6.27314285930808	6.69376571221778	6.74025299396188	6.52293456094346	5.93852104586597
PDK4	3.06177619758669	5.9136075118231	1.37295209791183	6.53231695933277	1.41142624572647	1.62760683812965	1.30451104180995	2.02502879449152	2.48542682717024	2.26903314645524	7.98310761722557	3.96439863220318	4.22727899446832	4.32192809488736	7.04428482013942	5.34305243492297	3.85798099512757	6.82158267270679	4.20320115631661	4.35966172233388	3.03562390973072
SLC22A16	0.887525270741587	1.15055967657538	1.57531233068744	1.60880924267552	0.985500430304885	0.963474123974886	1.36176835941915	1.0703893278914	0.75702324650746	0.454175893185802	0.790772037862	0.0426443374084937	0.37851162325373	0.238786859587116	0	0.111031312388744	0.111031312388744	0	0.970853654340484	0.250961573533219	0.815575428862573
ZMYND10	0.839959587489532	0	0.27500704749987	0.748461233004036	0.7311832415722	0.333423733725192	0.464668267003444	0.669026765509631	0.739848102699327	1.13093086982645	0.704871964456353	1	0.879705766282288	1.11769504266975	0.863938450423971	0.807354922057604	1.39506279951758	1.51096191927738	0.641546029087524	1.13750352374994	0.831877241191673
ABCB5	0.389566811762726	0.214124805352847	0.298658315564515	0.31034012061215	0.0565835283663675	0.992768430768924	0.0840642647884745	0	0.344828496997441	0.575312330687437	1.10433665981474	0.823749360308273	0.111031312388744	1.36737106564853	0.613531652917927	1.37851162325373	0.941106310946431	0.604071323668861	1.57046293102604	0.799087306074004	0.526068811667588
ARX	0	0	0	0	0	0	0.454175893185802	0.150559676575381	0	0	0	0	0	0	0	0	0.0285691521967709	0	0	0.176322772640463	0
SLC25A13	4.20789285164133	4.00180224263399	3.56315813040281	4.12018602753186	3.47638168756724	3.84398384404833	3.95884267524324	4.25474519762921	3.95140129167431	3.93922657772821	3.0071955014042	3.19692173382033	4.05311133645956	2.98732086592925	3.26303440583379	3.31903981556254	3.7235585614721	2.77399632511117	3.81557542886257	3.19219416528334	3.36317107711924
ST7	3.76341157447001	3.72465027173297	3.66334461936608	3.48155728070859	3.37573453858316	3.4995270242151	3.54101915313356	3.67581593117227	4.08915913191124	3.8094144442359	3.80632405739003	3.50207595604579	3.63691458035588	3.96809075204526	3.75915583380027	3.74846123300404	3.54349588342577	4.07809742302666	3.57046293102604	3.74631276642546	3.3743439890385
CDC27	4.98959318493877	4.68818035858693	4.40531168259745	4.68929916053589	4.2349610948395	4.31324585178756	4.81659970653491	4.59514556799086	4.57349571549561	5.11644793551166	4.1407786557828	4.36946648365072	3.39369076418745	4.34695688937888	4.08746284125034	4.83945576522463	4.35614381022528	4.36387192485753	3.61941301059794	3.9429835981871	3.49697358099828
SLC4A1	0	0.0285691521967709	0.238786859587116	1.29865831556452	0	0.0565835283663675	0.176322772640463	0	0.0285691521967709	0.111031312388744	1.25701061820602	0.0285691521967709	0.55581615506164	0.0426443374084937	0.978195629681652	0.0426443374084937	0.124328135002202	0.411426245726465	0.0565835283663675	0.124328135002202	0
CALCR	0.0143552929770701	0.176322772640463	0.0565835283663675	0.189033824390017	0.070389327891398	0.669026765509631	0.0565835283663675	0.0565835283663675	0.111031312388744	0.137503523749935	0.53605290024021	0.250961573533219	0.189033824390017	0.238786859587116	0.070389327891398	0.189033824390017	0.111031312388744	0.669026765509631	0.0840642647884745	0.286881147788162	0.070389327891398
HCCS	4.09169983413681	3.91456452349394	4.07980475463526	3.61706334388818	3.74846123300404	3.86789646399265	3.93640237772506	4.0574502721839	4.1586601753465	3.82374936030827	3.25701061820602	3.1243281350022	3.53106949272595	3.03386345186628	2.91456452349394	3.34056226902641	3.43028527297778	3.65878273401283	3.83187724119167	3.57167680997093	3.44360665147561
DVL2	4.09761079662642	4.0574502721839	3.55826763405574	3.8569856897822	3.91169158187234	3.72246602447109	3.74308405554959	3.8569856897822	4.09423606984577	3.98732086592925	4.17472598770613	4.41210404467757	4.95326523901484	4.86195536414487	4.22110372536788	4.99050111136325	4.36246988875021	4.23112515787905	4.75381844317354	4.3547342399706	4.60288440871842
PRSS22	0.27500704749987	0.53605290024021	0	0	0	1.10433665981474	0.0976107966264223	0.176322772640463	0	1.05658352836637	0.27500704749987	3.03913839390696	2.81352468929781	0.389566811762726	0.150559676575381	0.748461233004036	4.93687346182423	0.189033824390017	3.41006969175638	3.11270013274936	2.61823865559545
UPF1	4.73768676140986	4.34695688937888	4.72410451986685	4.8293421939028	4.74738739965272	4.61235249875266	4.91408609701272	4.75915583380027	4.8011586560937	4.83794324189103	4.79181407116183	4.89869207256049	4.84549005094437	4.73281187208294	4.91838623444635	5.03518399661834	5.30924896081662	4.8109571587378	4.66334461936609	4.76022094646651	4.83035674741922
SKAP2	3.78555055173926	3.87085786436376	3.28095631383106	4.02147972741045	3.08915913191124	4.24640808724638	3.54843662469604	3.63923216324928	3.90303827011291	4.26002565596146	3.27052894238072	4.53667461756976	3.22958792274065	2.59454854955035	3.98185265328974	3.59693514238723	3.01613970265525	3.2585189247113	3.66902676550963	3.34056226902641	2.59215800212536
SLC25A5	7.98036810528749	8.11951181037098	8.14343423678486	7.64479363691398	7.87719209262611	8.09792677290968	7.89596903516294	8.07815080773465	8.00803637981053	8.06528148583228	7.34482849699744	7.36036427654347	7.7176764230664	7.13144543809559	7.2001629739997	7.20750245925879	8.03430376776804	6.89566615794626	8.3379340433474	7.7348450781895	7.74523733212975
MCUB	5.05614996110814	4.96855160336395	5.23304440126558	4.77294133783134	4.87823487911234	5.10726939359254	4.47702965301306	4.57712666130705	5.41886457739032	4.74846123300404	4.73768676140986	5.29535569289167	5.04919510562227	5.54504168346746	4.20006486151431	4.98777561614291	4.5668151540109	4.16510798514454	4.47313748777226	4.76075320806299	4.74254523386605
HOXA11	2.16992500144231	1.98913900736823	2.15704371014558	2.52857131887076	2.03913839390696	1.63226821549951	2.40053792958373	2.25701061820602	2	2.90881290773955	2.17951105027151	1.35049724708413	1.30451104180995	3.19219416528334	1.43295940727611	2.48284828306847	0.895302621333307	2.0496307677246	0.815575428862573	1.36737106564853	1.76977173924945
POLR2J	6.13975597548131	5.78528898070402	6.12990118236507	5.64932804098478	6.02812708231714	5.75808993420181	6.27183649284068	6.18903382439002	6.33521168170579	6.08894720461877	5.93191939010004	5.74604398299834	5.70348834965682	5.87749887278353	5.70348834965682	5.71066869967463	5.53387477725855	5.90737141382356	5.74765593293239	5.93451650158608	5.8760257327227
DHX33	2.97819562968165	3.06177619758669	2.13422093976063	2.44890095114513	2.25096157353322	2.64385618977472	2.94673086014031	2.89917563048051	2.77399632511117	2.94110631094643	2.03913839390696	2.23878685958712	2.50842865253186	2.10097764772482	2.3305584000308	2.97819562968165	2.78450398292957	2.28688114778816	2.53356334821451	2.20476675065461	1.81966818349646
MEOX1	4.16510798514454	3.47638168756724	4.15299460549244	3.47248777146274	4.72574115650395	3.81659970653491	4.12845838414693	2.62993940943954	3.74953426766926	5.02458563827827	4.59036248846375	4.33628338786443	3.50842865253186	4.38681094647222	4.95140129167431	5.16390121381454	4.26528685756517	5.49633451341711	4.1407786557828	4.06953032516231	4.14404636961671
THSD7A	1.67807190511264	1.56559717585423	1.89530262133331	1.23878685958712	0.84799690655495	1.05658352836637	1.13093086982645	1.07724299893246	1.40599235967584	1.4594316186373	0.903038270112912	1.52606881166759	0.941106310946431	1.23878685958712	0.970853654340484	1.4594316186373	0.773996325111173	1.16349873228288	0.948600847493356	1.22032995487956	0.545968369105292
LIG3	3.29572302453997	3.07382023329167	2.96716860753263	3.06004738366994	3.39369076418745	3.00180224263399	3.41413553298445	3.44625622988956	3.64038956005495	3.56437816856506	2.51601514700366	2.97085365434048	3.51475349843975	2.44890095114513	2.82374936030827	3.30451104180995	3.54596836910529	3.10097764772482	3.64385618977472	3.03913839390696	2.62993940943954
RPAP3	4.00270252037982	3.39094277280254	3.21723071622067	3.54720302475693	3.23419472295381	2.611172380044	3.08406426478847	3.4154882710497	3.56193705962243	3.30158764660319	3.04264433740849	3.33485426933163	3.09592441999854	3.15380533607904	2.67129337248158	3.53729606709084	3.09254574154357	2.80322703643493	3.31469652565629	2.96716860753263	2.23878685958712
ACSM3	0.669026765509631	1.23266075679027	0.739848102699327	0.389566811762726	0.918386234446348	0.632268215499513	0.871843648509318	1.18903382439002	0.895302621333307	1.21412480535285	1.02856915219677	1.48542682717024	1.38956681176273	1.7311832415722	0.27500704749987	0.918386234446348	1.72246602447109	1.11769504266975	3.9429835981871	2.98732086592925	1.95233356636969
REXO5	2.18903382439002	1.91456452349394	1.57046293102604	1.73552217729654	1.36737106564853	1.33342373372519	1.96716860753263	2.08746284125034	1.72683121703249	2.4032677223393	2.0496307677246	1.790772037862	2.02147972741045	1.70043971814109	2.18903382439002	2.19534759832222	1.71369581484336	2.33628338786443	2.05658352836637	1.56559717585423	1.53106949272595
CIAPIN1	5.27947129564447	5.01703108052784	5.15785216914174	4.77030048949942	5.05311133645956	4.84096670448742	4.94251450533924	5.10643207781693	4.91025296279928	5.24069594421251	4.38474058729238	4.18269229751619	4.87872534148011	4.56193705962243	4.32409051603798	4.62351574149055	4.75060650483559	4.60110220337641	4.66505161428921	4.62819033461521	4.52857131887076
SPPL2B	4.91073266190291	4.29792505250381	3.96624587322494	3.86393845042397	4.04526821513853	4.35120427725799	4.55887985347544	4.40871186102943	5.10894256866079	4.94532677726463	4.79545527204412	4.75274859140713	5.114367024952	4.97956810009519	4.73984810269933	5.45022149589718	5.66220549965362	4.84599177066457	4.98458935036246	4.51916444980607	4.20554891117303
FAM214B	4.7338966052475	3.83187724119167	4.40122086216022	3.89917563048051	4.12184429787638	4.53791724903408	4.35614381022528	4.32409051603798	4.80167602925359	4.81864608282254	3.73660487531425	4.38818953715608	3.73984810269933	4.0496307677246	3.59693514238723	3.99729240763651	4.26228280642066	3.88849973551412	3.47118746038699	3.43962313755712	3.22496636500027
COPZ2	6.7814908616581	6.45975946661982	7.20662368996032	5.58616424593091	6.76805196136192	6.73267622307331	6.75888943272096	6.47654370621426	6.88715967669286	7.45466943160474	7.04395687279021	6.86492897228979	6.33574763429973	8.41667087727392	6.79207446192887	7.11342963507908	6.23878685958712	7.03353312672669	6.87811223746302	7.69313843834293	6.74779018083096
PRKAR2B	1.85598969730848	2.46988597627446	1.43295940727611	5.73579292798531	2.18586654531133	1.99638874644762	2.02502879449152	2.04614178164472	2.13422093976063	1.66902676550963	7.12845838414693	4.01346225980656	3.03738222200308	4.20241772157518	7.78640033022519	3.75060650483559	3.70597790168252	7.33064802790278	3.42088657497553	2.7311832415722	3.09085343045111
MSL3	5.07510472220949	4.79545527204412	4.48735771531155	4.46139758992616	4.52857131887076	4.52544250601812	4.84799690655495	4.67807190511264	4.93168305705981	4.72465027173297	3.95326523901484	4.54905302933729	4.58616424593091	4.40667271575583	4.21101219348551	4.67750824226472	4.3212065669699	4.48413813120167	4.09592441999854	4.47053686509258	3.93545974780529
CREBBP	3.81352468929781	4.16027483140859	3.16671544496642	4.0408924306469	3.32768736417605	3.76871365703048	3.64731450954714	3.44360665147561	3.65420637794429	4.01881218574282	3.81044310384517	4.94485844580754	4.20476675065461	4.63459326844576	4.54720302475693	4.9560566524124	4.52794609890826	4.34978987024187	4.10349763970334	3.92219784839637	3.76977173924945
TSPOAP1	1.35049724708413	1.90689059560852	1.82374936030827	1.1243281350022	2.02147972741045	1.6959938131099	1.15055967657538	0.594548549550354	0.713695814843359	1.64616265715789	1.55090066464752	2.74200621086674	3.03033607837096	3.35191096110308	2.48542682717024	3.82171021503467	3.20476675065461	2.18586654531133	3.17472598770613	2.42223300068305	2.76128527336162
MPO	1.22650852980868	0.422233000683048	0.604071323668861	1.11103131238874	0.124328135002202	1.44890095114513	0.321928094887362	0.863938450423971	0.124328135002202	0.31034012061215	0.545968369105292	0.0840642647884745	0.238786859587116	0.0285691521967709	0.111031312388744	0.495695162624069	0.31034012061215	0.111031312388744	0.0285691521967709	0.189033824390017	0.0285691521967709
PON1	0.238786859587116	0.111031312388744	0.16349873228288	0.124328135002202	0.0976107966264223	0	0.238786859587116	0	0	0.659924558402378	0.214124805352847	0.263034405833794	0.443606651475615	0.0840642647884745	0.687060688339892	0.0426443374084937	0.807354922057604	0.37851162325373	1.29278174922785	1.54596836910529	0.516015147003665
GCFC2	2.92409988564074	3.29130885982897	2.72683121703249	2.82171021503467	2.24184018356467	2.15704371014558	2.83794324189103	2.58736499093646	2.44890095114513	2.11103131238874	3.12763327972587	3.48155728070859	3.4867143730307	3.49697358099828	3.16992500144231	3.18903382439002	3.11270013274936	3.29865831556452	2.99638874644762	3.23878685958712	3.31034012061215
WDR54	4.70818723602071	4.43295940727611	4.4541758931858	4.13832300405648	4.51601514700366	3.65878273401283	4.70873904135958	4.91981677005279	4.8073549220576	4.20789285164133	2.67807190511264	3.73443866613717	3.48026512205446	4.26303440583379	2.98550043030489	3.86690797814317	4.09085343045111	3.4867143730307	3.78972925137577	3.63343121035563	4.17871464117544
CROT	2.6959938131099	2.18903382439002	1.94485844580754	2.48800077083407	2.18269229751619	2.51349074558812	2.71808758396052	2.18586654531133	2.50842865253186	2.68032435684402	2.6507645591169	3.63343121035563	4.10433665981474	3.50969584193339	3.20476675065461	3.88362081628567	3.75808993420181	2.91073266190291	4.114367024952	4.03474394932473	3.31614574229336
ABCB4	1.08406426478847	1.37295209791183	2.28983446517751	1.08406426478847	0.632268215499513	0.739848102699327	0.678071905112638	1.26903314645524	0.855989697308481	2.02147972741045	1.09761079662642	1.9297909977186	1.83592407425437	2.41953889151378	1.29278174922785	2.30742852519225	2.02502879449152	1.25096157353322	2.15380533607904	2.39506279951758	2.15055967657538
KMT2E	3.877744249949	3.97911075501579	2.76765479823735	4.26903314645524	3.66334461936608	3.75488750216347	3.23112515787905	3.51349074558812	3.70597790168252	4.36806987653208	3.5033487351675	4.48928602262588	4.01881218574282	3.75702324650746	4.20320115631661	4.81198471935167	4.62234472272424	3.8011586560937	4.24031432933371	3.36876834909033	3.41818994794577
RHBDD2	5.47961860846942	5.3823214071145	5.62614706360372	5.39506279951758	5.61441538650813	5.48735771531155	5.35508676166836	5.40803246613065	5.4093909361377	5.39471991299406	5.43496176018725	5.48446041312882	5.40190347160796	5.33199177823206	5.11644793551166	5.29902480738432	5.18308946064076	5.37330019660839	5.20320115631661	5.07980475463526	5.44426950241348
SOX8	0.782408564927373	0.903038270112912	0.879705766282288	0.584962500721156	0.831877241191673	0.298658315564515	1.11103131238874	0.263034405833794	0.526068811667588	0.799087306074004	0.238786859587116	0.659924558402378	1.91456452349394	1.4594316186373	0.298658315564515	2.31903981556254	1.75702324650746	0.298658315564515	2.6667565918848	1.8073549220576	1.75274859140713
IBTK	4.42693561964834	3.97085365434048	4.04001567884788	3.75595576955096	3.66789212523023	3.5197934862411	3.56924802986718	3.87970576628229	4.08321336824898	4.05398016818765	3.51601514700366	3.3533232911629	3.41413553298445	3.88068552526112	3.79493566280354	3.97085365434048	3.28095631383106	3.62877359520165	3.74416109557041	3.76447355099267	3.39231742277876
ZNF195	2.95233356636969	2.62527048937469	2.47248777146274	2.51096191927738	2.43829285157915	2.56071495447448	2.48542682717024	2.55826763405574	2.81762325751143	3.0232553523003	2.46988597627446	2.95419631038688	2.89530262133331	3.27202318906105	2.76977173924945	3.25550073314839	3.0686708106651	2.78868571061353	3.114367024952	2.75915583380027	2.23572705983806
MYCBP2	4.94906796585291	5.16430358309365	3.93168305705981	6.04745114041639	4.99638874644762	4.91981677005279	4.54720302475693	4.45088131527337	4.59991284218713	4.80580834870147	5.81864608282254	5.56468301696364	5.73903797911741	5.21256933885081	6.4826869709376	5.71863561627134	6.09191135749191	5.55581615506164	5.22804904788446	5.22766407255439	5.10559427579519
FBXL3	4.53729606709084	4.5837597536395	3.8094144442359	4.45877569908024	4.14323013477689	4.36946648365072	4.15055967657538	4.09761079662642	4.53169336086147	4.48026512205446	4.44294349584873	5.20476675065461	5.0639343057541	4.90592847817314	4.9481335778404	5.54008928198252	4.46923479366766	5.13791332208841	4.74469931420784	4.5478199565777	4.48800077083407
ITGAL	2.97085365434048	3.97636363573276	3.3743439890385	3.93073733756289	4.28095631383106	4.29278174922785	3.20633064787105	3.54720302475693	1.63691458035588	2.26002565596146	3.22032995487956	4.57410150808939	3.03562390973072	2.51853513898218	3.28095631383106	3.11270013274936	3.87381319835909	3.16510798514454	2.92789645372882	3.83289001416474	2.46988597627446
PDK2	3.51601514700366	3.75167794568758	3.61235249875266	4.41413553298445	3.6724253419715	3.73984810269933	3.68144926531496	3.20945336562895	3.95791459863299	4.52481592835751	5.78920757534734	4.01256867350306	4.57288966842058	4.45220004940622	5.98322165074267	4.48542682717024	4.45088131527337	5.45877569908024	4.6246858105254	4.17472598770613	4.43829285157915
ITGA3	4.27947129564447	4.60644222813161	4.13668357769724	4.21800615028443	4.68144926531496	3.94204525991605	4.4535175792155	4.17791779219584	3.91838623444635	4.36806987653208	3.6564963705535	4.28835856219366	5.13791332208841	4.05484847699562	3.14567745519564	5.32624970083746	4.65306001710456	3.96716860753263	4.57228336665041	4.18903382439002	4.88849973551412
ZFX	2.40053792958373	2.43829285157915	2.32192809488736	2.65764000520782	1.96347412397489	2.42223300068305	2.78659636189081	2.16992500144231	2.1407786557828	2.44095219802964	2.84599177066457	2.62058641045188	2.18586654531133	2.29572302453997	2.79285535236249	3.08406426478847	2.57773093149008	2.73335434061383	2.50842865253186	2.73768676140986	2.0703893278914
LAMP2	5.89699834233891	6.12329372251013	5.5090623863619	6.30597052098439	5.45647762935182	6.19829769486015	5.60080495498947	5.97933944567821	5.68004299262257	6.18467702068089	5.16711703022744	6.06716542701711	5.6202931499486	5.54720302475693	4.80167602925359	5.73525137578642	5.90881290773955	5.22573765346606	5.61353165291793	5.35226417325832	5.39300425689832
ITGA2B	0.584962500721156	0.910732661902913	0.659924558402378	0.765534746362977	0.782408564927373	0.659924558402378	0.27500704749987	0.464668267003444	0.111031312388744	0.464668267003444	0.948600847493356	0.53605290024021	0.650764559116902	0.815575428862573	1.44360665147561	0.516015147003665	1.48026512205446	0.704871964456353	1.0496307677246	0.53605290024021	0.150559676575381
ASB4	0.0565835283663675	0.070389327891398	0.0565835283663675	0.070389327891398	0	0.0143552929770701	0.0285691521967709	0.0143552929770701	0	0.321928094887362	0	0.070389327891398	0.0426443374084937	0	0.704871964456353	0.0426443374084937	0.298658315564515	0.641546029087524	0.782408564927373	0.111031312388744	0.443606651475615
GDE1	5.00045077177086	5.49697358099828	5.18150015170461	5.25171909260596	4.88508622529017	5.3110671022556	4.78659636189081	5.07339181605292	5.31324585178756	5.23916887866545	5.82756500665014	4.85099939471647	5.06522762277562	5.18665901720211	5.43195718768673	5.19534759832222	4.87627136055013	5.92742242873987	5.52732060787705	5.14567745519564	4.77820857639809
REX1BD	6.32822611878773	6.10118781525974	6.15319733085508	5.88752527074159	6.48171871919596	6.41006969175638	6.21140163741847	6.11270013274936	6.2349610948395	6.08640164588003	6.49585502688717	6.14649230697719	6.26996820063334	6.44625622988956	6.07017462515406	6.45549162062847	6.12287974975524	6.28484722941863	6.26622434219163	6.5358974290357	6.30979464387458
CRLF1	2.06004738366994	3.82680268428583	1.18903382439002	3.63459326844576	0.765534746362977	1.50080205305716	1.55581615506164	3.04614178164472	5.72246602447109	2.30158764660319	3.17152710603881	4.35895882583233	3.42894634476948	4.18745105402733	3.54225804976692	6.30979464387458	4.55213110825378	3.20320115631661	3.66106547980695	3.22496636500027	4.60110220337641
OSBPL7	2.94860084749336	2.04264433740849	1.68257329734758	1.63226821549951	2.21723071622067	1.92599941855622	1.97085365434048	1.78240856492737	1.85996954822103	2.60644222813161	1.81147103052984	1.72683121703249	1.89917563048051	3.07210580048042	2.1243281350022	3.5298209465287	1.10433665981474	2.11103131238874	1.8073549220576	2.611172380044	1.89530262133331
TMEM98	5.41006969175638	5.30122180533309	5.56833618213375	4.70210340662939	5.4154882710497	5.4262647547021	5.57258654938577	5.37051305246041	5.82476785314329	6.17672169288105	5.11603199344711	5.71644223684332	5.53387477725855	6.56864019541922	4.30451104180995	5.93852104586597	4.97636363573276	4.91217080294995	5.78790255939143	5.94345253855882	5.5573488175248
YBX2	0.189033824390017	0	0	1.83995958748953	0	0.0565835283663675	0.0143552929770701	0	0	0.0976107966264223	3.25096157353322	1.22032995487956	2.10433665981474	1.41683974191283	4.08576455377831	1.72683121703249	1.95977015521147	3.52356195605701	3.34766565630097	2.31903981556254	1.94485844580754
KRT33A	0	0	0	0	0	0	0	0	0	0	0	0	0.286881147788162	0	0	0	0.150559676575381	0.16349873228288	0	0	0
MAP3K14	3.16188768237689	3.02856915219677	2.82171021503467	2.54843662469604	3.5033487351675	3.39094277280254	2.66448284036468	2.85399564717639	2.68032435684402	2.95977015521147	2.74631276642546	4.47118746038699	3.95233356636969	3.38956681176273	2.74631276642546	3.5957423394744	4.66789212523023	2.88362081628567	3.17472598770613	3.62293035092018	3.41683974191283
ABCC8	0	0.505890929729957	0	0.298658315564515	0	0	0	0	0.070389327891398	0	0.475084882948783	0.613531652917927	0.333423733725192	0.344828496997441	0.16349873228288	1.39506279951758	0.925999418556223	0.432959407276106	0.839959587489532	0.0565835283663675	0.53605290024021
TMEM132A	4.93404464711225	4.91408609701272	5.86517649653178	4.23112515787905	5.05137210172103	4.18586654531133	4.75328361646088	5.48639259427596	5.71644223684332	5.28983446517751	2.14404636961671	2.41142624572647	2.01792190799726	3.1554254317472	1.799087306074	2.32768736417605	2.90496571868403	1.77820857639809	3.50589092972996	2.68481873755322	2.58255600301406
AP2B1	5.38439523838807	5.36737106564853	5.11644793551166	5.31903981556254	5.15502057835857	5.35191096110308	5.42189651204225	5.44989147301094	5.3212065669699	5.62731500136505	5.12928301694497	4.77505054148317	4.78711898281334	5.11186596386756	5.25058266478754	5.39574832817903	4.67976157351685	5.23150921086705	4.88313201565728	4.90929308582382	4.86591881455221
TAC1	0	1.10433665981474	0	0	0	0	0	0	0.189033824390017	0	0.53605290024021	0.495695162624069	0.704871964456353	0	0.632268215499513	0.713695814843359	2.13093086982645	0.613531652917927	0.807354922057604	0.37851162325373	0.678071905112638
ZNF263	4.13914201914569	4.24640808724638	3.61823865559545	3.5981269599196	3.83794324189103	4.04351949366274	3.81455042346181	3.83289001416474	4.0408924306469	3.90400231628369	3.73443866613717	4.30669970727279	4.61823865559545	4.56315813040281	4.01167453338092	4.59215800212536	4.35895882583233	4.07553263116736	4.18030701996943	4.04875931191986	3.78240856492737
CX3CL1	2.22342254993494	2.50842865253186	2.17951105027151	3.04788732939655	2.78450398292957	1.80322703643493	2.22958792274065	1.53106949272595	1.51096191927738	2.23266075679027	4.18903382439002	4.43362716708478	3.50589092972996	4	5.02458563827827	4.61706334388818	5.50080205305716	3.96716860753263	4.34056226902641	3.5957423394744	4.58014548442338
SPATA20	5.10475598696226	4.63807383718072	4.80992886572143	4.85847839042327	5.04788732939655	4.9481335778404	4.85449441815488	4.51096191927738	3.71479501111816	5.12267271882414	5.55642941544957	5.01390884549064	5.00854067170295	5.73606362787181	5.15663931069209	5.57742882803575	5.01122725542325	5.04439411935845	5.09929520433777	5.13381009110603	4.61176256006487
CACNA1G	0.263034405833794	0.298658315564515	0.150559676575381	0.910732661902913	0.27500704749987	0.263034405833794	0.176322772640463	0.238786859587116	0.53605290024021	0.20163386116965	0.0565835283663675	1.36737106564853	1.23266075679027	2.11769504266975	0.475084882948783	1.0496307677246	1.61823865559545	0.27500704749987	1.37851162325373	1.37295209791183	0.799087306074004
TNFRSF12A	7.538227739736	6.77069692505242	8.10847218427175	6.51301692817484	7.41481206056585	7.31632679205715	7.22978016673333	7.40258575823259	8.50953750411389	7.61412086878925	3.24792751344359	6.25493411860649	3.82680268428583	4.97039353791468	3.88557436437143	4.62819033461521	7.01268040206388	3.52481592835751	3.74416109557041	4.3110671022556	4.28021399581062
DLX6	0.344828496997441	0.124328135002202	0.214124805352847	0.0426443374084937	0.070389327891398	0	0.0840642647884745	0.0426443374084937	0.454175893185802	0.604071323668861	0.37851162325373	0.189033824390017	0.855989697308481	0.400537929583729	0.124328135002202	1.04264433740849	0.970853654340484	0.0840642647884745	0.545968369105292	0.495695162624069	0.659924558402378
MAP3K9	0.0976107966264223	0.286881147788162	0.0426443374084937	0.20163386116965	0.20163386116965	0.16349873228288	0.0426443374084937	0.0840642647884745	0	0.0840642647884745	0.070389327891398	0.641546029087524	1.52105073690096	0.37851162325373	0.22650852980868	0.748461233004036	1.81557542886257	0.111031312388744	1.16992500144231	0.773996325111173	0.84799690655495
RALA	5.71479501111816	5.1647058401828	5.41582625747291	4.74416109557041	5.30633516019798	5.68846014042449	5.18070484019556	5.22265002245148	5.43962313755712	5.32948243102564	4.63284983011771	4.79025073883523	4.43629511983936	5.44956137461324	5.17552460108987	4.89627184880738	4.90207357931074	4.92029330021101	4.75915583380027	4.66732447027863	4.43962313755712
BAIAP2L1	2.01792190799726	1.60407132366886	3.07724299893246	1.86789646399265	1.64154602908752	1.67807190511264	1.71808758396052	1.47508488294878	3.10265813136374	3.10433665981474	2.26603689399532	3.31903981556254	3.8094144442359	3.30158764660319	1.91838623444635	3.08746284125034	4.05224198118114	2.39231742277876	3.55090066464752	3.33199177823206	2.96347412397489
KDM7A	2.94860084749336	2.78868571061353	2.21412480535285	3.01256867350306	2.12101540096137	2.63459326844576	2.14404636961671	2.57046293102604	2.18269229751619	2.48800077083407	2.82578562746479	4.05831649559082	3.38128337250378	3.06522762277562	2.96716860753263	3.39780296186249	4.18665901720211	2.83592407425437	3.12267271882414	2.49825086752783	2.81352468929781
ETV1	2.88947354253111	2.77820857639809	2.10768786931437	2.90110824301451	3.26453643099903	1.83995958748953	2.39506279951758	2.40871186102943	2.54596836910529	2.44625622988956	1.26303440583379	1.58976348698498	2.0703893278914	1.38404980679516	0.75702324650746	2.16349873228288	1.72246602447109	1.41142624572647	2.55090066464752	1.78240856492737	1.51096191927738
AGK	3.91456452349394	4.15380533607904	3.62643913669732	3.52857131887076	3.66220549965362	3.35191096110308	3.83390207666916	3.76447355099267	3.99004721957379	3.96809075204526	3.73226919950145	3.37989816352469	3.96624587322494	3.97085365434048	3.89627184880738	4.30888505741176	3.96993327469786	3.92504996472736	3.93168305705981	3.64154602908752	3.53977919169849
ALDH3B1	4.16832111573972	4.0496307677246	3.90400231628369	4.0496307677246	3.59215800212536	4.78555055173926	3.76341157447001	3.79597469420667	4.36876834909033	4.43496176018725	3.75381844317354	3.5933537709803	2.95233356636969	3.49185309632967	3.03033607837096	3.5933537709803	2.74200621086674	3.30305008468167	2.66448284036468	2.82171021503467	3.19692173382033
TTC22	0.0285691521967709	0.333423733725192	0.22650852980868	0.31034012061215	0.495695162624069	0.53605290024021	0.070389327891398	0.0426443374084937	0.0285691521967709	0.176322772640463	0.0285691521967709	2.23878685958712	4.1168637576909	1.05658352836637	0.22650852980868	1.96347412397489	3.67807190511264	0.584962500721156	2.86789646399265	2.66448284036468	3.605257262939
PHTF2	3.79285535236249	3.95791459863299	3.24944534108584	3.41953889151378	3.23419472295381	3.5668151540109	3.17312743348066	3.37851162325373	3.82984955984469	4.16510798514454	2.87184364850932	3.31614574229336	2.80529245560071	3.49185309632967	3.06177619758669	3.73660487531425	2.85399564717639	3.11103131238874	2.69376571221778	2.84799690655495	2.32192809488736
CCL26	4.17072627613155	3.06695024392463	1.50080205305716	3.32481060342048	2.86789646399265	2.78450398292957	2.01792190799726	2.33342373372519	2.65992455840238	1.81966818349646	1.33342373372519	5.43195718768673	1.21412480535285	2.97819562968165	1.41142624572647	2.35049724708413	2.28983446517751	0.941106310946431	3.16992500144231	1.49569516262407	3.87872534148011
FARP2	3.14893410452634	3.37573453858316	2.61353165291793	3.32192809488736	3.30012372456901	3.36597242759338	3.26603689399532	3.06177619758669	3.47118746038699	3.605257262939	3.28392177230762	3.70708299177171	4.37503943134692	3.30305008468167	3.19849415363908	3.89820835250872	4.30524096595448	3.5933537709803	3.70818723602071	3.27947129564447	3.17312743348066
USH1C	0	0	0	0	0	0	0	0	0	0	0	0.0426443374084937	0	0	0.0840642647884745	0.53605290024021	0.0976107966264223	0.0840642647884745	0.22650852980868	0	0
GGCT	5.60969587286274	5.61559285651096	5.52418907844937	5.37260391520448	4.90929308582382	4.95279947789994	5.46695333712393	5.73254056130812	5.73498052343589	5.07339181605292	4.46597446450407	4.71973105674985	5.35790383855249	5.04526821513853	4.4093909361377	5.24678809384436	6.38093719492782	4.34624777408278	5.4905701304462	5.68650052718322	5.26978123827438
DBF4	3.47767732756531	2.79285535236249	2.64154602908752	2.77820857639809	2.29865831556452	2.41683974191283	3.28688114778816	3.11935617703968	3.15704371014558	2.73768676140986	1.62760683812965	2.16992500144231	2.20789285164133	1.92219784839637	2.01435529297707	2.57531233068744	2.98550043030489	2.09761079662642	2.03913839390696	1.84398384404833	1.97085365434048
TBXA2R	2.74416109557041	1.73552217729654	2.83794324189103	1.99638874644762	2.99819550315325	2.28392177230762	2.80322703643493	2.34766565630097	2.65764000520782	2.3305584000308	1.08406426478847	0.963474123974886	1.0496307677246	1.48026512205446	1.77820857639809	2.0036022366802	1.13093086982645	1.46466826700344	1.18903382439002	1.26303440583379	1.35614381022528
IFRD1	3.96993327469786	3.77399632511117	3.80632405739003	3.32768736417605	3.35755200461808	2.9429835981871	3.88166461932035	4.83945576522463	4.47053686509258	3.62410089462811	4.32768736417605	5.81172789780389	3.82171021503467	3.65992455840238	4.14730669878029	4.0574502721839	5.10265813136374	4.48478262307787	4.40190347160796	4.14323013477689	3.55090066464752
COX10	3.08576455377831	3.55826763405574	2.87970576628229	3.00180224263399	2.69376571221778	2.88947354253111	2.93734439215023	3.10433665981474	3.21256933885081	3.19534759832222	2.96901230751632	2.38404980679516	2.82781902461732	2.64616265715789	3.03210084316702	2.49569516262407	2.85199883711245	3.0036022366802	3.28243980500639	2.70487196445635	2.4905701304462
GTF2IRD1	2.89141918684608	2.8499992594661	2.87970576628229	3.00898878322725	2.86393845042397	2.6915341649192	2.79285535236249	3.4369613378336	3.16510798514454	3.4905701304462	2.79493566280354	3.35614381022528	3.99548451887751	3.39506279951758	2.68032435684402	3.35049724708413	3.9174317553901	3.21412480535285	3.82476785314329	3.65420637794429	4.42894634476948
PAF1	5.23840473932508	4.87627136055013	5.14445431392619	5.00090140274153	5.27314285930808	5.03957710306068	5.23342794374847	5.43295940727611	5.20437551131909	5.05788344889963	5.17352723812251	5.467605550083	4.55887985347544	5.27314285930808	4.86789646399265	5.32517051237605	5.31578357458946	4.93073733756289	5.04220656012069	4.9518675043269	4.95791459863299
VPS41	4.32337006906127	3.82781902461732	3.68594014844598	4.29130885982897	3.53231695933277	4.0496307677246	3.37851162325373	3.82374936030827	3.70708299177171	4.26153081524341	3.9297909977186	4.45088131527337	3.96993327469786	3.9174317553901	4.35895882583233	4.45811948117451	4.08321336824898	4.09423606984577	3.90207357931074	3.76765479823735	3.4262647547021
ARHGAP44	2.02856915219677	2.0703893278914	1.02147972741045	1.09761079662642	2.50842865253186	1.790772037862	2.20789285164133	1.89917563048051	1.88362081628567	1.790772037862	1.50080205305716	1.85996954822103	1.57046293102604	1.89917563048051	1.76553474636298	2.48284828306847	1.9297909977186	1.87184364850932	2.13422093976063	1.4541758931858	2.02502879449152
ELAC2	5.04919510562227	4.96301164759943	4.55274593674845	4.81813476081085	4.88117515534928	4.80992886572143	4.87725345387661	4.93969674069176	4.89530262133331	5.10852445677817	4.97773784924282	4.43229133824778	4.75007048586569	4.88996019965864	4.6667565918848	5.01301553583926	4.67863534782274	4.96393645214449	4.57773093149008	4.4944156103975	4.00809242094872
SCIN	0.344828496997441	0.545968369105292	0.970853654340484	0.584962500721156	1.58496250072116	1.48026512205446	0.948600847493356	0.286881147788162	0.641546029087524	1.11103131238874	2.72900887033786	0.925999418556223	1.65535182861255	0.422233000683048	0.7311832415722	1.81557542886257	1.43295940727611	1	1.33913738491959	1.20789285164133	1.33342373372519
ARSD	3.28688114778816	2.77820857639809	3.23112515787905	3.01792190799726	2.97085365434048	3.5765221379205	3.43429461795993	3.16510798514454	2.4905701304462	3.30888505741176	3.61706334388818	2.7158933705476	2.66448284036468	3.36597242759338	3.54101915313356	2.92789645372882	3.38956681176273	3.13750352374994	2.81557542886257	2.87970576628229	2.26603689399532
PNPLA4	3.55704241526372	3.30597052098439	3.72683121703249	3.19534759832222	3	3.44757919654888	3.72465027173297	3.4905701304462	3.86690797814317	3.46205231879643	4.48478262307787	2.85399564717639	3.3533232911629	3.11270013274936	4.14486214291573	3.53605290024021	3.32481060342048	4.22573765346606	3.53977919169849	3.96716860753263	3.34482849699744
MYH13	0.0143552929770701	0.0426443374084937	0.16349873228288	0.0143552929770701	0	0.189033824390017	0.070389327891398	0.070389327891398	0.0285691521967709	0.124328135002202	0	0.0285691521967709	0	0	0	0	0	0	0	0	0
ADIPOR2	4.44757919654888	4.47118746038699	4.04264433740849	5.26641176603611	4.22958792274065	4.5197934862411	4.56071495447448	4.54966917072649	4.32768736417605	4.46858331700683	5.76738996206572	4.5453506448223	4.43629511983936	4.34056226902641	5.83844759254846	4.52794609890826	4.83390207666916	5.66078033403255	4.56985560833095	4.20320115631661	4.20867331962947
CDKL3	2.09761079662642	2.06004738366994	1.06350294230616	2.40599235967584	1.53605290024021	2.06004738366994	1.85199883711245	1.78240856492737	1.63691458035588	1.70929063572336	3.66220549965362	2.08406426478847	1.88362081628567	2.51601514700366	2.16027483140859	2.37016428054021	2.09423606984577	2.85598969730848	2.4541758931858	1.44890095114513	1.43829285157915
UPP2	0	0	0	0	0	0	0	0	0	0	0	0	0	0.111031312388744	0	0	0.111031312388744	0	0.0840642647884745	0	0
PRSS21	0.22650852980868	0.895302621333307	0.879705766282288	1.02147972741045	0.941106310946431	0.250961573533219	0.485426827170242	0.632268215499513	0.464668267003444	0.903038270112912	0.650764559116902	0.604071323668861	0.604071323668861	0	0.137503523749935	1.32768736417605	0.722466024471091	0	1.58014548442338	1.56559717585423	0.485426827170242
MARK4	4.58676474335514	3.68929916053589	4.39780296186249	3.81352468929781	4.12845838414693	3.53729606709084	4.25323293853803	3.80322703643493	4.41278152533848	4.42425028608405	3.91073266190291	3.7235585614721	4.45680614923047	4.00090140274153	4.09254574154357	3.70265754339091	4.7235585614721	4.20633064787105	4.23572705983806	3.97177344719337	4.47378691161437
PROM1	1.4594316186373	0.250961573533219	0.070389327891398	1.56559717585423	0.321928094887362	1.71369581484336	0.879705766282288	1.0496307677246	0	0.0976107966264223	1.63226821549951	0.669026765509631	3.18269229751619	0.765534746362977	0.0285691521967709	2.57288966842058	1.15055967657538	1.67355642399014	3.70818723602071	2.72900887033786	2.54596836910529
CCDC124	6.93168305705981	6.55151601762801	7.14404636961671	6.48333211126848	6.75582227937822	6.71369581484336	6.911811402066	7.01357391918829	7.33860269035263	6.78267065867701	6.55028504908841	5.91456452349394	6.24298351610969	6.46825746832314	6.16992500144231	6.31251996747495	6.23381138429316	6.69738463076402	6.1554254317472	6.38387705997811	6.47621965072303
CEACAM21	2.29572302453997	2.28688114778816	0.27500704749987	2.36457243229586	2.01435529297707	2.29865831556452	1.50589092972996	2.3305584000308	1.62293035092018	0.7311832415722	0.933572638261024	1.65535182861255	1.57531233068744	0.263034405833794	2.35895882583233	1.06350294230616	0.286881147788162	1.43295940727611	1.06350294230616	0.84799690655495	0.75702324650746
PAFAH1B1	5.81044310384517	5.49920809085669	5.17072627613155	5.20945336562895	5.33449676839042	5.39848719001897	5.50366675457602	5.70680679859753	5.57198012018773	5.62760683812965	5.25738784269265	6.17192735435346	5.79233480570669	5.64299031296116	5.55581615506164	6.07638806851284	6.17951105027151	5.68313498512609	5.58556349845569	5.07296327155522	5.23074100262691
NOS2	1.78240856492737	1.0496307677246	0.622930350920177	0.925999418556223	0.584962500721156	0.411426245726465	1.09085343045111	2.04614178164472	1.11103131238874	1.52606881166759	0.31034012061215	0.464668267003444	0.454175893185802	0.526068811667588	0.669026765509631	0.659924558402378	0.176322772640463	0.389566811762726	0.604071323668861	0.0840642647884745	0.333423733725192
DNAH9	0.150559676575381	0.176322772640463	0.0426443374084937	0.910732661902913	0	0	0.0976107966264223	0.124328135002202	0	0	0.53605290024021	0.344828496997441	0.464668267003444	0.214124805352847	1.31614574229336	0.575312330687437	0.344828496997441	0.948600847493356	0.31034012061215	0.298658315564515	0.687060688339892
KIAA0100	4.90544717873885	5.07210580048042	4.17791779219584	5.14323013477689	4.60050764534579	5.17192735435346	4.72301239639237	4.80064109732908	4.99367436175059	5.07767027423275	5.0639343057541	4.56376827845203	4.95930648975966	4.54596836910529	4.85049941375812	4.91073266190291	5.02147972741045	5.0686708106651	4.67750824226472	4.45746296464855	4.24336442569366
SLC13A2	0	0	0	0	0	0	0	0	0	0	0	0.0840642647884745	2.13422093976063	0	0	0.782408564927373	3.36597242759338	0	4.13832300405648	3.18269229751619	2.40053792958373
GAS7	3.11769504266975	4.17072627613155	2.46988597627446	4.10852445677817	2.8094144442359	3.88557436437143	3.0703893278914	3.08065766334523	2.77820857639809	2.81352468929781	3.93357263826102	4.54163873443614	5.19416586852982	4.94485844580754	4.31469652565629	4.81864608282254	4.62410089462811	4.17232749165762	4.28392177230762	3.9297909977186	4.21567859660793
TRAPPC6A	4.17472598770613	4.17072627613155	4.79285535236249	4.41345868800798	5.24944534108584	5.1554254317472	4.59991284218713	4.27276973243651	3.4905701304462	4.80322703643493	5.34198574722862	5.39814511650441	5.68369645430652	5.4235781709818	5.00988458893184	5.16952419715	5.25889575507544	5.59305492166988	5.66192057913509	5.73226919950145	5.90014226035982
MATK	2.6507645591169	2.44625622988956	4.33199177823206	2.44095219802964	3.70708299177171	5.594847089653	2.4931349223055	2.70265754339091	4.18665901720211	5.00045077177086	3.23419472295381	1.43829285157915	2.23266075679027	0.910732661902913	1.50080205305716	2.32481060342048	1.58976348698498	2	2.0036022366802	2.93922657772821	1.28688114778816
CEACAM7	0	0.238786859587116	0	0	0	0	0	0	0	0	0	0.111031312388744	1.6959938131099	0	0	0.565597175854225	1.790772037862	0	1.54101915313356	0.263034405833794	0.344828496997441
CD79B	2.90496571868403	4.03298241669943	2.47767732756531	3.41683974191283	5.33735429849697	3.85399564717639	3.34482849699744	3.15218341905505	1.9297909977186	2.95791459863299	2.24184018356467	3.25247621413522	3.20789285164133	3.14241343787374	2.62058641045188	3.59215800212536	2.86591881455221	2.16027483140859	3.46858331700683	3.50589092972996	2.72027846523333
SCN4A	0.0285691521967709	0.464668267003444	0.0285691521967709	2.41683974191283	0.070389327891398	0.0143552929770701	0.713695814843359	0.432959407276106	0.0840642647884745	0.176322772640463	3.24184018356467	0.298658315564515	0.356143810225275	0.516015147003665	3.93357263826102	0.773996325111173	0.839959587489532	2.59693514238723	0.790772037862	0.495695162624069	0.124328135002202
ST7L	3.55704241526372	3.16671544496642	2.88362081628567	3.3547342399706	3.41818994794577	2.98913900736823	2.99457972421575	3.09761079662642	3.38818953715608	3.72900887033786	2.94485844580754	3.61823865559545	3.81147103052984	3.58616424593091	3.64500988439109	3.72900887033786	3.47508488294878	3.50462039240355	3.90303827011291	3.47248777146274	3.57167680997093
TKTL1	0.250961573533219	0.321928094887362	0.0565835283663675	0.516015147003665	0.298658315564515	0.150559676575381	0.070389327891398	0.941106310946431	0.238786859587116	0.176322772640463	0.111031312388744	0.687060688339892	0.454175893185802	0	0.31034012061215	0.584962500721156	0.650764559116902	0.111031312388744	0.925999418556223	0.613531652917927	0.333423733725192
PAX6	0.53605290024021	0.516015147003665	0	0.176322772640463	0	0.0285691521967709	0.0143552929770701	0	0	0.0285691521967709	0.0840642647884745	0.22650852980868	0.37851162325373	0.111031312388744	0.0976107966264223	0.263034405833794	0.27500704749987	0.0426443374084937	0.250961573533219	0.22650852980868	0
RPUSD1	4.34837407519116	4.19534759832222	4.42425028608405	3.6564963705535	4.16832111573972	4.31397137105902	4.34624777408278	4.07980475463526	4.3547342399706	4.26303440583379	3.50842865253186	3.70376517879341	3.79181407116183	3.83995958748953	2.97819562968165	3.76022094646651	3.44095219802964	3.75167794568758	3.40053792958373	3.84799690655495	3.51601514700366
RHBDF1	4.72082566608984	3.71039319217052	4.25625587320273	3.82883464946806	4.73552217729654	3.55090066464752	4.0071955014042	4.05137210172103	4.57893871309339	4.35120427725799	4.37086174008529	5.29020320512607	5.25474519762921	5.79986441088185	4.56559717585422	5.87798958538721	5.55182359572126	4.89190518821193	5.30924896081662	5.33091687811462	5.44128427192704
LUC7L	5.77952238674377	4.78555055173926	5.20045727142857	4.71039319217052	5.36176835941915	4.41074812818595	5.61412086878925	5.07681559705083	5.29755828116819	5.38715571766298	5.27649666564036	5.27463440251759	5.55336050333533	6.00247750360624	5.5216789516032	5.9660150974041	5.5963388642052	5.41683974191283	5.81941272620656	5.81198471935167	5.21101219348551
CACNA2D2	0.20163386116965	0.333423733725192	0.189033824390017	0.748461233004036	0.250961573533219	0.22650852980868	0.176322772640463	0.422233000683048	0.20163386116965	0.53605290024021	0.75702324650746	1.30451104180995	1.7311832415722	1	0.871843648509318	1.43295940727611	1.59454854955035	0.910732661902913	1.47508488294878	1.44360665147561	1.44360665147561
BAIAP3	0.250961573533219	0.565597175854225	0.150559676575381	0.659924558402378	1.33913738491959	0.263034405833794	0.650764559116902	0.422233000683048	0.176322772640463	0.298658315564515	2.35049724708413	1.43829285157915	1.52105073690096	0.782408564927373	2.21101219348551	0.545968369105292	1.82781902461732	1.6915341649192	1.98185265328974	1.41683974191283	0.948600847493356
TSR3	5.57288966842058	5.49409554494063	5.75462031167453	5.33019983285091	5.92267359284945	5.58646452588639	5.87110437355546	5.66106547980695	5.84272746929254	5.71644223684332	5.78188423454149	4.99954908734095	5.31034012061215	5.71149490665009	5.53200519379057	5.45516280124451	4.87872534148011	5.85897561429202	5.15704371014558	5.22727899446832	5.66419836929191
PIGQ	4.21955576916691	3.79597469420667	4.29425313644451	4.20867331962947	4.39711840904258	3.84899843040002	4.29130885982897	4.16671544496642	4.48091134604775	4.28466218548316	4.5453506448223	4.03298241669943	4.32553033156756	4.15299460549244	4.01256867350306	4.15380533607904	4.42693561964834	3.91934008244201	4.4867143730307	4.09761079662642	4.0232553523003
CRAMP1	2.06695024392463	0.765534746362977	0.739848102699327	2.07382023329167	1.20163386116965	1.74846123300404	2.69376571221778	1.16349873228288	1.73552217729654	2.96901230751632	0.855989697308481	2.99276843076892	3.66902676550963	2.0703893278914	2.74846123300404	3.19377174339668	1.76553474636298	1.79493566280354	3.16832111573972	1.04264433740849	1.59931779369823
TEAD3	4.17951105027151	3.92124588858559	4.24107745817504	3.605257262939	4.09085343045111	4.16269343221124	4.3110671022556	4.114367024952	4.31686980506433	4.17392693199981	3.09592441999854	4.21023299009585	4.99909803370561	3.83086375675176	2.42492208821069	4.13010717865883	5.14974711950468	3.34482849699744	4.25398926623079	3.77082904603249	4.33199177823206
SELE	4.7279204545632	3.39780296186249	5.17472598770613	2.01435529297707	2.31034012061215	2.42223300068305	3.86294724802092	3.17472598770613	2.67355642399014	5.538227739736	2.57046293102604	7.72866882860794	2.71369581484336	0.948600847493356	0.748461233004036	2.19849415363908	7.2608725012731	0.75702324650746	5.22458056608344	2.55336050333533	1.27500704749987
DNAJC11	4.45746296464855	4.58556349845569	4.20554891117303	4.26753579806874	4.09423606984577	4.37086174008529	4.39848719001897	4.48992821940518	4.50462039240355	4.7273759385949	4.11353381959191	4.16751850373522	4.32840565895857	4.22650852980868	4.52356195605701	4.41683974191283	4.38474058729238	4.16430358309365	4.24868662687383	4.08406426478847	3.98185265328974
FMO3	3.08746284125034	3.83289001416474	4.13010717865883	1.38404980679516	2.84599177066457	3.97085365434048	3.29719141656586	2.87578006306849	3.94485844580754	5.06047978140759	4.4757334309664	4.61647532878288	1.38956681176273	5.14445431392619	2.24488705912353	4.2667865406949	2.20163386116965	5.11852584893567	1.96716860753263	2.7158933705476	4.13010717865883
MYLIP	3.4369613378336	3.53729606709084	3.10265813136374	3.53729606709084	3.24944534108584	2.99095486039699	3.53106949272595	3.36737106564853	2.90496571868403	3.41278152533848	4.60880924267552	5.30231905094883	4.43162295971329	4.38266725274504	4.69265037003553	4.95233356636969	4.72137265947682	4.52919626799939	4.79960542245267	4.16992500144231	4.33699741660501
NOX1	0	0	0	0	0	0	0.189033824390017	0	0.070389327891398	0	0.0565835283663675	0.20163386116965	0.55581615506164	0.111031312388744	0	0.176322772640463	0.505890929729957	0.0426443374084937	0.0840642647884745	0	0.238786859587116
E2F2	1.09085343045111	1.42223300068305	1.07724299893246	1.01435529297707	1.52105073690096	1.67807190511264	1.32768736417605	1.31034012061215	1.4541758931858	1.63691458035588	0.111031312388744	0.37851162325373	2.32768736417605	0.321928094887362	0.150559676575381	0.871843648509318	1.50589092972996	0.137503523749935	1.52606881166759	1.07724299893246	1.52606881166759
PSMB1	8.18284124650101	8.04805086627011	8.01981309195895	7.61904612733657	7.75274859140713	7.79461081196771	7.86257537147784	8.13226836577046	7.99593670350459	7.89530262133331	7.83819543925919	7.56491161099706	7.59081157641784	7.85972112892796	7.71039319217052	7.81397353773301	7.40573714340471	7.90677036601214	7.55474232171032	7.67171796512923	7.47654370621426
SYN1	1.62760683812965	1.28688114778816	1.31034012061215	0.963474123974886	1.38956681176273	0.839959587489532	1.30451104180995	1.76977173924945	0.815575428862573	1.66902676550963	0.189033824390017	0.27500704749987	0.0840642647884745	0.594548549550354	0.214124805352847	0.678071905112638	0.333423733725192	0.613531652917927	0.739848102699327	0.594548549550354	0.765534746362977
JARID2	3.38956681176273	3.29425313644451	2.59215800212536	2.94485844580754	2.50080205305716	2.89917563048051	2.80322703643493	3.45022149589718	2.69821847822441	3.09761079662642	2.29572302453997	3.77399632511117	3.57288966842058	2.46205231879643	2.66220549965362	2.99276843076892	3.82171021503467	2.46988597627446	2.88362081628567	2.67581593117227	2.56559717585422
CDKL5	1.59931779369823	1.38956681176273	0.941106310946431	1.95233356636969	1.52105073690096	1.4541758931858	2.04264433740849	1.95977015521147	1.59931779369823	1.71369581484336	2.53605290024021	3.08065766334523	1.97452931248388	1.18903382439002	2.28095631383106	3.17951105027151	3.114367024952	1.22650852980868	1.23878685958712	1.0071955014042	0.815575428862573
CAMK1G	1.51096191927738	0.545968369105292	0.622930350920177	0.31034012061215	1.55581615506164	1.35049724708413	1.4276061727819	0.53605290024021	0.454175893185802	0.799087306074004	0.238786859587116	0.37851162325373	0	0.443606651475615	0.0426443374084937	0.298658315564515	0.632268215499513	0.189033824390017	0.298658315564515	0.124328135002202	0.250961573533219
CDK11A	5.22226360352835	4.34340782229781	5.00135189299996	4.63807383718072	4.70487196445635	4.69376571221778	4.84398384404833	4.74038793246835	4.35191096110308	4.46727948045998	5.08023127201926	5.70901486490327	5.38750040648098	5.92005505480697	5.20711196120771	5.80426011563474	5.83289001416474	5.33019983285091	5.48735771531155	5.37677657188298	4.95745033634712
NADK	5.58586390346269	5.44625622988956	5.17672169288105	5.72873684336602	5.35755200461808	5.45746296464855	5.43162295971329	5.94719858426206	5.40599235967584	5.32732808262995	5.73930807086039	6.63546419816788	5.05006629830629	5.03342300153745	5.79701297783614	5.46336088581666	5.76686014382955	5.70929063572336	5.47313748777226	5.05528243550119	4.04788732939655
TFAP2B	0.0285691521967709	0.0426443374084937	0	0	0	0	0	0	0	0	0.070389327891398	1.66448284036468	2.41413553298445	0.250961573533219	0	0.748461233004036	2.59931779369823	0.0143552929770701	2.92219784839637	1.42223300068305	2.08065766334523
DLEC1	0.214124805352847	1.02856915219677	0	0.411426245726465	0.137503523749935	0.137503523749935	0.20163386116965	0.250961573533219	0.575312330687437	0.176322772640463	2.58976348698498	0.389566811762726	1.16349873228288	0.839959587489532	1.02147972741045	0.687060688339892	0.565597175854225	1.68257329734758	0.55581615506164	0.298658315564515	0.526068811667588
CYTH3	4.43829285157915	4.32264926213102	3.14567745519564	4.14974711950468	4.04176864995163	3.91169158187234	4.33842441478356	3.86888427302877	4.69041709553247	4.44559429134118	4.63517394667492	4.80477637795583	5.02014657311178	4.88166461932035	4.89336221076387	5.34340782229781	4.75915583380027	4.73443866613717	4.28243980500639	4.22342254993494	4.31759350462347
ADAM22	0.7311832415722	0.432959407276106	0.27500704749987	1.02147972741045	0.367371065648529	0.321928094887362	0.411426245726465	0.422233000683048	0.27500704749987	0.879705766282288	1.87578006306849	1.56559717585423	1.14404636961671	1.30451104180995	1.38404980679516	2.44360665147561	1.4594316186373	2.28983446517751	1.31614574229336	1.06350294230616	0.933572638261024
SYPL1	5.81249822533356	5.81583156646482	5.42122329922514	5.8497491172824	5.49217365961083	5.30742852519225	5.61087719947195	5.6331405495224	5.6055535954944	5.61087719947195	5.57288966842058	6.06026359873829	6.45154083301783	5.91767043436176	6.20359271420771	6.19002217480265	6.14649230697719	6.06134418828839	6.44426950241348	5.96532254836725	5.89409017060148
CYB561	5.79025073883523	4.77610398807316	4.92362461136832	5.00629802390037	5.20006486151431	5.05311133645956	5.77082904603249	5.49857001254426	5.83035674741922	6.24564777363675	4.70653055253812	5.09254574154357	5.52356195605701	5.46597446450407	4.49761236561836	5.6085135781513	5.66647256884207	4.76606505147495	5.4235781709818	5.27463440251759	4.92837032301897
SPAG9	5.34837407519116	4.79129314859221	3.5909612413426	4.78240856492737	4.19455988602261	4.61058195849253	4.50969584193339	4.76871365703049	4.81813476081085	5.25171909260596	4.50207595604579	5.55366768848306	4.52606881166759	4.93026424523502	4.96809075204526	5.60792206726114	5.31179371775365	4.93640237772506	4.4276061727819	4.53106949272595	3.7311832415722
CELSR3	1.40599235967584	1.28095631383106	0.790772037862	0.748461233004036	0.903038270112912	0.765534746362977	0.765534746362977	0.6959938131099	1.11103131238874	0.855989697308481	0.505890929729957	0.687060688339892	0.75702324650746	1.17632277264046	0.55581615506164	0.799087306074004	1.35049724708413	0.831877241191673	0.75702324650746	0.575312330687437	0.871843648509318
AASS	2.54101915313356	1.85199883711245	1.61823865559545	2.68706068833989	1.76128527336162	1.25701061820602	2.38956681176273	1.30451104180995	1.92599941855622	2.10433665981474	3.40735275114004	3.64038956005495	2.86393845042397	3.34198574722862	4.13586316536868	3.98002530023873	3.14567745519564	2.92409988564074	3.15380533607904	2.89141918684608	2.36176835941915
PLEKHG6	0.321928094887362	0.594548549550354	0.0976107966264223	3.68818035858693	0.070389327891398	0.0565835283663675	0.263034405833794	0.422233000683048	0.124328135002202	0.214124805352847	3.75488750216347	3.0496307677246	3.49569516262407	2.32768736417605	4.21256933885081	1.59931779369823	3.73876783680019	3.86195536414487	2.81352468929781	1.62760683812965	2.36176835941915
SS18L2	4.46466826700344	4.10013667128545	4.21878116778407	4.01970191444255	4.34056226902641	3.82273014794452	4.39780296186249	4.11769504266975	3.99548451887751	3.77399632511117	3.68594014844598	4.52042224852645	4.32768736417605	4.14812063112396	3.6724253419715	4	4.55704241526372	3.34340782229781	4.27575204882853	4.268284666521	4.20867331962947
MPND	3.02856915219677	3.55336050333533	3.27947129564447	3.5765221379205	3.76553474636298	4.27276973243651	3.19534759832222	2.97452931248388	3.57288966842058	3.90881290773955	3.47897180503294	3.33628338786443	3.38543103719352	3.68929916053589	3.1586601753465	3.36176835941915	3.17791779219584	3.54720302475693	3.40190347160796	3.44890095114513	3.39369076418745
MGST1	6.18368500039778	5.69320814891002	4.83339613416323	9.30250184411232	4.73606362787181	4.88655014732434	5.88874324889826	7.32255913593758	5.29130885982897	5.0408924306469	10.7324218467981	4.12184429787638	5.51947900230724	6.95128471496697	9.97125613587215	6.15461561132689	5.98071082890019	10.2179940373319	8.48687523549849	7.72430920101082	6.05809998849341
CRY1	3.86393845042397	3.67129337248158	3.84498815668261	3.43562859405209	3.60407132366886	3.5909612413426	3.32481060342048	3.40463068421761	3.81044310384517	3.78659636189081	2.74846123300404	4.6246858105254	3.97361127551947	4.00898878322726	2.790772037862	4.08831123588866	4.94345253855882	3.47767732756531	3.37712374912949	3.4944156103975	3.46727948045998
PGLYRP1	1.32192809488736	1.97085365434048	1.68257329734758	1.97085365434048	0.454175893185802	0.150559676575381	1.64616265715789	2.29572302453997	0.286881147788162	0	0.863938450423971	3.96809075204526	0.594548549550354	0	0.739848102699327	0	1.67807190511264	0	0.505890929729957	0.150559676575381	0
NFIX	3.83794324189103	4.39437694495706	3.24792751344359	4.81864608282254	3.4995270242151	3.21101219348551	3.87676249078156	3.72465027173297	3.5981269599196	4.77820857639809	5.81455042346181	5.77373265060786	5.92908083524258	6.403097261532	6.20476675065461	6.50557340028202	5.86170728658586	6.14282184411593	6.05398016818765	5.49761236561836	5.51191074867093
ST3GAL1	4.14567745519564	4.48091134604775	3.82883464946806	4.74738739965272	4.12598165385472	4.88313201565728	3.78450398292957	4.13504228623365	3.63807383718072	4.10936055940423	3.799087306074	3.29572302453997	2.90303827011291	3.13093086982645	3.73768676140986	3.59931779369823	3.45285896471381	3.4235781709818	3.42492208821069	2.71808758396052	2.94673086014031
MMP25	2.81762325751143	4.00988458893184	2.82781902461732	3.71149490665009	2.48284828306847	2.28688114778816	4.67919857056692	4.74631276642546	3.0686708106651	1.50589092972996	3.114367024952	6.19495379593384	1.66448284036468	1.02147972741045	2.78868571061353	1.8073549220576	3.88459792099006	1.25701061820602	2.01792190799726	1.72683121703249	1.0703893278914
IL32	7.84592906524064	7.68783055497226	7.81883778186491	7.15734693536284	8.61246308540548	8.07686902921101	8.09413048232855	7.91868437969548	7.18923154864728	6.95826269732954	6.13524754980957	6.66945202565741	7.19888699095693	6.61999982982136	6.93144668529867	6.31505896631662	6.55550942708326	6.53309607856156	6.89275529685105	7.34216358328935	6.92088874164952
PKD1	5.62585493136806	4.93310047493137	5.0686708106651	5.32948243102564	5.42592920520858	4.78345665436024	5.10349763970334	4.95559179175399	5.66647256884207	5.70846316507212	6.11040500673928	6.6242471458362	6.67284960165427	6.74604398299834	6.17152710603881	7.06134418828839	6.36246988875021	6.29719141656586	6.64616265715789	5.97292236422542	5.94673086014031
MAPK8IP2	0.20163386116965	0.124328135002202	0.20163386116965	0.344828496997441	0.070389327891398	0.20163386116965	0.263034405833794	0.333423733725192	0.16349873228288	0.150559676575381	0.495695162624069	0.411426245726465	0.475084882948783	0.475084882948783	0.823749360308273	0.298658315564515	0.613531652917927	0.411426245726465	1.37295209791183	0.933572638261024	0.799087306074004
MED24	5.02502879449152	4.86492897228979	4.78659636189081	4.65248649491816	4.71149490665009	4.65191274464578	4.99638874644762	4.77346892790519	4.87676249078156	4.94766615679601	4.95977015521147	5.40224465525408	5.08831123588866	5.05224198118114	4.79753183957196	5.30268461411838	5.64327899631198	5.02014657311178	5.21295836272829	4.86937792403133	4.96578428466209
RHOBTB2	3.04439411935845	3.08236196955747	2.62527048937469	3.32337006906127	3.27351588970212	3.35755200461808	3.27202318906105	3.17472598770613	3.21878116778407	3.25398926623079	2.46988597627446	2.91647664443772	2.93922657772821	3.07724299893246	2.70265754339091	3.16188768237689	2.33913738491959	2.44095219802964	2.87578006306849	2.4594316186373	2.50589092972996
HEATR5B	2.89336221076387	2.67581593117227	1.74416109557041	2.81762325751143	2.25096157353322	2.5385381636298	2.63226821549951	2.21101219348551	2.5385381636298	3.07553263116736	3.27202318906105	3.40871186102943	3.75488750216347	3.21878116778407	3.69932952567316	3.85299758761332	3.43962313755712	3.18903382439002	3.4154882710497	3.12101540096137	2.64154602908752
SEC62	5.60733031374961	5.47411151394241	4.81506301719287	5.79727243202997	4.66845955691538	4.91456452349394	5.1574479962743	5.30669970727279	5.43429461795993	5.36001304220433	5.49345520092618	5.08618931310448	4.47508488294878	5.45220004940622	5.69627208392586	6.05636676102453	5.06608919045777	5.59753117422421	5.22071689199892	4.88508622529017	3.58856473740135
RPS20	11.4070393371532	11.492278828919	11.5206235910144	11.4466077612514	11.6462076686562	11.2759964185856	11.3963800114786	11.3819916958115	10.9783672599038	11.0900131482415	12.0531351005364	11.8558729344171	11.6308722928488	12.0549603694119	12.1894107128516	11.8693316514247	11.3919148289319	11.9386974611809	11.9342105510419	12.0746867198397	12.0401150251522
CSDE1	7.31406203531928	7.28160552892904	6.76897825034455	7.34978987024187	6.68776058407035	6.86715516310751	6.96000193206808	7.22322945684211	7.13072499111887	7.12463831417871	8.33378150063115	7.57304120405865	7.30861206960795	7.26584942144085	7.93339559512077	7.72089405160597	7.64299031296116	8.35420529586169	7.53044535469291	7.06317933505798	7.24612301659684
UBE3C	4.98322165074267	5.03430376776804	4.38887833881199	4.75007048586569	4.53356334821451	4.64154602908752	4.72191944555154	4.79597469420667	4.99638874644762	4.9560566524124	4.50462039240355	4.5077946401987	4.46466826700344	4.45877569908024	4.34340782229781	4.6959938131099	4.83743871485637	4.61470984411521	4.61999982982136	4.08831123588866	3.71369581484336
REV3L	3.80529245560071	3.34766565630097	2.61588707391606	4.12680770314203	2.77820857639809	2.24792751344359	3.05658352836637	2.87970576628229	3.66902676550963	3.26903314645524	4.22727899446832	4.87823487911234	4.31469652565629	4.96162332828694	4.23802251782572	4.78607355157855	4.53169336086147	4.40803246613065	4.4944156103975	4.25776496857139	3.94016675048282
TENM1	0.124328135002202	0.214124805352847	0	0.286881147788162	0.0565835283663675	0.0426443374084937	0.0840642647884745	0.0285691521967709	0.0285691521967709	0.0285691521967709	0.963474123974886	0.84799690655495	0.594548549550354	1.22032995487956	1.20789285164133	1.4905701304462	0.594548549550354	1.13093086982645	0.632268215499513	0.970853654340484	0.250961573533219
PAX7	0	0	0	0	0	0.0143552929770701	0.111031312388744	0.516015147003665	0.0285691521967709	0	0	0.0565835283663675	0.0143552929770701	0	0	0	0.0565835283663675	0	0	0.0426443374084937	0
MASP2	0.070389327891398	0	0	0	0	0	0	0	0.137503523749935	0	0	0	0	0	0	0	0	0	0	0	0.0426443374084937
IYD	0.0840642647884745	0	0	0.0143552929770701	0.0426443374084937	0	0	0.0285691521967709	0.0426443374084937	0	0.0426443374084937	0.124328135002202	0.150559676575381	0	0.137503523749935	0.0426443374084937	0.0285691521967709	0.0426443374084937	0.263034405833794	0.124328135002202	0.0840642647884745
FAM76A	2.57531233068744	1.83995958748953	1.91838623444635	2.09761079662642	2.07382023329167	1.91073266190291	1.98185265328974	2.31034012061215	2.53605290024021	2.72246602447109	3.05484847699562	3.24792751344359	3.22958792274065	3.26453643099903	3.06177619758669	3.56924802986718	3.69488019279919	2.8094144442359	2.94485844580754	2.46466826700344	3.0036022366802
TRAF3IP3	2.89336221076387	3.81659970653491	2.75702324650746	3.57046293102604	4.23725777090037	4.24868662687383	3.06177619758669	3.01077983875324	2.17951105027151	2.76553474636298	2.81966818349646	3.95512678126137	3.02856915219677	2.90110824301451	3.30597052098439	2.97452931248388	2.97819562968165	3.21101219348551	3.04614178164472	4.31903981556254	2.87970576628229
POMT2	3.64500988439109	2.81352468929781	2.97269265400426	3.42894634476948	2.98367769469807	2.67355642399014	3.26753579806873	3.19377174339668	3.41683974191283	3.41818994794577	3.45022149589718	2.80322703643493	3.07553263116736	3.32192809488736	3.15380533607904	3.20945336562895	3.21101219348551	3.29278174922785	3.5033487351675	3.10768786931437	2.71369581484336
VTA1	4.66049513188851	4.54349588342577	4.30451104180995	4.53294028837287	3.99276843076892	4.30231905094883	4.43829285157915	4.82273014794452	4.78031009904338	4.55151601762801	4.01435529297707	4.42021289061078	4.46139758992616	4.15218341905505	4.28095631383106	4.73335434061383	4.57167680997093	4.32912359629157	4.64212391615349	4.45483390689887	4.01792190799726
MLXIPL	0	0.0565835283663675	0.238786859587116	3.78764141448333	0.214124805352847	0	0.263034405833794	0.16349873228288	0	0.27500704749987	6.87528859822269	0.20163386116965	0.910732661902913	3.73226919950145	7.24107745817504	2.61588707391606	2.42223300068305	6.75875621373191	2.55826763405574	2.0071955014042	1.1243281350022
BAZ1B	4.71094415457587	4.41210404467757	4.32264926213102	4.57591736111815	4.40803246613065	4.51475349843975	4.5957423394744	4.74523733212975	4.89093302170554	4.77082904603249	4.34127418369217	3.80838505065609	3.83086375675176	4.46988597627446	4.48928602262588	4.75007048586569	3.73226919950145	4.58074849176377	4.22573765346606	4.10685079645022	3.95512678126137
RANBP9	4.97498811199193	5.01301553583926	4.39025495632187	4.50080205305716	4.48607074373567	4.70321146739115	4.5216789516032	4.71589337054761	5.05918219921169	4.83844759254846	4.51159454153741	5.23189316164533	4.95512678126137	4.87921563716567	4.76553474636298	4.93121027480393	5.09592441999854	4.60880924267552	4.77820857639809	4.53729606709084	4.24412594328373
ETV7	2.03913839390696	1.57046293102604	2	1.11769504266975	2.02502879449152	2.16027483140859	0.956056652412403	2.27202318906105	0.464668267003444	1.29865831556452	1.09085343045111	2.44890095114513	3.4944156103975	1.51096191927738	1.20789285164133	1.35049724708413	3.64731450954714	0.956056652412403	2.51853513898218	2.24488705912353	2.03913839390696
SPRTN	2.82984955984469	2.63459326844576	2.35049724708413	3.12763327972587	2.30742852519225	2.26303440583379	2.69821847822441	2.6507645591169	2.86987140617771	3.04264433740849	1.99276843076892	2.6507645591169	2.49825086752783	2.21723071622067	2.1407786557828	2.68032435684402	2.70265754339091	2.31324585178756	2.83995958748953	2.29572302453997	2.23266075679027
EEF1AKNMT	4.16430358309365	3.86096279785812	4.06953032516231	4.14730669878029	4.23342794374847	3.97361127551947	4.13668357769724	4.30815697511476	4.36036427654347	4.29498826769145	3.69265037003553	2.93168305705981	3.87578006306849	4.00539998774259	3.58014548442338	4.16430358309365	3.08746284125034	4.02502879449152	3.90496571868403	3.99095486039699	3.86888427302877
DYRK4	5.09127669436522	5.34340782229781	5.53543091487128	4.26753579806874	5.13051908302734	5.17312743348066	5.00180224263399	5.10810622368613	5.17951105027151	5.40053792958373	3.44493204894218	3.85598969730848	4.85199883711245	4.68425770505893	4.00898878322726	4.27947129564447	4.36737106564853	3.97911075501579	4.51853513898218	5.04875931191986	4.36597242759338
ZNF207	6.70929063572336	6.58195375084882	6.49857001254426	6.07660184861857	6.30761067215807	6.44393811501318	6.38439523838807	6.60821785302146	6.53807250273785	6.66916853282079	5.6979405826171	6.4088816597751	6.13134253912326	5.81659970653491	5.79389588254888	6.13154832972926	6.21101219348551	5.77109325169954	5.790772037862	5.72764822226861	5.66476725535641
UQCRC1	7.15461561132689	6.64688267266462	7.31560245663795	6.72150937542489	7.09222858438678	7.35314682549808	7.22081361006558	7.25955497146383	7.50993331608402	7.64450525651406	6.89129766091913	6.43662826729284	7.07081863753328	6.65463602852797	6.82171021503467	6.64947175718163	6.9217219470096	6.816727690127	7.19583970019311	6.88691589584725	6.71836162613835
STARD3NL	5.83668159332712	5.55489577541901	5.7839804136838	5.17911290067856	5.43762724831895	5.29792505250381	5.46499492726543	5.48123434952853	5.70321146739115	5.36387192485753	4.3533232911629	4.456149034648	3.39231742277876	4.45220004940622	4.64443315240625	4.63284983011771	4.22650852980868	4.53231695933277	4.14649230697719	4.33485426933163	3.76553474636298
CD9	7.71829312047387	6.81018600769536	6.91695427895322	6.87159726561385	6.86294724802092	8.62508780268682	6.30213623462205	7.06274774578219	8.63150449030595	8.09423606984577	7.80148203606073	8.97315203787724	9.3190624026703	8.87353639282889	6.74106243574909	9.26030799296765	9.24785632607673	7.38801728534513	9.18125166395173	8.17796760815348	9.0431913722768
HHATL	0	0	0	0	0	0	1.51096191927738	1.64154602908752	0.189033824390017	0	0.189033824390017	0.773996325111173	0.20163386116965	1.47508488294878	0.37851162325373	0.27500704749987	0.941106310946431	0.31034012061215	3.1811025507538	0.985500430304885	0.475084882948783
NCAPD2	4.61588707391606	4.65191274464578	3.65992455840238	4.18982455888002	4.22881869049588	4.50525580093216	4.48413813120167	4.67072705449947	4.31034012061215	4.72628628972067	3.4867143730307	2.96901230751632	4.06953032516231	3.71479501111816	4.00988458893184	3.89433274227769	3.57288966842058	3.96901230751632	3.63459326844576	3.51349074558812	2.99819550315325
IFFO1	5.00764403087801	4.18745105402733	4.12350066435096	4.20789285164133	4.82629424549963	4.34056226902641	4.61294219630467	4.17152710603881	4.02591469875079	4.62117275268344	4.7371459197762	4.29572302453997	4.00090140274153	5.39300425689832	4.66505161428921	5.44393811501318	3.68929916053589	4.92694824794977	4.15137177625395	4.72027846523333	3.93168305705981
GIPR	0.823749360308273	0.400537929583729	0.895302621333307	1.14404636961671	0.432959407276106	1.06350294230616	0.6959938131099	0.189033824390017	1.50080205305716	2.29572302453997	3.18745105402733	1.0496307677246	2.86591881455221	0.823749360308273	2.07724299893246	0.933572638261024	2.41683974191283	2.91456452349394	2.87578006306849	1.87184364850932	1.37851162325373
PHF7	2.65764000520782	3.24031432933371	2.50842865253186	2.47508488294878	2.06004738366994	2.62993940943954	2.30158764660319	2.01077983875324	2.23572705983806	2.76128527336162	3.42492208821069	2.77188557851537	3.43429461795993	3.43295940727611	3.84398384404833	3.38818953715608	3.11603199344711	3.48928602262588	3.26753579806873	3.08065766334523	3.09423606984577
SEMA3G	3.00180224263399	2.79701297783614	2.48542682717024	5.95628902658394	2.31034012061215	2.19219416528334	2.54843662469604	2.10768786931437	1.75702324650746	2.58976348698498	7.12990118236507	3.39780296186249	4.06953032516231	4.12101540096137	6.04067329264376	4.09508049190141	4.0574502721839	6.97452931248388	4.31542131594578	4.27276973243651	3.79805051476751
NISCH	4.8870377914192	4.48992821940518	3.87381319835909	4.6724253419715	4.35825558670513	4	4.60999129521268	4.20398416585599	4.18745105402733	4.4937754084607	5.05137210172103	5.25096157353322	5.79233480570669	5.56651075585788	5.24412594328373	5.93310047493137	5.55366768848306	5.31288295528436	5.70956635383999	5.12267271882414	4.94532677726463
STAB1	7.37634248280467	7.25578395699006	6.52606881166759	7.50112063427539	6.64832162654502	5.82731094394967	7.49137211781517	6.52434581646254	5.78293270482084	6.07809742302666	6.70445701932884	4.98367769469807	5.3501436020178	6.28484722941863	5.88068552526112	6.24526746651951	5.56498780095989	6.27835652801072	4.9560566524124	5.49249415167943	4.91217080294995
FUZ	2.95791459863299	3.09761079662642	2.77820857639809	3.37989816352469	3.31903981556254	3.2585189247113	2.96532254836725	3.20476675065461	3.53729606709084	2.9297909977186	3.91552090075196	3.81147103052984	3.79493566280354	3.81659970653491	4.00539998774259	3.46597446450407	3.74092756031863	3.5837597536395	3.76341157447001	3.21412480535285	3.4931349223055
SLC6A13	0.356143810225275	0.0976107966264223	0	0.0565835283663675	0	0	0.214124805352847	0.321928094887362	0	0	0.356143810225275	0.250961573533219	0.27500704749987	0.238786859587116	0.150559676575381	0.464668267003444	0.0976107966264223	0	0.871843648509318	0.214124805352847	0.0565835283663675
IDS	4.82374936030827	4.96162332828694	3.82374936030827	5.05658352836637	4.29939120612683	5.18705508996806	4.21567859660793	5.12142990894896	4.75648960675997	5.17831627170145	4.7076352195453	6.04657836662033	4.62935662007961	4.67299099382775	5.29130885982897	5.46890909211059	5.1509657835565	4.9500017490835	4.26228280642066	4.15461561132689	3.94579495674006
PRSS3	1.15055967657538	0	0.344828496997441	0.137503523749935	0	0	0.389566811762726	0.0976107966264223	0.356143810225275	0.432959407276106	0	4.36876834909033	5.53915881110803	2.54101915313356	0	2.39231742277876	5.10307794659757	0	3.29572302453997	3.77188557851537	5.42021289061078
ZNF200	2.87578006306849	2.32768736417605	2.63226821549951	2.75915583380027	2.54596836910529	2.41953889151378	2.76977173924945	3.3305584000308	2.58255600301406	2.52606881166759	1.6915341649192	2.81352468929781	2.40599235967584	1.97085365434048	2.42223300068305	2.5033487351675	1.66448284036468	1.92219784839637	1.84398384404833	2.14404636961671	1.70929063572336
CD4	5.48767927890162	6.41142624572646	5.42894634476948	5.89360490485829	6.06069593168755	7.06037169412222	4.8444860877578	4.66902676550963	4.98641093525204	6.30542338930187	5.09169983413681	4.90352037372338	4.81455042346181	5.34269695998193	4.48928602262588	5.47961860846942	4.64558638591361	5.4666271200415	4.631686366312	5.25134038278862	5.07852444538908
LRRC23	2.44625622988956	2.8073549220576	2.84599177066457	2.72683121703249	2.91456452349394	3	2.9429835981871	3.01077983875324	2.73552217729654	3.28835856219366	2.70043971814109	2.56559717585422	2.70708299177171	2.8011586560937	2.61823865559545	3.15055967657538	2.3305584000308	2.790772037862	2.35895882583233	2.87381319835909	2.94110631094643
BTK	3.91456452349394	3.62993940943954	3.36457243229586	4.23189316164533	3.92599941855622	4.66562016406638	3.05137210172103	3.37851162325373	2.55581615506164	3.46858331700683	3.63691458035588	4.16188768237689	3.66334461936608	4.44228003525258	3.01077983875324	4.56132613645392	2.9126498648972	3.71808758396052	3.22804904788446	4.50398470389761	2.79493566280354
HFE	2.96901230751632	3.54225804976692	1.89917563048051	3.81147103052984	2.0703893278914	3.36737106564853	2.5385381636298	3.28983446517751	2.54101915313356	3.54596836910529	3.06004738366994	2.10768786931437	2.96716860753263	2.51349074558812	2.68481873755322	3.21412480535285	2.30451104180995	3.605257262939	2.41142624572647	2.70708299177171	1.79493566280354
SCMH1	3.73876783680019	3.88264304936184	3.44228003525258	4.01077983875324	3.67919857056692	3.43962313755712	3.56071495447448	3.71479501111816	3.85598969730848	3.92409988564074	4.13504228623365	3.29719141656586	3.7235585614721	3.82680268428583	4.67412163263239	4.11852584893567	3.71369581484336	4.55090066464752	3.79805051476751	3.5197934862411	3.56193705962243
FYN	6.27686882997646	6.38111029409905	6.65921102406819	6.22997238511225	6.54256760776422	5.57470704641555	6.67369774691144	6.43145581668572	7.39309008817662	6.66149309282422	6.55581615506164	5.98663847173085	5.94110631094643	6.45549162062847	6.19849415363908	6.43612851725925	5.61087719947195	6.56970373770173	5.67327373660982	5.85972112892796	6.09655704225857
HIVEP2	2.90110824301451	3.14567745519564	2.11769504266975	2.73768676140986	2.78240856492737	2.92409988564074	2.92789645372882	2.64385618977472	2.84398384404833	2.98002530023873	2.55090066464752	3.28392177230762	3	3.78135971352466	2.97452931248388	4.36387192485753	3.87085786436376	3.22342254993494	2.99819550315325	2.4541758931858	2.58496250072116
FMO1	4.28983446517751	6.91336815967972	1.63226821549951	4.35543919724869	3.76765479823735	3.674686619928	4.08151006812092	3.90785207184596	0.16349873228288	0.584962500721156	3.25247621413522	2.25096157353322	2.51349074558812	3.97361127551947	3.22804904788446	4.72027846523333	3.74308405554959	3.8499992594661	3.65992455840238	4.70099449416827	2.76553474636298
ELOA	4.6246858105254	4.36106648879432	4.14649230697719	4.2861418728343	4.09169983413681	4.39300425689832	4.47832471148503	4.44890095114513	4.44426950241348	4.51853513898218	3.99729240763651	3.65191274464578	3.82068956055921	3.54101915313356	4.33699741660501	3.95884267524324	4.17552460108987	4.10433665981474	3.64731450954714	3.48928602262588	3.46466826700344
LYPLA2	5.75007048586569	5.29975751183932	5.89675621847481	5.28540221886225	5.52105073690096	5.37225564844579	5.7045953476324	5.50937914891469	5.74980240168005	5.48058827023386	4.65592421308382	4.75755668893945	5.07296327155522	4.79753183957196	4.64154602908752	5.08108392868763	5.30305008468167	4.79649392942584	5.16108148227718	5.07382023329167	4.99457972421575
CLCN6	3.10601323762212	2.7311832415722	1.96716860753263	2.65992455840238	2.67129337248158	2.39231742277876	2.31903981556254	2.3305584000308	2.38681094647222	2.87578006306849	3.39917109381982	3.55213110825378	3.66448284036468	3.7158933705476	3.60644222813161	3.98002530023873	3.19377174339668	3.38404980679516	3.20633064787105	2.94485844580754	2.73552217729654
MRC2	6.65320336203398	6.53915881110803	7.62519741747553	6.29627384670672	7.23083705103019	6.98947965394985	7.24849688595938	6.8312438968552	7.27435485560099	7.76414176729622	5.53044535469291	6.60895705221829	6.44559429134118	7.67948009950545	5.2460279805281	7.24982454861618	6.19239145691318	5.76844901518055	6.73023235737166	7.16077904105301	6.06910063192283
NME1-NME2	3.45154083301783	3.02680005934372	3.91552090075196	2.98002530023873	3.45680614923047	2.85996954822103	4.17392693199981	3.64731450954714	4.66562016406638	3.51349074558812	3.25096157353322	2.34766565630097	2.85199883711245	3.24792751344359	2.27500704749987	1.63691458035588	2.92029330021101	2.88752527074159	3.22958792274065	2.17951105027151	2.91647664443772
SLC6A7	0.263034405833794	0	0.238786859587116	0.0565835283663675	0.298658315564515	0.137503523749935	0.137503523749935	0.0976107966264223	0.238786859587116	0.263034405833794	0.124328135002202	0.176322772640463	0.070389327891398	0.150559676575381	0.111031312388744	0.176322772640463	0.16349873228288	0.111031312388744	0.0976107966264223	0.189033824390017	0.124328135002202
TSPAN9	4.9297909977186	4.66732447027863	5.19377174339668	4.46532151358055	5.75301612873584	4.86245139132558	5.6450098843911	5.09803208296053	5.25474519762921	5.54997714277182	4.42088657497553	4.79285535236249	4.87823487911234	5.13750352374993	4.5453506448223	5.25171909260596	4.73009646559547	4.94673086014031	4.48864353985378	4.57773093149008	4.27649666564036
BTBD7	3.19692173382033	3.03033607837096	2.59215800212536	3.09085343045111	2.89141918684608	2.790772037862	2.96347412397489	2.59931779369823	3.14567745519564	3.57167680997093	2.71149490665009	3.08576455377831	3.1554254317472	2.70487196445635	3.02502879449152	3.58856473740135	2.91073266190291	2.9297909977186	2.83995958748953	2.57773093149008	2.34198574722862
APBA3	4.25550073314839	3.78031009904338	3.81659970653491	3.60999129521268	3.86492897228979	3.6564963705535	3.64270157183323	3.76553474636298	3.97819562968165	3.81455042346181	3.90110824301451	3.66902676550963	3.75702324650746	4.18348651445939	3.78764141448333	3.95884267524324	3.66789212523023	3.88166461932035	3.73443866613717	3.9560566524124	3.7771566660045
MKS1	2.67355642399014	2.79493566280354	2.58496250072116	2.799087306074	3.01077983875324	2.62527048937469	3.06522762277562	2.89336221076387	3.36317107711924	3.18903382439002	2.94860084749336	3.01613970265525	3.78659636189081	3.5385381636298	3.56924802986718	3.72027846523333	3.33771109212829	3.28983446517751	3.39094277280254	3.52230689287139	3.03386345186628
ABHD5	3.84197311892718	3.83491342970104	3.6667565918848	5.57591736111815	3.09254574154357	3.54225804976692	3.92789645372882	4.39369076418745	4.16188768237689	3.32337006906127	4.27575204882853	4.83339613416323	4.36317107711924	2.97085365434048	4.06695024392463	3.05137210172103	5.17432651517391	3.65878273401283	5.970163424661	5.36562255611334	3.87479696589867
ANOS1	1.10433665981474	0.855989697308481	1.0071955014042	0.594548549550354	1.07724299893246	2.35895882583233	1.55581615506164	1.47508488294878	0.475084882948783	1.8073549220576	2.24792751344359	1.37851162325373	1.28688114778816	2.28688114778816	2.21723071622067	2.66220549965362	1.15704371014558	2.53605290024021	1.21412480535285	1.56071495447448	1.25096157353322
AKAP8L	4.82629424549963	4.51664555778096	4.35049724708413	4.26753579806874	4.53791724903408	4.15055967657538	4.40803246613065	4.17871464117544	4.48800077083407	4.64616265715789	5.00180224263399	5.1168637576909	5.14893410452634	5.38162946703366	4.93969674069176	5.28021399581062	5.06134418828839	5.08958289312471	5.21994291395413	4.75007048586569	4.67016051412663
MBTD1	2.68257329734758	2.39231742277876	1.88362081628567	2.22958792274065	2.04614178164472	1.9297909977186	2.37573453858316	2.15380533607904	2.08065766334523	2.51601514700366	2.71808758396052	3.48800077083407	4.02945288578697	2.8011586560937	3.33199177823206	3.48284828306847	3.34624777408278	3.15380533607904	3.77188557851537	3.27798474729977	3.18745105402733
UTP18	5.10517519226548	4.55826763405574	4.51096191927738	4.40053792958373	4.30597052098439	4.84599177066457	4.39369076418745	4.86096279785812	4.60407132366886	4.54966917072649	3.43962313755712	4.46727948045998	4.74685018309805	4.5341861390901	3.73660487531425	4.72683121703249	4.96254902292306	3.68929916053589	4.6876206320849	4.54287709935414	4.56315813040281
RNF216	3.68929916053589	3.78031009904338	3.46074256378964	3.58616424593091	3.61706334388818	3.70708299177171	3.54473265593262	3.46988597627446	3.83491342970104	4.14241343787374	3.18586654531133	3.4235781709818	3.5909612413426	3.5385381636298	3.48026512205446	3.94392132655349	3.48155728070859	3.46858331700683	3.48026512205446	3.39780296186249	3.03738222200308
TTC19	4.26228280642066	4.03826057517535	3.69376571221778	3.84799690655495	3.94392132655349	3.57773093149008	3.97727992349992	3.78764141448333	3.82068956055921	3.91552090075196	3.674686619928	4.84046323386954	4.89675621847481	4.27202318906105	4.11186596386756	4.68818035858693	5.02856915219677	4.17152710603881	4.76341157447001	4.44228003525258	4.45022149589718
PTBP1	7.13422093976063	7.0211465543115	6.97659276223859	6.49121175600309	6.82030662889382	6.82311243696523	7.10276309662559	7.08342613943746	7.17592374206376	7.08023127201926	5.9429835981871	6.88752527074159	6.63705953841085	6.18348651445939	6.15987133677839	6.6313953536956	7.14740846543931	6.1880447964217	6.25587835258279	6.09887428674445	6.5090623863619
DPF1	1.21412480535285	0.722466024471091	1.16349873228288	0.344828496997441	0.956056652412403	0.516015147003665	1.4594316186373	1.46466826700344	0.831877241191673	0.432959407276106	0	0.659924558402378	0.286881147788162	0.839959587489532	0.124328135002202	0.855989697308481	0.53605290024021	0	0.613531652917927	0.0285691521967709	0.286881147788162
SYT7	1.65535182861255	1.14404636961671	1.72246602447109	1.34482849699744	1.81557542886257	1.25701061820602	0.956056652412403	1.02147972741045	0.495695162624069	1.37295209791183	1.83592407425437	1.73984810269933	1.60407132366886	1.43829285157915	2.13093086982645	1.65535182861255	2.11769504266975	2.01792190799726	2.3533232911629	1.97819562968165	1.78240856492737
LARS2	2.63691458035588	2.81557542886257	2.41953889151378	2.96162332828694	2.73335434061383	3.07553263116736	2.80322703643493	2.78659636189081	3.05137210172103	2.92409988564074	2.34766565630097	1.87184364850932	2.33913738491959	2.21723071622067	2.19849415363908	2.50080205305716	2.18586654531133	2.29865831556452	2.40599235967584	2.43295940727611	2.06695024392463
PIK3C2A	3.18428029441938	2.91647664443772	2.32192809488736	3.4154882710497	2.45154083301783	2.34198574722862	2.74846123300404	2.52356195605701	2.84197311892718	3.23725777090037	2.877744249949	3.10768786931437	2.78240856492737	2.70708299177171	3.33342373372519	3.74416109557041	3.08236196955747	3.42088657497553	2.69376571221778	2.78659636189081	2.36176835941915
PLAUR	8.00669073900793	7.762880292917	8.09840060761399	6.87688524721991	7.71486368308623	8.00405188450708	7.81832652780298	8.51112010085101	7.999774561287	7.33172312827488	4.32553033156756	7.29599846191139	3.20476675065461	4.76553474636298	3.90496571868403	4.31251996747495	7.21936215780772	3.46727948045998	4.56254772419912	4.34837407519116	3.83491342970104
ANLN	4.75755668893945	4.4276061727819	4.21179097625254	3.80012335282653	3.20633064787105	3.24184018356467	4.39437694495706	4.6915341649192	4.4944156103975	4.22650852980868	0.839959587489532	1.35614381022528	2.45154083301783	1.51601514700366	0.918386234446348	1.43295940727611	2.86789646399265	0.748461233004036	2.27500704749987	1.35049724708413	1.83995958748953
WIZ	4.29425313644451	4.14159627838382	4.09339115325301	3.91456452349394	4.20867331962947	3.82068956055921	4.13750352374993	4.04701481951759	4.50080205305716	4.44360665147561	4.20241772157518	3.48928602262588	3.83187724119167	4.0746766862945	4.50271248596606	3.92694824794977	4.07809742302666	4.35755200461808	3.70818723602071	3.76765479823735	3.50207595604579
RABGAP1	3.93262815702213	3.84699468696557	3.28392177230762	3.76977173924945	3.55090066464752	3.98093926608551	3.52606881166759	3.3305584000308	3.62058641045188	3.84096670448742	3.80529245560071	4.23112515787905	4.3327079336406	4.48800077083407	4.32264926213102	5.10643207781693	4.50143914515887	4.31397137105902	4.56924802986718	4.14649230697719	4.13668357769724
DCN	11.1844786711871	11.3266654226254	11.120160101928	11.0299359487204	11.1563232947266	10.7861552531796	11.4085420422969	10.7938552509205	11.2389659436254	11.0375057727358	11.6032322388527	12.9466084229273	12.3742842088197	13.1108437754135	11.5293671054048	13.1256588498453	11.4589704563252	11.7461531823051	12.4003404591403	12.3791156903461	12.0779339200689
QPCTL	2.62760683812965	2.59931779369823	2.82984955984469	2.47248777146274	2.6959938131099	2.62993940943954	2.43829285157915	2.58255600301406	2.81557542886257	3.16992500144231	2.57288966842058	2.07724299893246	2.08065766334523	1.71369581484336	1.77820857639809	2.23572705983806	2.02502879449152	1.91456452349394	2.09085343045111	2.08065766334523	2.13093086982645
PPP5C	5.59931779369823	5.63691458035588	5.22110372536788	5.26903314645524	5.5837597536395	5.17751920259781	5.77214959078454	5.69292928642903	5.88581837198992	5.64558638591361	4.73660487531425	4.95977015521147	5.32264926213102	5.02236781302845	5.07852444538908	5.40019634202658	5.44989147301094	4.89772447021644	5.0574502721839	5.04220656012069	4.68369645430652
CEP68	3.10433665981474	3.24184018356467	2.64385618977472	2.96901230751632	2.4541758931858	2.17632277264046	2.68481873755322	2.57773093149008	2.64385618977472	3.17152710603881	3.69821847822441	3.60050764534579	3.790772037862	3.5933537709803	3.93734439215023	4.37155886261196	3.1407786557828	4.04788732939655	3.59931779369823	3.52857131887076	3.30742852519225
MAP4K3	3.77505054148317	3.76234881564413	3.13093086982645	2.98002530023873	3.13586316536868	3.5033487351675	3.31759350462347	3.10097764772482	3.0686708106651	3.4369613378336	4.19298316997399	4.268284666521	4.18903382439002	4.07724299893246	4.20633064787105	4.21256933885081	4.38059093426592	3.98276546258365	4.11103131238874	4	3.58976348698498
ZBTB32	0.214124805352847	0.613531652917927	0.298658315564515	0.0426443374084937	2.28095631383106	0.584962500721156	0.238786859587116	0.422233000683048	0.124328135002202	0.389566811762726	0.495695162624069	0.150559676575381	0.263034405833794	0.400537929583729	0.526068811667588	0.16349873228288	0.286881147788162	0.584962500721156	0.0565835283663675	0.422233000683048	0.0565835283663675
TYROBP	9.09154117126579	9.38121847053527	9.18920683459702	9.32997568309968	8.87559578337043	10.2948849124916	8.85850947193612	9.60032179570032	8.23476954003063	8.47265022797335	8.18472660379367	9.22445998276125	6.99480597608493	7.73213349945518	6.95105153328861	8.14827319232972	7.51546331151232	7.35913458206583	6.83819543925919	8.30250184411232	7.16791986555194
TMEM159	3.63575439127776	3.45154083301783	3.53106949272595	3.67016051412663	3.84699468696557	4.24640808724638	3.11603199344711	3.36317107711924	3.68257329734758	3.84599177066457	5.16148463864166	5.03298241669943	5.88508622529017	5.48413813120167	4.86492897228979	5.24640808724638	5.33091687811462	5.08788710093312	5.60318122901386	5.32481060342048	5.64327899631198
GABRA3	0	0	0.0143552929770701	0	0	0	0.070389327891398	0.0285691521967709	0	0.0426443374084937	0.0285691521967709	0.189033824390017	0.176322772640463	0	0	0	0.124328135002202	0	0.20163386116965	0.0565835283663675	0.0976107966264223
BRCA1	3.68144926531496	3.17632277264046	2.74846123300404	3.19219416528334	2.85399564717639	2.64385618977472	3.17312743348066	3.25398926623079	3.39369076418745	3.36176835941915	2.52857131887076	2.60407132366886	3.24184018356467	2.57773093149008	2.78868571061353	3.0686708106651	2.25701061820602	2.86393845042397	2.70487196445635	3.01435529297707	2.34198574722862
ERCC1	5.87798958538721	5.82298501854688	6.22901103701185	5.3819754785573	5.57288966842058	5.67581593117227	5.4446008137115	5.76155123244448	5.74685018309805	5.90400231628369	5.65449282588346	5.56742375770728	5.99163521647699	6.44526320814044	5.41481206056585	5.96786027116915	5.80374366850523	5.46988597627446	6.02657877012771	5.74389191093657	5.86987140617771
CD22	2.877744249949	2.10768786931437	0.443606651475615	2.26603689399532	4.46008724011683	3.34482849699744	2.27500704749987	2.57288966842058	1.68706068833989	2.18586654531133	1.81966818349646	0.704871964456353	0.565597175854225	1.88752527074159	1.62293035092018	2.80529245560071	1.42223300068305	1.50589092972996	2.20163386116965	2.5033487351675	0.799087306074004
SEMA3B	1.97819562968165	3.05484847699562	2.59215800212536	2.97452931248388	2.75060650483559	2.53605290024021	1.70043971814109	1.0703893278914	2.25701061820602	3.55336050333533	4.79545527204412	5.64846544302731	5.43396093112118	6.93652016317158	3.85299758761332	6.6450098843911	4.14323013477689	5.38024459047818	6.24336442569366	6.05006629830629	4.83289001416474
MBTPS2	2.94673086014031	3.14241343787374	2.60880924267552	3.03913839390696	2.65535182861255	2.71149490665009	2.91838623444635	2.82374936030827	3.03033607837096	3.05484847699562	2.36737106564853	2.30451104180995	2.4032677223393	2.41413553298445	2.92789645372882	2.72027846523333	2.41683974191283	2.32768736417605	2.41683974191283	2.20789285164133	1.83995958748953
PRICKLE3	3.04788732939655	2.18269229751619	2.54596836910529	2.799087306074	2.52606881166759	2.68706068833989	2.80529245560071	2.67355642399014	3.03913839390696	2.84398384404833	2.23266075679027	2.54101915313356	3.62993940943954	2.93734439215023	2.65535182861255	3.31324585178756	3.05137210172103	2.7311832415722	3.03738222200308	2.83995958748953	3.38956681176273
LTF	2.4276061727819	2.92599941855622	2.20789285164133	2.74631276642546	1.26903314645524	1.21412480535285	2.30742852519225	2.24488705912353	1.79493566280354	1.89530262133331	2.39780296186249	1.93357263826102	1.27500704749987	1.74846123300404	5.39163026151743	1.27500704749987	3.1811025507538	1.90689059560852	3.51601514700366	3.8011586560937	2.94860084749336
EXTL3	3.62293035092018	4.04351949366274	3.43028527297778	3.77925972037238	3.40463068421761	3.49825086752783	3.83187724119167	4.00450139223494	4.18428029441938	3.96993327469786	2.63459326844576	3.62058641045188	3.76765479823735	3.64154602908752	2.82578562746479	4.09339115325301	3.20945336562895	2.78659636189081	3.54966917072649	3.18903382439002	2.68706068833989
NR1H4	0	0	0	0	0	0	0	0	0	0	0	0	0	0	0	0	0	0.0285691521967709	0	0.0565835283663675	0
ELOVL5	6.06781078378962	6.02613608984167	5.75755668893945	6.62819033461521	5.84096670448742	5.82553125118962	5.90110824301451	6.08406426478847	5.86145916636151	5.85798099512757	7.63669711596041	5.94016675048282	4.18507363787676	5.25285462595139	7.58398534510865	5.39231742277876	5.39403389536778	7.64609063583941	6.00539998774259	5.94321808742628	4.73660487531425
ALOX5	5.90616906769106	5.9884574728114	4.9387562614923	5.99684064779537	4.85449441815488	5.73470962022584	5.59365255839793	5.85474373899554	4.20006486151431	3.5981269599196	4.40871186102943	6.4526942640982	4.23725777090037	4.02680005934372	3.99004721957379	4.06177619758669	4.63923216324928	4.10265813136374	3.93545974780529	4.13750352374993	3.8569856897822
KDM5D	4.06953032516231	3.40599235967584	0.53605290024021	3.27351588970212	3.68706068833989	0.176322772640463	0.250961573533219	3.05137210172103	3.59215800212536	3.75808993420181	0.367371065648529	4.6915341649192	4.66845955691538	4.75114232472695	4.77978500530113	5.28355142317431	4.31469652565629	4.49825086752783	4.47248777146274	0.22650852980868	3.75915583380027
CALCOCO1	4.96993327469786	5.30997649237056	4.54411440220947	5.75033852024471	4.86690797814317	5.37260391520448	4.86344293434804	4.97911075501579	5.02103547951136	5.66902676550963	6.81864608282254	6.44476644083308	7.10475598696226	6.48317085322987	6.62556273996637	6.6906964439777	6.79376585730965	6.95396359887078	6.66633053634962	6.21023299009585	6.28132732965948
UBR7	4.20476675065461	3.77082904603249	3.7235585614721	3.78659636189081	3.76871365703048	3.89433274227769	3.91456452349394	4.02680005934372	4.16912328147676	4.30085587126876	3.63691458035588	3.94110631094643	3.96069703930431	4.06695024392463	3.98002530023873	4.28762004411207	3.4944156103975	4.01613970265525	3.94204525991605	3.80012335282653	3.71369581484336
MAP4K5	4.44228003525258	3.98732086592925	3.38956681176273	3.70597790168252	3.72465027173297	3.50207595604579	3.67694435910691	3.71699089440494	4.32553033156756	4.14730669878029	3.35191096110308	4.42021289061078	4.29645740737124	4.98686597232911	3.63691458035588	4.83794324189103	4.46597446450407	3.74953426766926	4.61999982982136	4.35614381022528	3.52356195605701
EHD3	3.94579495674006	3.06522762277562	4.1101961777542	2.58496250072116	3.69265037003553	3.51475349843975	3.6507645591169	3.71039319217052	4.21878116778407	4.35120427725799	0.790772037862	1.54101915313356	1.25096157353322	2.09423606984577	1.01435529297707	2.06695024392463	1.98913900736823	1.22650852980868	1.74416109557041	1.77399632511117	1.46988597627446
PSMC4	6.0931798467655	5.81787903183014	6.57878779567697	5.41515020542639	6.00786824333334	5.76128527336162	5.98436149044871	6.20143782950403	6.49089097889429	5.8972404255748	5.49984588708321	5.33949373790173	5.33449676839042	4.92457500339273	4.96809075204526	5.48896481700485	5.76553474636298	5.44493204894218	5.14567745519564	5.18547014606694	5.56102057782927
MAN2B2	3.98458935036246	4.2667865406949	3.92599941855622	4.14812063112396	3.95698592461258	4.64385618977472	3.86393845042397	3.82068956055921	3.69488019279919	4.40871186102943	4.67412163263239	4.23419472295381	4.22727899446832	4.10097764772482	4.20398416585599	4.55336050333533	3.83390207666916	4.70542503904273	3.98913900736823	3.87578006306849	3.61941301059794
SLC7A14	0.0143552929770701	0	0	0	0.0143552929770701	0	0.0285691521967709	0	0	0.0285691521967709	0	0.604071323668861	0	0.0565835283663675	0	0.0143552929770701	0.0285691521967709	0.0285691521967709	0.0143552929770701	0	0.0426443374084937
CLDN11	1.22650852980868	1.82781902461732	0.400537929583729	0.879705766282288	1.29865831556452	0.189033824390017	0.956056652412403	1.0703893278914	0.584962500721156	0.7311832415722	2.68706068833989	4.32337006906127	3.95233356636969	4.08236196955747	2.24488705912353	3.61470984411521	2.4905701304462	2.59454854955035	3.32048467801769	2.97819562968165	4.34695688937888
SLC25A39	6.15076274435542	6.07103324445682	6.29406929508831	6.17951105027151	6.21936215780772	6.22496636500027	6.22380865860602	6.14098310487842	6.21897485712327	6.21431912080077	6.14180061165247	5.63372181264101	6.03254169727004	5.71726514496006	5.95861071205585	5.53449743373817	6.49601487343776	5.7045953476324	5.90616906769106	5.98868468677217	6.05961485629722
MVP	6.90267658665114	6.64601861092535	6.69946834646142	6.60880924267552	6.72068888533212	6.78240856492737	6.59185890498717	6.94356974983897	6.93887385492602	6.82870773545514	6.21062264439691	6.51822038059959	5.95442898437188	6.36824452637684	5.88996019965864	6.41278152533848	5.85274796480088	6.1122831085982	5.72601374886015	6.00315244866692	5.85124932023306
NUB1	5.2137360959228	5.15177765473205	5.12598165385472	4.87282875953489	5.14771372235215	5.52418907844937	4.92124588858559	5.1139504824225	5.20202584460934	5.13832300405648	5.10223819393074	5.40497122358917	5.11935617703968	5.5197934862411	5.32481060342048	5.49825086752783	5.22110372536788	5.40394936423287	5.09887428674445	4.88264304936184	4.81813476081085
PGM3	5.25814199589377	4.64154602908752	4.77188557851537	4.53294028837287	4.06263982828646	3.99729240763651	4.49185309632967	4.9126498648972	4.87823487911234	5.07767027423275	3.68257329734758	4.15623479785027	3.45811948117451	4.39643353125099	3.57288966842058	3.88068552526112	3.78240856492737	4.30888505741176	3.41006969175638	4.02680005934372	2.95791459863299
RWDD2A	2.1407786557828	1.61353165291793	1.54101915313356	1.32768736417605	1.70043971814109	1.35614381022528	1.29278174922785	1.6915341649192	2.06004738366994	2.03562390973072	1.96716860753263	1.36737106564853	1.58976348698498	2.37295209791183	2.15704371014558	2.26303440583379	1.26903314645524	1.86393845042397	1.58496250072116	2.03913839390696	1.56071495447448
CLK1	6.66931028620247	5.54843662469604	5.64443315240625	5.56346323668308	5.74308405554959	4.96855160336395	6.02125762056052	5.43796008833447	5.6564963705535	6.13606831219318	6.5837597536395	7.77649883231434	7.55933884760654	6.82946905211708	6.86752586116297	7.71032430707294	6.8497491172824	6.86220339905322	7.45795538004928	7.28835856219366	6.50747752951693
POLR3B	2.15055967657538	2.28983446517751	1.60880924267552	2.02502879449152	1.52606881166759	1.62760683812965	2.19219416528334	2.30158764660319	1.90303827011291	2.10768786931437	1.86789646399265	1.54596836910529	2.36457243229586	1.53106949272595	1.8073549220576	2.25398926623079	2.25398926623079	1.83592407425437	2.01435529297707	1.91838623444635	1.77820857639809
ANGEL1	3.71149490665009	3.1586601753465	2.8972404255748	3.50969584193339	3.07724299893246	3.81557542886257	3.20320115631661	2.77820857639809	2.93734439215023	3.71479501111816	3.20006486151431	2.73552217729654	2.95977015521147	2.96162332828694	3.71918344048179	3.49569516262407	2.63459326844576	3.49569516262407	2.84197311892718	3.22032995487956	2.53356334821451
RNF14	4.7839804136838	4.28169825009883	4.49249415167943	4.5216789516032	4.40053792958373	4.87676249078156	4.51412226017071	4.79493566280354	4.73984810269933	4.85648777949568	5.11103131238874	4.28835856219366	4.854993016757	4.62643913669732	5.07382023329167	5.46923479366766	4.49249415167943	5.54287709935414	5.00854067170295	4.59991284218713	4.04614178164472
DNASE1L1	4.61529857909211	4.05571626351254	4.41953889151378	4.51790555352995	4.50969584193339	4.79129314859221	4.45022149589718	4.39780296186249	4.72519581722666	5.00943675560809	4.46727948045998	3.85299758761332	4.00450139223494	4.56132613645392	4.21256933885081	4.67694435910691	3.94110631094643	4.43429461795993	3.79701297783614	4.12763327972587	3.38266725274504
DDX11	4.50016467949217	3.20945336562895	3.17472598770613	3.10265813136374	2.96347412397489	3.13093086982645	3.70376517879341	3.51727569320958	4.06177619758669	4.04875931191986	3.10265813136374	3.75060650483559	3.88166461932035	3.10601323762212	3.33913738491959	3.25550073314839	4.09254574154357	3.29425313644451	4.25701061820602	3.12267271882414	2.84799690655495
HEBP1	5.83895176695194	5.67553368622549	5.88313201565728	6.3387809438947	5.82654848729092	5.9797967182782	5.74416109557041	5.99706654539873	5.85324716724215	5.96555343498708	6.26115467261557	5.50589092972996	5.62760683812965	6.06695024392463	5.80709727493827	6.04417551263921	5.40973035386445	5.95326523901484	5.75301612873584	5.89287670006069	6.10139795218253
GPRC5A	0.333423733725192	0.432959407276106	0.475084882948783	0.782408564927373	0.27500704749987	0.137503523749935	0.16349873228288	0.584962500721156	2.32481060342048	0.871843648509318	2.72246602447109	3.87578006306849	1.47508488294878	1.6959938131099	1.61353165291793	1.96347412397489	4.72137265947682	0.910732661902913	2.29865831556452	1.15055967657538	1.83592407425437
MAMLD1	2.13422093976063	1.34482849699744	2.01792190799726	1.86393845042397	2.17312743348066	2.03210084316702	1.91456452349394	1.97452931248388	2.24488705912353	2.04264433740849	2.34482849699744	2.04614178164472	1.84398384404833	2.34766565630097	3.15704371014558	2.53356334821451	2.03913839390696	2.35049724708413	2.1407786557828	2.13093086982645	2.13422093976063
CD6	1.13093086982645	3.49825086752783	1.79493566280354	1.96716860753263	3.41142624572647	3.59693514238723	1.4905701304462	1.20163386116965	0.687060688339892	1.4905701304462	1.80322703643493	2	2.611172380044	1.42223300068305	2.04614178164472	1.77820857639809	2.08746284125034	1.32192809488736	2.31324585178756	2.53605290024021	2.24184018356467
TACC3	5.4093909361377	5.34589308568741	5.30341546268562	4.85049941375812	5.29057185085208	4.92647391125607	5.62731500136505	5.74550626586916	5.30706416225537	5.13873256972024	3.66334461936608	5.06824086131282	3.46597446450407	2.84599177066457	3.57531233068744	3.19219416528334	4.04351949366274	3.29425313644451	2.93545974780529	3.39506279951758	2.75702324650746
UFL1	3.9297909977186	3.65420637794429	2.65764000520782	3.68481873755322	3.14404636961671	3.07724299893246	3.52857131887076	3.3533232911629	3.47767732756531	3.611172380044	3.40053792958373	3.35049724708413	3.52481592835751	3.46205231879643	3.95884267524324	4.0686708106651	3.54349588342577	3.83794324189103	3.62175885670973	3.23266075679027	3.0686708106651
POLA2	3.38956681176273	3.28835856219366	3.52606881166759	3.17791779219584	3.50207595604579	2.76765479823735	3.5957423394744	3.80012335282653	3.86789646399265	3.30158764660319	2.23878685958712	2.32481060342048	2.88557436437143	2.76977173924945	3.01613970265525	3.09761079662642	2.60407132366886	2.72683121703249	2.33342373372519	3.16027483140859	2.53605290024021
ZC3H3	3.0496307677246	2.76765479823735	3.12598165385472	2.90689059560852	2.92599941855622	2.81147103052984	3.32048467801769	3.43829285157915	3.1407786557828	3.15055967657538	2.74631276642546	2.91838623444635	2.92789645372882	3.17791779219584	2.48542682717024	3.0232553523003	3.36176835941915	2.78659636189081	2.84398384404833	2.52606881166759	3.09085343045111
CAPN1	6.04330075436418	5.91767043436176	5.95837871156634	5.92386226807603	6.10998731853691	6.16007309819972	6.11540785541406	5.94227990170576	6.13504228623365	6.40139154480353	5.77082904603249	6.3823214071145	6.71369581484336	6.27686882997646	5.49857001254426	6.26190685982807	6.43762724831895	5.88166461932035	6.21237478756727	5.97384083953315	6.35226417325832
ACP3	1.23878685958712	2.09423606984577	1.11103131238874	2.32192809488736	1.29278174922785	1.7311832415722	1.46466826700344	1.56559717585423	1	1.10433665981474	0.238786859587116	2.79701297783614	4.26978123827438	0.84799690655495	0.641546029087524	2.40599235967584	3.75381844317354	0.622930350920177	3.39094277280254	2.91456452349394	2.32481060342048
MDH1	6.83958173728678	6.69919069152582	6.62819033461521	6.7440265095317	6.46401472450489	6.70348834965682	6.59305492166988	6.76712507726907	6.85561602278684	6.85486838326024	8.8607766156316	6.08363887925071	6.57773093149008	6.64918431047001	7.79811533605753	6.68873986801449	6.77623561482759	8.37216856861833	7.41667087727392	6.96751448080097	6.14689956034359
SLC30A9	4.78711898281334	4.41683974191283	3.98367769469807	4.52481592835751	3.88752527074159	4.12267271882414	4.30888505741176	4.35191096110308	4.51285895444998	4.75328361646088	4.15785216914174	4.40531168259745	4.31034012061215	4.40053792958373	4.12350066435096	4.70487196445635	4.62702310555406	4.27426166125705	4.65306001710456	4.40122086216022	3.97452931248388
MTMR11	2.8073549220576	2.22342254993494	2.58496250072116	2.24488705912353	2.40053792958373	2.18269229751619	2.51096191927738	2.03562390973072	2.19849415363908	2.74631276642546	2.94860084749336	3.22032995487956	4.34482849699744	4.38335869538511	3.17152710603881	4.64789009105921	3.73552217729654	3.17951105027151	3.81864608282254	3.51096191927738	3.66562016406638
COX15	2.97452931248388	2.68929916053589	2.88557436437143	3.03562390973072	2.91456452349394	3.04614178164472	3.18269229751619	2.99276843076892	2.67129337248158	3.24031432933371	3.77399632511117	3.30888505741176	3.35895882583233	2.81557542886257	3.54101915313356	3.28835856219366	2.46466826700344	3.66334461936608	3.23266075679027	3.19534759832222	3.08576455377831
CCDC88C	2.36176835941915	2.89917563048051	2.08746284125034	2.79493566280354	2.9297909977186	2.8011586560937	2.28983446517751	2.05658352836637	2.02147972741045	2.44625622988956	2.5033487351675	3.46727948045998	3.34908214639109	2.59931779369823	3.38681094647222	3.43028527297778	3.27798474729977	3.11935617703968	3.11935617703968	3.29130885982897	2.48542682717024
YAF2	3.7279204545632	3.23878685958712	3.4905701304462	2.88557436437143	3.31179371775365	2.83794324189103	3.11935617703968	3.21878116778407	3.56559717585422	3.5668151540109	3.28983446517751	3.32048467801769	3.48928602262588	3.0232553523003	3.46466826700344	3.31759350462347	3.55826763405574	3.30451104180995	3.30012372456901	2.69821847822441	3.10768786931437
ZMYND11	4.71863561627134	4.68985823631925	3.83390207666916	4.603477988254	4.17712050284652	4.20163386116965	4.33985000288462	4.44426950241348	4.63284983011771	4.6959938131099	4.73606362787181	4.82017896241519	4.79337571126475	5.0686708106651	5.1622906135458	5.59693514238723	4.74469931420784	5.19927972133662	4.96947286459633	4.72027846523333	4.55458885167764
WAS	4.76553474636298	5.30924896081662	4.92789645372882	5.03738222200308	4.83844759254846	5.29462074889163	4.61706334388818	5.47216280355037	3.90496571868403	4.01703108052784	3.82171021503467	6.05506547256509	3.1243281350022	3.07895134139482	3.19534759832222	3.65535182861255	4.34127418369217	3.54596836910529	3.03033607837096	3.98913900736823	2.87970576628229
DPEP1	0.604071323668861	1.29278174922785	0.790772037862	0.632268215499513	0.641546029087524	1.05658352836637	0.84799690655495	0.27500704749987	0.584962500721156	0.0565835283663675	0.863938450423971	0.839959587489532	1.23878685958712	0.773996325111173	0.622930350920177	0.918386234446348	0.782408564927373	1.6915341649192	0.815575428862573	0.839959587489532	3.08746284125034
BID	5.93522399406003	5.4867143730307	5.81634370528486	5.3110671022556	5.50620838930675	5.7062542535732	5.98367769469807	5.90352037372338	5.74308405554959	5.70043971814109	4.20006486151431	5.83541884047548	3.4867143730307	4.25625587320273	3.82273014794452	3.91552090075196	4.18189764310839	4.19613488076516	3.69488019279919	4.2585189247113	3.46858331700683
MATR3	5.18070484019556	5.15906400881055	4.54163873443614	4.96162332828694	4.60644222813161	4.47897180503294	4.68032435684402	4.92362461136832	4.96486066424585	4.81915722367497	4.78450398292957	5.12515513132229	4.79129314859221	4.94392132655349	5.18942924580976	5.67496903062497	5.03077747199254	4.97727992349992	5.12350066435096	4.93734439215023	4.22187708107703
NPC1L1	0.0143552929770701	0.0565835283663675	0	0.31034012061215	0	0	0.0143552929770701	0.0285691521967709	0	0.0285691521967709	0.443606651475615	0.111031312388744	0.176322772640463	0.214124805352847	0.575312330687437	0.263034405833794	0.214124805352847	0.632268215499513	0.176322772640463	0.0840642647884745	0.176322772640463
XYLT2	3.94953493301701	3.75595576955096	4.16430358309365	3.95791459863299	4.20711196120771	3.50080205305716	4.30961277245412	4.14812063112396	4.38956681176273	4.51159454153741	3.43829285157915	3.5385381636298	4.25323293853803	4.06953032516231	3.5298209465287	4.05224198118114	3.68032435684402	3.53605290024021	4.13175409098481	3.63923216324928	3.67355642399014
RGPD5	2.9297909977186	2.4276061727819	1.14404636961671	2.4032677223393	2.09761079662642	1.97085365434048	2.56315813040281	2.28688114778816	2.5033487351675	2.53605290024021	3.01970191444255	3.81557542886257	3.27649666564036	2.66902676550963	3.05137210172103	3.24336442569366	3.69041709553247	1.90689059560852	4.14730669878029	2.01435529297707	2.16027483140859
STMN4	0.176322772640463	0.070389327891398	0	0	0	0	0	0	0	0	0.389566811762726	0.0426443374084937	0.189033824390017	0.0840642647884745	0	0.0840642647884745	0.214124805352847	0.214124805352847	0.16349873228288	0.0976107966264223	0.31034012061215
NUDCD3	4.47053686509258	4.68313498512609	4.40463068421761	4.52794609890826	4.4944156103975	4.59753117422421	4.84348142543246	4.762880292917	4.65592421308382	4.99819550315325	4.78135971352466	4.36457243229586	5.01390884549064	4.78972925137577	4.85449441815488	5.27537959625362	4.87332106291482	5.04919510562227	4.57167680997093	4.65477921695952	4.55887985347544
ISL1	0	0.0976107966264223	0	0.124328135002202	0	0	0.070389327891398	0	0	0	0	0	0.263034405833794	0	0.111031312388744	0.111031312388744	0.0426443374084937	0	0.31034012061215	0.16349873228288	0.189033824390017
CHDH	0.124328135002202	0.214124805352847	0.176322772640463	0.748461233004036	0.925999418556223	0.333423733725192	0.070389327891398	0.16349873228288	0.632268215499513	0.584962500721156	0.389566811762726	0.855989697308481	1.32192809488736	1.28688114778816	0.263034405833794	1.26903314645524	1.66902676550963	0.176322772640463	2.43028527297778	1.34482849699744	1.05658352836637
IL20RA	0.0840642647884745	0.16349873228288	0.150559676575381	0.389566811762726	0.250961573533219	0.0426443374084937	0.516015147003665	0.263034405833794	0.070389327891398	0	0.176322772640463	3.1811025507538	4.3743439890385	1.53106949272595	0.584962500721156	2.114367024952	3.88068552526112	0.22650852980868	4.17472598770613	3.18903382439002	3.47638168756724
CLCA4	0	0	0	0	0	0	0	0	0	0.0285691521967709	0.356143810225275	1.13750352374994	2.3533232911629	0.713695814843359	0.855989697308481	0.790772037862	2.36457243229586	0	1.76128527336162	1.51096191927738	0.432959407276106
GLT8D1	6.50159837423479	6.26865895502767	6.21664886703315	5.77135740899056	6.19869058566892	5.67383905599044	6.14486214291573	5.93357263826102	6.34890516116841	6.50652577904312	5.53760669149529	5.76022094646651	5.92100780045222	6.98230913012977	5.68846014042449	6.492974756328	5.45318830954823	5.63604452602804	5.92955431573285	6.30997649237056	5.73172632271578
ATP2C1	5.29865831556452	4.79545527204412	4.63633460244218	5.14649230697719	4.88459792099006	5.03694284479826	4.80787007829978	4.74038793246835	5.02591469875079	4.95837871156634	4.60940039000643	4.9159988517389	5.21062264439691	4.55213110825378	4.82527683005487	4.99593670350459	5.0232553523003	4.62643913669732	5.17192735435346	4.83995958748953	4.79545527204412
IGF1	1.17632277264046	2.92599941855622	1.43295940727611	5.44890095114513	1.01435529297707	1.13093086982645	1.28688114778816	1.38956681176273	2.62993940943954	1.09761079662642	4.64961545906341	2.08746284125034	1.41683974191283	4.29351763041742	4.02236781302845	4.83491342970104	2.49569516262407	3.790772037862	2.01792190799726	3.60762622084549	2.20789285164133
SLC38A5	5.33199177823206	4.98686597232911	3.96716860753263	4.33199177823206	4.89481776330794	4.0232553523003	5.09423606984577	5.3110671022556	6.66633053634962	5.06307144984268	1.63226821549951	4.13257684267001	4.47443604325227	5.01524777369894	1.99638874644762	3.71259578044703	4.86690797814317	1.43829285157915	3.8011586560937	4.17472598770613	4.54163873443614
RALBP1	4.5933537709803	4.76606505147495	4.23342794374847	4.68985823631925	4.25550073314839	4.48349335128439	4.55151601762801	4.77082904603249	4.76341157447001	4.59395128394841	4.64212391615349	4.9518675043269	5.12515513132229	4.52606881166759	4.72191944555154	4.90640961709402	5.08065766334523	4.94906796585291	4.71369581484336	4.4594316186373	4.52042224852645
RUFY3	4.37086174008529	3.40190347160796	3.01792190799726	3.31614574229336	3.39643353125099	3.18586654531133	3.65764000520782	2.99095486039699	3.70929063572336	3.52105073690096	4.30961277245412	4.93121027480393	4.9546616208379	5.09592441999854	4.24716800037477	5.35155766245043	5.15340002773506	4.36946648365072	4.93073733756289	4.56924802986718	4.2585189247113
CNTN1	0.20163386116965	0.584962500721156	1.60407132366886	0.27500704749987	1.51601514700366	1.43295940727611	0.250961573533219	0.31034012061215	0.713695814843359	1.50589092972996	1.08406426478847	3.95046841415012	4.05658352836637	4.33699741660501	1.20789285164133	2.93922657772821	3.47248777146274	1.57046293102604	4.0071955014042	3.60169651648096	3.15055967657538
SLC11A1	6.66476725535641	6.29975751183932	5.21684284283726	6.35948603031139	4.87921563716567	5.92433746407535	6.58300752720769	7.09718938723511	5.45647762935182	3.98276546258365	4.55949181320504	6.27183649284068	1.15055967657538	1.96347412397489	3.60880924267552	1.35049724708413	4.75542173473424	2.20789285164133	2.17951105027151	1.50080205305716	0.748461233004036
WWTR1	4.58315800387441	4.76606505147495	4.38956681176273	4.4093909361377	4.42088657497553	3.99909803370561	4.16430358309365	4.36737106564853	4.75648960675997	5.11644793551166	3.98367769469807	5.09085343045111	4.40531168259745	5.05441438791731	4.4937754084607	5.30451104180995	4.65935375917005	4.4937754084607	4.83541884047548	4.50525580093216	4.50016467949217
AGPS	4.1168637576909	4.32840565895857	3.46858331700683	4.46923479366766	3.29865831556452	4.64154602908752	4.17871464117544	4.16912328147676	3.9429835981871	4.32912359629157	3.52732060787705	3.29865831556452	2.81147103052984	3.98732086592925	3.71918344048179	4.36457243229586	3.40599235967584	3.64385618977472	3.19849415363908	3.23572705983806	2.80322703643493
ZNF806	0	0.070389327891398	0	0.137503523749935	0.0285691521967709	0.0285691521967709	0.0285691521967709	0.0285691521967709	0.0285691521967709	0	0.0285691521967709	0.0565835283663675	0	0.0285691521967709	0.137503523749935	0.0976107966264223	0.0285691521967709	0	0	0.111031312388744	0
CXorf56	3.63807383718072	3.55949181320504	3.47378691161437	3.28392177230762	3.37712374912949	3.24640808724638	3.25701061820602	3.44757919654888	3.48800077083407	3.43162295971329	3.8923910259134	3.77188557851537	3.98641093525204	3.58496250072116	3.82781902461732	4.34198574722862	3.69265037003553	3.93545974780529	3.88557436437143	3.82374936030827	4.06177619758669
ATP1A2	0.22650852980868	0.659924558402378	0.321928094887362	2.03210084316702	0.903038270112912	0.0976107966264223	1.42223300068305	1.32768736417605	0.189033824390017	1.23878685958712	5.26115467261557	2.41413553298445	2.25096157353322	4.06263982828646	7.05463144878297	3.79493566280354	3.13586316536868	5.86393845042397	2.90881290773955	2.38681094647222	2.29278174922785
TTC27	3.26903314645524	3.16992500144231	2.96716860753263	3.28095631383106	2.53106949272595	2.8011586560937	2.83995958748953	3.45549162062847	3.36036427654347	3.10768786931437	2.83390207666916	2.86393845042397	2.87381319835909	2.80529245560071	2.82984955984469	2.9297909977186	3.22032995487956	2.6507645591169	2.97085365434048	3.03738222200308	2.59693514238723
ZNF582	1.58976348698498	1.16992500144231	1.40599235967584	1.15055967657538	1.34482849699744	1.36737106564853	0.815575428862573	1.85598969730848	1.22650852980868	1.35614381022528	1.95233356636969	1.51096191927738	1.16992500144231	2.3533232911629	1.24488705912353	2.114367024952	1.4594316186373	2.22342254993494	1.6959938131099	1.97085365434048	1.61353165291793
VSIG2	0.505890929729957	0.495695162624069	0.475084882948783	0.485426827170242	0.0840642647884745	0.070389327891398	0.992768430768924	0.189033824390017	0.687060688339892	0.622930350920177	0	0	0.516015147003665	0.495695162624069	0.298658315564515	0.516015147003665	0.871843648509318	0.6959938131099	1.20163386116965	1.15704371014558	1.799087306074
PHLDB1	6.51884982870769	5.37086174008529	5.44261180368934	5.92837032301897	5.71918344048179	5.04919510562227	6.05289404674744	5.60080495498947	6.23974171768067	6.19633163426576	7.56977967501474	6.01658546043445	5.7292808460274	7.01346225980656	7.78332568481352	7.42341009326961	5.65792577227638	7.88245964426709	5.89433274227769	5.84021143265747	5.75782333620773
MARCO	5.93899143877554	6.23131719715266	5.51064550409004	7.30870307128211	0.903038270112912	8.78920757534734	5.87528859822269	5.72055209160511	4.61235249875266	5.02812708231714	5.42021289061078	4.03298241669943	4.52105073690096	3.62410089462811	4.15623479785027	3.611172380044	3.40053792958373	4.33127526714661	3.18745105402733	3.01077983875324	2.88166461932035
CYP24A1	0	0	0	0.0976107966264223	0.176322772640463	0.238786859587116	0.0285691521967709	0	1.35049724708413	0	0	0.432959407276106	0.20163386116965	0.495695162624069	0	0.16349873228288	1.60880924267552	0	0.545968369105292	0.27500704749987	0.0285691521967709
PRDM11	1.36737106564853	1.49569516262407	1.04264433740849	1.99276843076892	1.37295209791183	1	1.28095631383106	1.08406426478847	1.72683121703249	2.0036022366802	1.94860084749336	2.0703893278914	2.10097764772482	2.22032995487956	2.0496307677246	2.57046293102604	2.15380533607904	2.22650852980868	2.0036022366802	1.61353165291793	1.9297909977186
SYT13	0	0	0.0840642647884745	0	0	0.0285691521967709	0	0	0.31034012061215	0.622930350920177	0	0.0143552929770701	0.189033824390017	0.124328135002202	0.0285691521967709	0.250961573533219	0.495695162624069	0	0.0143552929770701	0.263034405833794	0.659924558402378
SNAI2	6.79753183957196	6.4638512926111	6.47362458305826	5.59872249967662	5.97315203787724	5.72109918870718	6.83630288350977	6.874919889687	6.72465027173297	6.73741636593706	4.29939120612683	4.99457972421575	4.97956810009519	5.10013667128545	3.96254902292306	5.08151006812092	5.22843392051337	4.56315813040281	4.84096670448742	4.53169336086147	4.96069703930431
CD74	10.9437455489059	11.5014291927581	11.3644958308593	11.1747759139962	11.7928838143419	12.5357759554985	9.79539033112264	10.5889956526998	9.67914577777428	10.4737463311876	10.8634584218018	11.5025285178915	11.0150665332303	10.7181560993853	11.0353214838761	10.8283110571899	10.3604520717689	11.3037864550291	10.6768386064742	11.2365703477012	11.2541960055708
HGF	4.23112515787905	3.60050764534579	3.06522762277562	2.95977015521147	3.68257329734758	2.94860084749336	3.91073266190291	3.49185309632967	2.30158764660319	3.86591881455221	2.21723071622067	1.790772037862	1.4541758931858	2.24184018356467	1.48542682717024	3.20320115631661	1.70487196445635	2.54596836910529	1.40599235967584	2.15380533607904	2.04264433740849
ZRANB1	2.98185265328974	3.05484847699562	2.29572302453997	2.92599941855622	2.81557542886257	2.82374936030827	2.65992455840238	2.72465027173297	3.0686708106651	2.90110824301451	3.00180224263399	3.70487196445635	3.63691458035588	3.36597242759338	3.53480866123175	3.7279204545632	3.51349074558812	3.33628338786443	3.43295940727611	3.04788732939655	2.91456452349394
NCDN	3.73984810269933	3.45549162062847	3.51601514700366	3.24336442569366	3.33199177823206	3.23878685958712	3.5765221379205	3.50207595604579	4.01167453338092	4.08831123588866	2.56071495447448	2.26903314645524	2.72465027173297	3.30888505741176	2.44890095114513	3.35755200461808	3.03033607837096	2.66220549965362	3.06004738366994	3.06350294230616	2.46988597627446
ADGRA2	5.32948243102564	5.26453643099903	5.00898878322726	4.98276546258365	5.43862553808838	5.09000652990382	5.44161626940656	4.87872534148011	5.14974711950468	5.61882595258744	4.44095219802964	5.89166220799394	5.85574059171503	6.36632221424582	5.5197934862411	6.2349610948395	4.99367436175059	5.03826057517535	5.66078033403255	5.58886451819015	5.11144869848767
CCT8L1P	0	0	0	0	0	0	0	0	0	0	0.111031312388744	0	0.16349873228288	0	0	0.111031312388744	0	0	0	0.176322772640463	0
ZFP64	3.5033487351675	3.16671544496642	3.46205231879643	3.06522762277562	3.17951105027151	2.95046841415012	3.04614178164472	3.26002565596146	3.35614381022528	3.62175885670973	2.39506279951758	2.99819550315325	3.23112515787905	3.06695024392463	2.90110824301451	3.23266075679027	3.07553263116736	3.20006486151431	3.25701061820602	3.27798474729977	2.97269265400426
MNAT1	4.2364926183813	3.95046841415012	4.01881218574282	3.99729240763651	3.97361127551947	3.4235781709818	3.96439863220318	4.28466218548316	4.26453643099903	4.02502879449152	4.26978123827438	3.94766615679601	3.82984955984469	4.56985560833095	4.72246602447109	4.06177619758669	3.98002530023873	4.30085587126876	4.5090623863619	3.96254902292306	3.62527048937469
SAMD4A	3.86690797814317	3.6915341649192	3.46336088581666	3.47508488294878	4.39300425689832	4.33913738491959	3.81249822533356	3.56071495447448	4.64846544302731	3.82680268428583	3.73552217729654	3.68257329734758	3.58616424593091	4.1906148602095	3.65191274464578	4.6246858105254	3.47248777146274	4.20398416585599	3.59931779369823	2.92409988564074	3.22187708107703
RUNX3	3.46074256378964	3.23878685958712	3.36457243229586	2.38681094647222	3.80322703643493	3.92409988564074	2.07382023329167	2.73335434061383	2.82171021503467	3.81966818349646	1.88362081628567	3.33199177823206	3.89336221076387	2.15055967657538	2.0496307677246	2.94110631094643	3.87282875953489	1.6915341649192	3.88849973551412	2.95233356636969	3.1407786557828
MRE11	3.40190347160796	3.15380533607904	2.14404636961671	3.06522762277562	2.17312743348066	2.61823865559545	3.22496636500027	3.01613970265525	3.18745105402733	2.877744249949	2.76553474636298	3.29278174922785	2.79285535236249	2.9297909977186	2.84799690655495	3.45154083301783	2.52857131887076	2.86987140617771	2.73335434061383	2.90303827011291	2.38681094647222
PLEKHB1	1.57531233068744	1.9560566524124	0.505890929729957	0.575312330687437	0.918386234446348	1.54596836910529	0.632268215499513	1.05658352836637	1.11769504266975	0.895302621333307	0.879705766282288	1.80322703643493	2.71369581484336	2.73335434061383	1.75702324650746	2.63691458035588	3.65191274464578	1.91073266190291	3.50080205305716	3.06695024392463	2.54596836910529
SERPINB1	5.89772447021644	6.31397137105902	5.92457500339273	5.9609286673117	5.29719141656586	5.8073549220576	5.5837597536395	6.71011763204345	5.53106949272595	5.2667865406949	5.52857131887076	6.78227750019497	5.07339181605292	5.63778411029132	5.39746072605472	5.6873406873783	6.23821364123342	5.60673831741759	5.38093719492782	5.35508676166836	5.4032677223393
CYP3A43	0	0	0	0	0	0	0	0	0	0	0.189033824390017	0	0.150559676575381	0.150559676575381	0.111031312388744	0	0	0	0.367371065648529	0	0
SLC7A9	0.526068811667588	0	0.176322772640463	0	0.20163386116965	0	0.150559676575381	0.0426443374084937	0.0976107966264223	0.0840642647884745	0.464668267003444	0.0565835283663675	0.411426245726465	0.356143810225275	0.356143810225275	1.0496307677246	0.485426827170242	0.594548549550354	0.111031312388744	0.464668267003444	0.879705766282288
SPAST	2.72683121703249	2.66220549965362	1.91073266190291	2.50589092972996	2.48542682717024	2.52356195605701	2.4931349223055	2.32192809488736	2.58014548442338	2.96347412397489	2.09085343045111	2.66902676550963	2.43028527297778	2.43295940727611	2.41142624572647	2.74846123300404	2.15380533607904	2.33628338786443	2.42223300068305	2.33913738491959	1.87970576628229
NRXN3	0.263034405833794	0.485426827170242	0.22650852980868	0.475084882948783	0.214124805352847	0.31034012061215	0.111031312388744	0.124328135002202	0.250961573533219	0.422233000683048	0.704871964456353	0.495695162624069	1.13750352374994	0.632268215499513	0.298658315564515	1.0071955014042	0.584962500721156	0.7311832415722	0.871843648509318	0.389566811762726	0.367371065648529
OSBPL5	4.8171115727957	4.15946772926677	4.12845838414693	4.03562390973072	4.46793154602629	4.09085343045111	4.9518675043269	4.51664555778096	4.93922657772821	4.80683958179819	3.92599941855622	4.43629511983936	5.01703108052784	4.75968848842729	4.07724299893246	5.21256933885081	4.34695688937888	4.40258575823259	4.46270675067016	3.88752527074159	4.00809242094872
AQR	3.98732086592925	3.43028527297778	3.81147103052984	3.44360665147561	3.48413813120167	3.05831649559082	3.89336221076387	3.799087306074	3.53480866123175	3.62410089462811	3.6507645591169	4.15704371014558	3.5933537709803	3.84498815668261	3.31034012061215	3.54101915313356	3.8569856897822	3.56315813040281	3.95512678126137	3.84599177066457	4.13668357769724
CPS1	2.21723071622067	2.26903314645524	1.73552217729654	2.50589092972996	1.4905701304462	1.40053792958373	1.56559717585423	2.24488705912353	2.31614574229336	2.07724299893246	2.67129337248158	1.38956681176273	1.35614381022528	1.07724299893246	1.73984810269933	1.47508488294878	2.0036022366802	1.98185265328974	2.04614178164472	1	1.83995958748953
C8B	0	0.27500704749987	0.070389327891398	0.0565835283663675	0	0	0	0	0	0	0	0	0	0	0	0	0	0	0	0	0
FHL1	5.36001304220433	6.02569327368077	5.28466218548316	8.78734756994782	5.3885339790918	5.3110671022556	5.47605759567754	6.20789285164133	6.44592529857927	6.93215568443206	10.0513041202942	7.91993591734946	7.41531924814038	8.96970308801354	8.81490285121536	9.45370276038378	7.14353627696178	10.6779926533304	7.03364324351038	7.38292658257124	7.4708621994137
RTF2	6.2149019101607	6.0036022366802	6.23706652081182	5.78764141448333	5.89141918684608	6.00517539133194	6.05376300930399	6.3389591754152	6.12948910151655	5.81249822533356	6.01100356443267	6.37989816352469	6.02525032156158	6.05006629830629	5.84874811461196	6.21781233083886	5.91552090075196	6.16087986183931	5.84348142543246	5.98344969074012	6.06263982828646
GABRA1	0	0	0	0	0	0	0	0	0	0	0	0	0.0565835283663675	0	0	0	0	0	0	0	0
NLRP2	1.78659636189081	0.464668267003444	1.49569516262407	0.855989697308481	1.0703893278914	1.67355642399014	1.14404636961671	1.02147972741045	1.34482849699744	1.37295209791183	1.16349873228288	1.02856915219677	2.20789285164133	0	0.823749360308273	0	0.505890929729957	0.505890929729957	0.887525270741587	2.20789285164133	0.37851162325373
SLC45A4	2.06004738366994	1.9297909977186	1.35049724708413	1.56559717585423	1.41683974191283	2.10768786931437	1.74416109557041	2.25398926623079	1.43829285157915	1.4541758931858	1.36176835941915	3.36737106564853	2.30451104180995	1.58976348698498	1.35614381022528	1.4905701304462	2.93734439215023	1.49569516262407	1.84799690655495	1.91838623444635	1.36176835941915
RNF10	6.08108392868763	6.30633516019798	6.01167453338092	6.10936055940423	5.86641348112345	5.90737141382356	5.97888202809642	6.05354581772798	6.1586601753465	5.90592847817314	6.12742692986628	6.33109608375933	5.93922657772821	6.06371864015225	5.96739919892461	5.95303237725324	6.4276061727819	6.35279382940117	6.1149916133336	5.76473892302338	6.28503224962291
ZNF839	2.96347412397489	2.42223300068305	2.10097764772482	2.52356195605701	2.77820857639809	1.85996954822103	2.30742852519225	2.16671544496642	2.22342254993494	2.56803210477128	3.18269229751619	3.28392177230762	3.43429461795993	2.71369581484336	3.18745105402733	2.9126498648972	3.34056226902641	3.45549162062847	3.08406426478847	3.30012372456901	3.17791779219584
ZDHHC6	4.99050111136325	4.32048467801769	4.42961596420174	4.5197934862411	4.28021399581062	4.31831684133498	4.46008724011683	4.51349074558812	4.71699089440494	4.49185309632967	4.61470984411521	4.42155994490182	4.84949893172018	4.33199177823206	4.14486214291573	4.96670731415032	4.22419466397043	4.83491342970104	4.87332106291482	4.32912359629157	4.57833494868161
GRAMD1B	1.22032995487956	1.81147103052984	1.70043971814109	1.96347412397489	1.35614381022528	2.73984810269933	1.63226821549951	1.76553474636298	1.56071495447448	1.75274859140713	1.53106949272595	1.20789285164133	1.13750352374994	1.09761079662642	1.31614574229336	1.13750352374994	1.25701061820602	1.17632277264046	1.0703893278914	1.57046293102604	0.739848102699327
RNH1	7.49489557548345	6.92303029826377	7.41759938828802	7.0412210752531	7.48252564076792	7.44219708122094	7.15238625842844	7.41227344467082	7.52739880908805	7.30706416225537	7.39403389536778	7.28169825009883	7.3846542578162	7.2665991655351	6.77016832010343	7.41455839989866	7.45088131527337	7.17931198921002	7.25512301484779	7.24002805191618	7.49545533300987
NDUFS1	5.10475598696226	5.15583017155653	4.68201139080069	4.83693401132109	4.45220004940622	4.8011586560937	4.90352037372338	5.17911290067856	5.1243281350022	5.40667271575583	5.17152710603881	4.34553831007001	4.31034012061215	3.98002530023873	5.20945336562895	4.51032901949057	4.74038793246835	4.66106547980695	5.07081863753328	4.08406426478847	3.92789645372882
RB1CC1	3.33771109212829	3.34908214639109	2.67807190511264	3.14241343787374	2.37016428054021	2.47767732756531	2.75702324650746	2.98732086592925	3.04439411935845	2.95233356636969	3.60288440871842	4.05398016818765	3.00180224263399	3.31903981556254	3.89433274227769	3.70708299177171	3.82680268428583	3.6667565918848	3.33628338786443	2.88947354253111	1.99276843076892
ERP44	4.26528685756517	4.2667865406949	4.27575204882853	4.0686708106651	3.83693401132109	4.10097764772482	4.09254574154357	4.32192809488736	4.33199177823206	3.86690797814317	3.64154602908752	3.93734439215023	3.69265037003553	3.89917563048051	3.69041709553247	4.04526821513853	3.799087306074	3.83086375675176	3.83592407425437	3.87381319835909	3.85897561429202
ALAS1	4.95093492831454	5.16551001804135	5.61500424163503	5.68004299262257	4.86987140617771	5.85424505422013	5.22573765346606	5.34837407519116	5.28946563095822	5.58044701959866	5.42525787199921	4.46532151358055	4.68650052718322	4.49249415167943	4.72246602447109	4.67750824226472	5.16027483140859	5.32553033156756	5.05093696522523	4.62293035092018	4.73876783680019
BIRC3	2.6959938131099	4.37712374912949	3.36737106564853	2.91073266190291	4.34411833452143	3.52857131887076	3.38956681176273	2.60644222813161	3.33485426933163	3.75167794568758	2.92029330021101	3.97269265400426	3.04788732939655	2.41142624572647	2.64846544302731	2.85199883711245	3.98913900736823	2.71808758396052	3.11769504266975	3.66902676550963	2.41683974191283
AKAP11	2.93357263826102	2.82374936030827	2.04264433740849	3.0071955014042	2.65992455840238	2.51601514700366	2.7311832415722	2.62293035092018	2.98550043030489	3.04264433740849	2.63691458035588	2.60880924267552	2.88557436437143	2.68032435684402	3.28540221886225	3.14241343787374	2.27798474729977	3.30742852519225	2.86789646399265	2.66448284036468	2.30742852519225
GLRX2	4.30085587126876	4.08491465976794	4.40735275114004	3.58255600301406	4.14486214291573	4.03121873061072	4.31831684133498	4.27351588970212	4.73172632271578	4.5385381636298	3.63110428236588	3.18745105402733	3.19377174339668	3.24336442569366	3.9174317553901	3.74092756031863	3.77294133783134	3.69710657447697	3.62760683812965	3.68257329734758	3.37155886261196
SNAPC1	2.99095486039699	2.68929916053589	2.55090066464752	2.95977015521147	2.15055967657538	1.63691458035588	2.611172380044	3.48928602262588	3.57893871309339	2.72027846523333	2.22342254993494	2.5385381636298	2.13750352374994	2.21723071622067	2.44095219802964	2.75702324650746	2.34198574722862	2.4541758931858	2.67129337248158	2.27500704749987	1.95233356636969
DERA	4.68481873755322	4.86195536414487	4.71424551766612	4.55826763405574	4.25323293853803	4.55458885167764	4.52669484554198	4.76341157447001	4.96162332828694	4.63923216324928	4.24640808724638	4.38335869538511	4.54349588342577	4.73822740036724	4.19140472885276	4.54720302475693	4.46270675067016	4.39574832817903	4.75648960675997	4.61647532878288	4.60821785302146
STRAP	6.12577506760952	6.05376300930399	6.09655704225857	5.65992455840238	5.6246858105254	5.47053686509258	5.7221927608959	6.04679660957376	6.20124177119825	6.00674683244058	5.69097573834328	5.64010029789039	5.02014657311178	5.28429202639431	5.5737986435893	5.26040209302579	5.54812832358559	5.77689356852207	5.37642931106992	5.09634619899318	4.97956810009519
ABCC2	0.516015147003665	1.01435529297707	0.565597175854225	0.495695162624069	0.650764559116902	0.20163386116965	1.34482849699744	1.23878685958712	1.77820857639809	0.333423733725192	2.8972404255748	1.20789285164133	0.678071905112638	0.485426827170242	0.739848102699327	1.71369581484336	1.83187724119167	1.76977173924945	0.75702324650746	0.84799690655495	0.815575428862573
DEF6	4.0686708106651	4.17552460108987	3.59215800212536	3.88362081628567	4.42155994490182	4.51664555778096	3.76871365703048	4.03210084316702	2.30742852519225	3.24336442569366	3.02147972741045	5.11603199344711	4.67694435910691	3.28540221886225	2.72027846523333	3.53106949272595	4.52418907844937	2.99095486039699	4.51601514700366	4.42223300068305	4.5795422249369
PLEKHO1	6.29351763041742	6.11811050560737	5.75942218569633	5.36106648879432	6.60673831741759	6.72873684336602	5.84348142543246	5.9884574728114	5.86616616903904	5.87823487911234	4.49505552836802	5.39403389536778	4.07895134139482	5.05528243550119	3.35895882583233	5.09971599916091	4.42894634476948	3.99367436175058	3.35755200461808	4.26153081524341	3.05658352836637
GCLM	4.01792190799726	2.54349588342577	2.26903314645524	3.42894634476948	2.68929916053589	2.62993940943954	3.48413813120167	3.63459326844576	3.18903382439002	2.91838623444635	2.90110824301451	2.67355642399014	1.77399632511117	2.03562390973072	2.62993940943954	1.95233356636969	2.71808758396052	3.18745105402733	2.62527048937469	2.06695024392463	1.88752527074159
UBR2	3.20006486151431	2.74631276642546	2.35895882583233	3.25550073314839	2.66220549965362	2.84197311892718	2.790772037862	2.97269265400426	2.92219784839637	3.01077983875324	3.20006486151431	4.04701481951759	3.54101915313356	3.1586601753465	3.79285535236249	3.73660487531425	3.68481873755322	3.43562859405209	3.49825086752783	3.15380533607904	3.19219416528334
EHD2	6.36929198168004	6.34518344718767	6.52591226074335	6.7019648391759	6.73782194014417	6.10580377191708	6.98173851150869	6.81851826930831	7.31143045574974	7.4113414984629	7.56376827845203	5.19888699095693	5.39780296186249	6.49617470227977	7.2032990557528	6.75915583380027	5.4239142676731	7.75668974479745	5.45647762935182	5.63110428236588	6.03672310600552
DEPDC1	2.71369581484336	2.4032677223393	1.88752527074159	1.67807190511264	1.67807190511264	1.38956681176273	2.58976348698498	2.48026512205446	2.32192809488736	2.37295209791183	0.189033824390017	0.137503523749935	0.704871964456353	0.321928094887362	0.678071905112638	0.432959407276106	1.14404636961671	0.150559676575381	0.632268215499513	0.545968369105292	0.286881147788162
CCDC28A	4.20867331962947	4.18745105402733	4.09000652990382	4.42223300068305	4.12598165385472	4.37642931106992	4.3037807481771	4.21023299009585	3.611172380044	4.11603199344711	4.61647532878288	4.62935662007961	4.50525580093216	4.43362716708478	4.7273759385949	4.63110428236588	4.07980475463526	4.51285895444998	4.6046644151637	4.56985560833095	4.45746296464855
RRAGD	2.52356195605701	2.51096191927738	2.08065766334523	3.43562859405209	2.06695024392463	4.02147972741045	2.08746284125034	3.50842865253186	1.75274859140713	2.8094144442359	3.60999129521268	3.07895134139482	2.60880924267552	3.43295940727611	3.50462039240355	3.35049724708413	3.64270157183323	3.13750352374994	3.55458885167764	2.877744249949	3.29719141656586
HSF2	3.2585189247113	3.16832111573972	2.89141918684608	2.63691458035588	2.91073266190291	2.50842865253186	2.790772037862	2.97819562968165	3.19377174339668	3.18586654531133	2.93922657772821	4.46466826700344	3.75915583380027	3.45680614923047	3.33628338786443	3.6507645591169	4.2861418728343	3.10601323762212	3.41413553298445	3.61823865559545	3.03913839390696
PHF20	4.03738222200308	4.01613970265525	3.4944156103975	4.03562390973072	3.7235585614721	3.68032435684402	3.85798099512757	4.22419466397043	3.76765479823735	3.64385618977472	4.07724299893246	4.27649666564036	3.54966917072649	3.8094144442359	3.7235585614721	4.10433665981474	4.34056226902641	3.56315813040281	4.13586316536868	3.40871186102943	3.64961545906341
HSD17B6	1.28095631383106	1.66448284036468	2.7158933705476	0.687060688339892	2.114367024952	2.799087306074	1.18903382439002	0.790772037862	1.44360665147561	2.04264433740849	0.16349873228288	0.0565835283663675	1.4541758931858	0.475084882948783	0.20163386116965	2.16992500144231	1.54101915313356	1.13093086982645	1.48542682717024	1.28095631383106	1.60407132366886
NR1H3	4.88655014732434	4.65535182861255	3.75808993420181	5.13586316536868	4.78555055173926	6.32858517678881	4.84498815668261	4.17232749165762	3.790772037862	4.40667271575583	6.43195718768673	3.77188557851537	3.84599177066457	5.08491465976794	6.19416586852982	5.20711196120771	4.24564777363675	6.2112069285929	4.83137058796754	5.19927972133662	4.10852445677817
TYMP	8.53091348352971	8.13345050253089	8.45290013692999	8.08873524619028	8.55780829893669	9.00957671845548	8.17647238065742	8.41231579156138	8.10082000197906	7.08820521383894	7.38568987073921	7.5581145385984	6.35032043538701	6.68887971147322	6.64961545906341	6.51759065774328	7.39266088071179	6.5337190711399	6.65090813229121	6.58661464242998	6.08915913191124
NCAPH2	4.75435307169213	4.55887985347544	4.62410089462811	4.06695024392463	4.47638168756724	4.14649230697719	4.56010351346474	4.72191944555154	4.93121027480393	4.83289001416474	4.30597052098439	4.85648777949568	4.74738739965272	4.79805051476751	4.4369613378336	4.92219784839637	5.02236781302845	4.43829285157915	4.55765515472542	4.50398470389761	4.35614381022528
TOMM34	4.5453506448223	4.80529245560071	4.59514556799086	3.89627184880738	4.34624777408278	4.0703893278914	4.62175885670973	4.73335434061383	4.44757919654888	4.72900887033786	2.87381319835909	4.16912328147676	3.5668151540109	4.42693561964834	2.99095486039699	3.71369581484336	4.28169825009883	3.24488705912353	3.63691458035588	4.08746284125034	3.96624587322494
SEC63	5.86517649653178	4.71589337054761	5.86591881455221	4.46532151358055	4.70984201927331	4.29204549249286	5.29057185085208	5.24260250592898	5.57803297169654	4.77925972037238	5.06220807756025	5.01703108052784	4.82119997805645	5.85249829878989	4.74362267606765	5.54843662469604	4.79805051476751	4.92599941855622	5.12267271882414	5.1168637576909	4.96393645214449
KPNA6	3.52105073690096	3.53106949272595	3.25096157353322	3.49185309632967	3.28095631383106	3.34482849699744	3.4235781709818	3.49697358099828	3.54596836910529	3.58856473740135	3.30742852519225	3.29719141656586	3.4944156103975	3.03562390973072	3.35614381022528	3.59693514238723	3.74092756031863	3.68257329734758	3.29865831556452	3.07553263116736	3.18745105402733
VIM	11.9620464733623	11.6014040335954	12.1932388874862	11.6274928464196	11.8915862682826	11.7899044595957	11.7390168760703	11.9260290789224	12.3382154700625	12.6265532116913	11.9123092981405	11.8191811789596	10.8276840831411	11.8924934864114	11.7974750981577	11.9195784459355	11.0860831349965	11.9501840580915	10.9400345757051	11.0957662210795	11.4901388779499
RTEL1-TNFRSF6B	1.96716860753263	1.11103131238874	0.713695814843359	0.454175893185802	1.11769504266975	0.526068811667588	1.01435529297707	1.25096157353322	0.704871964456353	1.39506279951758	1.6915341649192	1.65992455840238	1.93734439215023	2.51601514700366	1.54101915313356	2.60169651648096	2.10768786931437	2.08406426478847	1.6507645591169	1.63691458035588	1.18269229751619
FAS	5.15015345524625	5.141187525005	4.70154905694307	4.80992886572143	4.66049513188851	4.08576455377831	4.41481206056585	4.60407132366886	3.73335434061383	4.42223300068305	3.6507645591169	5.77452352959023	4.37573453858316	4.92837032301897	4.29425313644451	4.96162332828694	6.10789706166461	3.84599177066457	4.29498826769145	4.18745105402733	4.31179371775365
RNASET2	5.90183230578549	6.71561885907482	6.48751850606578	6.72560484100889	6.12205144771389	7.38387705997811	6.29241366782748	6.40275627948341	5.00180224263399	5.5894638929561	6.24887634283713	7.44980895549207	5.74604398299834	5.91288933622996	5.17232749165762	5.8109571587378	5.70653055253812	5.72900887033786	5.65133876610593	6.1377084374696	5.88190928904719
CD44	8.13226836577046	8.24307875293456	7.39677601078753	8.50311017459798	7.63481105017172	8.38357470326718	7.85642552862553	8.56993153765077	8.39630508046153	7.8648051942415	7.08310697088613	9.01563806047012	8.68229237143083	8.52442417908394	6.65219964830406	8.76025421856994	9.24972975607757	7.69960715389318	8.15694262090889	7.39386233997893	8.80796664961956
KCNG1	2.06004738366994	1.36737106564853	2.25398926623079	1.15704371014558	1.63691458035588	1.08406426478847	1.6915341649192	2.8011586560937	3.32481060342048	1.86393845042397	0.333423733725192	0.111031312388744	0.992768430768924	0.565597175854225	0.124328135002202	0.807354922057604	0.839959587489532	0.286881147788162	0.545968369105292	0.6959938131099	0.584962500721156
AGPAT4	3.68032435684402	2.59215800212536	2.64385618977472	2.63459326844576	2.68257329734758	2.71808758396052	2.8972404255748	2.68706068833989	3.75060650483559	3.22958792274065	2.1407786557828	2.72465027173297	1.94860084749336	3.28983446517751	2.55090066464752	3.36876834909033	2.23266075679027	2.43829285157915	2.33342373372519	3.09423606984577	1.40053792958373
SLAMF7	2.24792751344359	2.26002565596146	2.80322703643493	2.20476675065461	3.78450398292957	5.4239142676731	2.5385381636298	2.51349074558812	1.81147103052984	3.69488019279919	2.66448284036468	1.92219784839637	1.76977173924945	1.60880924267552	2.07724299893246	3.38266725274504	1.790772037862	1.96716860753263	1.46466826700344	4.29278174922785	2.18903382439002
BTN3A1	4.01077983875324	4.0036022366802	3.28540221886225	3.87381319835909	4.47638168756724	4.77082904603249	3.98913900736823	3.85299758761332	3.87282875953489	4.47702965301306	3.93545974780529	4.93922657772821	4.44691786486603	3.92504996472736	4.99503219247754	4.762880292917	3.81864608282254	4.60703434594862	4.35191096110308	4.30158764660319	3.35895882583233
MIPEP	3.5909612413426	3.4235781709818	3.6564963705535	3.01613970265525	2.89336221076387	3.09929520433778	3.30888505741176	3.42223300068305	3.46597446450407	3.56071495447448	3.69932952567316	4.3110671022556	4.75167794568758	3.06695024392463	2.94860084749336	3.23878685958712	4.32481060342048	3.22650852980868	4.31469652565629	3.61470984411521	4.55090066464752
PRKCH	4.3743439890385	4.65935375917005	4.41481206056585	4.52042224852645	4.72955277045397	4.88849973551412	4.66448284036468	4.16671544496642	5.00674683244058	5.01212167271222	3.89044669267991	4.62234472272424	4.47767732756531	4.28169825009883	4.7338966052475	4.86987140617771	4.5552026338783	4.35120427725799	4.25323293853803	4.14974711950468	4.28835856219366
INSRR	0.0976107966264223	0.070389327891398	0.150559676575381	0.0143552929770701	0.150559676575381	0.432959407276106	0.0976107966264223	0.0143552929770701	0.0426443374084937	0.0565835283663675	0.111031312388744	0.0143552929770701	0	0.27500704749987	0.0285691521967709	0.214124805352847	0.111031312388744	0.070389327891398	0	0.137503523749935	0.150559676575381
IFNGR1	6.82094479188069	6.97498811199193	5.91934008244201	6.81288323490954	6.16691625156997	6.65563804923464	6.47297508612399	6.82972273508606	6.04679660957376	5.83541884047548	6.70279604433096	7.08735675683242	6.309067020588	6.53496424980465	6.85972112892796	6.41616416473313	6.79246495997994	6.70113315484797	6.3911146756971	6.24107745817504	5.72955277045397
B4GALT7	4.70154905694307	4.4541758931858	5.07296327155522	4.4995270242151	4.54905302933729	4.44890095114513	4.95093492831454	4.69988472869748	4.8703647195834	4.86789646399265	4.52481592835751	3.6959938131099	3.54101915313356	4.43562859405209	4.43028527297778	4.10013667128545	3.80632405739003	4.36667191611176	3.64961545906341	4.03826057517535	4.26453643099903
SH2D2A	1.98185265328974	2.73335434061383	2.68706068833989	1.90689059560852	3.3533232911629	2.86591881455221	2.06350294230616	2.40599235967584	2.12101540096137	1.67807190511264	0.526068811667588	1.18269229751619	1.25096157353322	0.963474123974886	1.16992500144231	0.7311832415722	1.37851162325373	1.40599235967584	1.02856915219677	1.28095631383106	1.0703893278914
VRK2	4.21023299009585	3.91552090075196	3.61941301059794	3.8011586560937	3.43829285157915	3.26903314645524	3.46597446450407	3.81762325751143	3.61353165291793	3.37573453858316	3.17472598770613	3.3533232911629	3.18428029441938	3.58736499093646	3.38681094647222	3.8923910259134	3.40871186102943	3.54720302475693	3.36036427654347	3.36176835941915	2.61353165291793
TNFRSF1B	5.93191939010004	6.32391043801979	5.93569546303184	6.22091032164872	5.64038956005495	6.12928301694497	6.13134253912326	7.09961081196091	5.12101540096137	4.9159988517389	5.01569380710515	6.01547080763938	4.12598165385472	4.611172380044	4.94016675048282	4.87676249078156	4.70431867776083	5.11519974938544	3.79389588254888	4.53231695933277	3.92124588858559
VEZT	4.98458935036246	4.77925972037238	4.00988458893184	4.47443604325227	4.28021399581062	4.41210404467757	4.60940039000643	4.37155886261196	4.33485426933163	5.04133060682062	4.45088131527337	4.74899785009815	4.86245139132558	4.62935662007961	5.01390884549064	5.24488705912353	5.06565847093199	4.67750824226472	4.97544676564096	4.34766565630097	4.12018602753186
POU2F2	2.87578006306849	3.13586316536868	2.1407786557828	3.43295940727611	3.17632277264046	3.19534759832222	2.46466826700344	2.20476675065461	2.02856915219677	2.06695024392463	1.18269229751619	1.57046293102604	1.18269229751619	1.11103131238874	1.4594316186373	1.33342373372519	0.887525270741587	2.17312743348066	0.799087306074004	1.46466826700344	0.687060688339892
BRD9	4.68201139080069	4.37642931106992	4.06781078378962	4.14812063112396	4.39506279951758	4.15055967657538	4.59693514238723	4.40531168259745	4.58315800387441	4.4757334309664	4.36317107711924	4.68313498512609	4.87823487911234	4.4154882710497	4.4995270242151	4.87479696589866	4.87725345387661	4.42894634476948	4.23878685958712	4.22727899446832	3.94579495674006
SNX1	6.24412594328373	5.86814347966673	6.01992426090841	6.89372623659722	6.39865819636551	6.44045394382303	6.17092652528738	6.36106648879432	6.17032569441556	6.36299581197405	5.64299031296116	5.24184018356467	5.6839771069756	6	5.37469175209693	5.85847839042327	6.15198055115892	5.48767927890162	5.45844762743792	5.60703434594862	5.40531168259745
TBPL1	5.04526821513853	4.62760683812965	4.52606881166759	4.27127625917593	4.36317107711924	4.38956681176273	4.53915881110803	4.85648777949568	4.93215568443206	4.51601514700366	3.58255600301406	4.77557736093065	4.03033607837096	4.66163560233596	3.854993016757	4.71259578044703	4.49697358099828	3.96809075204526	4.22958792274065	4.55458885167764	4.12350066435096
ARNTL2	3.21567859660793	3.01077983875324	2.76765479823735	3.08746284125034	2.89530262133331	2.65992455840238	2.79493566280354	3.25096157353322	3.27649666564036	3.17632277264046	1.39506279951758	2.14730669878029	2.57531233068744	1.46466826700344	1.62760683812965	1.82374936030827	2.82984955984469	1.28688114778816	1.61823865559545	1.40599235967584	1.73552217729654
BCLAF1	5.25512301484779	5.37851162325373	4.30888505741176	5.19574129324645	4.39780296186249	4.82119997805645	4.80219321694183	4.89141918684608	4.75167794568758	4.9126498648972	4.70818723602071	6.3019533951261	4.96208624985064	4.93121027480393	4.83339613416323	5.47961860846942	5.6313953536956	4.51412226017071	5.07553263116736	4.63923216324928	3.92884403671257
SLC39A9	4.54720302475693	4.26453643099903	4.38059093426592	4.12101540096137	4.21179097625254	4.20084957463721	4.31469652565629	4.32768736417605	4.51285895444998	4.71808758396052	4.12598165385472	3.85399564717639	4.30742852519225	4.1101961777542	3.88166461932035	4.36876834909033	3.98641093525204	4.14893410452634	4.34482849699744	4.25323293853803	4.00988458893184
ANK1	1.80322703643493	1.76553474636298	0.650764559116902	1.66448284036468	1.58976348698498	1.16349873228288	2.61588707391606	2.31034012061215	2.19849415363908	2.42492208821069	1.35614381022528	0.389566811762726	1.31614574229336	1.33913738491959	1.52606881166759	1.38956681176273	0.604071323668861	1.77820857639809	0.790772037862	1.23878685958712	0.941106310946431
IBSP	4.11519974938544	1.74416109557041	3.18269229751619	1.61353165291793	0.594548549550354	3.77188557851537	1.49569516262407	3.13750352374994	5.69655030107857	4.88459792099006	0.124328135002202	0	0	0	0	0.0565835283663675	0	0	0.070389327891398	0	0.238786859587116
TFB1M	2.59931779369823	2.17632277264046	2.20163386116965	2.11769504266975	2.98002530023873	1.91073266190291	1.99276843076892	2.37573453858316	2.25096157353322	2.60169651648096	1.97819562968165	1.76553474636298	3.31324585178756	2.52606881166759	2.55336050333533	3.25398926623079	2.74200621086674	2.42223300068305	2.87381319835909	2.99276843076892	2.74631276642546
RABEP1	3.8094144442359	4.04526821513853	2.59931779369823	3.80529245560071	2.96716860753263	3.5033487351675	3.36036427654347	3.66106547980695	3.70376517879341	3.89627184880738	3.40463068421761	3.49825086752783	2.75702324650746	3.52105073690096	3.89820835250872	4.25625587320273	3.59931779369823	3.55581615506164	3.76659516172927	3.31034012061215	2.36176835941915
HMGB3	5.68116812041669	5.54039930563062	5.53356334821451	4.19140472885276	4.65248649491816	4.81506301719287	5.30341546268562	5.70293453197598	5.26265865507222	4.98732086592925	2.64385618977472	2.82578562746479	3.48928602262588	3.63575439127776	2.60407132366886	2.83592407425437	3.49569516262407	2.86987140617771	3.21412480535285	3.37712374912949	2.95046841415012
NUP160	3.96069703930431	4.07638806851284	3.52105073690096	3.80838505065609	3.43562859405209	3.61353165291793	3.48928602262588	3.67129337248158	3.64846544302731	3.87184364850932	3.28835856219366	3.92884403671257	3.82068956055921	3.40735275114004	3.64846544302731	4.25398926623079	3.65191274464578	3.63459326844576	3.77925972037238	3.58496250072116	3.4032677223393
BAK1	4.68201139080069	4.24640808724638	4.8801957289431	3.91456452349394	4.5957423394744	4.90544717873885	4.65248649491816	4.4995270242151	4.77557736093065	4.91121220155861	3.27052894238072	3.56559717585422	3.92124588858559	3.74846123300404	2.96347412397489	3.80632405739003	4.47443604325227	3.4154882710497	3.54720302475693	3.55458885167764	3.9429835981871
MUSK	0.0285691521967709	0.0976107966264223	0	0.0285691521967709	0.0143552929770701	0	0.6959938131099	0.918386234446348	0	0.22650852980868	0	0.575312330687437	1.0071955014042	0	0.0143552929770701	0.176322772640463	0.238786859587116	0.0285691521967709	0.22650852980868	0.298658315564515	0.22650852980868
IKZF2	0.613531652917927	0.75702324650746	0.124328135002202	1.59931779369823	0.831877241191673	1.01435529297707	1.01435529297707	0.263034405833794	0.150559676575381	0.773996325111173	0.739848102699327	1.38404980679516	2.01077983875324	0.650764559116902	1.06350294230616	1.15704371014558	1.66448284036468	1.04264433740849	1.33913738491959	1.4905701304462	0.831877241191673
GRN	8.6931035817962	8.55078525673805	8.88831707349853	8.58217962487389	8.60455322907904	9.92050173267035	8.49481559239038	8.60373760252446	8.62472235989625	9.25226331386235	8.05636676102453	7.82132755421968	7.85903775522804	7.90418300324503	7.13709360897494	8.13175409098481	7.77360079528254	7.7839804136838	7.56163163037584	7.8543073992447	7.39711840904258
FAM13B	3.30158764660319	3.26603689399532	2.3533232911629	3.21567859660793	2.88557436437143	3.30158764660319	2.78031009904338	2.90689059560852	2.82781902461732	3.31614574229336	3.00180224263399	3.55458885167764	3.2585189247113	3.24336442569366	3.4276061727819	4.17552460108987	2.97452931248388	3.62527048937469	3.4944156103975	3.5033487351675	2.87970576628229
ARHGAP31	3.76022094646651	3.77399632511117	3.40871186102943	3.51096191927738	3.24792751344359	4.14893410452634	3.57531233068744	3.51475349843975	3.84799690655495	4.30961277245412	2.98367769469807	3.28983446517751	3.00180224263399	2.87578006306849	3.34482849699744	3.51853513898218	2.96716860753263	3.21256933885081	2.62058641045188	2.36457243229586	2.44625622988956
CENPQ	2.59454854955035	2.95419631038688	2.35895882583233	2.39231742277876	1.35049724708413	1.85598969730848	2.28392177230762	2.8499992594661	2.33342373372519	2.08065766334523	2.26303440583379	1.99638874644762	1.55090066464752	2.26303440583379	2.18903382439002	1.71369581484336	1.26903314645524	1.89917563048051	2.28688114778816	2.1243281350022	1.11103131238874
SARS1	6.47897180503294	6.32984117653063	6.40411972439612	6.23916887866545	6.46221595459776	6.38663852997474	6.39557697654977	6.66775023243043	6.62161235302432	6.59036248846375	6.12039341559244	6.33556900555675	6.52199295640167	6.55566279922404	6.06759569694004	6.73009646559547	6.68860001099912	6.2635978485439	6.48623167798101	6.23630126682709	6.60273597566711
RANBP3	5.25058266478754	5.29020320512607	4.99140846676479	5.22843392051337	5.02059109477325	5.07339181605292	5.21451341008002	5.35614381022528	5.44559429134118	5.52732060787705	5.24944534108584	5.1647058401828	5.51285895444998	5.29351763041742	5.20593983247088	5.53075745746122	4.97544676564096	5.23878685958712	5.38474058729238	5.07510472220949	5.02724253597374
ARID4A	3.02147972741045	2.80322703643493	1.58496250072116	2.99638874644762	2.20163386116965	1.86789646399265	2.22032995487956	2.33628338786443	2.27798474729977	2.5033487351675	3.24488705912353	3.41142624572647	2.83592407425437	3.02502879449152	3.78972925137577	3.51222688651396	2.55090066464752	3.15704371014558	3.03738222200308	2.94860084749336	2.31324585178756
EIPR1	3.95046841415012	4.19219416528334	4.17871464117544	3.71369581484336	4.06695024392463	4.26002565596146	4.14241343787374	4.25247621413522	4.39094277280254	4.10097764772482	3.54596836910529	3.56193705962243	3.65306001710456	3.40053792958373	3.09592441999854	3.4594316186373	3.81864608282254	3.28392177230762	3.64154602908752	3.73335434061383	3.62760683812965
PNPLA6	5.8040019151793	5.35543919724869	5.7915536333886	5.75862298244024	5.96786027116915	5.41345868800798	5.8801957289431	5.74443022998792	5.59842476052772	5.37016428054021	5.02059109477325	4.76075320806299	4.62585493136806	4.74254523386605	4.69932952567316	4.93640237772506	5.08108392868763	4.84398384404833	4.45483390689887	4.85349670370232	4.71424551766612
IFT88	3.13257684267001	2.6667565918848	2.62760683812965	2.54843662469604	2.37573453858316	2.09761079662642	2.69376571221778	2.60880924267552	2.50589092972996	2.3533232911629	2.28688114778816	2.80322703643493	2.58014548442338	3.09254574154357	2.8011586560937	3.69488019279919	2.8011586560937	3.07553263116736	3.19849415363908	2.90689059560852	2.35895882583233
ALG1	4.47118746038699	4.30742852519225	4.76818432477693	3.88557436437143	4.39094277280254	4.58074849176377	4.70210340662939	4.69097573834328	4.95373084981149	4.83693401132109	3.03033607837096	3.16188768237689	3.52857131887076	3.88068552526112	2.7158933705476	4.00629802390037	2.96347412397489	3.41413553298445	3.72900887033786	3.78659636189081	3.29130885982897
ZCCHC8	4.17472598770613	3.13422093976063	3.1243281350022	3.24336442569366	3.33342373372519	3.12763327972587	3.55213110825378	3.27351588970212	3.52481592835751	3.61588707391606	3.44360665147561	4.89336221076387	4.49313492230551	3.82578562746479	4.30961277245412	4.59275601044103	4.44691786486603	4.00090140274153	4.28318097894557	4.07296327155522	4.13586316536868
ABCF2	3.80838505065609	3.74738739965272	4.10768786931437	3.65878273401283	3.39231742277876	3.46336088581666	3.83390207666916	4.24260250592898	4.15218341905505	3.98185265328974	2.82578562746479	2.74631276642546	2.69376571221778	2.28392177230762	2.40053792958373	2.78031009904338	4.12680770314203	3.01613970265525	3.01792190799726	2.70708299177171	2.19849415363908
CHPF2	5.43028527297778	5.32264926213102	5.53884852074424	5.02856915219677	5.43295940727611	5.08321336824898	5.4591036961354	5.30158764660319	5.62322307589651	5.91695427895322	3.76765479823735	4.23572705983806	4.29572302453997	4.65935375917005	3.48800077083407	4.36106648879432	4.19770815795585	3.6959938131099	3.81352468929781	4.20320115631661	3.51601514700366
LRRC7	0.176322772640463	0.150559676575381	0	0.16349873228288	0.0426443374084937	0.0840642647884745	0.150559676575381	0.0840642647884745	0.070389327891398	0	0.137503523749935	0.298658315564515	0.604071323668861	0.31034012061215	0.0840642647884745	0.641546029087524	0.516015147003665	0.400537929583729	0.356143810225275	0.594548549550354	0.545968369105292
FUT8	4.08831123588866	4.38681094647222	4.08321336824898	3.89627184880738	4.22110372536788	3.73443866613717	4.11353381959191	4.17871464117544	4.64789009105921	4.24336442569366	3.64731450954714	3.54966917072649	3.19534759832222	4.62527048937469	3.46466826700344	4.23112515787905	3.4369613378336	3.4594316186373	3.38956681176273	3.85099939471647	3.22958792274065
UBA6	3.73226919950145	2.81762325751143	2.7158933705476	3.27947129564447	2.85199883711245	2.89336221076387	3.52230689287139	3.06350294230616	2.93357263826102	4.04875931191986	1.90689059560852	2.86195536414487	3.03033607837096	2.64846544302731	2.64154602908752	2.8073549220576	2.67355642399014	2.11769504266975	2.48800077083407	2.87970576628229	1.81966818349646
GAB2	3.24792751344359	4.16269343221124	2.46205231879643	3.76341157447001	3.02856915219677	3.60880924267552	3.114367024952	3.93357263826102	2.90303827011291	2.86195536414487	3.90014226035982	3.99004721957379	2.90689059560852	3.58976348698498	4.29130885982897	3.6507645591169	3.50080205305716	4.05831649559082	2.8972404255748	2.5385381636298	2.78450398292957
ATP6V0A1	4.75221336786514	4.27500704749987	4.22032995487956	4.28835856219366	4.43229133824778	5.18942924580976	4.56924802986718	4.32264926213102	4.16188768237689	4.24564777363675	4.77978500530113	4.99140846676479	5.13586316536868	4.81762325751143	5.09676785471469	5.36246988875021	5.43396093112118	4.87872534148011	4.9518675043269	4.83035674741922	4.91121220155861
PIAS1	3.4995270242151	3.29278174922785	2.79285535236249	3.12928301694497	2.57288966842058	3.11935617703968	2.91456452349394	3.54349588342577	2.89917563048051	3.61353165291793	3.09423606984577	3.8972404255748	3.9174317553901	3.28392177230762	3.13586316536868	3.96254902292306	3.40735275114004	3.30451104180995	3.34766565630097	3.39917109381982	3.19377174339668
SLC4A7	3.20476675065461	3.34908214639109	2.15704371014558	3.33485426933163	2.46988597627446	2.7311832415722	2.53106949272595	2.88557436437143	2.79701297783614	3.12598165385472	2.114367024952	2.84197311892718	2.28688114778816	2.87381319835909	2.4541758931858	3.43162295971329	2.77610398807316	2.46205231879643	2.75488750216347	2.33628338786443	2.11103131238874
APBA2	1.90303827011291	2.75274859140713	3.24031432933371	1.89917563048051	3.46205231879643	3.01077983875324	3.47897180503294	1.98185265328974	3.25701061820602	2.67129337248158	0.263034405833794	1.32192809488736	1.6915341649192	1.50080205305716	0.485426827170242	1.27500704749987	1.38956681176273	0.925999418556223	1.01435529297707	1.43829285157915	1.24488705912353
MAP2K3	5.51664555778096	5.50811168119346	6.07253459972295	5.27984269352035	5.65277328451078	5.84498815668261	5.66789212523023	6.10349763970334	6.06285565520599	6.01569380710515	4.92409988564074	6.33681894254764	5.11894107272351	4.67581593117227	4.74146698640115	4.80838505065609	6.65033375384593	4.88801258540283	4.78450398292957	4.5341861390901	4.96670731415032
EFCAB1	1.54596836910529	0.495695162624069	0.765534746362977	0.432959407276106	0.545968369105292	0.070389327891398	1.77820857639809	1.46988597627446	1.40599235967584	1.34482849699744	0.0426443374084937	1.56559717585423	1.38404980679516	0.863938450423971	0.584962500721156	0.956056652412403	1.89141918684608	0.137503523749935	2.27500704749987	1.21412480535285	1.77399632511117
TMSB10	13.3124121878854	12.882977321587	13.8295750890964	12.6773849116552	13.3291193906679	13.2797672610644	13.4926794036835	13.392745391027	13.3190412272671	13.2270803984106	12.4567625219918	12.06585365665	11.3788096251786	12.7678471877795	11.9295395218194	12.3730636074187	11.460107723488	12.4909711798583	11.4965342524476	12.4987918764605	12.0191180918776
ASTE1	2.20476675065461	2.0496307677246	1.92599941855622	2.16027483140859	1.96347412397489	1.83995958748953	2.24184018356467	1.86789646399265	2.17951105027151	2.30158764660319	1.96716860753263	2.5033487351675	2.93168305705981	2.59931779369823	2.47767732756531	3.17632277264046	2.12101540096137	2.52606881166759	2.78031009904338	2.56071495447448	2.31034012061215
RNF19A	4.48928602262588	4.2149019101607	3.58135124716878	4.64385618977472	4.12598165385472	4.36946648365072	3.98458935036246	3.93357263826102	4.28243980500639	4.06695024392463	4.8860623383456	6.51112010085101	4.94110631094643	5.46139758992616	4.77346892790519	5.40190347160796	6.55151601762801	4.91456452349394	5.06220807756025	4.65878273401283	4.44161626940656
PEX3	3.37016428054021	2.92789645372882	2.97819562968165	2.88557436437143	2.44095219802964	2.20476675065461	2.60169651648096	3.11769504266975	2.87970576628229	2.76341157447001	2.75488750216347	2.91838623444635	3.3743439890385	3.06004738366994	3.21101219348551	3.36457243229586	3.46727948045998	2.74416109557041	4.05484847699562	3.91552090075196	3.1554254317472
GABARAPL2	6.83769100042856	6.57697555420653	6.5837597536395	6.57939137064274	6.73376105819606	6.64731450954714	6.70251902915328	6.90195294759188	6.97487342579282	6.42643250018696	6.86888427302877	6.95221706497334	7.02558254840032	7.16972461321491	6.72914486459171	7.34163000932991	6.98709343705815	6.75141016006437	6.97762338143295	6.97303720562177	6.8804406478879
MYOC	0.0565835283663675	0.137503523749935	0	0.150559676575381	0	0	0	0.0426443374084937	0	0	4.98093926608551	0.933572638261024	0.879705766282288	3.84398384404833	4.79389588254888	8.26809748584725	3.69932952567316	5.96786027116915	1	1.32768736417605	1.52606881166759
SH3YL1	3.99457972421575	3.86492897228979	3.5981269599196	4.10265813136374	3.87085786436376	3.38956681176273	3.55090066464752	3.31324585178756	4.09085343045111	3.94953493301701	4.18824265626441	5.24830712008724	5.56711948795167	4.82680268428583	4.24336442569366	5.32517051237605	5.34020617991171	4.38956681176273	6.01301553583926	5.28058520256447	5.61382629093404
FAM136A	5.05398016818765	4.71534429535891	4.5957423394744	4.40667271575583	4.43362716708478	4.54720302475693	4.92884403671257	4.69766263347052	4.94719858426206	4.69766263347052	3.93640237772506	3.84599177066457	4.62527048937469	4.46466826700344	3.73876783680019	4.49185309632967	4.38818953715608	3.90496571868403	4.34978987024187	4.47832471148503	4.0866139474095
VCL	5.83617662480922	6.02635744696384	5.52293456094346	5.55151601762801	6.09529152021173	6.25625587320273	6.0723202160327	5.55458885167764	6.24298351610969	6.30469355747101	5.28872767951457	5.10517519226548	4.8801957289431	5.43729433149714	5.55704241526372	6.456149034648	5.31903981556254	5.52638186256192	4.96162332828694	4.32481060342048	4.96393645214449
DEPDC1B	2.02147972741045	1.95233356636969	1.52105073690096	1.4541758931858	1.31034012061215	1.35614381022528	2.15704371014558	2.0036022366802	1.7311832415722	1.73984810269933	0.31034012061215	0.622930350920177	0.963474123974886	0.344828496997441	0.344828496997441	0.713695814843359	1.19534759832222	0.111031312388744	0.765534746362977	0.687060688339892	0.432959407276106
DAPK2	2.13422093976063	2.77399632511117	2.20476675065461	3.08746284125034	2.82984955984469	2.51349074558812	2.76765479823735	2.74416109557041	1.54101915313356	1.60880924267552	4.51664555778096	4.07638806851284	2.81557542886257	3.39506279951758	5.03650333373899	2.67807190511264	4.06695024392463	4.78135971352466	3.1243281350022	2.86987140617771	2.91456452349394
NSMAF	5.29130885982897	4.61529857909211	4.54905302933729	4.98777561614291	4.24488705912353	4.80426011563474	4.4369613378336	4.86740230572754	4.46793154602629	4.80889983925777	4.82731094394967	5.39609097039437	5.14241343787374	5.24298351610969	4.78293270482084	4.98413359454098	5.05137210172103	5.0036022366802	4.60229058486114	5.01658546043445	4.93404464711225
ADSS2	5.24792751344359	4.81198471935167	4.68425770505893	4.60999129521268	4.62175885670973	4.71534429535891	4.73281187208294	4.87627136055013	5.70321146739115	5.12515513132229	4.0866139474095	4.54596836910529	5.12060077384517	4.64327899631198	4.02147972741045	4.93687346182423	5.12267271882414	4.1407786557828	4.98732086592925	4.46597446450407	4.52669484554198
STAP1	0.124328135002202	0.37851162325373	0.37851162325373	0.669026765509631	1.65992455840238	0.55581615506164	0.344828496997441	0.333423733725192	0.0426443374084937	0.454175893185802	0.321928094887362	0.722466024471091	0.432959407276106	0.485426827170242	0.333423733725192	0.970853654340484	0.765534746362977	0.831877241191673	0.807354922057604	1.40599235967584	0.432959407276106
TIMP2	8.29728314146279	8.24079133216196	8.8811139606751	8.41751500288509	8.8008998999203	8.96540913517991	7.94046042886366	7.91737207947684	8.72730785964621	9.23270871792925	8.69498463122745	9.20452223850365	8.66725349770251	9.85118684291279	8.37773110834978	9.59721456297125	8.07006726180213	8.43908285680897	8.7778799367828	8.62388149001346	8.72195361280139
RFC1	4.39437694495706	3.9174317553901	3.45811948117451	4.22496636500027	3.76234881564413	3.34056226902641	3.75808993420181	4.25701061820602	4.06177619758669	3.96809075204526	4.25247621413522	3.91838623444635	3.99095486039699	4.3212065669699	4.81864608282254	4.62993940943954	3.96901230751632	4.26978123827438	4.92267359284945	4.20945336562895	3.12763327972587
TBC1D23	4.68537955195908	4.07724299893246	4.01346225980656	3.78450398292957	3.82883464946806	3.61588707391606	4.00270252037982	4.01167453338092	4.17072627613155	4.26153081524341	4.06091204958787	4.51790555352995	4.35120427725799	4.10601323762212	4.19927972133662	4.63110428236588	4.44691786486603	4.25096157353322	4.2861418728343	4.17152710603881	4.02502879449152
CUL3	5.37642931106992	5.13586316536868	5.03430376776804	4.76977173924945	4.78659636189081	4.59872249967662	5.02502879449152	5.10013667128545	5.14689956034359	4.73063995591679	4.63052196347164	5.49089097889429	5.1554254317472	4.98002530023873	4.9387562614923	5.06565847093199	5.55673594791453	4.84197311892718	5.21723071622067	5.04133060682062	4.77663042305105
MYOM2	1.29278174922785	1.30451104180995	0.622930350920177	2.16027483140859	1.14404636961671	1.29278174922785	2.39780296186249	2.97452931248388	1.27500704749987	0.925999418556223	2.37573453858316	2.07382023329167	3.67355642399014	2.04264433740849	2.41413553298445	2.68706068833989	2.54596836910529	2.62760683812965	2.43829285157915	2.25096157353322	2.26903314645524
OTC	0.0565835283663675	0	0.0565835283663675	0	0	0	0	0.27500704749987	0.137503523749935	0	0	0	0	0.20163386116965	0.367371065648529	0.298658315564515	0.189033824390017	0	0.37851162325373	0.189033824390017	0
CYP46A1	1.23878685958712	0.422233000683048	0.604071323668861	0.495695162624069	0.356143810225275	0.422233000683048	1.28688114778816	1.25701061820602	0.485426827170242	0.584962500721156	2.51601514700366	0.765534746362977	0.713695814843359	1.63226821549951	1.67807190511264	1.48026512205446	0.879705766282288	1.48542682717024	1.09761079662642	0.918386234446348	1.0496307677246
ZZZ3	3.22187708107703	2.98185265328974	2.75915583380027	2.92409988564074	2.75060650483559	3.07210580048042	2.78868571061353	3.12763327972587	3.27649666564036	3.39506279951758	3.63226821549951	3.22032995487956	3.78764141448333	3.70597790168252	3.11769504266975	4.06004738366994	3.74092756031863	3.47638168756724	3.43562859405209	3.4867143730307	3.62877359520165
SLC18A1	0.111031312388744	0	0.0285691521967709	0	0.124328135002202	0	0	0	0	0	0	0	0	0	0	0	0	0	0.286881147788162	0.16349873228288	0
USP2	0.650764559116902	1	0.739848102699327	0.773996325111173	0.298658315564515	1.40053792958373	1.59931779369823	1.4594316186373	0.970853654340484	1.15055967657538	1.62293035092018	3.25701061820602	2.25398926623079	1.4541758931858	0.799087306074004	1.75702324650746	3.3305584000308	1.11769504266975	2.50842865253186	1.90689059560852	2.07382023329167
CASR	0.0840642647884745	0.137503523749935	0.0840642647884745	0.16349873228288	0.124328135002202	0.0565835283663675	0.0565835283663675	0.124328135002202	0.070389327891398	0.0976107966264223	0.176322772640463	0.189033824390017	0.298658315564515	0.27500704749987	0.150559676575381	0.250961573533219	0.250961573533219	0.189033824390017	0.214124805352847	0.111031312388744	0.298658315564515
TUBG2	4.28835856219366	4.12350066435096	4.00090140274153	4.04875931191986	4.25096157353322	3.74092756031863	3.94110631094643	4.02768487693716	4.2364926183813	4.36737106564853	4.50271248596606	3.86591881455221	4.0241423458978	4.78972925137577	4.84046323386954	4.84348142543246	3.91169158187234	5.04439411935845	4.3533232911629	4.48220292629596	4.35402893805439
RPL26L1	6.46874621375412	5.88215391728701	6.28392177230762	5.37989816352469	5.72764822226861	5.6450098843911	6.2137360959228	6.27444804392521	6.21955576916691	6.18527190559382	5.04788732939655	4.75060650483559	4.56071495447448	5.57682443127748	4.42223300068305	5.27015513876653	5.19337751056436	5.01122725542325	4.96208624985064	5.4591036961354	4.48800077083407
FLT4	3.88557436437143	3.76128527336162	2.72246602447109	2.72246602447109	3.19849415363908	1.85598969730848	3.55336050333533	3.43962313755712	3.57288966842058	3.51222688651396	2.87578006306849	2.48026512205446	2.6959938131099	3.86195536414487	3.67129337248158	3.8972404255748	2.81557542886257	3.50969584193339	3.11603199344711	3.37712374912949	2.64846544302731
NSUN2	5.02369891726641	4.81864608282254	4.66334461936609	4.42223300068305	4.49569516262407	4.63284983011771	4.93640237772506	4.98641093525204	4.93168305705981	4.86839045305445	4.09508049190141	5.19574129324645	4.84649331596456	4.34127418369217	4.35120427725799	4.82017896241519	5.6876206320849	4.57773093149008	5.08023127201926	4.66163560233596	4.39574832817903
FBXO42	3.47378691161437	3.11270013274936	3.22187708107703	3.25096157353322	3.38404980679516	3.09592441999854	3.53231695933277	3.2585189247113	3.54596836910529	3.33342373372519	3.56437816856506	3.83187724119167	3.8094144442359	3.58736499093646	3.53480866123175	3.73009646559547	3.67581593117227	3.32337006906127	4.0241423458978	3.24640808724638	3.81557542886257
MFAP3	4.25625587320273	4.18745105402733	3.97727992349992	4.03033607837096	3.86492897228979	3.85199883711245	4.03562390973072	3.99638874644762	4.34198574722862	4.33985000288462	3.4867143730307	3.81557542886257	3.46988597627446	3.85897561429202	3.51601514700366	4.09254574154357	3.26153081524341	3.76977173924945	3.24031432933371	3.49825086752783	3.10265813136374
MRI1	3.69265037003553	3.26002565596146	2.64385618977472	3.29719141656586	3.1243281350022	3.28835856219366	3.57167680997093	3.28688114778816	3.29278174922785	3.98550043030489	3.07382023329167	3.46858331700683	4.59872249967662	3.99276843076892	4.41616416473313	4.23189316164533	3.67581593117227	3.86789646399265	3.88459792099006	3.96162332828694	4.12101540096137
METTL1	4.52669484554198	4.22727899446832	4.81301154860562	3.82883464946806	4.28318097894557	4.37364821133469	4.56803210477128	4.60584986719498	4.5298209465287	4.24336442569366	2.98913900736823	3.15055967657538	3.40053792958373	3.32192809488736	2.48026512205446	3.47638168756724	4.21878116778407	2.799087306074	3.11769504266975	3.3533232911629	3.22496636500027
HOXC8	1.91838623444635	1.56559717585423	1.14404636961671	1.4276061727819	1.29865831556452	1.16992500144231	2.01435529297707	1.20789285164133	0.970853654340484	1.0071955014042	2.32481060342048	1.22032995487956	2.15380533607904	2.22342254993494	2.45680614923047	1.14404636961671	0.575312330687437	2.50589092972996	2.45680614923047	2.44625622988956	2.40871186102943
AGA	4.38335869538511	3.77188557851537	3.68257329734758	4.20476675065461	3.54101915313356	4.81249822533356	3.67919857056692	4.13257684267001	3.91838623444635	4.03562390973072	4.32337006906127	4.67299099382775	4.71479501111816	4.77241355474848	4.31324585178756	4.96855160336395	4.09508049190141	4.28540221886225	4.8171115727957	4.67412163263239	3.87872534148011
PI4K2B	3.95791459863299	3.50589092972996	3.38404980679516	3.34340782229781	3.114367024952	2.98002530023873	3.50080205305716	3.71259578044703	3.72465027173297	3.61588707391606	2.38404980679516	3.12928301694497	3.21723071622067	3.22496636500027	2.34482849699744	3.42894634476948	3.41006969175638	2.62293035092018	3.16992500144231	2.97636363573276	2.9429835981871
BOD1L1	4.64731450954714	4.03121873061072	3.66562016406638	4.14486214291573	3.66334461936608	3.7235585614721	4.0241423458978	3.95977015521147	3.98823022306046	3.799087306074	3.96809075204526	5.05918219921169	4.3819754785573	4.29792505250381	4.70154905694307	4.89917563048051	4.41886457739032	4.32048467801769	4.5077946401987	4.01256867350306	3.74738739965272
MAT2B	5.53169336086147	5.22458056608344	5.12267271882414	5.19770815795585	5.35860724911781	5.42189651204225	5.02856915219677	5.26453643099903	5.2137360959228	5.33449676839042	4.86443379636562	5.30305008468167	5.35120427725799	5.01122725542325	5.4591036961354	5.42054977211632	4.78659636189081	5.28872767951457	5.43829285157915	5.18189764310839	5.12639473762014
TLL1	1.24488705912353	2.37295209791183	1.07724299893246	2.08065766334523	0.782408564927373	0.970853654340484	1.36176835941915	1.44360665147561	1.44360665147561	1.08406426478847	0.713695814843359	1.63691458035588	1.35614381022528	1.40053792958373	1.29865831556452	2.30742852519225	1.15704371014558	1.40599235967584	1.72683121703249	2.03562390973072	0.941106310946431
EDC4	4.77399632511117	4.16591193893569	4.11519974938544	4.11519974938544	4.41210404467757	3.88655014732434	4.17632277264046	4.10013667128545	4.25927248703759	4.45811948117451	4.21800615028443	4.9387562614923	4.93922657772821	5.02147972741045	3.88947354253111	4.86245139132558	5.50620838930675	4.16832111573972	4.41481206056585	4.14567745519564	4.67581593117227
TRIO	5.8414699994658	4.77030048949942	4.33842441478356	4.9560566524124	4.8414699994658	5.02901108665907	5.06350294230616	4.86096279785812	4.83238371654913	5.29792505250381	5.29167722317602	5.07980475463526	4.95512678126137	6.01502470527315	5.41886457739032	6.04308198189566	5.15785216914174	4.96809075204526	4.61647532878288	4.62293035092018	4.79856900355688
VCAN	7.28955784835356	8.10475598696226	6.88105276340512	8.08119047534703	7.29801673077034	7.5762953763282	6.8856963733394	7.11509568511297	6.33378150063115	7.33993905538556	5.04133060682062	6.08214904135387	5.89506021268939	6.52465924141292	4.92362461136832	6.8357977823962	5.82781902461732	4.89336221076387	5.33913738491959	5.94438996227009	5.1554254317472
CLEC16A	2.63923216324928	2.78240856492737	2.5033487351675	2.60407132366886	2.73984810269933	2.90110824301451	2.59693514238723	2.60169651648096	2.78868571061353	2.69376571221778	2.57046293102604	2.33628338786443	3.17632277264046	2.71149490665009	2.60644222813161	2.54843662469604	3.15218341905505	2.48284828306847	3.02856915219677	2.71808758396052	2.4931349223055
MSR1	6.3403842354554	6.1574479962743	5.06134418828839	6.49809126854089	4.18982455888002	7.24260250592898	3.89627184880738	5.50239425611126	4.21723071622067	4.86789646399265	5.00764403087801	2.19849415363908	1.88362081628567	3.48155728070859	3.07895134139482	4.3212065669699	3.06695024392463	4.22650852980868	1.62293035092018	3.34482849699744	2.25096157353322
CDH1	0.20163386116965	1.15055967657538	0.263034405833794	0	0.887525270741587	0.678071905112638	0.111031312388744	0.0565835283663675	0.286881147788162	0.189033824390017	1.23266075679027	4.48992821940518	5.92243574023315	1.56071495447448	0.16349873228288	3.07210580048042	5.73687542290827	0.137503523749935	5.41920177384876	4.45877569908024	4.84799690655495
MTREX	4.1554254317472	4.14486214291573	3.36317107711924	4.14241343787374	3.4154882710497	3.58255600301406	3.7279204545632	4.03474394932473	4.2502036564993	3.91073266190291	4.0241423458978	4.02768487693716	4.20476675065461	4.1554254317472	4.47638168756724	4.61058195849253	4.21723071622067	4.09423606984577	4.21256933885081	4.01435529297707	3.71369581484336
DNAH5	0.333423733725192	0.20163386116965	0.400537929583729	0.263034405833794	0.0976107966264223	0.0976107966264223	0.0565835283663675	0.475084882948783	0.475084882948783	0.464668267003444	0.16349873228288	0.0285691521967709	0.238786859587116	0.575312330687437	0.0976107966264223	0.250961573533219	0.0565835283663675	0.189033824390017	0.0565835283663675	0.0840642647884745	0.124328135002202
ZFYVE16	4.26077843189343	3.27052894238072	3.06004738366994	3.4369613378336	3.69376571221778	3.54225804976692	3.36176835941915	3.88557436437143	3.32481060342048	3.27649666564036	3.07553263116736	3.78972925137577	3.24792751344359	3.72900887033786	3.48928602262588	4.30231905094883	3.32912359629157	3.60644222813161	3.69041709553247	3.91647664443772	2.74846123300404
RIPOR1	5.62234472272424	5.11311703639072	4.84899843040002	4.91121220155861	5.15502057835857	5.13051908302734	5.32768736417605	5.0703893278914	5.28318097894557	5.44426950241348	4.70984201927331	5.59604063267114	4.53543091487128	5.42894634476948	4.90929308582382	5.53138146051631	5.4988890869768	5.12598165385472	4.48800077083407	4.54905302933729	4.4154882710497
C6	0	0.20163386116965	0.0285691521967709	5.18903382439002	0	0.22650852980868	0.286881147788162	0	0	0	3.00180224263399	0.799087306074004	1.05658352836637	2.03210084316702	4.97911075501579	2.28392177230762	2.12101540096137	2.55826763405574	1.54596836910529	0.713695814843359	0.948600847493356
RAI14	5.90616906769106	5.69181329717138	5.34056226902641	4.99095486039699	5.46107011403305	5.46008724011683	5.60821785302146	5.70570149684579	5.68425770505893	5.74550626586916	2.02856915219677	3.65878273401283	3.21412480535285	4.04614178164472	2.36176835941915	4.56437816856506	4.21023299009585	2.92409988564074	4.1168637576909	3.7235585614721	3.12763327972587
SOX30	0.111031312388744	0.20163386116965	0.0426443374084937	0.070389327891398	0	0.189033824390017	0	0.20163386116965	0.0565835283663675	0.16349873228288	0.0285691521967709	0.0565835283663675	0.0285691521967709	0.137503523749935	0.0285691521967709	0.22650852980868	0	0.0285691521967709	0	0.16349873228288	0
PNKP	5.39128655811118	4.71369581484336	4.50589092972996	4.65363331138625	4.70653055253812	4.40735275114004	4.52481592835751	4.48091134604775	4.3819754785573	4.674686619928	4.77030048949942	5.05831649559082	4.77978500530113	4.94860084749336	4.81966818349646	5.31143045574974	5.19219416528334	4.95046841415012	4.86542397831313	4.72628628972067	4.39780296186249
BEST2	0	0	0	0	0	0	0	0.070389327891398	0	0	0	0.27500704749987	1.21412480535285	0	0	0.321928094887362	1.32192809488736	0	0.831877241191673	0.6959938131099	0.367371065648529
PHLPP2	1.94110631094643	1.40599235967584	1.25701061820602	1.66448284036468	1.41683974191283	1.51601514700366	1.40599235967584	1.50080205305716	1.58014548442338	1.57531233068744	1.44360665147561	1.65992455840238	1.92599941855622	1.50589092972996	2.26903314645524	1.88752527074159	1.58496250072116	2.05658352836637	1.66448284036468	1.25701061820602	1.22032995487956
SPDL1	4.2637856138908	3.85798099512757	3.38404980679516	3.39094277280254	2.65535182861255	2.83794324189103	3.64500988439109	3.98367769469807	3.65191274464578	3.57893871309339	2.08406426478847	2.19534759832222	2.26603689399532	3.07382023329167	2.3533232911629	3.08915913191124	1.74416109557041	2.6507645591169	2.32768736417605	2.39506279951758	1.91456452349394
STAU2	4.12184429787638	4.0703893278914	3.30012372456901	4.10768786931437	3.35191096110308	3.53729606709084	3.44757919654888	3.74953426766926	3.51727569320958	4.00898878322726	4.58736499093646	4.07296327155522	3.71918344048179	3.75595576955096	4.44956137461324	3.98732086592925	4.24031432933371	4.56437816856506	4.21101219348551	3.47638168756724	3.4369613378336
SLC66A1	3.54473265593262	3.08236196955747	3.64961545906341	3.5837597536395	3.45285896471381	4.01256867350306	3.26303440583379	3.37712374912949	4.05658352836637	3.88557436437143	3.51601514700366	2.66902676550963	3.54101915313356	3.07553263116736	2.88947354253111	3.33771109212829	3.22187708107703	3.09929520433778	3.18269229751619	3.35049724708413	3.19219416528334
CTNS	4.13422093976063	3.46466826700344	3.35191096110308	3.75702324650746	3.44625622988956	4.43095427138573	3.51475349843975	3.81966818349646	4.00539998774259	3.96809075204526	4.16510798514454	3.78764141448333	3.32337006906127	3.57288966842058	3.69488019279919	3.82476785314329	3.97819562968165	4.27052894238072	3.87184364850932	3.53977919169849	3.24184018356467
RTN4R	0.55581615506164	0.150559676575381	0.464668267003444	0.807354922057604	0.659924558402378	2.62527048937469	0.985500430304885	0.27500704749987	0.263034405833794	0.622930350920177	0.773996325111173	1.15055967657538	2.10768786931437	0.941106310946431	0.604071323668861	1.78240856492737	1.57531233068744	1.07724299893246	1.83187724119167	2.16992500144231	2.1243281350022
PHF23	5.762880292917	4.65363331138625	5.98002530023873	5.33413917883824	5.60762622084549	5.28688114778816	5.86492897228979	5.762880292917	6.01145091173575	5.61500424163503	3.96439863220318	4.6046644151637	4.40667271575583	4.41751500288509	4.31686980506433	4.8109571587378	4.63865311646611	4.38750040648098	4.12928301694497	4.43229133824778	4.20084957463721
CDH10	0	0	0	0	0	0	0	0	0	0.0426443374084937	0	0.918386234446348	0.37851162325373	1.78659636189081	0.214124805352847	0.189033824390017	0	0.443606651475615	0.613531652917927	0.75702324650746	0.238786859587116
INPP4A	2.98550043030489	3.15055967657538	2.28983446517751	3.01435529297707	2.68929916053589	3.18428029441938	2.38128337250378	2.45154083301783	2.90110824301451	3.23112515787905	2.61823865559545	3.18745105402733	2.56315813040281	3.00539998774259	2.78868571061353	3.43429461795993	2.6915341649192	2.96532254836725	2.57773093149008	2.69376571221778	2.24488705912353
RAB27B	1.51601514700366	0.422233000683048	2.22650852980868	1.05658352836637	1.03562390973072	0.545968369105292	0.948600847493356	1.13750352374994	3.44625622988956	2.68032435684402	0.879705766282288	2.73984810269933	3.53977919169849	1.91456452349394	0.782408564927373	2.48284828306847	3.23572705983806	1.06350294230616	3.64846544302731	2.26002565596146	2.70043971814109
PSMA4	8.26073139490335	7.85536685265826	7.75201260783408	7.5168818908212	7.60799601938669	7.44592529857927	7.77840572423918	8.00730764684644	7.9100730345061	7.66980631338319	6.96947286459633	7.08395793016223	6.90038381666693	7.65241478861129	6.88056309177008	7.65871133997392	7.04231601689711	7.20779526344899	7.49217365961083	7.64983098505154	6.53060141451683
MYO16	0	0.0976107966264223	0	0.432959407276106	0	0.070389327891398	0.333423733725192	0.0143552929770701	0.0285691521967709	0	2.06350294230616	0.250961573533219	0.659924558402378	0.189033824390017	3.0071955014042	0.298658315564515	0.16349873228288	2.1407786557828	0.250961573533219	0.189033824390017	0.124328135002202
LSG1	4.69432306012539	4.07553263116736	3.84699468696557	3.92124588858559	4.16430358309365	3.91838623444635	4.2637856138908	3.81455042346181	4.25171909260596	4.62819033461521	4.17632277264046	4.81301154860562	5.28725064325462	4.48413813120167	4.51285895444998	4.97452931248388	5.29645740737124	4.22265002245148	4.42961596420174	4.61941301059794	4.38750040648098
PARP3	4.08236196955747	3.95791459863299	4.1407786557828	4.06177619758669	3.87479696589867	3.73768676140986	3.93922657772821	3.92599941855622	3.91934008244201	4.4541758931858	4.73822740036724	3.38404980679516	3.70708299177171	4.13257684267001	4.79960542245267	4.25323293853803	3.50207595604579	4.80167602925359	4.35049724708413	4.03913839390696	3.68257329734758
TNC	7.56430194639937	7.44509763804318	6.98777561614291	8.22978016673333	6.65921102406819	6.23381138429316	6.77162151792327	7.15835722604901	8.35601172150278	8.02458563827827	3.03210084316702	5.01480160235136	4.78555055173926	5.73362549840823	1.52105073690096	6.73755157000828	5.64327899631198	3.09929520433778	4.47767732756531	4.07210580048042	4.94626298433245
THAP3	3.62527048937469	3.37295209791183	3.84197311892718	3.80219321694183	4.06177619758669	3.74523733212975	3.97727992349992	3.790772037862	4.11353381959191	4.14323013477689	4.3212065669699	3.04264433740849	4.05050169744673	4.42894634476948	4.53169336086147	4.35966172233388	3.08406426478847	4.50462039240355	4.07553263116736	3.99729240763651	4.06263982828646
RIPOR3	3.14241343787374	3.66562016406638	2.27500704749987	4	2.90881290773955	2.36737106564853	3.82680268428583	2.38404980679516	1.95977015521147	1.62293035092018	3.13914201914569	2.51853513898218	1.97452931248388	2.64846544302731	2.37851162325373	2.8011586560937	2.56071495447448	2.6667565918848	2.27202318906105	2.45154083301783	1.97085365434048
TDP1	4.13257684267001	4.03210084316702	3.9136075118231	3.63343121035563	3.72574115650395	3.69821847822441	3.82171021503467	3.96439863220318	3.91934008244201	3.74523733212975	3.16510798514454	2.33913738491959	3.13586316536868	2.50080205305716	2.99819550315325	2.8073549220576	3.22032995487956	3.44890095114513	2.61823865559545	2.89141918684608	2.87381319835909
AIFM2	3.68706068833989	3.48284828306847	3.16832111573972	5.92195991732617	3.27351588970212	4.06004738366994	3.1811025507538	3.83086375675176	3.43962313755712	3.50080205305716	6.67129337248158	2.86195536414487	2.70043971814109	4.02236781302845	6.35049724708413	3.74953426766926	3.51601514700366	6.41531924814038	3.13586316536868	2.85199883711245	2.70043971814109
C2orf83	0.263034405833794	0.150559676575381	0	0.659924558402378	0	0	0.214124805352847	0	0	0	0	0	0	0	0	0	0	0.16349873228288	0	0	0.0426443374084937
SPATA7	3.09929520433778	2.92029330021101	2.43028527297778	2.82781902461732	2.45154083301783	2.42492208821069	2.38681094647222	2.16671544496642	2.66220549965362	3.40735275114004	3.33342373372519	3.18428029441938	3.48542682717024	3.57167680997093	3.76022094646651	3.34624777408278	3.10768786931437	3.40871186102943	3.03033607837096	3.14893410452634	3.41818994794577
MED17	3.91169158187234	3.07210580048042	3.61823865559545	3.47897180503294	3.61823865559545	3.47118746038699	3.71039319217052	3.61470984411521	3.79181407116183	3.88362081628567	3.06522762277562	3.790772037862	4.03562390973072	3.0686708106651	3.56559717585422	3.96069703930431	3.63110428236588	3.5033487351675	3.68481873755322	3.47767732756531	3.62527048937469
RETSAT	4.28095631383106	3.98458935036246	3.90592847817313	6.29443695437697	4.18507363787676	4.29204549249286	4.16591193893569	3.94392132655349	4.56803210477128	4.53915881110803	8.29975751183932	4.6724253419715	5.33378150063115	5.36597242759338	8.11483549158675	5.06004738366994	5.22766407255439	7.97939661268002	5.19613488076516	4.97085365434048	4.86839045305445
CAPG	8.10899482412708	7.49577509696993	7.94667238396168	6.90556751865141	7.95640519963557	10.1106660004699	7.18189764310839	7.77965370199812	7.41683974191283	7.96953042389498	7.25219234012239	7.07382023329167	7.18824265626441	7.27798474729977	5.91312876781974	7.56757586852411	7.07456965746987	6.17092652528738	6.68929916053589	7.27118286574389	7.20212382383046
AP2S1	8.42873702494251	8.34620344280184	8.87571863911783	8.05815411831392	8.34855112557377	8.37790459260214	8.86724784655147	8.50846826905297	8.25696345820926	8.17502551953341	7.16208916202821	6.28688114778816	6.73755157000828	7.01580529391335	6.72669500449962	6.61191006735408	6.87282875953489	6.83390207666916	6.71726514496006	7.12194787651309	7.08448952493625
USH2A	0	0.0143552929770701	0	0.0143552929770701	0.0143552929770701	0.0143552929770701	0.0143552929770701	0	0	0.0143552929770701	0.0565835283663675	0	0.0426443374084937	0.0143552929770701	0.0285691521967709	0.0285691521967709	0	0.0426443374084937	0.0285691521967709	0	0.0143552929770701
ZPBP	0	0	0	0	0	0	0	0	0	0	0	0.0840642647884745	0	0	0	0	0.356143810225275	0	0	0.0840642647884745	0
TG	0.910732661902913	1.34482849699744	0.27500704749987	0.871843648509318	0.454175893185802	1.98913900736823	1.4594316186373	0.807354922057604	0.659924558402378	0.669026765509631	0.823749360308273	0.887525270741587	3.09254574154357	1.13093086982645	0.37851162325373	1.11103131238874	2.85399564717639	0.137503523749935	3.42088657497553	2.68706068833989	1.05658352836637
ADAM28	2.18586654531133	2.56559717585422	1.70043971814109	1.33913738491959	2.75060650483559	3.22496636500027	2.01435529297707	1.77399632511117	1.31034012061215	2.58255600301406	1.30451104180995	2.43829285157915	2.35895882583233	1.70929063572336	0.545968369105292	2.65764000520782	1.62293035092018	2.114367024952	1.72246602447109	2.16992500144231	1.73552217729654
BARX2	0	0.22650852980868	0.0565835283663675	0	0.0565835283663675	0	0	0.0285691521967709	0.111031312388744	0.0565835283663675	0	2.45154083301783	3.674686619928	1.03562390973072	0	2.46727948045998	5.12350066435096	0	4.39643353125099	3.87676249078156	3.5981269599196
DCUN1D1	3.41278152533848	3.1906148602095	2.34766565630097	3.13422093976063	2.52356195605701	2.77610398807316	2.79285535236249	2.87578006306849	2.98732086592925	2.97819562968165	2.97636363573276	2.94860084749336	2.88557436437143	2.90303827011291	3.22187708107703	3.51601514700366	2.90689059560852	3.11603199344711	3.1906148602095	2.74200621086674	2.24792751344359
JADE2	2.6915341649192	2.79701297783614	2.41953889151378	3.11103131238874	2.8011586560937	3.09085343045111	2.84398384404833	2.46988597627446	2.36457243229586	2.9429835981871	3.78031009904338	3.34056226902641	3.43028527297778	3.51727569320958	4.01077983875324	3.84398384404833	2.4931349223055	3.98185265328974	3.64961545906341	3.00898878322725	3.10433665981474
ZIC2	0	0	0	0	0	0	0	0.0143552929770701	0	0	0	0.111031312388744	0.22650852980868	0.400537929583729	0.0565835283663675	0.839959587489532	0.124328135002202	0	0.189033824390017	0.333423733725192	0.0285691521967709
LCP2	6.20554891117303	5.60792206726114	5.8285808102766	6.1139504824225	5.56071495447448	6.11644793551166	5.38162946703366	6.86740230572754	5.42290574261218	4.94532677726463	3.83895176695194	6.02125762056052	4.01524777369894	4.29278174922785	3.81557542886257	3.91838623444635	4.90303827011291	3.99276843076892	4.20554891117303	4.38404980679516	3.77188557851537
TRIT1	4.01077983875324	3.70708299177171	3.21567859660793	3.42894634476948	3.14404636961671	3.03562390973072	3.60999129521268	3.68369645430652	3.57410150808939	3.40599235967584	3.01256867350306	3.24944534108584	4.40871186102943	3.60762622084549	3.62175885670973	4.22573765346606	3.71259578044703	3.26753579806873	4.1243281350022	3.8073549220576	3.79285535236249
ADRB1	0.0426443374084937	0	0.0285691521967709	0.22650852980868	0	0.0285691521967709	0	0.0143552929770701	0	0.0285691521967709	0.55581615506164	0.0565835283663675	0.565597175854225	0.31034012061215	1.37295209791183	0.16349873228288	0.0285691521967709	1.19534759832222	0.389566811762726	0.333423733725192	0.150559676575381
GUCA2B	0	0	0	0	0	0	0	0	0	0	0	0	0	0	0	0	0.739848102699327	0	0	0	0.214124805352847
CUL7	3.74200621086674	3.48928602262588	3.20476675065461	3.50969584193339	3.48026512205446	3.45154083301783	3.70265754339091	3.52857131887076	3.71039319217052	4.11935617703968	3.18903382439002	2.8011586560937	3.10768786931437	3.55949181320504	3.56315813040281	3.51096191927738	2.91647664443772	3.39780296186249	2.93922657772821	3.08915913191124	2.53356334821451
CTNNA1	7.29047969825131	7.01691968840789	6.96624587322494	7.05430584523653	6.90002146703778	7.0746766862945	7.08033788166578	7.08406426478847	7.29563120039578	7.26247074298588	7.26819107921981	6.7273759385949	6.95163441683292	6.89044669267991	7.24012348403402	7.20564665142854	7.02602539854297	7.57319272378161	6.82094479188069	6.56285295958392	6.83162393682075
PHKA2	3.50842865253186	3.11103131238874	2.4931349223055	3.06522762277562	2.62527048937469	2.78868571061353	3.51475349843975	3.36317107711924	2.76977173924945	3.17951105027151	4.22187708107703	3.8094144442359	4.114367024952	3.77188557851537	4.56376827845203	4.13504228623365	4.30158764660319	4.0241423458978	4.04439411935845	3.83895176695194	3.68369645430652
CNTLN	2.6507645591169	2.43829285157915	2.24792751344359	2.36737106564853	2.02147972741045	1.89141918684608	2.28983446517751	2.38404980679516	2.59215800212536	2.28688114778816	2.01435529297707	2.33628338786443	1.41142624572647	2.87184364850932	2.18269229751619	2.83187724119167	1.98550043030488	2.35895882583233	2.32481060342048	2.07382023329167	1.46988597627446
EPHA3	2.77399632511117	2.23572705983806	2.38681094647222	1.1243281350022	1.33913738491959	2.37295209791183	1.66902676550963	1.27500704749987	3.15380533607904	4.32984117653063	1.51096191927738	1.74416109557041	1.68706068833989	2.96901230751632	1.55090066464752	3.80012335282653	1.85598969730848	2.33342373372519	1.87578006306849	2.02147972741045	2.48284828306847
HSPA5	8.27267643563815	8.16822081365459	8.13755475490851	7.79655882069048	7.68797048659613	7.76831667604906	8.22076525184275	8.43916599009474	8.70856662486211	7.96935773910922	6.70238050161552	7.18844048897516	6.57091825532866	6.6748278321868	6.44045394382303	6.67143491724901	7.08417059157784	6.51569983828404	7.12608493588511	6.88337643667284	5.95326523901484
DSG2	1.76553474636298	1.63691458035588	1.98550043030488	2.50842865253186	1.48026512205446	0.411426245726465	0.807354922057604	1.18903382439002	3.21412480535285	2.6507645591169	3.22650852980868	1.46988597627446	2.68481873755322	0.918386234446348	3.73984810269933	2.15055967657538	3.27202318906105	3.89336221076387	4.07895134139482	2.51853513898218	2.68032435684402
GEMIN8	3.74846123300404	3.53977919169849	4.36246988875021	3.66448284036468	3.78135971352466	3.85399564717639	4.4535175792155	3.5837597536395	3.82781902461732	4.00988458893184	4.08831123588866	3.16992500144231	4.04439411935845	4.2364926183813	3.84899843040002	4.11353381959191	3.95884267524324	4.16188768237689	3.790772037862	4.07980475463526	4.0496307677246
OFD1	3.0036022366802	2.33913738491959	3.1906148602095	2.35614381022528	3.18903382439002	2.83390207666916	2.89336221076387	2.78450398292957	2.81352468929781	2.98367769469807	3.4154882710497	3.92029330021101	3.46205231879643	3.8569856897822	3.60050764534579	3.80426011563474	4.00270252037982	3.54720302475693	4.22804904788446	3.79805051476751	3.12267271882414
GPM6B	2.84197311892718	3.03386345186628	3.48413813120167	3.40735275114004	3.78555055173926	3.14567745519564	3.52230689287139	2.87970576628229	3.90785207184596	3.50589092972996	1.13093086982645	3.54101915313356	3.23112515787905	3.45680614923047	2.4276061727819	3.55336050333533	3.06177619758669	2.54349588342577	3.76128527336162	2.83995958748953	3.11270013274936
PREX2	2.41683974191283	2.11769504266975	1.65535182861255	2.49569516262407	1.92219784839637	1.31614574229336	3.00180224263399	2.28983446517751	2.43829285157915	1.58976348698498	2.38956681176273	2.70043971814109	1.97085365434048	2.56071495447448	2.90303827011291	3.05831649559082	2.37016428054021	2.91073266190291	2.10768786931437	2.38404980679516	1.73984810269933
WDR37	3.4276061727819	3.25247621413522	2.52606881166759	3.21101219348551	3.02856915219677	3.30012372456901	3.04264433740849	3.17152710603881	2.82578562746479	3.17472598770613	2.96901230751632	3.47767732756531	3.31759350462347	3.10936055940423	3.05137210172103	3.34908214639109	3.53605290024021	3.02680005934372	3.16832111573972	2.87970576628229	2.85996954822103
YTHDC2	3.59693514238723	3.02680005934372	2.4931349223055	2.67581593117227	2.80322703643493	2.46988597627446	2.96162332828694	2.63691458035588	2.59454854955035	2.85996954822103	3.1243281350022	3.62643913669732	3.81762325751143	3.28243980500639	3.26603689399532	4.01256867350306	3.61353165291793	3.28835856219366	3.4867143730307	3.27947129564447	2.83794324189103
CTPS2	2.57773093149008	2.65764000520782	2.24488705912353	2.23572705983806	2.38681094647222	2.38128337250378	1.97819562968165	2.08746284125034	2.17312743348066	2.45680614923047	2.75915583380027	3.16671544496642	3.19377174339668	3.38543103719352	2.90110824301451	3.37712374912949	3.09423606984577	2.9429835981871	3.7279204545632	3.26903314645524	3.22032995487956
ATP6V1H	4.7338966052475	4.5090623863619	4.90640961709402	4.61647532878288	4.64154602908752	5.29939120612683	4.46466826700344	4.47508488294878	5.02369891726641	5.34624777408278	4.94860084749336	3.7311832415722	4.49249415167943	4.35049724708413	4.59275601044103	4.65363331138625	4.40803246613065	4.69710657447698	4.58315800387441	4.49569516262407	4.51916444980607
POLR2B	5.43329332581501	5.35049724708413	4.88557436437143	5.16309613843601	4.79597469420667	4.91552090075196	5.0408924306469	5.21140163741847	5.08703845676695	5.29167722317602	5.10768786931437	5.54442356218942	5.56559717585422	5.25361115194717	5.09339115325301	5.75141016006437	5.32553033156756	5.32445060465607	5.4944156103975	5.24031432933371	4.98367769469807
FAM214A	3.60880924267552	3.53231695933277	2.94110631094643	3.42894634476948	3.75808993420181	2.90689059560852	3.07382023329167	2.83592407425437	2.90110824301451	3.27052894238072	5.30742852519225	4.8444860877578	4.92789645372882	5.00764403087801	5.93239194006853	4.99276843076892	4.64385618977472	5.54225804976692	4.65363331138625	4.58255600301406	4.32192809488736
ARAP2	1.0703893278914	1.6507645591169	0.604071323668861	2.32768736417605	1.23266075679027	1.58496250072116	0.75702324650746	1.08406426478847	0.475084882948783	0.604071323668861	1.09085343045111	3.26753579806873	3.44095219802964	1.37295209791183	1.41683974191283	2.70043971814109	3.8972404255748	0.831877241191673	2.67129337248158	2.21412480535285	2.44890095114513
TPR	4.85648777949568	4.45154083301783	4.31469652565629	4.14323013477689	4.14649230697719	3.23725777090037	4.40463068421761	4.38335869538511	4.19770815795585	3.9560566524124	4.42693561964834	4.49505552836802	3.82273014794452	4.7371459197762	4.39369076418745	4.97727992349992	4.16591193893569	4.47508488294878	4.75221336786514	4.37989816352469	4.32192809488736
CP	0.263034405833794	2.52105073690096	0.432959407276106	4.20867331962947	0.250961573533219	1.91456452349394	2.114367024952	0.903038270112912	1.76553474636298	0.516015147003665	3.28983446517751	4.81147103052984	5.22843392051337	3.67129337248158	1.8073549220576	1.88362081628567	4.10852445677817	2.96162332828694	5.22342254993494	3.5765221379205	4.65420637794429
KATNIP	2.78868571061353	2.51349074558812	1.91838623444635	2.36457243229586	2.37295209791183	2.50589092972996	2.53356334821451	2.32768736417605	2.72027846523333	2.68481873755322	2.74631276642546	3.32048467801769	4.11186596386756	2.62293035092018	2.82374936030827	3.50207595604579	3.76022094646651	2.74631276642546	3.17472598770613	3.37573453858316	2.63691458035588
DTNBP1	4.33556900555675	4.33913738491959	4.456149034648	3.86492897228979	4.22187708107703	4.48026512205446	4.65592421308382	4.34837407519116	3.99819550315325	4.02768487693716	4.08406426478847	3.75381844317354	3.4032677223393	4.44559429134118	3.89530262133331	3.90303827011291	3.7158933705476	4.02768487693716	3.78972925137577	4.16269343221124	4.01881218574282
XK	0.0565835283663675	0.0565835283663675	0.070389327891398	0.214124805352847	0.0143552929770701	0.0426443374084937	0.124328135002202	0.0285691521967709	0.070389327891398	0.0840642647884745	0.111031312388744	0.176322772640463	0.687060688339892	0.124328135002202	0.070389327891398	0.367371065648529	0.356143810225275	0.16349873228288	0.250961573533219	0.124328135002202	0.263034405833794
ANO2	1.24488705912353	1.24488705912353	1.16349873228288	0.669026765509631	1.1243281350022	0.454175893185802	2.08406426478847	0.495695162624069	0.799087306074004	1.9560566524124	1.6915341649192	1.4905701304462	1.38956681176273	1.98550043030488	2.60169651648096	2.1407786557828	1.18269229751619	2.12763327972587	1.60407132366886	1.18269229751619	1.20163386116965
C12orf4	3.51222688651396	3.31759350462347	2.85798099512757	3.61235249875266	2.77188557851537	3.45549162062847	3.22342254993494	3.22650852980868	3.30888505741176	3.38956681176273	2.71149490665009	2.85199883711245	2.877744249949	2.83592407425437	2.790772037862	3.35049724708413	3.05658352836637	2.91838623444635	2.99819550315325	3.0686708106651	2.08065766334523
SCML1	3.63691458035588	2.61823865559545	2.48542682717024	3.02856915219677	2.34198574722862	2.30451104180995	2.64846544302731	2.7158933705476	2.90689059560852	2.97085365434048	3.38404980679516	3.78450398292957	3.10768786931437	3.30158764660319	3.4276061727819	3.66448284036468	3.48155728070859	3.65191274464578	3.0036022366802	3.05311133645956	2.52857131887076
WWC3	3.75702324650746	3.77399632511117	3.31469652565629	3.11103131238874	3.64731450954714	3.31614574229336	3.63691458035588	3.41142624572647	3.53480866123175	3.52606881166759	3.07895134139482	3.86888427302877	3.54596836910529	3.83895176695194	3.42088657497553	3.84699468696557	3.67919857056692	3.38681094647222	3.38128337250378	3.10265813136374	3.35895882583233
ARHGAP6	2.35049724708413	1.84799690655495	0.941106310946431	2.75915583380027	1.62760683812965	1.86393845042397	1.94860084749336	1.77820857639809	2.16027483140859	2.14404636961671	3.0071955014042	3.04614178164472	2.52105073690096	2.97819562968165	2.95233356636969	3.87184364850932	2.4905701304462	3.17791779219584	2.66902676550963	1.87184364850932	2.31903981556254
FAM184B	0.0285691521967709	0	0	0	0	0	0	0.0143552929770701	0	0	0	0.0840642647884745	0.0143552929770701	0	0	0.0285691521967709	0.0143552929770701	0	0.16349873228288	0	0
MAP4	6.40190347160796	6.15157472976641	6.33234990037387	6.12845838414693	6.06047978140759	6.12948910151655	6.4867143730307	6.49505552836802	6.42576140119084	6.72109918870718	6.81531924577731	5.8073549220576	6.26791028088483	6.47783920078185	6.6435676219088	6.61897273948698	6.33199177823206	7.04843238023264	5.87233628810464	5.71561885907482	6.19021976366016
GOPC	4.28835856219366	3.51601514700366	3.6959938131099	3.67694435910691	3.63923216324928	3.72246602447109	3.99819550315325	3.7771566660045	4.15380533607904	4.25323293853803	3.15704371014558	3.86987140617771	3.94392132655349	4.30888505741176	3.78868571061353	4.48284828306847	3.46858331700683	3.85598969730848	4.12680770314203	4.12267271882414	3.36317107711924
ROS1	0.526068811667588	0.124328135002202	0.575312330687437	0.565597175854225	0.516015147003665	0.0426443374084937	1.16349873228288	1.11769504266975	0.214124805352847	0.150559676575381	0	0	0.0143552929770701	0.0143552929770701	0	0	0	0	1.50589092972996	1.29278174922785	0.0565835283663675
USP28	3.54720302475693	2.62993940943954	2.83592407425437	3.14241343787374	2.799087306074	2.83794324189103	3.11769504266975	2.72246602447109	3.57167680997093	2.96347412397489	2.18269229751619	2.17632277264046	2.6667565918848	2.93168305705981	2.93734439215023	3.24792751344359	3.38266725274504	2.94110631094643	3.41818994794577	3.29719141656586	2.41953889151378
HDAC9	1.40053792958373	2.01435529297707	1.25096157353322	1.799087306074	1.98185265328974	2.14730669878029	1.56071495447448	1.37295209791183	1.91456452349394	2.07724299893246	2.59215800212536	3.4032677223393	2.75702324650746	3.05311133645956	2.75702324650746	3.27798474729977	2.19849415363908	3.4032677223393	2.62293035092018	2.3305584000308	2.58014548442338
TSPAN17	5.0686708106651	4.73930807086039	4.91647664443772	4.77978500530113	4.76818432477693	4.76500424625004	4.93969674069176	4.84649331596456	4.79805051476751	4.85847839042327	3.93073733756289	3.85996954822103	4.22573765346606	4.31179371775365	3.48284828306847	4.33556900555675	4.14567745519564	4.16269343221124	4.10601323762212	4.28466218548316	3.63807383718072
NOP16	5.44691786486603	5.38508585354768	5.60139939053183	5.00270252037982	5.20633064787105	5.30268461411838	5.73957811204805	5.88239850405388	5.89093302170554	5.17791779219584	4.16671544496642	5.56224242422107	5.29094040240368	4.41818994794577	3.85199883711245	4.84949893172018	6.54024430213427	3.86096279785812	4.66902676550963	5.10097764772482	4.86443379636562
CC2D2A	3.63691458035588	3.27351588970212	2.8011586560937	3.21878116778407	2.74631276642546	2.15055967657538	3.17152710603881	3.32624970083746	3.46074256378964	3.56071495447448	3.67129337248158	3.32048467801769	3.15380533607904	3.81966818349646	3.58616424593091	4.05398016818765	3.3547342399706	3.58856473740135	3.24184018356467	3.01077983875324	3.20633064787105
RRM2B	3.33199177823206	3.59215800212536	2.62993940943954	3.32337006906127	2.62293035092018	3.21878116778407	2.88362081628567	3.03386345186628	2.92029330021101	3.37851162325373	3.08915913191124	3.44890095114513	2.84197311892718	2.92029330021101	3.18903382439002	3.35895882583233	3.17152710603881	3.32912359629157	2.95419631038688	2.67581593117227	2.75488750216347
ZNF800	2.9126498648972	2.6667565918848	2.24184018356467	2.83794324189103	2.46727948045998	2.67807190511264	2.25096157353322	2.07382023329167	2.4541758931858	2.55581615506164	2.74200621086674	3.5957423394744	3.44757919654888	2.78031009904338	2.81557542886257	2.96716860753263	3.81147103052984	2.74200621086674	3.0408924306469	2.94673086014031	3.114367024952
TNFRSF17	0	0.584962500721156	0.298658315564515	0	1.55581615506164	2.03210084316702	0.124328135002202	0	0.485426827170242	0.807354922057604	0.367371065648529	0	0.238786859587116	0.565597175854225	0.367371065648529	0	0	0.250961573533219	0.137503523749935	2.6915341649192	1.0071955014042
SNX29	2.77188557851537	3.12101540096137	2.31324585178756	3.18745105402733	2.8499992594661	3.58135124716878	2.38128337250378	2.30742852519225	2.86195536414487	3.32048467801769	3.03913839390696	3.18586654531133	3.29425313644451	3.5298209465287	3.15218341905505	3.34766565630097	2.84599177066457	3.05484847699562	3.10097764772482	2.77188557851537	2.62527048937469
LMO3	0.070389327891398	1.08406426478847	0.0285691521967709	0.659924558402378	0.0285691521967709	0	0.070389327891398	0	0.27500704749987	0.111031312388744	4.82883464946806	0.613531652917927	0.84799690655495	1.8073549220576	3.43562859405209	1.56071495447448	0.659924558402378	3.19849415363908	2.5033487351675	1.0496307677246	1.41142624572647
MRPS10	4.83995958748953	4.75221336786514	4.57773093149008	4.49313492230551	4.49121175600309	4.55887985347544	4.72410451986685	4.79181407116183	4.79649392942584	4.56498780095989	4.44691786486603	4.06177619758669	4.48091134604775	4.31759350462347	4.44095219802964	4.61353165291793	4.29645740737124	4.68985823631925	4.41953889151378	4.32048467801769	3.98641093525204
GUCA1A	1.33913738491959	1.26303440583379	1.56559717585423	0.669026765509631	1.70929063572336	1.75702324650746	1.06350294230616	1.14404636961671	0.918386234446348	1.59931779369823	0.0426443374084937	0.111031312388744	0.0426443374084937	0.669026765509631	0.0426443374084937	0.124328135002202	0.070389327891398	0	0.0426443374084937	0.250961573533219	0.070389327891398
RSF1	3.16992500144231	3.10433665981474	2.50842865253186	3.27649666564036	2.96901230751632	3.06522762277562	2.87578006306849	3.29865831556452	2.6667565918848	3.13422093976063	2.74846123300404	3.24336442569366	2.6507645591169	2.88557436437143	3.02502879449152	3.49825086752783	3.03562390973072	2.9560566524124	2.6959938131099	3.18586654531133	2.57773093149008
VPS13D	3.63807383718072	4.28243980500639	3.24336442569366	3.77399632511117	3.64270157183323	3.58014548442338	3.35614381022528	3.25550073314839	3.60169651648096	3.43295940727611	4.44360665147561	4.63575439127776	5.42088657497553	4.63691458035588	4.57046293102604	5.17791779219584	5.15137177625395	4.68818035858693	5.07638806851284	4.48864353985378	4.66448284036468
CELF2	2.95233356636969	3.79493566280354	2.40053792958373	4.1811025507538	2.71808758396052	3.84398384404833	2.50842865253186	3.32481060342048	2.47767732756531	2.86987140617771	4.72465027173297	4.67638025546692	3.50462039240355	4.19455988602261	4.68032435684402	4.16671544496642	3.68032435684402	4.4988890869768	3.41818994794577	3.3533232911629	3.05658352836637
FAM120A	5.52888382727464	5.69041709553247	5.02014657311178	5.69571548860997	5.00225245173138	5.53013318439181	5.56924802986718	5.53791724903408	5.49729300866279	5.80451826988807	4.92219784839637	5.0759604132434	4.92029330021101	4.87823487911234	5.36106648879432	5.34269695998193	5.18030701996943	5.08958289312471	4.98595575460751	4.67863534782274	4.48349335128439
R3HDM1	3.69376571221778	3.61823865559545	3.40599235967584	3.11603199344711	3.34624777408278	3.21878116778407	3.52230689287139	3.3743439890385	3.53106949272595	3.80632405739003	2.96901230751632	2.91647664443772	3.20006486151431	3.23572705983806	3.6564963705535	3.24031432933371	2.87578006306849	3.11935617703968	2.99638874644762	3.31034012061215	2.75488750216347
COL9A2	0.839959587489532	1.06350294230616	1.78659636189081	0.650764559116902	1.72246602447109	1.67807190511264	1.20789285164133	0.863938450423971	0.773996325111173	1.53106949272595	1.73552217729654	2.26303440583379	2.90496571868403	3.08406426478847	0.941106310946431	2.41953889151378	3.12101540096137	1.83995958748953	4.25398926623079	3.14893410452634	2.60880924267552
KITLG	4.32048467801769	3.55704241526372	2.43028527297778	4.24488705912353	3.37989816352469	2.75274859140713	3.81966818349646	4.01970191444255	3.87381319835909	3.57531233068744	2.40871186102943	3.99548451887751	3.34340782229781	3.78031009904338	3.76553474636298	4.50462039240355	3.16992500144231	3.4032677223393	4.14159627838382	3.98367769469807	3.48928602262588
ERCC8	2.80322703643493	2.7311832415722	2.60880924267552	2.42223300068305	2.59454854955035	2.04614178164472	2.34766565630097	2.63226821549951	2.4905701304462	2.75702324650746	2.55336050333533	2.40871186102943	2.48026512205446	2.59215800212536	2.84197311892718	2.72683121703249	2.05311133645956	2.58014548442338	2.4931349223055	2.56315813040281	2.01077983875324
ADAMTS6	2.55826763405574	1.30451104180995	1.66902676550963	1.21412480535285	1.35049724708413	1.23878685958712	1.63226821549951	1.95977015521147	2.60169651648096	2.11103131238874	0.687060688339892	1.13093086982645	0.641546029087524	1.20789285164133	0.495695162624069	1.64154602908752	0.594548549550354	0.622930350920177	0.389566811762726	1.14404636961671	0.22650852980868
H6PD	4.88898672118656	4.83995958748953	4.69265037003553	5.03869955130559	4.46597446450407	4.68257329734758	5.08958289312471	4.87921563716567	4.37712374912949	4.74846123300404	4.8870377914192	4.86145916636151	5.37295209791183	4.66049513188851	4.56193705962243	5.15177765473205	4.80322703643493	5.18030701996943	4.611172380044	4.48735771531155	4.51032901949057
VAMP3	6.4591036961354	6.20300533751198	6.23227701026829	6.43945691887603	5.98116766710568	6.20672135743089	6.04504974083799	6.28262513419167	6.18844048897516	6.13237119873254	6.65434960902318	6.37764435839991	6.26247074298588	6.18566835930362	6.86715516310751	6.69627208392586	6.12184429787638	7.05235067924417	6.07638806851284	5.96462966672059	6.3671963100259
PER3	2.76341157447001	2.29278174922785	0.584962500721156	2.30158764660319	2.16671544496642	2.63923216324928	2.12763327972587	1.73984810269933	2.38404980679516	1.95977015521147	3.71039319217052	4.24031432933371	4.26453643099903	3.83289001416474	4.51664555778096	4.92219784839637	4.54843662469604	4.19219416528334	3.49825086752783	2.95046841415012	3.62877359520165
UTS2	2.73552217729654	2.70929063572336	2.26903314645524	2.38956681176273	3.27798474729977	2.77610398807316	1.95233356636969	1.64616265715789	1.10433665981474	2.0703893278914	2.70043971814109	0.575312330687437	2.16349873228288	2.26303440583379	1.06350294230616	2.39780296186249	1.27500704749987	2.28392177230762	1.95233356636969	0.887525270741587	1.55090066464752
TNFRSF9	0.333423733725192	0.422233000683048	1.25096157353322	0.22650852980868	1.02147972741045	1.35049724708413	0.443606651475615	1.1243281350022	0.594548549550354	1.43829285157915	0.0426443374084937	1.02856915219677	0.31034012061215	0.659924558402378	0.189033824390017	0.250961573533219	1.17632277264046	0.111031312388744	0.16349873228288	0.978195629681652	0.22650852980868
EPN3	0.0426443374084937	0.475084882948783	0.0565835283663675	0	0	0	0.124328135002202	0.321928094887362	0.333423733725192	0.0976107966264223	0	2.18586654531133	3.97727992349992	1.67355642399014	0.454175893185802	2.20476675065461	4.23878685958712	0.650764559116902	3.38543103719352	2.91838623444635	3.27798474729977
LTBP1	6.03254169727004	5.6876206320849	5.74281466986289	5.27388882366849	5.84774641692139	5.3212065669699	5.92789645372882	6.07916474203731	6.64053416939109	6.39128655811118	3.10265813136374	5.11144869848767	5.11769504266975	5.01256867350306	3.61706334388818	5.98481717429359	4.5963388642052	3.66220549965362	5.14486214291573	4.631686366312	4.20711196120771
RCN1	7.63611705059967	7.63662462054365	8.10653676886889	7.13576058101617	7.4967339638283	7.20006486151431	7.90321907784673	7.9036408744577	7.87270565743652	7.87670110864523	5.6687431890879	6.3911146756971	5.59185890498717	6.97384083953315	6.03672310600552	6.54843662469604	5.96486066424585	6.10810622368613	6.32984117653063	6.4213916318828	5.72546851263261
ELN	4.01792190799726	3.84899843040002	3.40190347160796	4.63633460244218	2.23572705983806	2.54843662469604	2.96901230751632	4.40190347160796	8.28983446517751	4.08746284125034	6.98390566262789	7.6359719978104	7.04242546536971	10.022478785302	6.15400794755902	8.26124871746687	7.89917563048051	6.68327537290812	7.79973492247887	9.27842622622923	6.74469931420784
RFC2	5	4.90207357931074	4.75702324650746	4.56620629346551	4.54905302933729	4.7273759385949	5.06263982828646	5.32696871158789	5.1811025507538	4.80683958179819	3.83086375675176	4.62351574149055	4.31614574229336	4.15299460549244	4.04001567884788	4.12680770314203	4.14486214291573	4.12018602753186	4.23725777090037	4.11935617703968	4.28392177230762
ARID1B	3.63343121035563	3.90400231628369	2.91456452349394	3.66562016406638	3.36737106564853	3.55336050333533	3.43162295971329	3.3547342399706	3.54720302475693	3.79389588254888	3.95046841415012	4.16751850373522	4.33699741660501	3.76871365703048	4.22419466397043	4.38543103719352	4.53791724903408	4.04875931191986	4.30742852519225	3.77610398807316	3.55090066464752
CLPTM1L	6.20633064787105	6.31288295528436	6.3403842354554	6.29480451999447	6.15461561132689	6.32427057158154	6.1606782132205	6.35438163211332	6.57576612729644	6.25209770303744	6.79610452053215	5.85049941375812	6.0931798467655	5.69571548860997	5.95489421979703	6.08788710093312	6.13852780142227	6.39283257902094	6.01524777369894	5.98344969074012	5.95442898437188
NEDD4L	2.50080205305716	2.68706068833989	2.74416109557041	2.98550043030489	2.46727948045998	2.73552217729654	2.611172380044	2.30158764660319	2.93357263826102	3.30451104180995	3.96069703930431	2.76341157447001	2.86195536414487	2.30451104180995	3.99367436175058	2.70265754339091	3.96069703930431	4.114367024952	3.93734439215023	2.73552217729654	2.90110824301451
FOXP3	1.23878685958712	1.77399632511117	1.35049724708413	0.321928094887362	2.50842865253186	2.56315813040281	0.464668267003444	0.678071905112638	0.575312330687437	1.91838623444635	0.475084882948783	1.22650852980868	1.32768736417605	1.08406426478847	0.16349873228288	0.389566811762726	0.773996325111173	0.389566811762726	1.31614574229336	1.72683121703249	1.68257329734758
PPP1R3F	2.16349873228288	2.02147972741045	1.91456452349394	2.02856915219677	2.10097764772482	1.7311832415722	1.72246602447109	2.15380533607904	2.10768786931437	2.56559717585422	2.25398926623079	2.38956681176273	3.31179371775365	2.70708299177171	1.96347412397489	2.52857131887076	2.36457243229586	3.12598165385472	2.70043971814109	2.64846544302731	1.91456452349394
HEXB	7.64472154721798	7.60221633969009	7.25917831326943	7.78358761201847	7.29526384536397	8.13765721176821	7.23964626030538	7.58721495245253	7.34500598300872	7.42374622911477	6.75555526197214	6.80825632479914	6.68873986801449	7.47256900200475	6.05506547256509	7.43987242967666	6.73917303130949	6.40616247877761	7.03011533090807	7.11800665108903	6.72137265947682
PTCD2	2.06695024392463	1.78240856492737	1.57046293102604	2.114367024952	1.63226821549951	1.82781902461732	2.09761079662642	1.70043971814109	1.9297909977186	1.90689059560852	1.790772037862	1.29278174922785	1.89917563048051	1.71369581484336	2.31324585178756	2.17951105027151	1.93357263826102	2.14404636961671	2.04614178164472	2.08406426478847	1.62760683812965
NEXMIF	0.0426443374084937	0.137503523749935	0.0565835283663675	0.22650852980868	0	0	0.0426443374084937	0.111031312388744	0.0143552929770701	0.0565835283663675	0.0840642647884745	0.0285691521967709	0.238786859587116	0.0426443374084937	0.238786859587116	0.263034405833794	0.22650852980868	0.0426443374084937	0.333423733725192	0.189033824390017	0.20163386116965
JKAMP	5.63691458035588	5.38577613826941	4.75488750216347	5.07081863753328	5.00225245173138	4.71039319217052	5.13463167144765	5.08958289312471	5.38128337250378	5.38301301548867	4.77294133783134	5.48381577726426	5.3526172989585	5.37955165336549	5.09508049190141	5.52042224852645	5.26716121802226	4.90400231628369	5.04788732939655	5.1574479962743	4.59872249967662
DKK3	6.30615285211144	6.05093696522523	6.74805863915717	4.38266725274504	7.03132902418066	6.46613765607043	6.45203527354619	6.04548665635946	8.59831309250329	7.60673831741759	5.85449441815488	5.64327899631198	6.16611285740143	7.6015479611556	2.98002530023873	7.7832601955813	5.93852104586597	4.60821785302146	5.72465027173297	5.84297883178833	6.42088657497553
ARHGEF5	1.66902676550963	1.81966818349646	1.76128527336162	1.94860084749336	1.84799690655495	2.31324585178756	1.4905701304462	1.73552217729654	1.61823865559545	1.99276843076892	2.63226821549951	4.09508049190141	4.33628338786443	2.34198574722862	2.21723071622067	3.01256867350306	5.24830712008724	2.64846544302731	3.46466826700344	3.17152710603881	3.83086375675176
NFE2L3	2.75702324650746	2.30158764660319	2.38404980679516	2.41953889151378	2.78450398292957	2.72246602447109	2.20476675065461	1.9560566524124	1.87970576628229	2.16671544496642	2.89141918684608	3.12101540096137	3.4995270242151	3.14567745519564	2.57531233068744	2.72900887033786	3.34340782229781	2.96532254836725	3.55949181320504	3.32768736417605	2.79493566280354
MCUR1	3.50207595604579	3.42894634476948	3.32481060342048	3.34198574722862	3.1906148602095	3.11769504266975	3.38543103719352	3.69376571221778	3.47638168756724	3.33485426933163	3.86987140617771	3.17791779219584	3.5909612413426	3.56071495447448	3.76553474636298	3.27798474729977	3.53977919169849	3.41683974191283	3.76341157447001	3.43028527297778	3.84096670448742
LIMA1	6.23916887866545	5.79337571126475	5.99072800371897	6.03364324351038	5.83086375675176	5.76844901518055	5.77162151792327	5.72082566608984	6.57788195949764	6.22843392051337	7.02303351866553	6.31867837373655	5.57833494868161	6.90713102474679	7.48276762925763	7.19996674235619	5.95535930524299	7.3973751544161	5.91384682426304	6.13463167144765	5.50366675457602
LETMD1	4.90977310414164	4.56620629346551	3.95419631038688	4.95279947789994	4.4937754084607	4.54720302475693	4.29204549249286	4.04439411935845	3.95046841415012	4.76659516172927	5.6915341649192	5.10013667128545	5.84849775538515	5.53138146051631	6.10852445677817	5.81147103052984	5.15987133677839	5.95373084981149	5.75408578219791	5.71561885907482	5.49249415167943
SLC4A8	1.14404636961671	1.02147972741045	0.970853654340484	0.782408564927373	0.839959587489532	1.07724299893246	1.18269229751619	1.1243281350022	0.84799690655495	3.08915913191124	0.333423733725192	0.963474123974886	0.37851162325373	0.422233000683048	0.31034012061215	0.53605290024021	1	0.622930350920177	0.31034012061215	0.400537929583729	0.298658315564515
LAMC3	1.35049724708413	1.66448284036468	0.659924558402378	3.38543103719352	1.98913900736823	1.8073549220576	1.79493566280354	2.28095631383106	2.114367024952	0.565597175854225	0.16349873228288	4.6046644151637	5.32553033156756	3.86987140617771	0.422233000683048	4.17392693199981	3.90977310414164	1.82374936030827	4.03210084316702	2.94485844580754	5.1197711619529
PTGER3	1.54596836910529	1.94485844580754	0.992768430768924	4.30012372456901	1.63691458035588	1.4594316186373	1.96347412397489	1.0071955014042	2.59693514238723	1.50080205305716	5.54997714277182	3.13586316536868	3.57410150808939	4.43028527297778	5.77135740899056	2.67581593117227	3.45549162062847	5.41818994794577	3.26303440583379	4.10768786931437	3.40463068421761
TNIP3	2.60644222813161	1.9297909977186	2.12101540096137	1.28688114778816	2.0496307677246	2.01792190799726	2.59693514238723	2.52606881166759	0.799087306074004	1.35614381022528	0.0840642647884745	0.55581615506164	0.124328135002202	0.27500704749987	0.214124805352847	0.111031312388744	0.879705766282288	0	0.150559676575381	0.344828496997441	0.111031312388744
MAPK9	3.79389588254888	3.86591881455221	3.46727948045998	3.70708299177171	3.74523733212975	3.46858331700683	3.70376517879341	3.45549162062847	3.85897561429202	3.85897561429202	4.18269229751619	3.51349074558812	3.68706068833989	4.03562390973072	4.02059109477325	4.05137210172103	3.52105073690096	4.04875931191986	3.6564963705535	3.45022149589718	3.19377174339668
COL23A1	2.28688114778816	1.73552217729654	1.88752527074159	1.05658352836637	2.65306001710456	2.28983446517751	2.0071955014042	2.22650852980868	1.35614381022528	1.07724299893246	0.722466024471091	3.8073549220576	4.09845324630927	1.76553474636298	0.815575428862573	2.36176835941915	2.58255600301406	1.26303440583379	3.3305584000308	2.50080205305716	4.23572705983806
BCAR1	5.74065777162389	5.87946072253802	5.97292236422542	4.8499992594661	6.13298804262744	5.56985560833095	6.10244817792658	5.63081315229913	6.41515020542639	6.11103131238874	4.15623479785027	4.65821148275179	3.97636363573276	5.16992500144231	3.90110824301451	5.11561593142811	5.24222139509837	4.18586654531133	4.37573453858316	4.49825086752783	4.35684807923652
FAM160A2	4.28688114778816	3.77925972037238	3.5033487351675	3.62877359520165	3.60050764534579	3.5298209465287	4.09339115325301	3.62760683812965	4.28688114778816	3.85598969730848	4.43562859405209	5.19927972133662	5.31505896631662	4.40463068421761	4.39163026151743	4.95326523901484	5.15946772926677	4.40463068421761	4.69320814891002	4.75595576955096	4.68594014844598
HERPUD1	6.46287031226445	6.43879185257826	6.4572987888258	6.1003469613581	6.38956681176273	6.63270444844369	6.28021399581062	6.20867331962947	6.49393548558052	6.67101024127845	6.5298209465287	6.99604972751976	6.46776855726253	6.88093036107688	6.24260250592898	6.549823164967	6.31179371775365	6.21548446419279	6.74738739965272	6.87381319835909	6.3017705324551
HOMER3	6.01970191444255	5.79259510251225	6.1935746404466	5.37295209791183	6.11478344724985	5.90352037372338	6.06651978142975	5.97705090611061	6.39711840904258	6.37590826307501	5.25512301484779	4.80374366850523	4.61058195849253	6.355967689241	4.23112515787905	5.79389588254888	5.04701481951759	4.78135971352466	4.72082566608984	5.66391384211598	4.67016051412663
RAD51	3.64731450954714	3.51349074558812	3.64154602908752	3.04264433740849	3.61823865559545	3.33485426933163	3.98823022306046	4.25096157353322	4.27649666564036	3.69932952567316	1.37851162325373	1.46988597627446	1.92219784839637	1.65535182861255	0.748461233004036	1.62760683812965	1.53106949272595	0.956056652412403	1.48026512205446	1.16349873228288	1.49569516262407
POLQ	1.7311832415722	1.22032995487956	0.910732661902913	1.53106949272595	0.933572638261024	0.985500430304885	1.53106949272595	1.58976348698498	1.66448284036468	1.31614574229336	0.495695162624069	0.669026765509631	0.807354922057604	0.367371065648529	0.356143810225275	0.475084882948783	0.831877241191673	0.584962500721156	0.815575428862573	0.55581615506164	0.344828496997441
PIK3CB	2.85199883711245	3.01256867350306	2.77399632511117	3.47248777146274	2.56559717585422	3.51853513898218	2.799087306074	3.32481060342048	2.84197311892718	3.40053792958373	3.5837597536395	3.31034012061215	3.63110428236588	2.66448284036468	3.83491342970104	3.06695024392463	3.26603689399532	3.61823865559545	3.54473265593262	3.06004738366994	3.29130885982897
CYBA	9.22018482670028	9.31190721837451	9.834881835648	8.91710350731593	9.68208164108878	10.1777932447757	9.29147003036651	9.60771867936759	9.06123616574775	9.19603649395155	8.32404549864065	8.68898458517231	7.25446176976918	8.2427453965388	7.0638264769831	7.77695934739093	7.49753253300672	7.65356166205839	7.22207035524718	8.29984907373703	7.51751192305606
THOC3	5.56071495447448	5.3501436020178	5.19377174339668	5.04919510562227	5.02014657311178	5.01747656302046	4.87085786436376	5.73633427697511	5.87553435157324	5.55642941544957	4.30524096595448	4.14323013477689	4.91981677005279	4.69543711040537	4.36106648879432	4.96208624985064	5.10391721075207	3.88166461932035	5.15137177625395	5.20593983247088	5.03913839390696
HEBP2	4.27202318906105	4.48091134604775	4.83945576522463	5.45384677374993	4.33342373372519	3.44890095114513	4.52230689287139	4.1906148602095	4.35684807923652	4.01167453338092	6.55887985347544	4.72900887033786	5.14608493861619	5.16791986555194	6.47427378772256	4.52544250601812	5.32481060342048	6.36053986165181	5.16309613843601	4.52606881166759	5.13175409098481
MPHOSPH9	3.43829285157915	3.23419472295381	3.0232553523003	3.37016428054021	3.05311133645956	2.64385618977472	3.02502879449152	2.95419631038688	2.75060650483559	3.17312743348066	2.24184018356467	1.63226821549951	1.98913900736823	2.19219416528334	2.82984955984469	2.32768736417605	2.78868571061353	2.57531233068744	2.10433665981474	2.03210084316702	0.831877241191673
PLEKHA5	3.54843662469604	3.10433665981474	3.61353165291793	2.59215800212536	3.34482849699744	2.87970576628229	3.26753579806873	2.98913900736823	3.85598969730848	4	3.31614574229336	3.4995270242151	3.87479696589867	3.28392177230762	3.67807190511264	4.62117275268344	3.66562016406638	3.51853513898218	3.83289001416474	3.4276061727819	3.28835856219366
PRSS8	0.263034405833794	0.0565835283663675	0	0	0.238786859587116	0	0	0.111031312388744	0.411426245726465	0.137503523749935	0.20163386116965	3.34624777408278	5.32373033752135	1.89141918684608	0.443606651475615	2.8073549220576	5.37016428054021	0.111031312388744	5.03518399661834	4.64385618977472	4.65306001710456
SIKE1	4.18507363787676	3.45549162062847	3.30158764660319	3.72900887033786	3.17632277264046	3.83995958748953	3.60880924267552	3.94110631094643	3.95233356636969	4.17472598770613	3.33771109212829	3.6667565918848	3.80426011563474	3.8499992594661	3.55704241526372	4.12598165385472	3.89044669267991	4.08065766334523	3.9297909977186	3.4867143730307	3.1243281350022
RRP12	3.73009646559547	3.84799690655495	3.96809075204526	3.43295940727611	3.25701061820602	3.40871186102943	4.02945288578697	4.25323293853803	3.92789645372882	3.54966917072649	2.79701297783614	5.95628902658394	3.4154882710497	3.10601323762212	2.87381319835909	2.95046841415012	5.99661471481536	2.47508488294878	2.80529245560071	2.97452931248388	3.15704371014558
FNIP2	3.25398926623079	3.16992500144231	2.28983446517751	3.02147972741045	2.29572302453997	4.37155886261196	2.54101915313356	2.60880924267552	2.82984955984469	3.39506279951758	3.23419472295381	3.22804904788446	2.51853513898218	2.85399564717639	4.02147972741045	3.83895176695194	3.14567745519564	3.55336050333533	2.58976348698498	2.30742852519225	2.28095631383106
MSMO1	4.16349873228288	3.5909612413426	3.74092756031863	5.20320115631661	4.22881869049588	3.69376571221778	4.25927248703759	4.30231905094883	3.46336088581666	4.13422093976063	3.32481060342048	4.2637856138908	5.10139795218253	4.10601323762212	2.83995958748953	4.11186596386756	5.36422222109353	3.46074256378964	7.64983098505154	6.45071638871807	5.01569380710515
TTC17	4.6876206320849	4.43496176018725	3.68594014844598	4.27276973243651	3.92789645372882	3.95140129167431	4.29792505250381	3.81557542886257	4.15299460549244	4.34978987024187	4.63459326844576	5.49505552836802	5.19849415363908	5.04657836662033	5.20359271420771	5.52136487844622	5.01077983875324	5.05831649559082	5.19810120932482	4.86393845042397	4.74631276642546
ALX4	0.124328135002202	0.37851162325373	0.263034405833794	0.367371065648529	0.0285691521967709	0.0143552929770701	0.214124805352847	0.124328135002202	1.91838623444635	0.765534746362977	0.22650852980868	0.124328135002202	0.799087306074004	0.970853654340484	0.495695162624069	1.78240856492737	1.05658352836637	0.333423733725192	2.01792190799726	1.23266075679027	0.895302621333307
FSTL4	0	0.0285691521967709	0	0	0	0	0.0426443374084937	0.070389327891398	0.070389327891398	0.0285691521967709	0.0840642647884745	0.925999418556223	2.11769504266975	0.687060688339892	0.0840642647884745	1.43829285157915	1.91073266190291	0.0565835283663675	0.641546029087524	0.565597175854225	1.48026512205446
FOXN3	3.24184018356467	4.1586601753465	2.61353165291793	3.89336221076387	3.46074256378964	3.94953493301701	3.0408924306469	3.15055967657538	3.36317107711924	3.97911075501579	4.58436125251871	4.54966917072649	4.61235249875266	4.42693561964834	4.81352468929781	4.74092756031863	4.73768676140986	4.80477637795583	4.07124781946144	3.72027846523333	3.93545974780529
METTL24	0	1.01435529297707	0	1	0.176322772640463	0.765534746362977	0.0976107966264223	0	0.0840642647884745	0.0840642647884745	0	0.704871964456353	1.42223300068305	0.650764559116902	0.0976107966264223	1.41142624572647	0.933572638261024	0.575312330687437	0.992768430768924	0.687060688339892	0.807354922057604
AKR7A2	4.8870377914192	5.3212065669699	5.50620838930675	5.37121034345557	5.41244282477561	5.37503943134692	5.28725064325462	5.41210404467757	5.79571500650173	5.69488019279919	5.70127180220197	5.33413917883824	5.21800615028443	5.91193121230905	5.52825874275841	5.09085343045111	5.27388882366849	5.68929916053589	5.68985823631925	5.55213110825378	5.39094277280254
MRTO4	5.01033228328482	5.02281165091563	4.89578731646331	4.31034012061215	4.55213110825378	4.82171021503467	5.10391721075207	5.13134253912326	5.28243980500639	4.85199883711245	4.11852584893567	4.05050169744673	4.07980475463526	3.94204525991605	3.62877359520165	4.02059109477325	4.57349571549561	3.77820857639809	3.72574115650395	3.80219321694183	4.13586316536868
NNAT	1.24488705912353	0.84799690655495	0.263034405833794	4.80992886572143	1.01435529297707	2.53605290024021	1.20163386116965	1.50589092972996	1.15055967657538	2.18269229751619	4.35825558670513	1.18269229751619	1.81557542886257	2.36457243229586	7.43837603039902	2.93357263826102	2.74200621086674	5.92433746407535	2.82374936030827	2.73768676140986	0.782408564927373
USE1	4.68088692071969	4.88996019965864	4.87135084063403	5.04657836662033	5.06263982828646	4.67016051412663	4.96947286459633	4.66391384211598	4.84949893172018	4.64270157183323	5.46466826700344	4.74792441623844	4.91408609701272	5.05137210172103	4.98823022306046	4.72246602447109	4.72082566608984	5.35120427725799	5.00629802390037	4.81557542886257	5.03869955130559
MCF2L2	0.55581615506164	1.27500704749987	0.815575428862573	0.887525270741587	0.985500430304885	0.454175893185802	1.0703893278914	0.475084882948783	0.879705766282288	0.799087306074004	0.0840642647884745	0.839959587489532	0.37851162325373	0.298658315564515	0.238786859587116	0.400537929583729	0.584962500721156	0.0840642647884745	0.6959938131099	0.773996325111173	0.367371065648529
NRIP2	1.20789285164133	1.96347412397489	1.34482849699744	1.20163386116965	2.24184018356467	1.51601514700366	1.18903382439002	0.831877241191673	1.17632277264046	2.11103131238874	1.35049724708413	1.15704371014558	2.10768786931437	2.37573453858316	2.14404636961671	2.83995958748953	1.96347412397489	2.54349588342577	1.799087306074	1.61353165291793	2.29865831556452
LAMA3	2.04614178164472	2.64154602908752	1.74416109557041	2.23266075679027	2.06695024392463	1.20163386116965	1.67807190511264	1.33342373372519	2.01792190799726	1.85996954822103	2.91073266190291	4.39574832817903	4.39025495632187	3.97085365434048	3.10097764772482	4.14974711950468	4.69265037003553	4.09254574154357	4.01524777369894	3.49697358099828	4.57046293102604
AP5M1	3.5909612413426	3.38404980679516	3.03210084316702	3.3743439890385	3.10601323762212	3.46074256378964	3.26303440583379	3.26903314645524	3.56071495447448	4.01881218574282	2.92789645372882	2.99638874644762	3.15380533607904	2.98185265328974	3.30012372456901	3.45154083301783	3.55704241526372	2.78240856492737	3.54966917072649	3.24184018356467	2.41683974191283
ANAPC4	4.18903382439002	3.56924802986718	2.790772037862	3.27798474729977	3.43962313755712	3.11270013274936	3.83693401132109	3.39369076418745	3.52481592835751	3.81147103052984	3.48026512205446	4.41210404467757	4.71314590249026	4.36036427654347	4.13586316536868	4.94157586181824	4.24868662687383	4.1168637576909	4.61470984411521	4.45483390689887	3.8569856897822
KCNQ1	2.38404980679516	3.04788732939655	2.02502879449152	3.75702324650746	2.02856915219677	3.32192809488736	2.36176835941915	2.84799690655495	2.17951105027151	2.29865831556452	2.78659636189081	3.27947129564447	2.34482849699744	3.0408924306469	2.22032995487956	2.16027483140859	2.47767732756531	2.75702324650746	2.41142624572647	2.51349074558812	2.1243281350022
TRAPPC3	6.12515513132229	5.97108365753601	6.22670118455169	5.54843662469604	6.16208916202821	5.94953493301701	5.89214812751382	6.10475598696226	6.33521168170579	6.09761079662642	5.78345665436024	5.63430284166251	5.83364912759498	5.88947354253111	5.70818723602071	5.89506021268939	5.76818432477693	5.93191939010004	5.96832119610627	5.8293421939028	5.76447355099267
THRAP3	5.34801990922869	5.63488363677538	4.94906796585291	5.456149034648	5.05311133645956	5.27276973243651	5.43362716708478	5.61441538650813	5.42054977211632	5.37851162325373	5.18745105402733	5.00943675560809	5.12142990894896	5.03430376776804	5.61559285651096	5.456149034648	5.03913839390696	5.36562255611334	5.29975751183932	4.7311832415722	4.83390207666916
PHPT1	8.15309597173459	7.57053882838992	8.22023320438219	7.31723170022261	8.18269229751619	7.92996848372988	7.93587222418142	7.90044419942475	7.81390942507703	8.16198842571976	7.74106243574909	7.31569301845593	7.41455839989866	8.19135537472995	7.55182359572126	7.7078422504764	7.17162717852808	7.55305325276641	7.48920572792482	7.98641093525204	7.55658268982325
ENTPD2	0.150559676575381	0.137503523749935	0.111031312388744	0	0.070389327891398	0	0.137503523749935	0.604071323668861	0	0	0.650764559116902	1.91456452349394	2.46727948045998	2	1.07724299893246	2.28983446517751	2.4541758931858	1.0703893278914	3.07210580048042	2.57531233068744	2.26603689399532
LY75	2.03913839390696	2.85399564717639	1.54596836910529	2.67355642399014	2.46205231879643	3.10601323762212	1.790772037862	1.70043971814109	1.54101915313356	1.99276843076892	1.68257329734758	2.99819550315325	2.87184364850932	1.52105073690096	1.25701061820602	2.03210084316702	2.74200621086674	1.84398384404833	3.20163386116965	2.59693514238723	2.20476675065461
ARID4B	3.47638168756724	3.57893871309339	2.23878685958712	2.99276843076892	2.6959938131099	2.52857131887076	2.92409988564074	2.8972404255748	2.85199883711245	3.11769504266975	2.96162332828694	3.98185265328974	3.0071955014042	3.66789212523023	3.56315813040281	4.23955079661364	3.12598165385472	2.94860084749336	3.674686619928	2.99457972421575	2.40053792958373
OPN3	3.6959938131099	3.40190347160796	3.40463068421761	3.93640237772506	3.58014548442338	3.72137265947682	3.42894634476948	3.11769504266975	3.55826763405574	3.47767732756531	2.3533232911629	2.55090066464752	2.97085365434048	2.66902676550963	1.84398384404833	3.10265813136374	3.52857131887076	2.47508488294878	2.69821847822441	3.20945336562895	2.88752527074159
SDCCAG8	4.69932952567316	4.27798474729977	4.43095427138573	4.04788732939655	4.16751850373522	4.21256933885081	3.99909803370561	4.15218341905505	4.36036427654347	4.20476675065461	4.12184429787638	4.9174317553901	4.95512678126137	5.27388882366849	4.21179097625254	4.82984955984469	4.2364926183813	4.46793154602629	4.57531233068744	4.64443315240625	4.83642913116165
PTPRN	3.86195536414487	2.0703893278914	5.6562103201826	3.28540221886225	4.59872249967662	3.74738739965272	3.86690797814317	4.9217219470096	5.02945288578697	4.31179371775365	0.432959407276106	0	0.0426443374084937	0.214124805352847	0.632268215499513	0.333423733725192	0.111031312388744	0.20163386116965	0	0.16349873228288	0
HHAT	1.05658352836637	0.918386234446348	1.05658352836637	1.4594316186373	1.30451104180995	1.29278174922785	1.15704371014558	1.0071955014042	1.18269229751619	1.28688114778816	1.29278174922785	1.72683121703249	1.99276843076892	1.58496250072116	1.29865831556452	1.6959938131099	2.14730669878029	1.22650852980868	2.04614178164472	1.82781902461732	2.114367024952
KIF1B	3.47508488294878	3.01256867350306	2.54349588342577	3.1586601753465	2.78868571061353	3.27947129564447	3.2585189247113	3.42088657497553	3.39369076418745	3.64616265715789	3.24031432933371	3.77925972037238	3.64961545906341	3.18745105402733	3.48413813120167	3.9136075118231	3.99909803370561	3.31469652565629	3.23112515787905	2.71369581484336	2.84398384404833
FOXC1	2.14404636961671	2.74416109557041	2.85399564717639	2.114367024952	2.25096157353322	2.19219416528334	2.40599235967584	2.31034012061215	3.0232553523003	3.00180224263399	2.37016428054021	3.26153081524341	3.27500704749987	2.47767732756531	2.20163386116965	3.14404636961671	3.06004738366994	2.78240856492737	4.62643913669732	3.26303440583379	3.38404980679516
TBC1D22A	4.12680770314203	4.0071955014042	3.94392132655349	3.73984810269933	4.18507363787676	4.29792505250381	4.17392693199981	4.32912359629157	4.16027483140859	4.00809242094872	4.04176864995163	3.93073733756289	3.82781902461732	3.97361127551947	3.54966917072649	3.8972404255748	3.8569856897822	4.05658352836637	3.84096670448742	3.98823022306046	3.88752527074159
SYNE2	3.39917109381982	3.73443866613717	2.27202318906105	4.23266075679027	3.47248777146274	2.98002530023873	3.28688114778816	3.07553263116736	3.10433665981474	2.91456452349394	5.01122725542325	5.38024459047818	5.92076967302065	4.72519581722666	5.34695688937888	5.62058641045188	5.59424994765735	5.50874555424447	5.59305492166988	4.98504496225347	5.06608919045777
PLEKHH1	0.75702324650746	0.485426827170242	0.659924558402378	0.704871964456353	0.31034012061215	0.454175893185802	0.622930350920177	1.13750352374994	0.485426827170242	0.782408564927373	1.67807190511264	2.78868571061353	3.77820857639809	1.82781902461732	2.87578006306849	2.18269229751619	4.30231905094883	1.84799690655495	4.46793154602629	3.62760683812965	2.86789646399265
ATP9A	1.97819562968165	1.68257329734758	1.10433665981474	3.68929916053589	1.04264433740849	1.83187724119167	1.36176835941915	1.13093086982645	1.66902676550963	2.4276061727819	4.83794324189103	2.48284828306847	3.12763327972587	3.21567859660793	5.24830712008724	3.58856473740135	2.8972404255748	5.15258906928713	3.09761079662642	2.6915341649192	2.70043971814109
CBLN4	0	0	0.070389327891398	0	0	0	0	0.0143552929770701	0.137503523749935	0.464668267003444	0	0	0.0285691521967709	0.111031312388744	0	0	0	0.111031312388744	0.20163386116965	0	0
CHRDL2	0.454175893185802	2.76553474636298	2.94110631094643	3.88362081628567	0.933572638261024	0.422233000683048	2.94110631094643	3.605257262939	2.21101219348551	1	0.0840642647884745	0.176322772640463	0.669026765509631	0.111031312388744	0	0.604071323668861	1.14404636961671	0.0840642647884745	0	1.27500704749987	1.15704371014558
FAM168A	3.66448284036468	4.10601323762212	3.15380533607904	3.53605290024021	3.36036427654347	3.50589092972996	3.60762622084549	3.54966917072649	3.50462039240355	4.07553263116736	3.24336442569366	3.46988597627446	3.19849415363908	3.50462039240355	3.53106949272595	3.98002530023873	3.68032435684402	3.5957423394744	3.41818994794577	3.33342373372519	3.00539998774259
RELT	4.24336442569366	3.92504996472736	3.61235249875266	3.41683974191283	3.44890095114513	3.92314918047231	3.40735275114004	4.12184429787638	3.44228003525258	3.32768736417605	2.24792751344359	4.6959938131099	2.24184018356467	1.84799690655495	1.92219784839637	1.86789646399265	4.86145916636151	1.65535182861255	2.13093086982645	2.14730669878029	1.87970576628229
GALC	4.268284666521	4.76977173924945	3.78240856492737	4.60999129521268	3.7279204545632	4.29425313644451	3.84297883178833	4.13750352374993	3.72465027173297	3.99729240763651	3.85299758761332	4.05918219921169	4.00450139223494	4.02236781302845	3.97636363573276	4.40531168259745	3.94485844580754	4.36737106564853	4.00988458893184	3.99367436175058	3.87676249078156
NOP58	5.27276973243651	5.23534412817267	4.79493566280354	4.74792441623844	4.52669484554198	4.23572705983806	4.98367769469807	4.99548451887751	5.09043004232162	4.44360665147561	3.74738739965272	5.30961277245412	5.00584907569669	4.55336050333533	3.9126498648972	4.97269265400426	5.95977015521147	3.87676249078156	4.97498811199193	4.41142624572646	3.89141918684608
SZRD1	6.53013318439181	6.62058641045188	6.48719690663492	6.33664044640873	6.49793165189628	6.64371191305668	6.5351198215998	6.68158981722124	6.73782194014417	6.73701067768181	5.90231481249263	6.02480723340057	5.84523912563878	5.88752527074159	5.85798099512757	6.11103131238874	6.09339115325301	5.8094144442359	5.63546419816788	5.53915881110803	5.5579614268932
KCNH2	0.0976107966264223	0.238786859587116	0.150559676575381	0.238786859587116	0.516015147003665	0.22650852980868	0.070389327891398	0.31034012061215	0.0285691521967709	0.137503523749935	0	0.321928094887362	0.687060688339892	0.27500704749987	0.27500704749987	1.10433665981474	0.985500430304885	0.298658315564515	1.28688114778816	0.782408564927373	0.505890929729957
CUL1	5.08193608171943	5.08746284125034	4.59275601044103	4.80064109732908	4.80477637795583	4.81864608282254	4.83491342970104	4.94766615679601	5.08831123588866	4.72191944555154	4.85648777949568	4.50016467949217	4.47832471148503	4.70873904135958	4.77294133783134	4.90544717873885	4.8703647195834	4.91838623444635	4.88362081628567	4.46074256378964	4.34624777408278
FAM114A2	4.08491465976794	4.0746766862945	3.31469652565629	4.11186596386756	3.41278152533848	3.63110428236588	3.95419631038688	3.9126498648972	3.90303827011291	4.25247621413522	3.05137210172103	3.08576455377831	3.09929520433778	3.61588707391606	3.4594316186373	3.99186193055632	3.01613970265525	3.80322703643493	3.73876783680019	3.28688114778816	2.76341157447001
CYFIP2	3.5298209465287	4.43095427138573	3.82578562746479	3.27351588970212	4.88362081628567	4.89481776330794	3.96993327469786	3.9429835981871	4.57288966842058	4.01613970265525	1.6915341649192	3.79701297783614	2.46988597627446	4.05831649559082	2.15055967657538	4.86789646399265	4.10936055940423	2.27798474729977	2.68706068833989	2.19849415363908	3.1811025507538
TAB2	4.68985823631925	4.99050111136325	4.63459326844576	4.79701297783614	4.34553831007001	4.68369645430652	4.21878116778407	4.82731094394967	4.67016051412663	4.71039319217052	4.59693514238723	4.90014226035982	4.43295940727611	4.67016051412663	4.762880292917	4.67299099382775	4.52356195605701	4.81301154860562	4.56559717585422	4.47053686509258	4.11935617703968
GINM1	5.12350066435096	5.33234990037387	4.9676297534662	5.38439523838807	4.89093302170554	4.79129314859221	5.20359271420771	4.94860084749336	5.38370429247405	5.15421053058834	5.35579154675365	5.33842441478356	5.20359271420771	5.52010790163755	5.58074849176377	5.69181329717138	5.16872225436066	5.42021289061078	5.22920335788675	5.08236196955747	4.89965902637744
EIF2AK2	3.06177619758669	3.20945336562895	2.71369581484336	3.20006486151431	2.70265754339091	2.94485844580754	2.88752527074159	3.35191096110308	2.96901230751632	3.15218341905505	3.09761079662642	3.12101540096137	2.77610398807316	3.15055967657538	3.22650852980868	3.65878273401283	2.4594316186373	3.24184018356467	2.6915341649192	2.86393845042397	2.46466826700344
USP36	4.26978123827438	4.17232749165762	3.95977015521147	3.73768676140986	4.12515513132229	3.64731450954714	3.95884267524324	3.70376517879341	3.74846123300404	3.7311832415722	4.54966917072649	4.89675621847481	4.8870377914192	4.40258575823259	4.16188768237689	4.83844759254846	5.30487605004489	4.34978987024187	4.53169336086147	5.10181813422741	4.16751850373522
KMT2C	3.40599235967584	3.22958792274065	2.40871186102943	4.32840565895857	3.23266075679027	3.35614381022528	3.54966917072649	3.44890095114513	3.14730669878029	3.46858331700683	3.74308405554959	4.3547342399706	4.48800077083407	3.57893871309339	4.29572302453997	4.49121175600309	4.58916423669977	4.19377174339668	4.13996056954546	3.57167680997093	4.08915913191124
MCOLN3	0.0565835283663675	0.263034405833794	0.150559676575381	0.773996325111173	0.367371065648529	1.18903382439002	0.124328135002202	0.070389327891398	0.411426245726465	0.53605290024021	2.50080205305716	3.12598165385472	3.60644222813161	2.96901230751632	3.42088657497553	3.75702324650746	2.67581593117227	2.17312743348066	3.5957423394744	2.79285535236249	1.85199883711245
CCDC85A	0.55581615506164	0.6959938131099	0.0426443374084937	1.4276061727819	0.250961573533219	0.214124805352847	0.516015147003665	0.344828496997441	0.189033824390017	0.137503523749935	3.28540221886225	2.32768736417605	1.62293035092018	2.05658352836637	3.56559717585422	2.39231742277876	1.55581615506164	3.66902676550963	1.58496250072116	1.46988597627446	1.23266075679027
PUM2	4.40735275114004	4.17712050284652	3.57288966842058	4.41481206056585	3.96347412397489	4.18348651445939	4.20789285164133	4.10685079645022	4.25474519762921	4.62175885670973	4.03210084316702	4.75862298244024	4.82731094394967	4.26077843189343	4.54225804976692	4.93781516880342	4.60880924267552	4.53169336086147	4.84549005094437	4.36457243229586	4.23572705983806
MRPL43	6.3437631221496	6.14036967065153	6.4032677223393	6.06199215373422	6.2340030663556	5.92671109909728	6.34020617991171	6.4262647547021	6.53946903474989	6.26265865507222	6.182096347749	5.66448284036468	6.34163000932991	6.16771919860107	6.07724299893246	6.45450493755737	6.22573765346606	6.23016457788425	6.27015513876653	6.32264926213102	6.38956681176273
ITIH4	1.65992455840238	2.24792751344359	1.18269229751619	0.992768430768924	0.903038270112912	0.464668267003444	3.24792751344359	2.87578006306849	1.30451104180995	1.50080205305716	2.60407132366886	2.68032435684402	3.05831649559082	3.08576455377831	1.44890095114513	3.24031432933371	3.43962313755712	2.20476675065461	2.57046293102604	2.49569516262407	2.75915583380027
ITIH1	0.22650852980868	0.0976107966264223	0.137503523749935	0.111031312388744	0.613531652917927	0.641546029087524	0.0976107966264223	0.0976107966264223	0	0.464668267003444	0.189033824390017	0.526068811667588	0	0.871843648509318	0.189033824390017	1.14404636961671	1.11769504266975	0.739848102699327	0.20163386116965	0.807354922057604	0.263034405833794
HPF1	4.82323984413102	4.63575439127776	4.7235585614721	4.51664555778096	4.68313498512609	4.0574502721839	4.73606362787181	4.82832692641482	4.81506301719287	4.56010351346474	4.50969584193339	4.31614574229336	4.56071495447448	5.16148463864166	4.69376571221778	5.07724299893246	4.24564777363675	4.66959375118833	4.64731450954714	5.12722055048807	4.30742852519225
ZFR	4.80580834870147	4.71369581484336	4.03386345186628	4.93404464711225	4.14486214291573	4.27127625917593	4.23035674505615	4.54101915313356	4.56742375770728	4.57106999816771	4.71094415457587	4.42021289061078	4.60999129521268	4.43095427138573	4.82781902461732	5.10768786931437	4.51916444980607	4.98732086592925	4.6959938131099	4.48091134604775	4.15380533607904
ZNF280C	1.33913738491959	1.23266075679027	1.01435529297707	1.11103131238874	0.948600847493356	0.84799690655495	1.27500704749987	1.25096157353322	0.879705766282288	1.28095631383106	0.948600847493356	1.38956681176273	0.963474123974886	1.08406426478847	1.31614574229336	1.53605290024021	0.925999418556223	1.20789285164133	1.19534759832222	0.855989697308481	1.09761079662642
NPFFR2	0	0	0	0	0	0	0	0	0	0	0.0565835283663675	0.823749360308273	1.16349873228288	0.238786859587116	0.389566811762726	0.992768430768924	0.31034012061215	0	0.713695814843359	1.67807190511264	0.6959938131099
PHF21B	0	0	0.0565835283663675	0.0285691521967709	0	0	0.344828496997441	0.20163386116965	0.411426245726465	0.443606651475615	0.0285691521967709	0.0285691521967709	0.263034405833794	0.0285691521967709	0	0.687060688339892	0.298658315564515	0.0285691521967709	0.0426443374084937	0.0840642647884745	0.0285691521967709
TRAF1	2.60880924267552	3.22187708107703	2.85199883711245	2.53356334821451	4.04439411935845	3.71259578044703	2.54843662469604	2.59931779369823	2.57046293102604	3.05137210172103	3.52105073690096	3.38543103719352	3.23725777090037	2.67355642399014	3.02502879449152	3.56193705962243	3.55826763405574	2.8073549220576	3.29278174922785	3.21723071622067	2.15380533607904
RC3H2	3.47897180503294	3.65306001710456	2.99457972421575	3.63459326844576	3.39643353125099	3.41953889151378	3.15380533607904	3.05311133645956	3.45285896471381	3.57167680997093	3.06177619758669	3.24336442569366	2.9429835981871	2.9429835981871	3.13422093976063	3.44095219802964	2.98550043030489	3.19692173382033	2.83794324189103	2.59215800212536	2.60407132366886
IL17RB	1.0496307677246	1.03562390973072	0.545968369105292	1.0071955014042	0.31034012061215	0.475084882948783	0.526068811667588	0.895302621333307	0.443606651475615	0.895302621333307	0.584962500721156	1.02147972741045	1.07724299893246	1.01435529297707	0.748461233004036	1.57531233068744	1.40053792958373	0.790772037862	2.21101219348551	1.46466826700344	1.05658352836637
TRAF3IP2	4.99140846676479	5.8877689486479	5.67807190511264	5.44757919654888	5.01167453338092	3.95977015521147	5.60969587286274	5.23112515787905	5.87921563716567	5.01122725542325	4.456149034648	4.79129314859221	5.1574479962743	4.73660487531425	3.80322703643493	4.19927972133662	4.89433274227769	4.6915341649192	4.90833256978243	4.63865311646611	5.19770815795585
GYG2	1.36737106564853	1.799087306074	2.60644222813161	4.55397480823747	1.66448284036468	1.95977015521147	1.66902676550963	1.55581615506164	1.64616265715789	2.11103131238874	7.34748849721179	1.1243281350022	0.622930350920177	2.85996954822103	6.53962412155905	1.71808758396052	1.87184364850932	6.11457525112554	1.1243281350022	1.95977015521147	0.985500430304885
DCBLD2	4.19849415363908	3.71149490665009	3.36876834909033	2.799087306074	3.5933537709803	3.43829285157915	3.65306001710456	3.70376517879341	3.19534759832222	4.3037807481771	3.06350294230616	2.46727948045998	2.51853513898218	2.93922657772821	3.53729606709084	3.23725777090037	2.40053792958373	3.17951105027151	2.98732086592925	2.82578562746479	2.19534759832222
SERPINB3	0.0565835283663675	0.432959407276106	0	0.37851162325373	0.111031312388744	0	0.356143810225275	0	0	0	0	2.44890095114513	2.86987140617771	0	0	1.53106949272595	3.21412480535285	0	3.4262647547021	3.38956681176273	1.56071495447448
SOAT1	3.53729606709084	3.83187724119167	3.08915913191124	3.7279204545632	3.01435529297707	4.16108148227718	3.07382023329167	3.3547342399706	3.01435529297707	3.80322703643493	2.57288966842058	2.7158933705476	2.16671544496642	2.64616265715789	2.59931779369823	2.88947354253111	2.47508488294878	2.43028527297778	5.19021976366016	4.58496250072116	2.51096191927738
PKP2	0.0143552929770701	0.333423733725192	0.137503523749935	1.52606881166759	0.16349873228288	0.124328135002202	0.0565835283663675	0.333423733725192	0.0143552929770701	0	2.47248777146274	1.47508488294878	2.0496307677246	1.14404636961671	4.47443604325227	1.97819562968165	2.13422093976063	2.93734439215023	2.24488705912353	1.53605290024021	1.55581615506164
MSH4	0	0.0565835283663675	0	0	0	0	0.0285691521967709	0	0	0	0.0285691521967709	0.0285691521967709	0.111031312388744	0.0285691521967709	0.0840642647884745	0.150559676575381	0	0	0.0285691521967709	0	0.0565835283663675
F7	0.0976107966264223	0.722466024471091	0.0285691521967709	1.05658352836637	0.344828496997441	0	0.0976107966264223	0.22650852980868	0.111031312388744	0	0.250961573533219	0.956056652412403	0.739848102699327	1.85199883711245	0.250961573533219	1.29865831556452	0.411426245726465	0.0976107966264223	0.941106310946431	0.918386234446348	0.650764559116902
GDI2	7.50914158352059	7.44062004767917	7.24241196309824	7.10559427579519	7.10685079645022	7.26856539200414	7.31849761886055	7.4310378743783	7.46180683028884	7.49097117985831	6.67214243285383	6.75314987879766	6.65520869700463	6.74738739965272	6.81288323490954	6.83731255552431	6.71300839164415	6.74953426766926	6.7839804136838	6.6612080315625	6.68860001099912
PRDM1	3.31614574229336	3.82476785314329	3.13093086982645	2.66448284036468	3.43162295971329	3.09761079662642	3.24336442569366	2.65535182861255	2.40599235967584	2.79701297783614	2.114367024952	3.36737106564853	3.10265813136374	1.11769504266975	1.46466826700344	1.58496250072116	3.64385618977472	1.18269229751619	2.54349588342577	2.14730669878029	2.38404980679516
ATG5	4.16992500144231	3.78972925137577	3.55704241526372	3.88947354253111	3.79285535236249	3.67129337248158	3.85199883711245	4.01167453338092	3.90785207184596	3.76128527336162	3.39917109381982	3.55949181320504	3.45811948117451	3.94673086014031	3.39231742277876	3.90207357931074	3.63226821549951	3.69821847822441	3.76765479823735	3.55213110825378	3.31614574229336
TMCC3	2.1243281350022	2.68929916053589	2.01792190799726	2.12101540096137	2.03562390973072	2.25398926623079	1.98913900736823	2.57046293102604	1.95977015521147	2.06350294230616	2.30451104180995	3.04439411935845	2.13093086982645	2.13422093976063	2.4541758931858	2.44360665147561	2.4276061727819	2.34766565630097	2.41142624572647	1.94860084749336	1.799087306074
PITHD1	5.64673869830785	5.29462074889163	5.26077843189343	5.30852106219326	5.3885339790918	5.35755200461808	5.21256933885081	5.50207595604579	5.31179371775365	5.28983446517751	5.42492208821069	5.65764000520782	5.75167794568758	5.43762724831895	5.22573765346606	5.71534429535891	5.77768271707355	5.56559717585422	5.5737986435893	5.45746296464855	5.61794491742059
MTA3	4.15137177625395	3.89044669267991	3.76022094646651	3.83995958748953	3.79805051476751	3.10433665981474	3.84297883178833	3.97911075501579	3.83693401132109	3.96439863220318	3.97177344719337	4.13257684267001	4.2502036564993	4.23878685958712	4.22727899446832	3.97727992349992	4.36246988875021	4.08236196955747	4.17232749165762	3.96809075204526	4.15704371014558
USP13	2.611172380044	3.28243980500639	2.43295940727611	3.28983446517751	2.41683974191283	2.89917563048051	3.66902676550963	2.56803210477128	3.02856915219677	3.22804904788446	2.87381319835909	2.78659636189081	2.04264433740849	2.56559717585422	3.5909612413426	3.37155886261196	1.99276843076892	3.77925972037238	2.14730669878029	2.98185265328974	1.84398384404833
ATP11B	2.95791459863299	3.39506279951758	2.5385381636298	3.51475349843975	3.00180224263399	3.13586316536868	3.21878116778407	3.19219416528334	3.27052894238072	3.11103131238874	2.90689059560852	3.68257329734758	3.54225804976692	3.26002565596146	3.21101219348551	3.71699089440494	3.90110824301451	2.99819550315325	3.08406426478847	3.06695024392463	3.01970191444255
LAMC2	4.92504996472736	2.17312743348066	1.14404636961671	1.03562390973072	3.93545974780529	2.79285535236249	3.77925972037238	3.27351588970212	3.92694824794977	2.85598969730848	1.86393845042397	4.13914201914569	4.2637856138908	2.13093086982645	1.0071955014042	2.47248777146274	4.93781516880342	1.9297909977186	3.10433665981474	2.70487196445635	3.48928602262588
CDK14	3.19219416528334	3.51601514700366	2.41413553298445	3.1586601753465	2.77610398807316	3.03210084316702	3.03738222200308	2.95791459863299	2.81966818349646	3.15218341905505	2.72027846523333	2.70043971814109	2.44625622988956	3.0232553523003	2.53356334821451	3.64038956005495	2.31324585178756	2.58014548442338	2.68481873755322	2.76341157447001	1.93357263826102
SEC61A1	7.52458089155867	7.42668408184962	7.62731500136505	6.99016070590942	7.20994068029019	7.18279159854806	7.64169052255661	7.62702310555406	7.854993016757	7.76394266044725	6.04417551263921	6.10202817936731	6.14974711950468	6.61588707391606	5.75808993420181	6.21081743208921	6.2340030663556	5.81224149518948	6.05354581772798	6.3116120981851	5.86814347966673
PPP1R12A	4.21955576916691	4.26077843189343	3.1554254317472	4.08491465976794	4.03210084316702	3.71149490665009	3.83289001416474	4.0071955014042	4.06781078378962	4.38059093426592	3.51475349843975	4.55949181320504	3.98185265328974	4.2364926183813	4.16591193893569	5.51285895444998	4.10349763970334	4.1168637576909	4.17152710603881	3.71918344048179	3.14404636961671
RASGRF1	0.286881147788162	0.454175893185802	0.070389327891398	0.286881147788162	0.22650852980868	0.722466024471091	0.879705766282288	0.16349873228288	0	0.389566811762726	0.432959407276106	0.286881147788162	0.0840642647884745	0.411426245726465	0.575312330687437	0.622930350920177	0.411426245726465	0.27500704749987	0.333423733725192	0.344828496997441	0.16349873228288
CAMK2B	0.189033824390017	0.20163386116965	0.111031312388744	0.176322772640463	0	0.111031312388744	0.839959587489532	1.05658352836637	0.0285691521967709	0.263034405833794	0.137503523749935	0.432959407276106	0.765534746362977	0.189033824390017	0.27500704749987	0.411426245726465	0.739848102699327	0.604071323668861	1.26903314645524	1.05658352836637	0.765534746362977
CROCC	4.87823487911234	4.09423606984577	3.30012372456901	4.10013667128545	4.46139758992616	3.69821847822441	4.26603689399532	3.51349074558812	4.00090140274153	4.34553831007001	4.74846123300404	5.41582625747291	5.25247621413522	5.28169825009883	4.4541758931858	5.64299031296116	4.82017896241519	4.90785207184596	5.11644793551166	4.77505054148317	4.48800077083407
POLR3E	4.04614178164472	3.67581593117227	3.4594316186373	3.57893871309339	3.95884267524324	3.54225804976692	3.76659516172927	3.97361127551947	4.38956681176273	3.9174317553901	4.12598165385472	4.66277517193778	4.99095486039699	4.37712374912949	4.47378691161437	4.45088131527337	5.08491465976794	4.50969584193339	4.43496176018725	4.3212065669699	4.4369613378336
ATP2B4	5.06781078378962	4.83541884047548	4.42290574261218	5.48091134604775	4.57228336665041	4.96809075204526	4.73984810269933	4.67863534782274	5.60762622084549	5.48478262307787	6.6573541815237	5.42155994490182	5.93498820178348	5.74523733212975	6.35191096110308	6.43329332581501	5.71011763204345	6.47443604325227	5.57440430902258	5.05441438791731	5.24069594421251
ZC3H11A	5.75435307169213	5.37016428054021	4.9560566524124	5.35790383855249	5.15623479785027	4.73768676140986	5.33949373790173	5.15258906928713	5.38266725274504	5.26453643099903	5.44393811501318	5.8870377914192	5.84774641692139	5.63952159951083	5.77214959078454	6.02436400911417	5.98390566262789	5.7839804136838	5.75702324650746	5.53667461756976	5.12060077384517
RIOK2	3.73443866613717	3.64846544302731	3.56071495447448	3.17951105027151	3.03033607837096	2.43562859405209	3.68706068833989	2.81557542886257	3.44493204894218	2.85399564717639	2.48800077083407	3.17632277264046	3.09761079662642	3.34056226902641	3.01435529297707	3.19692173382033	3.67129337248158	2.64385618977472	3.50207595604579	2.76128527336162	2.97819562968165
YIPF1	4.60940039000643	4.34908214639109	4.50207595604579	4.6724253419715	4.14159627838382	4.61823865559545	4.44625622988956	4.54596836910529	4.4666271200415	4.14812063112396	3.73876783680019	4.24412594328373	4.15461561132689	3.89141918684608	3.76553474636298	3.94204525991605	4.13750352374993	4.0703893278914	4.12515513132229	4.04264433740849	4.07809742302666
NDC1	3.60999129521268	3.26002565596146	2.56315813040281	2.99276843076892	2.54596836910529	2.8094144442359	3.11603199344711	3.21412480535285	3.07382023329167	3.18269229751619	2.20789285164133	2.26002565596146	2.59215800212536	4.45483390689887	2.4032677223393	3.02502879449152	2.49825086752783	2.38956681176273	2.85399564717639	2.58496250072116	3.07553263116736
DGKG	1.82374936030827	1.9297909977186	0.918386234446348	1.51096191927738	0.855989697308481	1.63226821549951	0.799087306074004	1.29865831556452	1.15704371014558	1.89530262133331	0.799087306074004	1.68257329734758	1.24488705912353	0.925999418556223	0.722466024471091	2.52105073690096	1.7311832415722	1.20163386116965	1.44360665147561	0.641546029087524	2.54349588342577
FLYWCH1	4.75274859140713	4.02856915219677	3.93734439215023	3.20163386116965	4.51096191927738	3.50080205305716	3.90977310414164	3.63575439127776	4.52356195605701	4.21955576916691	5.1101961777542	4.47897180503294	4.89190518821193	4.76659516172927	5.25964912064916	5.21723071622067	4.89190518821193	4.92742242873987	5.54874485993723	4.90929308582382	4.96023367169445
UNKL	3.01970191444255	3.95791459863299	1.81147103052984	2.61353165291793	2.36737106564853	2.10768786931437	2.21101219348551	2.611172380044	3.30012372456901	2.8011586560937	4.2585189247113	3.28835856219366	4.00450139223494	3.65191274464578	4.27649666564036	3.98823022306046	3.16992500144231	4.59215800212536	4.43362716708478	4.08151006812092	2.09085343045111
TBXAS1	5.01970191444255	5.30231905094883	4.83086375675176	5.57591736111815	3.99819550315325	5.17152710603881	4.28392177230762	5.38301301548867	4.24944534108584	4.54039930563062	4.30524096595448	5.42054977211632	2.75274859140713	3.6667565918848	3.32912359629157	3.48413813120167	3.75915583380027	3.69932952567316	2.91647664443772	3.18903382439002	2.72027846523333
PARP12	4.80271021929134	4.44691786486603	4.06004738366994	4.01077983875324	4.44956137461324	5.10139795218253	4.10601323762212	4.30524096595448	3.66562016406638	4.44095219802964	4.09000652990382	4.63865311646611	4.8923910259134	4.32624970083746	4.48800077083407	5.08448952493625	4.34269695998193	4.22573765346606	4.60762622084549	4.65248649491816	4.22727899446832
ALDH18A1	5.23227701026829	5.32409051603798	5.60792206726114	4.85299758761332	5.14404636961671	4.96208624985064	5.42492208821069	5.4245862262511	5.6450098843911	5.7371459197762	3.43028527297778	3.79285535236249	4.24184018356467	4.81813476081085	3.90496571868403	4.19927972133662	4.45811948117451	3.93168305705981	4.23419472295381	4.54966917072649	4.00629802390037
TARBP1	4.4867143730307	4.10433665981474	3.70376517879341	3.83289001416474	4.33413917883824	3.44095219802964	3.98367769469807	3.87479696589867	3.99729240763651	4.17152710603881	4.48026512205446	5.03826057517535	5.4541758931858	5.08958289312471	4.63865311646611	5.38024459047818	5.29130885982897	4.86591881455221	5.13422093976063	5.22650852980868	4.57410150808939
GATB	3.28243980500639	3.47638168756724	3.5385381636298	3.56315813040281	3.22342254993494	3.58976348698498	3.53106949272595	3.68818035858693	3.77925972037238	3.57773093149008	4.43162295971329	3.46205231879643	4.67412163263239	2.96901230751632	3.8011586560937	3.23725777090037	4.39163026151743	4.08831123588866	4.14649230697719	4.2349610948395	4.00988458893184
MXD1	4.81506301719287	4.43362716708478	3.99457972421575	4.67299099382775	3.15704371014558	3.61235249875266	4.23955079661364	6.0639343057541	4.19298316997399	2.94485844580754	3.01256867350306	6.5186924924252	3.37712374912949	2.85399564717639	3.71259578044703	3.31469652565629	5.12763327972587	2.82781902461732	3.26002565596146	2.65992455840238	2.82781902461732
CDK17	4.16832111573972	3.84899843040002	3.52105073690096	3.69488019279919	3.85199883711245	3.53605290024021	3.71149490665009	3.58135124716878	3.64731450954714	3.9560566524124	3.09761079662642	4.24640808724638	3.73984810269933	3.64500988439109	3.57167680997093	4.23112515787905	4.22265002245148	3.46858331700683	3.36737106564853	3.16992500144231	3.27649666564036
DNAJC25	3.22496636500027	2.81557542886257	2.68032435684402	2.75060650483559	2.4276061727819	2.58014548442338	2.75702324650746	2.83187724119167	3.08576455377831	2.66902676550963	2.9126498648972	2.8094144442359	2.3533232911629	2.63226821549951	2.80322703643493	2.90881290773955	2.85798099512757	2.77610398807316	2.70487196445635	2.44890095114513	2.48800077083407
SLC2A3	6.16369998708419	5.9387562614923	6.02525032156158	6.62043978765172	5.53356334821451	5.93781516880342	6.09592441999854	7.67284960165427	5.75221336786514	5.33949373790173	5.38818953715608	8.03930292547364	3.61235249875266	4.24260250592898	3.64731450954714	3.8073549220576	6.8414699994658	3.13914201914569	5.61323695471633	3.82171021503467	3.94392132655349
PSD	3.73443866613717	3.25398926623079	3.83794324189103	3.02502879449152	4.07980475463526	3.68818035858693	3.5981269599196	3.28540221886225	3.76447355099267	4.23112515787905	3.00539998774259	2.92409988564074	3.60050764534579	3.6667565918848	2.88166461932035	3.58135124716878	3.04788732939655	3.14567745519564	3.4032677223393	3.72683121703249	3.03738222200308
CTDP1	4.00988458893184	4.04351949366274	3.96069703930431	3.46074256378964	3.97361127551947	3.86987140617771	4.0071955014042	4.34269695998193	4.13586316536868	3.95698592461258	3.55704241526372	4.25323293853803	4.35402893805439	3.3547342399706	3.31903981556254	3.7311832415722	4.4154882710497	3.53231695933277	3.47118746038699	3.43295940727611	3.98641093525204
YBX3	7.59536938622648	7.47751543618424	8.00236498205716	7.51971487168418	7.1872530855823	7.08831123588866	7.86207938692946	8.00371466177598	8.05311133645956	7.29416121869475	7.48074981718447	9.22840986898185	8.44418666269936	7.34367430538958	7.17392693199981	7.7901855632105	9.21660036900673	7.12339719714104	8.1419538426141	7.58338368945029	8.61349481893463
STYK1	0.6959938131099	0.722466024471091	1.47508488294878	0.84799690655495	1.24488705912353	0.641546029087524	0.84799690655495	1.10433665981474	0.31034012061215	1.19534759832222	0.070389327891398	0.516015147003665	1.05658352836637	0.16349873228288	0.16349873228288	0.367371065648529	0.782408564927373	0.298658315564515	0.6959938131099	0.782408564927373	0.632268215499513
WNK1	4.59454854955035	5.1622906135458	3.94016675048282	5.22612314312524	4.50398470389761	5.19652836093694	4.52230689287139	4.73335434061383	4.56559717585422	5.05528243550119	5.16027483140859	5.19770815795585	5.30888505741176	4.49185309632967	5.5677279633048	5.51884982870769	5.74389191093657	5.43229133824778	4.93310047493137	4.48413813120167	4.28688114778816
CCAR1	5.54596836910529	4.99004721957379	4.51475349843975	4.19927972133662	4.30231905094883	3.95233356636969	5.17312743348066	4.68425770505893	4.50842865253186	4.81249822533356	4.46727948045998	4.52857131887076	4.42693561964834	4.89093302170554	4.799087306074	5.34553831007001	4.55090066464752	5.00225245173138	5.17990909001493	4.80787007829978	3.88947354253111
OGFR	5.34553831007001	4.89578731646331	5.122258567812	5.02591469875079	5.38715571766298	5.46172499150271	5.32228872357088	5.39266088071179	4.95233356636969	5.09465834265454	4.53106949272595	4.99638874644762	4.91312876781974	4.9136075118231	4.75060650483559	4.97039353791468	4.44956137461324	4.96532254836725	4.631686366312	4.59514556799086	4.51916444980607
GNA15	4.30305008468167	4.29278174922785	4.31397137105902	4.37503943134692	4.41818994794577	5.08831123588866	4.16349873228288	4.3819754785573	3.58856473740135	4.12845838414693	2.68706068833989	4.88557436437143	4.86888427302877	2.64385618977472	2.114367024952	2.88752527074159	5.52575569282949	2.65992455840238	3.98550043030489	3.98732086592925	4.34624777408278
CREB3L3	0	0.263034405833794	0	0.263034405833794	0.070389327891398	0.20163386116965	0.137503523749935	0	0	0.124328135002202	0	0	0	0	0	0	0	0	0	0.0840642647884745	0
PIGV	2.58255600301406	2.26002565596146	2.41413553298445	2.98185265328974	2.41142624572647	2.41683974191283	2.4541758931858	2.20789285164133	2.52857131887076	2.68481873755322	3.17791779219584	2.611172380044	3.16671544496642	3.05484847699562	3.40463068421761	3.09929520433778	2.85798099512757	3.26603689399532	3.22804904788446	3.39506279951758	3.09254574154357
PTPRU	2.98913900736823	2.90881290773955	3.13093086982645	3.04439411935845	2.74416109557041	2.70487196445635	3.04614178164472	2.83187724119167	3.52857131887076	3.20163386116965	3.46074256378964	3.15380533607904	4.03386345186628	3.33485426933163	2.4931349223055	3.16027483140859	3.33199177823206	3.20476675065461	4.01613970265525	3.31179371775365	4.0241423458978
SNRNP40	5.11103131238874	4.87676249078156	5.22573765346606	4.62993940943954	4.78972925137577	4.79701297783614	5.30122180533309	5.2349610948395	5.28021399581062	5.17751920259781	4.06177619758669	4.5478199565777	4.69265037003553	4.55642941544957	4.20006486151431	4.70265754339091	4.44228003525258	4.4995270242151	4.73930807086039	4.77452352959023	4.81249822533356
RIMBP2	0.0976107966264223	0.485426827170242	0.214124805352847	0.594548549550354	0.594548549550354	0.070389327891398	0.111031312388744	0.400537929583729	0.659924558402378	0.31034012061215	0.31034012061215	1.70043971814109	1.65992455840238	1.74416109557041	0.111031312388744	1.76128527336162	1.59931779369823	0.124328135002202	2.07382023329167	1.6959938131099	1.29865831556452
COL11A1	4.79389588254888	5.55336050333533	7.85642552862553	1.23266075679027	7.08778104770847	7.69460165335612	5.34127418369217	4.72082566608984	5.97429985800373	6.9660150974041	1.46988597627446	2.6507645591169	0.516015147003665	4.98230913012977	0.526068811667588	4.32264926213102	1.43829285157915	1.55581615506164	1.73552217729654	4.01613970265525	1.41142624572647
QSER1	3.29719141656586	2.72027846523333	2.41142624572647	3.1407786557828	2.54843662469604	2.65535182861255	2.90881290773955	2.9429835981871	3.13914201914569	3.05311133645956	2.43295940727611	2.61823865559545	3.0686708106651	2.84799690655495	2.98185265328974	3.28835856219366	2.85598969730848	2.6915341649192	3.31614574229336	2.73552217729654	2.44095219802964
MPC1	5.75835648293992	5.27872821293894	5.91312876781974	5.81455042346181	5.51633038682594	5.8801957289431	5.35438163211332	5.39300425689832	5.46205231879643	6.02702131462225	6.3876727200125	5.71342088486808	5.82425869660337	6.26322224452176	6.72109918870718	6.28540221886225	5.85424505422013	6.585112773628	6.57742882803575	6.40343816300828	6.13401553005844
ACAA1	5.71479501111816	5.48188013962029	5.59275601044103	5.73687542290827	5.74281466986289	5.97131362406888	5.65706830120158	5.7839804136838	5.34198574722862	5.76579992328513	6.5573488175248	5.52105073690096	5.34269695998193	5.69348695749933	6.04308198189566	5.58225490835766	5.40599235967584	6.07617425672425	6.10559427579519	6.07681559705083	5.5438051759644
BCAT1	5.19179950106508	4.64558638591361	4.78083500173823	4.32768736417605	4.07895134139482	4.74469931420784	4.68650052718322	5.14649230697719	4.89965902637744	4.8414699994658	2.88166461932035	1.25096157353322	1.30451104180995	2.75274859140713	1.76977173924945	3.11935617703968	1.50080205305716	2.22032995487956	1.0496307677246	2.27202318906105	1.11103131238874
HDAC7	5.83668159332712	5.45121111183233	5.4326254114323	5.5351198215998	5.54194842533373	5.03430376776804	5.83844759254846	5.42223300068305	5.72683121703249	5.5512083739461	5.35191096110308	6.04461269295798	5.83920378809694	6.18586654531133	5.55949181320504	6.33646192818282	5.46988597627446	5.80167602925359	5.5505928897043	5.53605290024021	5.55949181320504
LZTS1	3.76128527336162	4.07124781946144	3.57046293102604	2.75488750216347	3.79805051476751	3.4276061727819	4.16671544496642	3.08576455377831	3.56559717585422	3.82578562746479	1.11103131238874	1.76553474636298	1.49569516262407	1.9297909977186	1.41142624572647	1.76977173924945	1.91073266190291	1.58976348698498	1.62293035092018	1.8073549220576	1.61353165291793
PRDM6	0.344828496997441	0.214124805352847	0.124328135002202	0.75702324650746	0.356143810225275	0.0976107966264223	0.150559676575381	0.214124805352847	0.411426245726465	1.13093086982645	0.214124805352847	0.485426827170242	1.81966818349646	0.831877241191673	0.189033824390017	0.443606651475615	0.823749360308273	0.367371065648529	0.963474123974886	0.925999418556223	0.333423733725192
SPAG4	2.28095631383106	2.73984810269933	2.52105073690096	2.39231742277876	2.37295209791183	2.37573453858316	3.28243980500639	2.69821847822441	1.52606881166759	2.06004738366994	1	1.15055967657538	0.53605290024021	1.0071955014042	0.839959587489532	0.659924558402378	0.918386234446348	0.604071323668861	1.4276061727819	2.18903382439002	0.650764559116902
NCKAP1	5.57591736111815	5.37225564844579	4.87233628810464	5.28983446517751	4.9986468390058	4.70984201927331	5.15502057835857	5.15825622881134	5.45450493755737	5.29130885982897	5.36597242759338	5.40292678058163	5.49217365961083	5.20163386116965	5.54966917072649	5.93922657772821	5.65162578392064	5.67581593117227	5.74146698640115	4.93215568443206	4.91217080294995
MRPS35	5.0574502721839	4.85349670370232	4.64616265715789	4.6564963705535	4.48478262307787	4.63807383718072	4.66277517193778	4.94579495674006	4.86393845042397	4.79753183957196	4.46923479366766	3.84297883178833	4.29939120612683	4.16832111573972	4.63343121035563	4.66277517193778	4.38543103719352	4.66845955691538	4.73063995591679	4.45811948117451	4.26903314645524
GUCY1B1	5.09339115325301	3.82578562746479	4.53231695933277	3.85996954822103	4.74631276642546	4.32264926213102	5.20672135743089	4.6246858105254	4.24336442569366	5.07724299893246	2.5385381636298	2.94673086014031	2.50589092972996	3.99638874644762	3.69265037003553	4.39711840904258	2.71369581484336	3.77188557851537	3.11769504266975	3.5933537709803	3.19849415363908
SFSWAP	4.85798099512757	4.30742852519225	3.95791459863299	4.0746766862945	4.22958792274065	3.95512678126137	4.37989816352469	4.19455988602261	4.36246988875021	4.61294219630467	4.82680268428583	4.86542397831313	5.08576455377831	5.17632277264046	4.96208624985064	5.38439523838807	5.10349763970334	5.02724253597374	4.8073549220576	4.72900887033786	4.6724253419715
TNK2	4.95326523901484	4.08236196955747	3.95884267524324	4.22881869049588	4.67694435910691	4.15299460549244	4.49185309632967	4.13914201914569	4.23342794374847	4.52606881166759	4.20163386116965	4.84197311892718	5.57349571549561	4.48864353985378	4.69655030107857	5.22881869049588	5.47248777146274	4.76553474636298	5.27612440527424	4.79701297783614	4.48413813120167
MON2	4.22110372536788	3.5668151540109	3.07895134139482	3.43028527297778	3.66334461936608	3.12928301694497	3.89433274227769	3.5933537709803	3.35755200461808	4.17951105027151	3.99004721957379	4.69932952567316	4.58315800387441	4.5077946401987	4.45811948117451	5.02945288578697	4.42827641439251	4.65248649491816	4.61647532878288	4.61941301059794	4.16188768237689
CDH3	0.389566811762726	0.298658315564515	0.0143552929770701	0	0.263034405833794	0.20163386116965	0.0285691521967709	0.214124805352847	0.070389327891398	0.070389327891398	0.070389327891398	3.26002565596146	4.01167453338092	0.545968369105292	0.16349873228288	2.17632277264046	5.38543103719352	0.124328135002202	3.82781902461732	2.58014548442338	3.94579495674006
ARSF	0.124328135002202	0	0	0	0	0.0426443374084937	0	0	0	0	0	0.0840642647884745	2.40871186102943	0.250961573533219	0	0.0426443374084937	1.11769504266975	0	1.31034012061215	1.38404980679516	0.20163386116965
GPBP1	4.97269265400426	4.53915881110803	4.64038956005495	4.5981269599196	4.60584986719498	4.19692173382033	4.55028504908841	4.74792441623844	4.7839804136838	4.47118746038699	4.58436125251871	5.63749432520631	5.17032569441556	5.28909670241999	4.88655014732434	5.44095219802964	5.55765515472542	4.91790907385298	5.31433399391901	5.29351763041742	4.80167602925359
DGAT2	3.61823865559545	4.49697358099828	2.98185265328974	7.48381577726426	2.24488705912353	2.74416109557041	4.16992500144231	5.78659636189081	3.89627184880738	1.68257329734758	9.24892376793012	6.10244817792658	6.29682445864937	4.92789645372882	9.33639497815268	4.00988458893184	6.4757334309664	8.28322728967636	7.46074256378964	6.33913738491959	5.52763338729093
ZNF112	1.55090066464752	1.44890095114513	1.13750352374994	1.55581615506164	0.933572638261024	0.925999418556223	1.22032995487956	0.871843648509318	1.40599235967584	1.40053792958373	1.33913738491959	0.782408564927373	1.96347412397489	1.18903382439002	1.33913738491959	2.10097764772482	0.6959938131099	1.40053792958373	1.58496250072116	1.41683974191283	1.11103131238874
CS	6.27071580787426	6.39266088071179	5.89409017060148	6.53931393126741	5.89917563048051	6.29204549249286	6.21431912080077	6.24222139509837	6.28521724610209	6.62891937351136	7.41193462479118	5.86294724802092	6.28281043957256	5.67976157351685	7.7814908616581	6.07574653806091	6.76035403027647	6.96878197383005	6.48784003382305	5.89093302170554	5.92291140625819
LTK	0.422233000683048	0.650764559116902	0.565597175854225	0.464668267003444	1.01435529297707	0.565597175854225	0.871843648509318	0.298658315564515	0.367371065648529	0.545968369105292	0.250961573533219	0.526068811667588	0.941106310946431	0.722466024471091	0.594548549550354	0.53605290024021	0.895302621333307	0.704871964456353	0.823749360308273	1.13750352374994	0.704871964456353
MRPS24	7.4585296523429	7.08214904135387	7.56063853851848	6.90339986292342	7.22881869049588	7.06004738366994	7.39480564226532	7.4599233626769	7.75228028166775	7.33681894254764	6.86492897228979	6.51664555778096	6.48365457328164	7.04341012815908	6.71424551766612	6.52732060787705	6.85822971421118	6.71630503984442	6.81249822533356	6.77834001128552	6.72465027173297
ELMO2	4.27202318906105	4.28243980500639	3.98550043030489	4.51159454153741	4.22804904788446	4.29572302453997	4.1554254317472	4.08151006812092	4.28169825009883	4.39711840904258	4.14812063112396	3.9126498648972	4.73930807086039	4.16269343221124	3.94485844580754	4.67016051412663	4.46597446450407	4.15704371014558	4.56254772419912	4.28540221886225	4.42425028608405
WAPL	3.84297883178833	3.82374936030827	3.82883464946806	3.69376571221778	3.62877359520165	3.6959938131099	3.5298209465287	3.92884403671257	3.62760683812965	3.5668151540109	3.17951105027151	3.86690797814317	4.01792190799726	3.69488019279919	3.35191096110308	3.95140129167431	4.25927248703759	3.4944156103975	3.91456452349394	3.82781902461732	3.84096670448742
VMP1	7.48912542875463	7.11332544304199	6.73930807086039	6.8312438968552	6.38973887867698	6.10915157917052	6.84899843040002	6.90532682878751	6.83453425539226	6.51491126486135	6.22670118455169	7.55573947918052	5.38335869538511	6.20045727142857	5.22149045504206	5.48960715674871	7.11290859962941	5.37190729759515	5.75007048586569	5.88190928904719	5.64327899631198
APPBP2	3.33913738491959	2.95791459863299	2.54843662469604	3.14567745519564	2.62293035092018	2.84799690655495	2.92789645372882	2.94110631094643	2.83390207666916	3.29425313644451	3.33199177823206	2.97452931248388	3.1243281350022	3.10601323762212	3.83187724119167	3.50207595604579	2.45680614923047	3.35191096110308	3.14893410452634	2.9126498648972	2.78659636189081
POLD1	4.20241772157518	3.93357263826102	4.03913839390696	4.00539998774259	4.28540221886225	4.05398016818765	4.42021289061078	4.73660487531425	4.59454854955035	3.98550043030489	3.24031432933371	3.10097764772482	3.63343121035563	3.12598165385472	2.97636363573276	3.27500704749987	3.93545974780529	3.07210580048042	3.53480866123175	3.5933537709803	3.23112515787905
SEZ6	0.0426443374084937	0	0	0	0	0	0.137503523749935	0.0143552929770701	0	0	0.0426443374084937	0.22650852980868	0.150559676575381	0	0.16349873228288	0.070389327891398	0	0.150559676575381	0.150559676575381	0.0143552929770701	0
EIF4B	7.17512534965772	7.76917666348914	6.29370154208074	7.52222841515815	7.01625115501275	7.10622267291912	7.23342794374847	7.2169398209599	6.66476725535641	7.309067020588	7.24849688595938	7.44219708122094	7.46049685229439	7.45746296464855	7.58300752720769	7.64695465445538	7.44037088472281	7.40590729260185	7.56651075585788	7.07617425672425	7.28604943682332
SLC6A16	0	0.0565835283663675	0	0	0	0	0	0.0840642647884745	0.0976107966264223	0.070389327891398	0.31034012061215	0.53605290024021	0.454175893185802	0.84799690655495	0.333423733725192	1.22650852980868	0.367371065648529	1.02856915219677	1.06350294230616	0.765534746362977	0.37851162325373
BICRA	2.41142624572647	2.26903314645524	2.18586654531133	1.82374936030827	2.42492208821069	1.80322703643493	2.0036022366802	1.92219784839637	2.20789285164133	2.29572302453997	1.83592407425437	2.24184018356467	2.29278174922785	2.26903314645524	1.99276843076892	2.35614381022528	2.34198574722862	2.06350294230616	2.45680614923047	2.21723071622067	2.51601514700366
SPHK2	3.11103131238874	2.87578006306849	3.08576455377831	3.27351588970212	2.82171021503467	2.84398384404833	2.82781902461732	2.96901230751632	2.8073549220576	3.20320115631661	3.65992455840238	2.51601514700366	2.22958792274065	3.08065766334523	3.6564963705535	2.88947354253111	2.34482849699744	3.04264433740849	2.90303827011291	2.71369581484336	2.28095631383106
RPL18	10.2644895163756	10.5401280385821	10.6745100851651	10.2270503057138	10.6787057626916	10.1091385169007	10.609945139458	10.4918831521633	10.2089415080161	10.1693362818002	10.0309981181719	10.8903022821855	11.0394811468322	10.7181989198734	9.99668532267251	10.6110801426028	10.6569521461372	10.0337946403656	10.9154013882604	10.9896002803289	11.5059008513992
CA11	1.79493566280354	2.87184364850932	2.75488750216347	2.22958792274065	2.72246602447109	2.46988597627446	2.76977173924945	1.97452931248388	1.4541758931858	1.31614574229336	2.43028527297778	3.36876834909033	4.50080205305716	4.13093086982645	2.43829285157915	4.40053792958373	3.75167794568758	2.91838623444635	3.92409988564074	4.22881869049588	4.23266075679027
ISOC2	6.21412480535285	5.68565987743181	6.27575204882853	5.60496086950378	6.00966068964671	5.76765479823735	6.07831095000713	6.2278565730605	6.44972643325318	6.26697389152185	6.00022540349095	4.52919626799939	4.73768676140986	5.42928119333566	5.34837407519116	5.13832300405648	5.14363830992204	5.48478262307787	5.5298209465287	5.6504773698971	5.15663931069209
U2AF2	6.8146785889699	6.71397069243605	6.78489653520832	6.38939472432399	6.66732447027863	6.56848819678442	6.85561602278684	6.97624905883234	6.84285315601483	6.82781902461732	6.00427665587793	6.51080372035832	6.31233843931605	6.24906603385587	5.96416756068177	6.62190534551941	6.60866141798756	6.28983446517751	6.36229453839559	6.19672506078603	6.13729858092114
EPN1	5.88166461932035	5.87676249078156	6.20515788392009	5.60318122901386	5.87872534148011	5.72410451986685	6.03143930931934	6.04745114041639	6.16208916202821	6.09275714091985	5.56955185108361	5.2460279805281	5.4154882710497	5.5677279633048	5.3823214071145	5.23112515787905	5.12184429787638	5.36106648879432	4.97911075501579	5.17112674665207	5.47670570666818
MED29	3.97085365434048	4.29057185085208	3.91838623444635	4.19219416528334	3.95791459863299	4.18348651445939	3.94860084749336	4.10685079645022	4.05484847699562	4.34624777408278	4.0408924306469	4.33913738491959	4.23266075679027	4.16269343221124	4.15785216914174	4.61058195849253	4.32553033156756	4.24488705912353	4.08576455377831	3.96993327469786	4.01792190799726
AHRR	1.19534759832222	0.16349873228288	0.124328135002202	0.189033824390017	0.963474123974886	0	0.613531652917927	0.0976107966264223	0.137503523749935	0.0976107966264223	0.0426443374084937	0.925999418556223	1.26903314645524	0.464668267003444	0	0.985500430304885	1.63226821549951	0.53605290024021	1.0496307677246	0.22650852980868	0.37851162325373
GSC2	0	0.0426443374084937	0	0	0	0	0	0	0	0	0	0	0.0976107966264223	0	0	0.070389327891398	0.137503523749935	0	0.070389327891398	0.0565835283663675	0.111031312388744
ZNF275	2.89530262133331	2.6959938131099	2.65992455840238	2.58976348698498	2.70487196445635	2.50080205305716	2.97819562968165	2.54843662469604	2.93168305705981	3.18269229751619	2.74846123300404	3.13750352374994	2.18586654531133	2.8972404255748	2.92789645372882	3.0703893278914	2.40053792958373	3.19377174339668	2.17312743348066	2.34198574722862	1.97452931248388
MTMR1	2.38128337250378	2.89336221076387	1.67355642399014	2.34482849699744	2.33913738491959	2.9126498648972	2.02147972741045	2.74416109557041	2.20163386116965	2.92029330021101	2.95791459863299	3.92409988564074	4.11353381959191	3.0408924306469	2.877744249949	3.73009646559547	4.27947129564447	3.16992500144231	3.60999129521268	3.21567859660793	3.19692173382033
GPC1	4.90014226035982	4.27276973243651	5.10977842907866	4.8073549220576	4.78240856492737	4.35755200461808	5.40224465525408	5.46532151358055	5.56071495447448	5.27276973243651	5.05874941233552	5.50303064564116	6.65863994240179	4.56742375770728	3.67694435910691	4.69488019279919	6.31958180857156	5.27426166125705	5.73199778664374	4.89965902637744	5.40735275114004
ADCK1	2.67581593117227	2.43562859405209	2.75915583380027	2.39780296186249	2.51349074558812	3.09085343045111	2.43829285157915	2.42492208821069	3.01077983875324	3.20633064787105	3.27052894238072	2.57531233068744	3.00898878322725	3.09423606984577	2.11103131238874	2.55581615506164	2.98913900736823	3.01613970265525	3.25247621413522	3.40735275114004	2.62058641045188
HAGH	5.15340002773506	4.69432306012539	5.01925711868108	5.55887985347544	5.07296327155522	5.54874485993723	5.01435529297707	4.67072705449947	5.31867837373655	5.21140163741847	6.14139191617073	5.00854067170295	5.23916887866545	5.48317085322987	6.52872758153442	5.20084957463721	5.25096157353322	6.32840565895857	5.35579154675365	5.42861141846713	5.10139795218253
RNF4	5.42155994490182	5.18626283566979	4.70431867776083	4.9560566524124	5.30487605004489	5.03298241669943	5.26716121802226	5.16832111573972	5.43195718768673	5.4110872267986	4.38266725274504	4.80787007829978	4.74092756031863	4.69488019279919	4.3305584000308	4.96301164759943	4.64961545906341	4.70431867776083	4.39643353125099	4.24716800037477	4.32912359629157
CASP8	4.4666271200415	4.48091134604775	3.66106547980695	4.17791779219584	3.48542682717024	4.30451104180995	3.58014548442338	4.44360665147561	3.64500988439109	4.26002565596146	3.75274859140713	5.57076649652761	4.5298209465287	3.81557542886257	4.27575204882853	4.38059093426592	3.90400231628369	4.17392693199981	3.84498815668261	3.79805051476751	3.35191096110308
LIMCH1	2.04264433740849	2.24488705912353	1.90303827011291	2.54101915313356	1.6915341649192	1.78240856492737	2.31034012061215	2.4594316186373	2.29572302453997	2.51349074558812	4.58856473740135	3.43162295971329	3.30451104180995	4.29204549249286	5.47994190147713	4.44559429134118	3.85099939471647	5.30524096595448	3.20320115631661	3.33485426933163	2.7311832415722
INTS13	4.27276973243651	3.64038956005495	3.94204525991605	3.92789645372882	3.53480866123175	3.39506279951758	3.69821847822441	4.09254574154357	4.23342794374847	3.82781902461732	2.99095486039699	2.86591881455221	3.05831649559082	3.39780296186249	3.22958792274065	3.46597446450407	3.19692173382033	3.20945336562895	3.51601514700366	3.50080205305716	3.0686708106651
TM7SF3	5.08491465976794	4.15704371014558	4.5216789516032	5.20867331962947	4.79856900355688	4.90785207184596	4.57470704641555	4.5765221379205	5.25247621413522	5.45285896471381	4.54287709935414	4.46988597627446	5.92718535782637	4.78450398292957	4.95046841415012	4.74953426766926	5.28798935040895	4.43562859405209	5.48349335128439	4.14730669878029	4.48864353985378
DLX3	0.22650852980868	0.111031312388744	0.7311832415722	0.6959938131099	0.0285691521967709	0.111031312388744	0.669026765509631	0.0976107966264223	0.933572638261024	1.06350294230616	0.298658315564515	2.52356195605701	4.29057185085208	0.933572638261024	0	1.70043971814109	3.99186193055632	0.286881147788162	3.15380533607904	1.89530262133331	4.20711196120771
SPA17	2.22032995487956	2.09085343045111	1.68257329734758	1.58014548442338	1.71369581484336	1.66902676550963	2.52606881166759	2.68929916053589	2.11103131238874	1.50080205305716	0.887525270741587	1.15055967657538	2.01077983875324	1.82374936030827	0.948600847493356	2.39231742277876	1.73552217729654	1.13750352374994	1.4594316186373	1.26303440583379	0.704871964456353
TSPAN32	1.46988597627446	1.26903314645524	1.52606881166759	2.1407786557828	2.37573453858316	2.17632277264046	1.59931779369823	1.04264433740849	0.807354922057604	1.91456452349394	1.73984810269933	2.42223300068305	2.67355642399014	2.06350294230616	2.20789285164133	2.11103131238874	2.58255600301406	2.06004738366994	2.4541758931858	2.52105073690096	1.60880924267552
CCN5	3.46336088581666	5.78555055173926	3.91073266190291	6.48155728070859	5.83314309635834	5.93969674069176	4.48607074373567	3.47248777146274	4.47832471148503	4.62702310555406	7.77313920671969	8.78564862865208	8.28840470702377	9.18522234121897	6.87823487911234	8.6169898551053	7.3279567666307	8.21524176193276	7.74752167254042	8.04734207256218	8.92088874164952
DMRT3	0.933572638261024	0.910732661902913	0.111031312388744	0.53605290024021	1.77820857639809	1.21412480535285	1.40053792958373	0.879705766282288	0.622930350920177	0	0.485426827170242	2.04614178164472	0.604071323668861	1.9560566524124	0.903038270112912	1.89530262133331	0.879705766282288	0.722466024471091	0.925999418556223	0.871843648509318	1.32192809488736
ST3GAL6	4.14893410452634	3.33771109212829	3.28835856219366	3.08065766334523	2.61588707391606	3.8972404255748	3.03386345186628	3.32481060342048	3.11603199344711	3.92504996472736	3.17312743348066	4.03210084316702	4.14974711950468	2.94860084749336	4.18745105402733	3.17312743348066	3.64385618977472	3.39917109381982	4.22881869049588	3.5197934862411	3.33771109212829
ATP2C2	0.941106310946431	0.632268215499513	0.124328135002202	0.22650852980868	0.0840642647884745	0.799087306074004	0.594548549550354	0.432959407276106	0.443606651475615	0.286881147788162	0.238786859587116	3.19692173382033	4.32192809488736	1.57531233068744	0.516015147003665	2.99276843076892	4.39506279951758	0.941106310946431	3.24031432933371	2.90303827011291	3.76553474636298
NGFR	2.30742852519225	3.35614381022528	1.80322703643493	2.30158764660319	1.83592407425437	1.59454854955035	3.114367024952	1.42223300068305	0.422233000683048	1.23266075679027	1.97085365434048	3.64961545906341	3.00898878322725	4.09508049190141	1.59931779369823	4.39163026151743	4.47443604325227	3.35755200461808	3.98913900736823	4.14159627838382	3.46988597627446
CDON	0.910732661902913	1.37851162325373	0.545968369105292	2.16671544496642	0.739848102699327	0.454175893185802	1.25096157353322	1.1243281350022	1.26903314645524	1.20163386116965	3.11769504266975	3.92029330021101	4.47313748777226	3.69932952567316	3.12267271882414	4.00539998774259	3.67694435910691	3.19219416528334	3.60288440871842	3.1243281350022	2.62993940943954
TAF2	3.74523733212975	3.27947129564447	2.78240856492737	3.02502879449152	3.10265813136374	2.98732086592925	3.88947354253111	3.29865831556452	3.50080205305716	3.78972925137577	3.01256867350306	3.30451104180995	3.44360665147561	3.19849415363908	2.99095486039699	3.67919857056692	3.43028527297778	3.46074256378964	3.47248777146274	3.18586654531133	2.59693514238723
HIPK2	2.76977173924945	2.94485844580754	1.86789646399265	3.46988597627446	2.51853513898218	3.10601323762212	2.60644222813161	2.9297909977186	2.72027846523333	2.62293035092018	3.80426011563474	1.63226821549951	1.80322703643493	1.4905701304462	3.76553474636298	2.02856915219677	2.37016428054021	3.75915583380027	2.13422093976063	1.44360665147561	1.44360665147561
TNPO3	4.25398926623079	4.08491465976794	3.68594014844598	4.23035674505615	3.79805051476751	4.15623479785027	4.05224198118114	4.32624970083746	4.26753579806874	4.34198574722862	3.8499992594661	3.60644222813161	3.72683121703249	3.82374936030827	4.11103131238874	4.15623479785027	3.56559717585422	4.03210084316702	3.68706068833989	3.4867143730307	3.36876834909033
BORCS8-MEF2B	1.64616265715789	2.12763327972587	0.925999418556223	0.739848102699327	1.0703893278914	1.86393845042397	1.76128527336162	2.31324585178756	1.46988597627446	1.7311832415722	1.87578006306849	2.40599235967584	2.21412480535285	2.74846123300404	1.91073266190291	2.44890095114513	2.67355642399014	2.37573453858316	2.26903314645524	2.58976348698498	2.9126498648972
RFXANK	5.87332106291482	5.85673675611911	6.42441826594578	5.40735275114004	6.11727946005392	5.27835652801072	6.39180208251935	6.17232749165762	5.90929308582382	5.85996954822103	5.18824265626441	5.27947129564447	5.60644222813161	5.58255600301406	5.67638025546692	5.29975751183932	5.40224465525408	5.56224242422107	5.52073652693764	5.52387555132852	5.90520646879571
TMEM161A	4.14486214291573	3.40599235967584	4.25776496857139	3.88166461932035	3.9297909977186	3.62993940943954	3.94579495674006	4.28540221886225	4.1407786557828	4.15946772926677	3.98002530023873	3.54349588342577	3.790772037862	4.15704371014558	3.5933537709803	4.16510798514454	3.68144926531496	3.69041709553247	4.14974711950468	4.20241772157518	4.12845838414693
LPAR2	2.98550043030489	2.8073549220576	2.63923216324928	1.64616265715789	2.56071495447448	2.23572705983806	3.53977919169849	2.41683974191283	2.16349873228288	2.77188557851537	2.60644222813161	4.53667461756976	3.44890095114513	2.83592407425437	1.94485844580754	2.26903314645524	3.89627184880738	2.38956681176273	3.22342254993494	3.24944534108584	2.95046841415012
CTSA	7.53659691755407	7.14139191617073	7.64363976928665	7.29094040240368	7.36614733152048	7.8318139192683	7.24545763260967	7.38145643014699	7.28253247257496	7.69571548860997	7.00090140274153	6.29167722317602	6.47654370621426	6.70514852825302	6.5082701755678	6.51648798090997	6.78646567707339	7.077029313819	6.36754580010534	6.40343816300828	6.56742375770728
SUGP2	5.3327079336406	4.30012372456901	4.36106648879432	4.39780296186249	4.31976242766925	3.96993327469786	4.79856900355688	4.11769504266975	4.44956137461324	4.85349670370232	4.94673086014031	4.45285896471381	4.99503219247754	5.20593983247088	5.19021976366016	5.4535175792155	5.26303440583379	5.00405188450708	4.96578428466209	5.04832338653781	3.95046841415012
SLC12A2	2.73552217729654	2.72900887033786	2.36457243229586	2.3305584000308	2.28392177230762	2.3533232911629	2.85798099512757	2.20163386116965	2.92219784839637	3.11603199344711	2.03210084316702	1.99638874644762	3.93545974780529	1.85598969730848	2.19534759832222	3.0686708106651	4.52732060787705	1.77399632511117	5.68313498512609	4.27276973243651	3.89433274227769
SNX24	4.47443604325227	4.38266725274504	4.32912359629157	4.12515513132229	3.799087306074	4.56803210477128	4.0241423458978	3.84599177066457	3.62877359520165	3.78868571061353	3.18745105402733	3.04788732939655	3.96901230751632	3.91838623444635	3.4154882710497	3.84197311892718	4.17152710603881	3.38956681176273	3.62643913669732	3.39231742277876	3.611172380044
EYA2	1.04264433740849	1.37851162325373	3.01077983875324	1.48026512205446	0.713695814843359	1.89141918684608	1.42223300068305	1.34482849699744	3.34340782229781	2.32481060342048	1.76553474636298	2.02147972741045	2.29278174922785	2.24184018356467	1.53106949272595	1.65535182861255	2.54596836910529	1.42223300068305	3.08065766334523	2.38128337250378	2.1243281350022
CNN2	7.415657274159	7.91043286865518	7.95239181354013	6.99174857797006	7.7996701739188	7.78620427191941	7.79584485619723	8.02064665035178	7.23706652081182	7.57220756101022	5.66249036391378	7.25398926623079	5.8245132973348	6.36124198846498	6.11914863981125	6.29057185085208	6.16047653641289	5.94227990170576	5.93734439215023	6.02081330425245	6.35032043538701
ABCA7	2.67129337248158	3.28688114778816	2.61588707391606	3.34340782229781	3.53106949272595	2.81557542886257	3.54596836910529	2.88752527074159	2.06350294230616	2.88947354253111	3.49185309632967	4.73552217729654	3.72574115650395	2.7311832415722	3.06177619758669	2.95977015521147	4.20789285164133	3.28835856219366	3.66902676550963	3.52356195605701	2.84799690655495
SNCAIP	1.61823865559545	2.68706068833989	2.1243281350022	2.31324585178756	2.81966818349646	1.57046293102604	2.38956681176273	1.76128527336162	3.34056226902641	2	2.08746284125034	2.72246602447109	2.48026512205446	3.66106547980695	2.50589092972996	4.13504228623365	2.32768736417605	2.62527048937469	2.38681094647222	2.81147103052984	2.90303827011291
DDX20	3.25096157353322	2.92219784839637	2.78240856492737	3.08915913191124	2.81557542886257	2.70043971814109	3	3.08065766334523	3.10265813136374	3.1906148602095	2.44890095114513	3.0071955014042	3.07382023329167	2.76128527336162	2.77820857639809	3.41278152533848	2.76128527336162	2.75488750216347	2.76128527336162	2.92219784839637	2.63459326844576
BTBD1	5.17232749165762	4.92789645372882	4.57106999816771	4.854993016757	4.70708299177171	4.81915722367497	4.762880292917	4.78083500173823	4.83289001416474	4.9217219470096	4.90881290773955	4.70376517879341	4.49761236561836	4.62175885670973	5	4.98367769469807	4.69932952567316	5.0408924306469	4.52230689287139	4.5197934862411	4.22496636500027
FAR2	4.18507363787676	3.24184018356467	3.52606881166759	3.23878685958712	3.35614381022528	3.50462039240355	3.66562016406638	3.674686619928	3.13750352374994	3.67016051412663	3.32481060342048	3.61235249875266	2.33913738491959	2.92789645372882	3.16671544496642	3.62993940943954	2.9429835981871	2.99276843076892	5.94438996227009	5.00090140274153	3.21101219348551
BCAS1	0.20163386116965	0.321928094887362	0.111031312388744	0.641546029087524	0.31034012061215	0.111031312388744	1.1243281350022	0.0840642647884745	0.22650852980868	0.137503523749935	0.0285691521967709	0.20163386116965	1.51601514700366	1.02856915219677	0.0143552929770701	0.925999418556223	1.91838623444635	0.422233000683048	1.98550043030488	0.286881147788162	0.678071905112638
POU1F1	0	0	0	0	0	0	0	0	0	0	0	0	0	0	0	0.070389327891398	0	0	0	0	0
CHI3L2	3.48928602262588	5.98754825895374	2.64846544302731	7.64241277290506	4.80426011563474	5.75141016006437	5.74738739965272	5.06781078378962	4.89093302170554	5.47313748777226	4.4666271200415	2.52105073690096	4.08576455377831	3.10768786931437	2.99457972421575	2.63459326844576	4.10517519226548	2.8499992594661	4.86393845042397	4.16269343221124	3.20163386116965
SBNO2	6.0686708106651	5.8497491172824	5.62585493136806	5.48960715674871	5.61382629093404	5.28466218548316	5.95093492831454	5.91097245165513	5.8040019151793	5.39369076418745	4.51790555352995	6.07317755971617	4.89287670006069	4.20084957463721	4.47378691161437	4.16188768237689	6.39677601078753	4.09423606984577	4.89384755813292	4.15299460549244	4.13750352374993
PMS1	3.21723071622067	2.75488750216347	2.18586654531133	2.92219784839637	2.19849415363908	2.22958792274065	2.41953889151378	2.63691458035588	2.69821847822441	3.11603199344711	2.85199883711245	2.790772037862	2.51349074558812	3.06004738366994	2.97819562968165	3.16671544496642	2.56315813040281	3.23266075679027	3.29865831556452	2.97819562968165	2.19849415363908
HMG20B	6.30870307128211	6	6.32391043801979	5.83314309635834	6.36737106564853	6.11353381959191	6.22303633790187	5.94883442557869	6.21800615028443	6.4599233626769	6.42004442035417	6.22438762792991	6.37989816352469	6.43496176018725	5.84924870276441	6.35438163211332	6.77399632511117	6.22380865860602	6.6085135781513	6.33324481699638	6.21548446419279
CALCRL	5.28095631383106	4.28021399581062	4.24716800037477	5.29057185085208	4.06695024392463	3.47508488294878	4.6915341649192	4.41142624572646	4.72246602447109	5.81172789780389	3.37573453858316	3.85299758761332	2.70043971814109	2.86591881455221	4.89044669267991	4.22958792274065	2.88557436437143	3.9136075118231	2.87381319835909	3.38128337250378	2.3305584000308
TAF11	4.8109571587378	4.46793154602629	4.54596836910529	4.07895134139482	4.58135124716878	4.14323013477689	4.53044535469291	4.40258575823259	4.56559717585422	4.56193705962243	4.21645486514476	4.82222027162153	4.6409679104499	4.79805051476751	4.09339115325301	4.73226919950145	4.83794324189103	4.35614381022528	4.51916444980607	4.61765111942733	4.5957423394744
ANKS1A	2.74200621086674	2.64846544302731	2.06695024392463	3.21101219348551	2.71369581484336	2.7311832415722	2.82171021503467	2.58255600301406	2.52606881166759	2.79701297783614	3.73660487531425	3.75488750216347	4.17152710603881	3.69265037003553	3.76341157447001	4.13093086982645	3.62760683812965	3.92314918047231	3.80012335282653	3.39780296186249	3.30305008468167
AP3D1	5.48960715674871	5.66618848987278	5.799087306074	5.43529521564717	5.75542173473424	5.67581593117227	5.63197732023875	5.82908844400489	5.68790052248075	5.7309116243181	5.18547014606694	5.15177765473205	4.95279947789994	5.0241423458978	4.95279947789994	5.51064550409004	5.37469175209693	4.9560566524124	5.26566192452189	5.09971599916091	4.77557736093065
ZNF76	3.75274859140713	3.5933537709803	3.17791779219584	3.68144926531496	3.41006969175638	3.52857131887076	3.73226919950145	3.56437816856506	3.55213110825378	4.03738222200308	4.14893410452634	3.82680268428583	3.86492897228979	4.15704371014558	4.15218341905505	4.57106999816771	4.17152710603881	4.36737106564853	4.17072627613155	4.24868662687383	3.59693514238723
SLC9A3R2	6.76115227543197	5.27872821293894	6.13237119873254	6.79493566280354	6.31433399391901	5.54504168346746	6.33985000288462	6.32606989214514	6.47783920078185	6.52919626799939	6.66831771991572	6.21023299009585	6.01301553583926	6.34269695998193	7.47905267132264	6.95675366267198	5.71863561627134	7.01268040206388	5.94181057995768	6.30140473756448	6.51759065774328
NTHL1	4.01256867350306	3.54349588342577	4.08491465976794	3.49697358099828	4.04788732939655	3.65535182861255	4.18348651445939	3.9297909977186	4.11103131238874	4.03210084316702	3.73226919950145	4.11603199344711	4.26978123827438	4.14567745519564	3.88166461932035	4.56071495447448	3.68818035858693	4.4154882710497	3.86690797814317	4.33842441478356	4.4594316186373
UHRF1BP1	2.14404636961671	2.13750352374994	1.29865831556452	2.59215800212536	1.36737106564853	2.55090066464752	1.8073549220576	1.46988597627446	1.43295940727611	2.43829285157915	2.25096157353322	1.79493566280354	1.7311832415722	1.44890095114513	2.68706068833989	2.18903382439002	1.77820857639809	2.35614381022528	1.94860084749336	1.4276061727819	1.17632277264046
GNAI3	4.44095219802964	4.17152710603881	3.95046841415012	3.94016675048282	3.87479696589867	3.75915583380027	4.10097764772482	4.26978123827438	4.04264433740849	3.97361127551947	2.97452931248388	4.55213110825378	3.87676249078156	3.63226821549951	3.08746284125034	3.94485844580754	4.34482849699744	3.24944534108584	3.65420637794429	3.58496250072116	3.47897180503294
IPO5	5.83314309635834	5.9546616208379	5.43796008833447	5.61264737765832	5.38301301548867	5.2667865406949	6.02480723340057	6.18408189037026	6.14016513459945	5.6313953536956	5.45877569908024	4.81557542886257	4.85049941375812	5.15055967657538	5.61028665708102	5.4591036961354	5.10894256866079	5.43496176018725	4.99548451887751	4.47961860846942	4.78659636189081
OAT	6.80851376502839	6.6101389837055	6.41515020542639	6.21081743208921	6.23878685958712	5.99819550315325	6.53807250273785	6.50890397900067	6.77663042305105	6.82056192796384	5.7273759385949	6.57893871309339	6.36264521779471	6.67185946824748	5.73498052343589	6.61235249875266	6.51932173462943	5.92029330021101	6.61515141786988	6.41430469462396	5.91408609701272
WDR3	2.38404980679516	2.53605290024021	2.0496307677246	2.5033487351675	1.70929063572336	2.22032995487956	2.75274859140713	2.99276843076892	2.64385618977472	3.02680005934372	2.02502879449152	1.56559717585423	2.54843662469604	1.74846123300404	2.22650852980868	2.66902676550963	2.31614574229336	2.32192809488736	2.55581615506164	1.81147103052984	1.60880924267552
PKN2	3.54101915313356	3.56924802986718	2.41142624572647	3.44360665147561	2.48026512205446	2.85199883711245	2.97636363573276	3.0496307677246	3.08746284125034	3.09592441999854	3.80322703643493	4.29425313644451	3.63923216324928	3.20476675065461	4.2637856138908	4.11353381959191	3.90014226035982	3.96162332828694	3.53356334821451	3.40463068421761	3.15055967657538
WDR18	5.12928301694497	5.05831649559082	5.46303385531749	4.54843662469604	5.10768786931437	4.52919626799939	5.08023127201926	5.05788344889963	5.2364926183813	4.67355642399014	4.67355642399014	4.1243281350022	4.57773093149008	4.29939120612683	4.14893410452634	4.86542397831313	4.45877569908024	4.92267359284945	4.29645740737124	4.4369613378336	4.80219321694183
TRAM2	4.6046644151637	4.8499992594661	4.08491465976794	4.46270675067016	4.46401472450489	4.71808758396052	4.82731094394967	4.37225564844579	4.81198471935167	5.0036022366802	3.99638874644762	3.82680268428583	3.4944156103975	4.6564963705535	3.66106547980695	4.60821785302146	3.46205231879643	3.93073733756289	3.51853513898218	3.68818035858693	3.41278152533848
NTN1	1.85598969730848	2.36457243229586	4.45877569908024	2.67129337248158	2.99095486039699	2.81147103052984	0.948600847493356	1.46988597627446	5.27537959625362	4.3526172989585	2.50589092972996	3.85199883711245	4.43095427138573	3.90303827011291	2.61353165291793	4.04875931191986	2.94110631094643	2.55581615506164	3.69376571221778	2.39506279951758	2.7311832415722
GLP2R	0.0143552929770701	0.31034012061215	0	1.17632277264046	0	0.0143552929770701	0.0143552929770701	0.37851162325373	0.124328135002202	0.0840642647884745	1.90303827011291	0.0426443374084937	0.0565835283663675	0.070389327891398	0.918386234446348	0.124328135002202	0.27500704749987	1.37295209791183	0.0840642647884745	0.0285691521967709	0.070389327891398
MCM10	2.11103131238874	2.34482849699744	1.84398384404833	1.97452931248388	1.80322703643493	1.59931779369823	2.53356334821451	2.72246602447109	2.88947354253111	2.20476675065461	1.6915341649192	0.545968369105292	0.516015147003665	0.31034012061215	0.137503523749935	0.070389327891398	0.7311832415722	0.411426245726465	0.565597175854225	0.400537929583729	0.495695162624069
DGKA	4.90977310414164	4.98732086592925	4.31034012061215	4.09592441999854	5.30268461411838	4.43095427138573	4.76394266044725	4.48413813120167	4.36246988875021	4.47897180503294	3.54473265593262	6.18507363787676	6.72492307026661	4.98185265328974	3.18586654531133	5.3387809438947	6.15583017155653	3.8923910259134	5.7457751494858	5.41413553298445	5.85897561429202
ERBB3	0.575312330687437	1.0071955014042	0.150559676575381	0.189033824390017	0.286881147788162	0.286881147788162	1.16992500144231	1.55581615506164	0.0565835283663675	0	0.176322772640463	3.97452931248388	5.60673831741759	3.0408924306469	1.66448284036468	3.0686708106651	5.04176864995163	1.20789285164133	5.06436554026363	4.05831649559082	4.73226919950145
ROPN1	0	0.22650852980868	0	0	0	0	0	0	0	0.176322772640463	0	1.09085343045111	1.09761079662642	0.070389327891398	0	0.613531652917927	1.90689059560852	0	2.04614178164472	1.95977015521147	1.16992500144231
ANKRD44	3.95419631038688	3.31034012061215	2.55336050333533	2.6915341649192	2.6959938131099	3.26002565596146	2.27500704749987	2.92409988564074	2.03210084316702	2.8011586560937	2.36457243229586	3.61235249875266	2.73984810269933	2.10768786931437	2.84599177066457	3.13257684267001	2.65306001710456	2.56559717585422	2.42223300068305	2.68257329734758	2.10433665981474
KARS1	6.55566279922404	6.54920708935568	6.55535603863583	6.17512534965772	6.29075613839667	6.34234139743155	6.53434179481026	6.74267995815442	6.59753117422421	6.32300971061281	5.97659276223859	5.67355642399014	5.84849775538515	5.82883464946806	6.13934670028966	5.97315203787724	5.93191939010004	5.94204525991605	5.82171021503467	5.66249036391378	5.87479696589866
ADAT1	4.08915913191124	4.17472598770613	3.674686619928	4.27426166125705	3.44360665147561	3.81044310384517	4.08406426478847	3.8569856897822	4.26453643099903	4.21334728173344	2.93357263826102	3.09085343045111	3.70376517879341	3.76871365703048	3.19219416528334	3.72683121703249	3.43962313755712	4.03298241669943	3.68144926531496	3.96993327469786	3.43429461795993
PDIA5	6.15663931069209	6.21218021004443	6.42995065740377	5.27835652801072	5.85549144310187	5.65706830120158	6.37190729759515	6.41295084580588	6.00876474486344	6.48992821940518	3.67694435910691	5.56955185108361	4.86690797814317	5.96532254836725	3.77082904603249	5.82832692641482	4.8414699994658	4.41413553298445	4.81966818349646	5.30048984436311	4.62819033461521
TBC1D22B	2.86591881455221	2.65992455840238	2.41683974191283	2.38681094647222	2.78450398292957	3.02680005934372	2.63923216324928	2.52606881166759	2.71149490665009	2.799087306074	2.0036022366802	2.84799690655495	3.23725777090037	2.55581615506164	2.16671544496642	2.54596836910529	3.18586654531133	2.32768736417605	2.73768676140986	2.44360665147561	2.51349074558812
NDUFB4	7.65284497300198	7.54619994753874	7.70735913208088	7.44070309243619	7.43671154213721	7.31858799912939	7.59946657883123	7.6651226952658	7.67051462793045	7.43237486379656	7.59991284218713	7.03210084316702	7.1936731952877	7.49369536323967	7.54712588972652	7.42735475187896	7.2635039567056	7.88282643114387	7.6507645591169	7.45770919335759	7.47451716417449
SPEN	4.20006486151431	3.93734439215023	3.06177619758669	3.64731450954714	4.21955576916691	3.84699468696557	4.03826057517535	3.5933537709803	3.07382023329167	3.97544676564096	3.72900887033786	4.18903382439002	4.09254574154357	3.91169158187234	3.91934008244201	4.69543711040537	4.87823487911234	3.68706068833989	3.8923910259134	3.60644222813161	3.71479501111816
MYLK	5.13586316536868	6.47638168756724	5.97429985800373	4.81403764753998	6.30542338930187	6.62087961135541	5.60110220337641	4.69655030107857	5.86319511247319	5.80864246791806	4.59514556799086	5.15299460549244	6.0360636887437	5.79181407116183	5.09550251765867	6.90038381666693	5.85324716724215	5.53325185192897	6.82017896241519	5.37642931106992	5.56193705962243
ZC3H15	5.47767732756531	5.13463167144765	4.79181407116183	5.10894256866079	4.56437816856506	4.39917109381982	4.88947354253111	5.17392693199981	5.34518344718767	4.95373084981149	4.73552217729654	5.31614574229336	4.95373084981149	4.83086375675176	4.96347412397489	5.27500704749987	5.8497491172824	4.70653055253812	5.20750245925879	4.9126498648972	4.35614381022528
MAP2K4	3.45680614923047	3.44360665147561	3.13257684267001	3.34624777408278	3.22496636500027	3.41006969175638	3.05831649559082	3.50842865253186	3.39917109381982	3.4905701304462	3.17472598770613	3.82781902461732	3.76659516172927	3.52105073690096	3.32624970083746	3.60880924267552	3.85897561429202	3.27351588970212	3.77820857639809	3.38681094647222	3.38956681176273
PACC1	2.98913900736823	2.52606881166759	2.9429835981871	2.93922657772821	2.60407132366886	3.76447355099267	2.82781902461732	2.85399564717639	3.5197934862411	3.99729240763651	1.54596836910529	1.32768736417605	1.67807190511264	2.0496307677246	1.40053792958373	1.86789646399265	1.86393845042397	1.4541758931858	1.94110631094643	1.95233356636969	1.63691458035588
SNAP91	0	0	0	0.298658315564515	0	0	0.0565835283663675	0	0	0.0285691521967709	0.0285691521967709	0.20163386116965	0.124328135002202	0.0426443374084937	0.485426827170242	0.641546029087524	0	0	0.0426443374084937	0.333423733725192	0
SLK	4.01524777369894	3.82680268428583	3.01970191444255	3.77082904603249	2.98550043030489	3.20945336562895	3.24792751344359	3.30158764660319	3.79389588254888	3.88068552526112	3.60169651648096	4.20476675065461	4.00809242094872	4.03826057517535	4.0036022366802	4.48026512205446	4.28095631383106	3.87184364850932	4.28243980500639	3.75595576955096	3.60288440871842
CYB5R4	4.32768736417605	4.11769504266975	3.36737106564853	4.02059109477325	2.98002530023873	3.93828579188405	2.95791459863299	3.98276546258365	3.41683974191283	3.4369613378336	3.18428029441938	4.27052894238072	2.9560566524124	2.48026512205446	2.81762325751143	2.37295209791183	2.46205231879643	3.02502879449152	2.84599177066457	2.29572302453997	2.47248777146274
COL17A1	2.40871186102943	1.85199883711245	2.19849415363908	1.30451104180995	1.31614574229336	1.0071955014042	1.6959938131099	1.15055967657538	1.30451104180995	2.59931779369823	0.137503523749935	7.09053590100317	8.36680303246086	4.17232749165762	0.137503523749935	6.2336196767597	8.47549025962427	0.575312330687437	7.15086426752783	5.90689059560852	8.48425899536132
GSTO2	0.464668267003444	0.189033824390017	0.464668267003444	0.263034405833794	0.704871964456353	0.20163386116965	0.526068811667588	0.903038270112912	0.678071905112638	0.367371065648529	0.16349873228288	2.49825086752783	4.09676785471469	1.18269229751619	0.0976107966264223	2.33913738491959	4.17232749165762	0.286881147788162	4.1333991254172	3.09254574154357	3.75274859140713
SEC61A2	2.73335434061383	2.40599235967584	1.78659636189081	2.24792751344359	2.20476675065461	1.81147103052984	2.21412480535285	2.16349873228288	1.89917563048051	2.30451104180995	2.04264433740849	2.52857131887076	3.01613970265525	2.60644222813161	2.10433665981474	2.79493566280354	2.7158933705476	2.48800077083407	2.61823865559545	2.1243281350022	2.67129337248158
PRKCQ	0.286881147788162	1.26303440583379	0.55581615506164	1.14404636961671	1.13093086982645	1.54596836910529	0.978195629681652	1.35614381022528	0.238786859587116	0.238786859587116	0.75702324650746	1.1243281350022	1	0.495695162624069	0.807354922057604	0.678071905112638	0.575312330687437	0.516015147003665	0.7311832415722	1.13093086982645	0.782408564927373
TLE2	3.05658352836637	3.6915341649192	2.68929916053589	3.30597052098439	3.64500988439109	3.1554254317472	3.20320115631661	2.72027846523333	3.90881290773955	3.32481060342048	5.29314973674186	4.02768487693716	4.43362716708478	4.77820857639809	4.11186596386756	4.86145916636151	4.73063995591679	5.39266088071179	5.09592441999854	4.31324585178756	4.36527259976453
ASB1	4.46793154602629	4.01346225980656	5.13010717865883	3.43162295971329	4.4093909361377	4.49313492230551	5.04832338653781	4.38543103719352	4.99322146736894	4.13175409098481	3.50842865253186	3.41142624572647	3.78764141448333	4.31179371775365	3.72027846523333	4.05658352836637	3.82781902461732	3.54101915313356	3.41006969175638	3.60169651648096	3.92219784839637
FAM107B	4.60407132366886	5.48800077083407	4.03913839390696	5.15258906928713	4.8094144442359	5.42256941086083	4.07553263116736	4.59395128394841	4.39300425689832	4.71204544855369	5.20672135743089	5.42223300068305	4.62293035092018	4.98276546258365	6.02856915219677	5.48574882137778	5.09423606984577	6.22901103701185	4.34624777408278	4.17951105027151	3.78972925137577
ME1	3.2585189247113	2.68481873755322	1.75274859140713	4.30158764660319	2.0036022366802	2.94110631094643	1.79493566280354	3.05484847699562	2.39506279951758	2.79701297783614	5.32589006103978	2.55336050333533	3.11935617703968	3.54966917072649	5.6564963705535	3.32624970083746	3.36876834909033	5.88459792099006	4.82731094394967	4.38887833881199	2.799087306074
TBC1D1	6.2635978485439	6.31994302415705	6.13811817761461	5.88533031547617	6.16188768237689	6.23342794374847	6.1509657835565	6.12866458654003	5.92314918047231	6.23131719715266	4.78135971352466	5.25323293853803	4.24564777363675	4.79753183957196	5.04745114041639	5.46695333712393	4.89336221076387	5.09339115325301	4.17632277264046	4.34908214639109	4.80426011563474
CDK13	4.12350066435096	3.93922657772821	3.38956681176273	3.78450398292957	3.84699468696557	3.63807383718072	4.03474394932473	3.78972925137577	3.95884267524324	4.15380533607904	4.04701481951759	4.40463068421761	4.4235781709818	4.27649666564036	4.26603689399532	4.68985823631925	4.16027483140859	4.43229133824778	4.25247621413522	4.09169983413681	3.82068956055921
MTHFD2	6.1880447964217	5.98504496225347	5.75622271284729	5.31324585178756	5.75462031167453	5.82222027162153	5.74011804283313	6.08703845676695	6.08640164588003	5.92029330021101	3.6724253419715	4.5077946401987	3.92694824794977	4.32696871158789	4.12267271882414	4.13504228623365	5.33091687811462	4.09592441999854	4.11852584893567	4.1906148602095	3.63110428236588
SLC9A7	1.38404980679516	1.0703893278914	1.33342373372519	1.20163386116965	1.43295940727611	2.69821847822441	0.855989697308481	1.51096191927738	0.782408564927373	1.88752527074159	2.22342254993494	1.38404980679516	1.22650852980868	0.823749360308273	0.400537929583729	0.782408564927373	1.28688114778816	0.632268215499513	1.52105073690096	1.28095631383106	1.02856915219677
FOXJ2	3.41278152533848	3.25550073314839	3.13586316536868	3.11270013274936	3.4276061727819	3.23878685958712	3.30012372456901	3.16349873228288	3.52356195605701	3.7158933705476	3.34482849699744	4.12018602753186	4.13832300405648	3.5298209465287	3.70818723602071	3.95326523901484	3.86987140617771	3.57773093149008	3.68369645430652	3.16027483140859	3.81044310384517
YBX1	9.46049685229439	9.32262673111049	9.50745770778479	9.1371448546917	9.08371864859363	9.56546389708827	9.36612546968917	9.64134732693487	9.59396995224172	9.29491936504757	9.37105783984572	8.63423022583057	8.48715670166492	9.29287375490632	8.85028061759061	9.1573216690288	8.59249441230314	9.38864160033426	8.59667430100659	8.74392556176264	9.02785071983887
PDE4A	3.41278152533848	3.22496636500027	2.88166461932035	3.30451104180995	3.42223300068305	3.73984810269933	3.27351588970212	3.28540221886225	3.34482849699744	3.37295209791183	3.36317107711924	3.59454854955035	3.11769504266975	3.9174317553901	3.74738739965272	4.11353381959191	2.72246602447109	3.91934008244201	2.95419631038688	2.90496571868403	2.89917563048051
PPP2R5A	4.57046293102604	4.28688114778816	4.50652577904312	5.09254574154357	4.23189316164533	4.32409051603798	4.4594316186373	4.32409051603798	4.46466826700344	4.64385618977472	6.32535043318951	5.76897825034455	5.18507363787676	5.24450655139592	6.5470487505718	5.4154882710497	5.48542682717024	6.72301239639237	5.64616265715789	5.1647058401828	5.23725777090037
CTNNA2	4.82883464946806	3.4944156103975	3.62293035092018	1.71369581484336	4.74899785009815	3.61235249875266	4.12928301694497	3.06004738366994	2.58976348698498	3.37712374912949	3.8094144442359	4.01613970265525	3.3547342399706	3.82984955984469	2.78659636189081	4.62819033461521	4.22265002245148	4.22110372536788	0.20163386116965	3.12763327972587	2.59931779369823
ELAVL1	5.33913738491959	5.36981542428391	5.36176835941915	5.01970191444255	5.34305243492297	5.17951105027151	5.32300971061281	5.53698537579194	5.41953889151378	5.49984588708321	4.48607074373567	4.28835856219366	4.4905701304462	4.47832471148503	4.40871186102943	4.66959375118833	4.58556349845569	4.72082566608984	4.53044535469291	4.31469652565629	4.5298209465287
TIE1	5.91695427895322	5.42827641439251	5.64702663265485	5.02812708231714	5.16108148227718	4.10768786931437	5.78109738148632	5.54256760776422	5.76075320806299	6.16932375323987	4.64789009105921	4.25474519762921	4.15218341905505	5.0703893278914	4.83642913116165	5.56376827845203	4.50589092972996	4.89336221076387	3.74092756031863	4.75435307169213	3.86789646399265
DIP2B	2.70487196445635	2.85598969730848	2.13093086982645	3.05658352836637	2.25701061820602	2.85399564717639	2.40599235967584	2.6507645591169	2.28392177230762	2.8073549220576	2.14730669878029	3.70597790168252	3.82171021503467	2.60169651648096	2.51349074558812	3.07895134139482	3.69041709553247	2.40599235967584	3.25398926623079	2.62760683812965	2.85199883711245
SMARCD1	4.66732447027863	4.76977173924945	4.4369613378336	4.22032995487956	4.39985467357243	4.39643353125099	4.51475349843975	4.43095427138573	4.4535175792155	4.61353165291793	4.28318097894557	4.27872821293894	4.24564777363675	4.22032995487956	4.31034012061215	4.40122086216022	4.43962313755712	4.33985000288462	4.05831649559082	3.94110631094643	4.17152710603881
KDM4A	3.4262647547021	3.48155728070859	2	3.72900887033786	3.26753579806873	3.64731450954714	3.62877359520165	3.46858331700683	3.26453643099903	4.05050169744673	3.54349588342577	3.674686619928	4.21645486514476	3.48542682717024	3.4944156103975	3.7771566660045	3.29719141656586	3.43962313755712	3.790772037862	3.28983446517751	1.88362081628567
NFYC	5.08746284125034	4.87184364850932	5.02458563827827	4.92742242873987	4.90544717873885	5.23035674505615	4.96947286459633	5.114367024952	4.94953493301701	4.95791459863299	4.88215391728701	5.35720008486005	5.18982455888002	4.99276843076892	5.27239650903748	5.27202318906105	5.26416107128808	5.00539998774259	5.65563804923464	5.16591193893569	5.34695688937888
ZMYND12	0.650764559116902	2.28392177230762	0.526068811667588	2.91456452349394	0.475084882948783	0.669026765509631	0.400537929583729	0.55581615506164	0.799087306074004	0.505890929729957	1.22650852980868	1.98185265328974	1.94485844580754	0.933572638261024	2.04264433740849	1.23878685958712	1.53106949272595	1.29278174922785	1.74416109557041	1.30451104180995	1.09761079662642
SLC9A3	0.333423733725192	0.22650852980868	1.0496307677246	0	0.622930350920177	0.176322772640463	0.526068811667588	0.389566811762726	0.722466024471091	0.765534746362977	0.0565835283663675	0.176322772640463	0.823749360308273	0.641546029087524	0.37851162325373	0.978195629681652	0.765534746362977	0.298658315564515	1.10433665981474	0.669026765509631	0.910732661902913
NGEF	1.07724299893246	0.070389327891398	0.298658315564515	0.0426443374084937	0.124328135002202	0.344828496997441	1.54596836910529	2.44360665147561	0.895302621333307	0.356143810225275	1.34482849699744	2.88166461932035	4.23266075679027	2.39506279951758	0	3.55826763405574	3.62410089462811	0.641546029087524	3.44625622988956	2.26002565596146	3.30742852519225
ASPM	2.98185265328974	2.26903314645524	2.21101219348551	2.02147972741045	1.799087306074	1.40599235967584	2.58496250072116	2.60169651648096	2.29865831556452	2.56071495447448	0.432959407276106	0.659924558402378	0.704871964456353	0.659924558402378	0.111031312388744	0.659924558402378	0.948600847493356	0.432959407276106	0.475084882948783	0.669026765509631	0.20163386116965
CD84	4.18507363787676	3.99548451887751	2.9429835981871	4.14974711950468	2.75915583380027	5.27500704749987	2.17632277264046	3.43429461795993	3.25398926623079	4.99367436175059	2.63459326844576	2.24792751344359	2.50842865253186	1.95233356636969	2.06004738366994	2.85399564717639	2.03913839390696	2.70265754339091	2.07382023329167	2.61588707391606	1.37851162325373
ELOVL1	7.1496455176848	6.60644222813161	7.24012348403402	6.85374619700876	6.90725122429203	7.04919510562227	6.90122894538153	6.99220193488821	7.29618205761549	7.19485532853859	6.82642137199581	6.56666296296261	7.27174313566972	6.63008507000212	6.40820234485218	6.61412086878925	7.34465098914845	6.85524225145415	7.36317107711924	7.26584942144085	6.9525665409428
SPI1	7.01970191444255	7.24279302359725	7.20114373205303	7.11707162384512	6.84461162137031	8.00803637981053	6.9205315062779	7.66647256884207	6.58270652678079	6.87639415878324	5.95233356636969	7.82311243696523	5.37642931106992	5.28835856219366	5.07510472220949	5.28540221886225	5.80193464627335	5.08448952493625	4.89481776330794	5.59245703726808	5.27686882997646
POLR1H	5.13668357769724	4.51790555352995	5.26115467261557	4.62058641045188	4.89530262133331	4.67863534782274	5.27463440251759	5.34056226902641	4.8499992594661	4.69655030107857	4.11852584893567	4.63517394667492	4.79805051476751	4.64558638591361	4.04526821513853	4.70818723602071	4.74631276642546	4.53231695933277	4.54473265593262	4.60050764534579	4.86542397831313
MPPED2	0.545968369105292	1.04264433740849	0.37851162325373	1.4276061727819	0.344828496997441	0.124328135002202	0.286881147788162	0.214124805352847	0.613531652917927	0.650764559116902	0.963474123974886	1.23266075679027	1	1.09085343045111	2.0036022366802	2.08065766334523	1.37851162325373	1.44890095114513	1.41683974191283	1.75702324650746	1.05658352836637
CLDN18	1.78659636189081	0.594548549550354	0.918386234446348	0.575312330687437	0.298658315564515	0.16349873228288	0.189033824390017	0.20163386116965	1.33913738491959	0.863938450423971	1.63226821549951	0.454175893185802	1.87184364850932	1.11769504266975	2.0496307677246	1.51096191927738	0.565597175854225	2.92599941855622	1.44890095114513	1.63226821549951	0.879705766282288
ZBTB11	2.96716860753263	2.58014548442338	2.14730669878029	2.73335434061383	2.35614381022528	2.22650852980868	2.42492208821069	2.49825086752783	2.62058641045188	2.90496571868403	2.56071495447448	3.48800077083407	3.19377174339668	2.86195536414487	2.90303827011291	3.46597446450407	3.65191274464578	2.72900887033786	3.20163386116965	3.06695024392463	2.70265754339091
ATXN3	3.50080205305716	3.13586316536868	2.9429835981871	3.71918344048179	2.91838623444635	2.85996954822103	3.01077983875324	3.46074256378964	3.3743439890385	3.4594316186373	2.86591881455221	4.08151006812092	3.4594316186373	2.98913900736823	3.73876783680019	4.25625587320273	3.9174317553901	3.53106949272595	3.41818994794577	3.78450398292957	3.47248777146274
GOLGA5	5.13134253912326	4.99774402605963	4.78502736223547	4.70431867776083	4.75862298244024	4.57833494868161	4.78345665436024	4.94719858426206	5.01881218574282	5.0496307677246	4.55826763405574	4.57470704641555	4.27798474729977	5.02458563827827	4.47118746038699	4.68032435684402	4.40667271575583	4.88898672118656	4.49185309632967	4.50271248596606	3.62993940943954
FGFR2	0.584962500721156	1.16349873228288	2.34766565630097	1.50589092972996	0.782408564927373	2.10768786931437	0.678071905112638	0.782408564927373	0.713695814843359	2.96716860753263	3.74738739965272	4.61412086878925	5.39780296186249	2.59454854955035	3.65306001710456	3.43028527297778	5.16390121381454	3.82680268428583	5.4036085835437	4.37225564844579	4.89675621847481
LRRC40	3.41683974191283	2.76765479823735	2.81966818349646	3.14241343787374	2.81352468929781	2.46466826700344	3.16992500144231	3.13257684267001	3.15380533607904	3.10433665981474	2.82171021503467	3.33199177823206	3.07382023329167	3.00539998774259	3.34198574722862	3.6667565918848	3.05658352836637	3.22804904788446	3.04614178164472	2.85399564717639	2.57288966842058
ISOC1	3.12598165385472	3.4032677223393	3.21567859660793	4.2149019101607	3.0071955014042	3.00539998774259	3.4594316186373	3.65535182861255	3.32192809488736	3.00539998774259	4.52042224852645	3.32624970083746	4.16591193893569	3.4541758931858	4.87085786436376	3.64961545906341	4.22958792274065	4.68201139080069	4.83035674741922	4.26528685756517	3.69265037003553
EML1	4.17632277264046	4.14649230697719	3.7771566660045	4.18903382439002	3.7279204545632	3.19377174339668	3.89820835250872	3.98367769469807	5.24868662687383	5.20750245925879	3.65764000520782	3.89433274227769	3.9297909977186	4.74146698640115	3.62293035092018	4.84799690655495	3.52356195605701	3.64154602908752	3.71039319217052	3.52732060787705	3.22958792274065
TRMT11	3.32192809488736	2.53356334821451	2.50842865253186	2.68032435684402	2.38128337250378	2.15380533607904	2.62527048937469	2.7158933705476	2.80529245560071	2.51349074558812	3.15380533607904	3.52606881166759	3.16027483140859	3.22342254993494	3.20320115631661	3.93262815702213	3.13750352374994	2.99095486039699	3.61823865559545	3.13750352374994	2.95046841415012
THUMPD1	3.62293035092018	3.74200621086674	2.76765479823735	3.90977310414164	3.1554254317472	3.05137210172103	3.35895882583233	3.16349873228288	3.4262647547021	3.877744249949	3.51601514700366	3.66448284036468	3.91073266190291	3.67129337248158	3.93922657772821	4.27276973243651	3.6507645591169	3.82578562746479	3.88752527074159	3.49185309632967	3.20633064787105
MSANTD3	5.35684807923652	4.96532254836725	4.94204525991605	4.3743439890385	4.98230913012977	4.79129314859221	4.74631276642546	4.9986468390058	5.32660925100527	5.29865831556452	3.52732060787705	3.33199177823206	3.40735275114004	4.78764141448333	2.62527048937469	3.68032435684402	3.61706334388818	3.16349873228288	3.34766565630097	3.60762622084549	3.01613970265525
KIF26A	2.56315813040281	1.91838623444635	1.93734439215023	1.96716860753263	2.25398926623079	1.79493566280354	2.41953889151378	1.72683121703249	1.97819562968165	2.79493566280354	2.04264433740849	2.36457243229586	2.28095631383106	2.6667565918848	2.63226821549951	2.70043971814109	1.91838623444635	2.86789646399265	2.31903981556254	2.13422093976063	1.83995958748953
ATG2B	2.77610398807316	2.52356195605701	1.64154602908752	2.55826763405574	2.3305584000308	2.60407132366886	2.31034012061215	2.13750352374994	2.7158933705476	2.79285535236249	2.4032677223393	4.02502879449152	3.99276843076892	3.12267271882414	2.96716860753263	3.66789212523023	3.78555055173926	2.89917563048051	3.26753579806873	3.33199177823206	2.877744249949
ARFGEF1	4.45220004940622	3.49185309632967	3.6507645591169	3.70929063572336	3.57046293102604	3.29278174922785	3.78240856492737	3.94766615679601	3.80426011563474	3.73876783680019	3.99186193055632	4.54287709935414	4.3819754785573	4.24792751344359	4.21878116778407	4.39300425689832	4.31542131594578	3.97636363573276	4.57591736111815	4.26228280642066	4.03650333373899
ACSM2B	0.31034012061215	0.124328135002202	1.20163386116965	0.0285691521967709	0.176322772640463	0.286881147788162	0.0426443374084937	0.124328135002202	0.0285691521967709	0.0840642647884745	0.286881147788162	0.0976107966264223	0.0426443374084937	0.526068811667588	0.475084882948783	0.55581615506164	0	0.55581615506164	0.20163386116965	0.298658315564515	0.739848102699327
ZFAT	1.91073266190291	2.14730669878029	2.26002565596146	2.18269229751619	2.65306001710456	2.790772037862	2.3533232911629	2.48284828306847	2.17312743348066	2.13093086982645	2.59454854955035	2.02856915219677	2.11769504266975	2.23266075679027	3.27052894238072	2.17312743348066	2.55336050333533	3.5981269599196	1.9297909977186	2.7158933705476	2.28688114778816
MTFR1	3.96069703930431	3.68257329734758	3.21101219348551	3.56315813040281	3.26153081524341	3.08065766334523	3.64154602908752	3.62175885670973	3.605257262939	3.55704241526372	3.37989816352469	2.84398384404833	3.05831649559082	3.1586601753465	3.13257684267001	3.36737106564853	2.95233356636969	3.12101540096137	4.04701481951759	3.41278152533848	3.17951105027151
STAG3	2.03210084316702	2.28392177230762	0.739848102699327	2.12763327972587	2.1243281350022	2.02147972741045	1.75274859140713	1.67807190511264	1.71369581484336	1.80322703643493	2.09423606984577	2.47508488294878	3.08406426478847	2.68257329734758	2.85399564717639	3.01970191444255	2.35049724708413	2.86195536414487	2.4276061727819	2.33628338786443	0.963474123974886
FECH	4.23419472295381	4.7235585614721	3.62993940943954	4.35825558670513	3.65535182861255	4.88655014732434	3.97452931248388	4.19770815795585	4.15461561132689	4.37642931106992	3.85299758761332	3.56193705962243	3.91647664443772	4.12267271882414	3.62877359520165	4.28540221886225	3.76128527336162	4.22804904788446	4.21334728173344	3.95326523901484	3.08065766334523
MYO9A	2.29572302453997	2.38681094647222	1.15704371014558	2.28983446517751	1.81557542886257	2.29278174922785	2.39231742277876	1.790772037862	1.98185265328974	2.5385381636298	2.28095631383106	2.65535182861255	2.77399632511117	2.56803210477128	2.4931349223055	3.1906148602095	2.7158933705476	2.56071495447448	2.40053792958373	2.33342373372519	2.10433665981474
DDX3Y	5.03518399661834	4.6450098843911	0.0285691521967709	4.56620629346551	4.21412480535285	0	0.0285691521967709	4.63749432520631	4.54473265593262	4.51664555778096	0	7.10360254390559	5.00674683244058	4.60644222813161	4.76500424625004	5.36911745859982	6.27947129564447	4.74899785009815	5.27537959625362	0.0285691521967709	4.09761079662642
PFKP	6.10559427579519	5.69738463076402	5.88728155166999	5.37190729759515	5.93168305705981	5.76447355099267	6.06673502873203	6.28540221886225	6.92742242873987	6.38525845569431	4.44095219802964	4.88947354253111	5.11852584893567	5.26303440583379	3.99004721957379	6.01279212197263	5.57621978120958	4.39437694495706	5.21529030565123	4.82578562746479	5.44559429134118
IDI1	4.86492897228979	4.88655014732434	4.27202318906105	5.51001246544851	4.66049513188851	4.40803246613065	4.80529245560071	5.50747752951693	4.46139758992616	4.58255600301406	4.8870377914192	5.71506967937999	4.91790907385298	4.70873904135958	4.42223300068305	4.79389588254888	5.72873684336602	4.603477988254	5.86393845042397	5.0518071070133	4.31034012061215
SP100	5.42155994490182	5.64789009105921	4.94953493301701	5.18070484019556	5.02458563827827	4.99819550315325	4.96439863220318	5.50842865253186	4.90062533253607	4.8109571587378	5.36772051340145	5.58856473740135	4.86195536414487	5.3743439890385	5.20750245925879	5.88337643667284	5.16631374788993	5.34340782229781	5.03562390973072	5.19179950106508	4.56498780095989
KLF6	6.19081236791614	6.94274907082889	4.66391384211598	6.20847824221171	5.76897825034455	6.45746296464855	5.8799507684126	5.92599941855622	6.17492568250068	6.3039633562453	7.01178633120661	8.55370608202799	6.53838296003212	6.53605290024021	6.73755157000828	6.36071542539293	8.35071823123726	5.94602898951548	7.06813335395103	5.13093086982645	5.93239194006853
PLPP1	5.98367769469807	5.94766615679601	5.83466065790173	6.16450472565806	5.94392132655349	5.77584069853125	5.4535175792155	5.22342254993494	6.17552460108987	5.96347412397489	7.8559274249424	7.21994291395413	6.51711818515321	8.03199060858887	6.66206304642804	7.3684191550814	6.44857062600553	7.50048340147312	6.51238492946103	6.91910167955939	6.45038647903429
NEO1	3.45811948117451	3.18745105402733	3.21567859660793	3.20163386116965	3.16510798514454	3.52481592835751	3.68594014844598	2.9297909977186	3.13914201914569	4.15946772926677	2.91456452349394	4.15704371014558	4.39094277280254	3.93073733756289	3.51601514700366	4.00450139223494	4.33699741660501	3.46205231879643	4.11186596386756	3.37295209791183	3.81762325751143
TRAM1	6.97269265400426	7.09381367340273	6.42071818337442	6.76963952140205	6.43379405875492	6.74038793246835	6.61779802590278	6.6396662958693	6.9174317553901	6.87356715162175	5.93050081079116	6.40531168259745	6.17951105027151	6.72832870671163	6.17452626526643	6.77122533639095	6.077029313819	6.38698334236665	6.45631334135518	6.42307387908937	5.94532677726463
PHKA1	0.214124805352847	1.09085343045111	0.344828496997441	1.18269229751619	0.16349873228288	0.422233000683048	0.333423733725192	0.669026765509631	0.475084882948783	0.782408564927373	1.4594316186373	1.18269229751619	2.32481060342048	1.34482849699744	1.790772037862	1.63226821549951	2.28095631383106	1.50080205305716	1.85199883711245	1.53106949272595	1.22650852980868
TNFRSF1A	7.50159837423479	7.40011093249863	7.36614733152048	7.76758859375206	7.2032990557528	7.03913839390696	7.46278853378522	7.58323323632252	7.23783136909528	7.19534759832222	6.96958798089728	7.23563133645011	6.79519549081701	6.72301239639237	6.52262076104208	7.03793125540046	7.1056990276588	6.85249829878989	6.41599522099608	6.4771915989122	6.6409679104499
CACNB1	2.73768676140986	1.65535182861255	1.74416109557041	2.0496307677246	2.88947354253111	1.18269229751619	3.71808758396052	3.66562016406638	2.38404980679516	2.18903382439002	1.98550043030488	3.40735275114004	3.84398384404833	3.85299758761332	2.61588707391606	3.90689059560852	3.60644222813161	2.40599235967584	3.1407786557828	3.63459326844576	2.80529245560071
EVI5	2.85399564717639	2.83187724119167	1.81966818349646	2.98367769469807	2.56559717585422	2.42223300068305	2.20789285164133	2.27798474729977	2.51096191927738	2.80529245560071	2.36176835941915	2.19849415363908	2.76553474636298	2.47508488294878	2.60169651648096	2.87970576628229	2.45154083301783	2.43562859405209	2.18269229751619	2.33913738491959	1.84799690655495
STOML1	3.46988597627446	3.26153081524341	3.41683974191283	3.13586316536868	3.5298209465287	3.36457243229586	3.77610398807316	3.80838505065609	3.6915341649192	3.60288440871842	3.57167680997093	2.65992455840238	3.37989816352469	3.61235249875266	3.75060650483559	3.71369581484336	2.90496571868403	3.76553474636298	3.44757919654888	3.50716034911752	3.05137210172103
PKM	10.0030540388434	9.72543442852557	9.81535127115087	9.33565832269288	9.71851575199085	10.0317012027403	9.81549537653506	10.3787283580308	10.326541842174	10.2367317721391	8.02441941959719	8.13093086982645	8.49257426357333	8.15071198009	7.37703696265003	8.40905143853856	8.41709300181708	7.45959555194136	8.34065127757386	7.88795168007128	8.27696185606159
DHX29	3.70597790168252	3.69265037003553	3.07553263116736	3.75915583380027	2.83995958748953	2.95419631038688	3.35614381022528	3.46988597627446	3.38956681176273	3.34908214639109	3.36176835941915	3.34766565630097	3.6564963705535	3.7235585614721	3.39643353125099	3.8499992594661	3.64731450954714	3.72246602447109	3.45680614923047	3.31179371775365	2.72027846523333
DNTTIP2	4.84046323386954	4.36106648879432	4.58796498888268	4.42021289061078	4.12928301694497	4.0232553523003	4.24564777363675	4.45088131527337	4.4594316186373	3.68481873755322	4.17871464117544	5.19100984858729	3.71808758396052	4.24640808724638	3.86888427302877	4.50271248596606	5.10181813422741	4.13175409098481	4.10349763970334	4.14974711950468	3.50080205305716
METTL22	4.36106648879432	4.0746766862945	4.37155886261196	3.9429835981871	4.1101961777542	3.89433274227769	4.23878685958712	4.27724089833207	3.89044669267991	4.36527259976453	4.18269229751619	4.3212065669699	3.89433274227769	3.98276546258365	4.23035674505615	4.4262647547021	3.73876783680019	3.93073733756289	3.66789212523023	4.08236196955747	3.81557542886257
TP53BP1	3.98185265328974	3.45811948117451	3.41142624572647	3.56559717585422	3.2585189247113	3.29130885982897	3.65306001710456	3.73226919950145	3.6915341649192	3.81966818349646	3.24792751344359	3.29572302453997	3.22032995487956	3.94204525991605	3.54843662469604	3.81557542886257	3.93073733756289	3.00898878322725	3.39369076418745	3.47638168756724	2.77820857639809
TRO	3.5033487351675	3.66334461936608	3.20789285164133	2.70265754339091	3.01792190799726	2.9297909977186	3.87479696589867	3.4995270242151	3.35755200461808	4.24488705912353	3.4369613378336	2.68481873755322	2.32768736417605	4.20398416585599	3.63226821549951	3.85598969730848	2.33628338786443	3.19692173382033	2.30451104180995	3.53729606709084	1.60407132366886
RRP15	2.10768786931437	1.92599941855622	1.62760683812965	2.45680614923047	1.4541758931858	1.63226821549951	1.66448284036468	1.72683121703249	1.77820857639809	2.0703893278914	1.4276061727819	1.76977173924945	1.87184364850932	1.43295940727611	1.50080205305716	1.95977015521147	2.28392177230762	1.7311832415722	1.67355642399014	1.51601514700366	1.52606881166759
RHOA	9.35118218780911	9.20728281711091	9.32291960693475	8.92822225558507	9.26127222772184	9.28759695932931	9.23959852924912	9.45343526884372	9.22665302327777	9.35642996097621	8.96754329983076	8.83702865668402	8.55585449147408	8.76735685412569	8.94965165119521	9.11178773580101	8.44028782084042	9.26996820063334	8.41624862918331	8.37003346932942	8.74648073064169
DHX8	3.90303827011291	4.23878685958712	4.44028782084042	4.10517519226548	4.10013667128545	4.08831123588866	4.26978123827438	4.24868662687383	4.28318097894557	4.4235781709818	3.86294724802092	4.18586654531133	4.44493204894218	3.68929916053589	3.73876783680019	4.10517519226548	4.00988458893184	3.73768676140986	3.64731450954714	3.60050764534579	4.04439411935845
PMS2P4	2.22342254993494	2.43562859405209	1.43295940727611	2.4032677223393	1.6915341649192	1.63691458035588	2.20476675065461	2.04264433740849	2.26903314645524	2.86393845042397	2.82578562746479	2.65992455840238	2.90496571868403	3.09592441999854	3.55704241526372	3.29278174922785	2.26603689399532	3.51096191927738	2.78659636189081	2.66902676550963	2.57046293102604
PRKCZ	0.992768430768924	1.43829285157915	1.83592407425437	0.895302621333307	2.01077983875324	1.37851162325373	0.669026765509631	1.70043971814109	1.73552217729654	1.60407132366886	0.687060688339892	3.41818994794577	3.81966818349646	2.55090066464752	1.18903382439002	2.58255600301406	3.61941301059794	1.19534759832222	3.66789212523023	3.30012372456901	3.54101915313356
ZFY	2.39780296186249	2.3533232911629	0.238786859587116	2.24184018356467	1.62760683812965	0.0285691521967709	0	1.75702324650746	1.83187724119167	2.24792751344359	0	2.54843662469604	2.51601514700366	2.20476675065461	2.32481060342048	2.877744249949	2.62993940943954	2.52857131887076	2.36176835941915	0	1.68706068833989
IARS2	5.06436554026363	5.01703108052784	4.54349588342577	5.28466218548316	4.64212391615349	4.81864608282254	4.81915722367497	5.0241423458978	5.1197711619529	5.10433665981474	5.55918586578773	4.71259578044703	5.0071955014042	4.78345665436024	5.67694435910691	5.38301301548867	4.77978500530113	5.5478199565777	5.20202584460934	4.81557542886257	4.68201139080069
SYT1	0.748461233004036	0.485426827170242	0.344828496997441	1.08406426478847	0.189033824390017	0.263034405833794	0.485426827170242	0.344828496997441	0.0976107966264223	0.124328135002202	0.16349873228288	0.887525270741587	0.545968369105292	0.831877241191673	0.238786859587116	1.44360665147561	0.575312330687437	0.594548549550354	0.632268215499513	0.687060688339892	0.475084882948783
NAV3	2.20476675065461	1.29865831556452	1.03562390973072	0.978195629681652	1.61823865559545	0.807354922057604	1.0703893278914	0.978195629681652	0.815575428862573	1.38956681176273	2.05311133645956	3.09085343045111	2.29278174922785	2.51096191927738	2.32481060342048	2.79285535236249	2.38128337250378	2.67355642399014	1.76128527336162	2.21723071622067	1.56071495447448
IDH3G	5.99390075563742	5.91767043436176	6.2045711442492	5.55028504908841	5.96555343498708	5.9546616208379	6.07531869255335	6.09929520433777	6.06414993912135	6.4281088831793	5.92623668441333	5.43128865429159	5.603477988254	5.92742242873987	5.82068956055921	5.85897561429202	5.69265037003553	5.74443022998792	5.75648960675997	5.67383905599044	5.78659636189081
ROGDI	3.38266725274504	3.43028527297778	3.90496571868403	3.91169158187234	3.63575439127776	4.33842441478356	3.68594014844598	3.34908214639109	3.29130885982897	3.7235585614721	3.62175885670973	3.32481060342048	3.59931779369823	3.77925972037238	3.00180224263399	4.31251996747495	3.57893871309339	3.67581593117227	4.27202318906105	3.85897561429202	3.60407132366886
PDZD4	1.13093086982645	1.54596836910529	0.985500430304885	1.13093086982645	0.53605290024021	0.475084882948783	1.23266075679027	1.22650852980868	1.0071955014042	1.43829285157915	1.01435529297707	2.35049724708413	2.75915583380027	2.799087306074	1.81557542886257	3.26453643099903	2.41953889151378	1.85598969730848	2.93734439215023	2.59454854955035	2.31034012061215
ATP2B3	0.0143552929770701	0.0285691521967709	0.176322772640463	0.0426443374084937	0.0426443374084937	0	0.0143552929770701	0	0.0143552929770701	0.0143552929770701	0.0143552929770701	0.0143552929770701	0.0426443374084937	0.0426443374084937	0	0.111031312388744	0.0285691521967709	0	0.575312330687437	0	0.0143552929770701
ROCK1	4.38128337250378	4.17951105027151	3.04439411935845	4.05398016818765	3.45680614923047	3.57893871309339	3.68929916053589	3.72465027173297	3.97544676564096	3.89433274227769	3.55213110825378	3.91934008244201	2.9560566524124	4.04351949366274	4.0866139474095	4.94204525991605	3.75488750216347	3.97819562968165	3.63110428236588	3.34908214639109	2.70487196445635
CBFB	5.23304440126558	5.33449676839042	4.96439863220318	4.5668151540109	4.8293421939028	4.81864608282254	4.91695427895322	5.03077747199254	4.99909803370561	5.25171909260596	3.73876783680019	4.17072627613155	4.63343121035563	4.44294349584873	3.611172380044	4.50143914515887	4.45220004940622	3.75381844317354	4.66334461936609	4.15623479785027	4.57410150808939
PDK3	2.40599235967584	2.53605290024021	2.5033487351675	2.52105073690096	2.27798474729977	2.62993940943954	2.02856915219677	2.23572705983806	2.63691458035588	2.76765479823735	1.34482849699744	2.62293035092018	2.74631276642546	2.15380533607904	1.43829285157915	2.8073549220576	3.3743439890385	1.57046293102604	3.88362081628567	2.83592407425437	2.75274859140713
HYAL2	7.38801728534513	6.81634370528486	7.29103252558246	6.98048235553826	6.77069692505242	6.29112464287911	7.33726508630012	7.32894414544975	7.56033283421244	7.23016457788425	5.99954908734095	5.41447383643093	5.21800615028443	5.64212391615349	5.44062004767917	6.3501436020178	5.56742375770728	5.44128427192704	5.30961277245412	5.63023071585969	5.23878685958712
HDAC4	2.33342373372519	2.48284828306847	1.97819562968165	2.47508488294878	2.29278174922785	2.4905701304462	2.58736499093646	2.43028527297778	2.68481873755322	2.64154602908752	2.24488705912353	3.21567859660793	3.63691458035588	2.6915341649192	2.89530262133331	3.5033487351675	2.82781902461732	2.58014548442338	2.90689059560852	2.60880924267552	2.51096191927738
RASSF1	5.9174317553901	5.36141746678921	5.50175758573866	5.41312014640349	5.94227990170576	6.0518071070133	5.76977173924945	5.62614706360372	6.22226360352835	5.99932357815082	5.14649230697719	5.37086174008529	5.12142990894896	5.603477988254	5.25814199589377	5.71314590249026	5.03738222200308	5.38887833881199	4.95745033634712	5.31360865703049	5.12763327972587
FGFR3	0.839959587489532	0.432959407276106	0.799087306074004	0.485426827170242	0.839959587489532	0.613531652917927	0.575312330687437	0.485426827170242	2.50842865253186	1.92219784839637	0.400537929583729	6.83111719461642	7.45754504555438	3.95884267524324	1.02856915219677	4.74308405554959	6.72246602447109	0.263034405833794	6.29186136958522	5.45318830954823	5.7045953476324
IFI35	5.30085587126876	4.94204525991605	5.49185309632967	5.01301553583926	5.25171909260596	5.73416766115076	5.09550251765867	5.35226417325832	4.631686366312	4.77768271707355	5.12887075946512	4.79856900355688	4.69097573834328	5.0518071070133	5.00584907569669	5.1574479962743	4.48091134604775	4.82171021503467	4.61294219630467	4.96439863220318	4.58796498888268
HEATR6	2.76128527336162	2.4905701304462	2.52105073690096	2.57773093149008	1.98913900736823	2.44360665147561	2.82374936030827	2.26002565596146	2.83794324189103	2.74416109557041	2.29572302453997	2.02856915219677	2.52105073690096	2.67129337248158	2.31324585178756	2.76128527336162	2.06695024392463	2.16349873228288	2.78031009904338	2.48284828306847	2.114367024952
COASY	4.93310047493137	4.73009646559547	4.99684064779537	4.79545527204412	4.79337571126475	5.02989454966334	4.9174317553901	4.9174317553901	5.15785216914174	4.90977310414164	4.99186193055632	4.70099449416827	5.18942924580976	4.79960542245267	4.67412163263239	4.75328361646088	5.04001567884788	4.87676249078156	5.02591469875079	4.86789646399265	4.90881290773955
PLEKHH3	3.71369581484336	2.82374936030827	3.21878116778407	3.12267271882414	3.89433274227769	3.13093086982645	3.87479696589867	3.0036022366802	3.39780296186249	4.00809242094872	3.50969584193339	4.456149034648	4.4541758931858	4.46008724011683	4.41413553298445	4.51032901949057	4.75755668893945	4.44559429134118	4.68594014844598	4.30231905094883	4.75007048586569
MEF2A	4.62819033461521	4.17392693199981	3.37712374912949	4.14730669878029	3.94579495674006	4.42492208821069	4.18189764310839	3.78868571061353	3.87676249078156	4.45154083301783	4.59395128394841	5.43429461795993	4.96116025813664	4.9546616208379	4.81352468929781	5.53231695933277	4.83086375675176	4.75328361646088	4.63284983011771	4.33199177823206	4.71094415457587
OTUD5	5.08236196955747	5.02281165091563	5.01435529297707	4.74792441623844	5.03738222200308	4.95791459863299	5.08278773170927	5.0866139474095	5.00943675560809	5.10810622368613	4.95837871156634	5.44757919654888	5.36317107711924	5.26303440583379	5.06608919045777	5.29462074889163	5.28983446517751	5.16872225436066	5.10013667128545	4.92314918047231	5.00629802390037
TFE3	5.75675645130727	5.29792505250381	5.29865831556452	5.62673115067279	5.36876834909033	5.49857001254426	5.64125699872677	5.85748342828667	5.52950864107431	5.50303064564116	5.98527271425345	5.63546419816788	5.12515513132229	5.02724253597374	5.68116812041669	5.41142624572646	5.41447383643093	6.01814452894376	4.88459792099006	4.73768676140986	4.69432306012539
TBC1D25	3.55826763405574	3.43829285157915	3.19849415363908	3.16671544496642	3.29572302453997	3.62058641045188	3.1554254317472	3.31034012061215	3.81557542886257	3.75808993420181	2.85798099512757	3.70376517879341	3.28392177230762	3.24640808724638	3.43962313755712	3.59454854955035	3.59454854955035	3.63807383718072	2.99819550315325	2.84197311892718	3.10768786931437
ACSL4	4.790772037862	5.23304440126558	4.38681094647222	6.08151006812092	4.38128337250378	4.31397137105902	4.44426950241348	4.84247606299394	4.72519581722666	4.56742375770728	3.95233356636969	4.21412480535285	3.4944156103975	3.53106949272595	4.1586601753465	4.12598165385472	3.87578006306849	4.13257684267001	3.72574115650395	3.52105073690096	3
INPP5A	3.82068956055921	3.73443866613717	3.74092756031863	3.72574115650395	3.9560566524124	3.30305008468167	3.86096279785812	4.09676785471469	3.60644222813161	3.57167680997093	3.9297909977186	4.0232553523003	4	4.03650333373899	4.01435529297707	4.51222688651396	4.00090140274153	4.16751850373522	3.9560566524124	3.39643353125099	4.01346225980656
GPKOW	4.23725777090037	4.13504228623365	4.33342373372519	3.79181407116183	4.34837407519116	4.10097764772482	3.95791459863299	4.35825558670513	4.46597446450407	4.33556900555675	4.39163026151743	4.21567859660793	4.25927248703759	4.35120427725799	4.24184018356467	4.48735771531155	4.0036022366802	4.34056226902641	4.03298241669943	3.90881290773955	4.22573765346606
GRIPAP1	4.74146698640115	4.22496636500027	4.22650852980868	4.5765221379205	4.36597242759338	4.21567859660793	4.34056226902641	4.37781785308364	4.48155728070859	4.24336442569366	4.62643913669732	4.78188423454149	4.94392132655349	4.69932952567316	4.99819550315325	5.20084957463721	5.02680005934372	4.74308405554959	5.08406426478847	4.7273759385949	3.97177344719337
FTSJ1	5.64183500155537	5.44824022521607	5.39574832817903	4.79960542245267	5.15704371014558	4.84247606299394	5.66732447027863	5.5298209465287	5.77663042305105	5.3533232911629	4.28095631383106	4.48607074373567	4.47638168756724	4.92742242873987	4.08406426478847	4.73768676140986	4.74362267606765	4.49633451341711	4.29057185085208	4.62702310555406	4.59275601044103
PRR11	3.09423606984577	3.57410150808939	2.44360665147561	2.64154602908752	2.78868571061353	2.70487196445635	3.16832111573972	3.28983446517751	2.88947354253111	3.50462039240355	0.978195629681652	0.75702324650746	0.956056652412403	0.84799690655495	0.790772037862	0.992768430768924	1.06350294230616	1.4905701304462	0.722466024471091	0.739848102699327	0.545968369105292
REEP1	0.622930350920177	1.34482849699744	0.124328135002202	0.956056652412403	0.367371065648529	0.37851162325373	1.25701061820602	0.815575428862573	0.443606651475615	0.765534746362977	0.622930350920177	1.53106949272595	1.90303827011291	1.43295940727611	0.925999418556223	2.37295209791183	1.64616265715789	1.53106949272595	1.87970576628229	2.03913839390696	1.43829285157915
ATP11A	3.55213110825378	3.4905701304462	2.51601514700366	3.88459792099006	3.00180224263399	3.75915583380027	3.42088657497553	3.36036427654347	3.20320115631661	3.50207595604579	2.17312743348066	3.81249822533356	3.4369613378336	2.94485844580754	2.98550043030489	4.00539998774259	4.10685079645022	2.81147103052984	2.83187724119167	2.85798099512757	2.60407132366886
POLR1A	2.60407132366886	2.43829285157915	2.37016428054021	2.82578562746479	2.07724299893246	2.97452931248388	2.73984810269933	2.62993940943954	2.56803210477128	2.81557542886257	2.51601514700366	2.38681094647222	2.61353165291793	2.28983446517751	3.18428029441938	2.61588707391606	2.53356334821451	2.37851162325373	2.6915341649192	2.52606881166759	2.29865831556452
LAPTM4A	8.77528104866297	8.75608924737322	8.70175696303795	8.87851078471061	8.76990394498066	8.53818893205242	8.56376827845203	8.61886265071249	9.10598705607211	9.12763327972587	8.58003239248246	8.90011206297746	8.75110884181332	9.3190624026703	8.73927431215765	9.26872912331352	8.51522674595618	8.92320861790319	8.86922367623731	8.78217919383121	8.42597115316354
TTC7A	4.13422093976063	3.77399632511117	3.58255600301406	3.78764141448333	3.877744249949	4.47053686509258	3.877744249949	3.39780296186249	4.21334728173344	4.12515513132229	4.05831649559082	3.92124588858559	4.02591469875079	4.61706334388818	3.67129337248158	4.62527048937469	3.74631276642546	3.94016675048282	4.11769504266975	3.97452931248388	3.70043971814109
IP6K2	5.78476569631639	5.65963918701565	5.48735771531155	5.09254574154357	5.52763338729093	5.24526746651951	5.82400405093315	5.4110872267986	5.70487196445635	5.86937792403133	5.97956810009519	6.52653836253939	7.25550073314839	5.96462966672059	6.01547080763938	6.53807250273785	7.13944902997307	6.21645486514476	6.74079267227768	6.5234051328555	6.57364718749332
STON1-GTF2A1L	0.985500430304885	1.78240856492737	1.66448284036468	2.89336221076387	1.65535182861255	0.400537929583729	2.0071955014042	1.56559717585423	1.94485844580754	1.31034012061215	0.855989697308481	1.15704371014558	0.516015147003665	1.50589092972996	1.36176835941915	1.799087306074	1.02856915219677	1.06350294230616	0.713695814843359	0.55581615506164	2.31614574229336
SRBD1	2.67129337248158	2.75702324650746	2.43028527297778	2.9126498648972	2.19849415363908	2.43028527297778	2.62527048937469	2.97636363573276	2.68481873755322	2.36176835941915	2.07724299893246	1.98913900736823	2.09085343045111	2.62527048937469	2.74631276642546	2.48026512205446	2.05311133645956	2.29278174922785	2.31034012061215	2.51096191927738	2.26903314645524
KIF2A	3.62293035092018	3.58255600301406	3.09254574154357	3.10433665981474	3.20945336562895	3.0703893278914	3.41953889151378	3.54225804976692	3.22187708107703	3.38266725274504	2.55090066464752	2.43295940727611	2.6959938131099	2.74846123300404	3.22342254993494	3.11769504266975	2.54843662469604	3.09085343045111	2.83995958748953	2.68706068833989	2.18269229751619
RASGRP2	4.0866139474095	4.36597242759338	3.83289001416474	4.0703893278914	5.0574502721839	4.07553263116736	4.49569516262407	3.6915341649192	3.02856915219677	3.47767732756531	4.29719141656586	4.78083500173823	3.33199177823206	4.58014548442338	4.69320814891002	5.10433665981474	3.89820835250872	4.79493566280354	3.73226919950145	3.8569856897822	3.54349588342577
PSME4	4.67355642399014	4.28021399581062	4.99593670350459	3.62877359520165	4.26228280642066	4.33127526714661	4.3327079336406	4.34837407519116	4.54473265593262	4.37851162325373	4.17552460108987	4.29939120612683	4.08491465976794	4.18189764310839	3.57531233068744	4.05831649559082	4.89965902637744	3.79181407116183	4.21256933885081	3.99004721957379	3.854993016757
IFT80	3.84699468696557	3.12267271882414	1.94860084749336	2.87184364850932	2.8499992594661	2.47508488294878	3.22958792274065	2.80322703643493	3.10265813136374	3.13914201914569	3.08236196955747	2.86987140617771	3.36597242759338	3.39917109381982	2.99095486039699	4.35402893805439	3.2585189247113	2.64846544302731	3.30012372456901	3.24184018356467	2.35895882583233
SIRT2	5.38991092507167	5.24222139509837	5.12722055048807	5.63372181264101	5.40156220725607	5.56346323668308	5.39677601078753	5.36597242759338	5.41244282477561	5.51254295509686	6.07980475463526	5.6504773698971	5.77768271707355	5.75060650483559	5.91408609701272	5.79259510251225	5.74496834824888	6.01569380710515	5.69627208392586	5.62146583446014	5.55918586578773
ERLEC1	5.71699089440494	5.47216280355037	5.6167693662935	5.01792190799726	5.32373033752135	5.20515788392009	5.38715571766298	5.49121175600309	5.77267747042486	5.6906964439777	5	4.80580834870147	4.76977173924945	5.62935662007961	4.93734439215023	5.38128337250378	4.74146698640115	5.12101540096137	5.22226360352835	5.38715571766298	4.64846544302731
PPP2R5B	3.82680268428583	3.32337006906127	3.57773093149008	3.43962313755712	3.96716860753263	3.93262815702213	3.43028527297778	3.41953889151378	4.19534759832222	3.78135971352466	3.58856473740135	3.26603689399532	3.62643913669732	3.86789646399265	3.75274859140713	3.99095486039699	4.07724299893246	4.06695024392463	3.57410150808939	3.31759350462347	3.53106949272595
PYGM	1.16992500144231	1.57046293102604	1.07724299893246	1.70487196445635	1.59931779369823	1.30451104180995	1.89530262133331	1.18269229751619	0.895302621333307	1.65992455840238	2.42492208821069	2.15704371014558	1.85598969730848	2.47248777146274	4.14567745519564	3.21412480535285	2.20476675065461	3.26903314645524	2.24792751344359	1.75702324650746	2.11769504266975
PITX1	1.84799690655495	0.53605290024021	1.92599941855622	2.12101540096137	1.95977015521147	1.23878685958712	1.20163386116965	1.76553474636298	1.40053792958373	1.81557542886257	0.0840642647884745	0.799087306074004	0.575312330687437	1.16992500144231	0	1.60880924267552	1.9297909977186	0.704871964456353	1.54596836910529	0.687060688339892	1.53605290024021
TRPC7	0	0	0	0	0	0	0	0.0143552929770701	0	0	0	0	0	0	0	0	0	0	0	0	0
MAST4	3.12267271882414	3.5765221379205	2.96162332828694	3.24488705912353	3.10936055940423	2.63691458035588	3.4276061727819	2.89917563048051	3.58976348698498	3.61353165291793	3.69376571221778	2.98367769469807	3.09085343045111	3.4995270242151	3.88849973551412	3.35614381022528	3.74308405554959	3.67355642399014	3.24488705912353	3.18745105402733	3.04614178164472
ADGRF5	5.12639473762014	5.28429202639431	4.24640808724638	4.92552476974757	4.95140129167431	4.52418907844937	5.26641176603611	4.87430516598223	5.67891698667984	4.84096670448742	5.09043004232162	4.50525580093216	3.82781902461732	4.61706334388818	5.63952159951083	5.5270077606372	4.19613488076516	5.50462039240355	3.97177344719337	3.66334461936608	4.02147972741045
SDK2	0.111031312388744	0.150559676575381	0.321928094887362	0.321928094887362	0.321928094887362	0.137503523749935	0.16349873228288	0.321928094887362	0.941106310946431	0.739848102699327	0	0.400537929583729	0.575312330687437	0.367371065648529	0.189033824390017	0.632268215499513	0.6959938131099	0.189033824390017	1.22650852980868	0.37851162325373	0.432959407276106
NUP133	3.55826763405574	3.47378691161437	3.39369076418745	3.58976348698498	3.36176835941915	3.36876834909033	3.58856473740135	3.63923216324928	3.38818953715608	3.48413813120167	3.89433274227769	3.77820857639809	4.15946772926677	3.74631276642546	3.85996954822103	4.29645740737124	3.63226821549951	3.63343121035563	4.13422093976063	3.61706334388818	4.31903981556254
NUCKS1	5.86839045305445	5.98777561614291	5.42995065740377	5.65105169117893	5.19770815795585	5.19377174339668	5.78083500173823	5.9546616208379	5.6667565918848	5.81608765860021	5.16832111573972	5.23074100262691	5.49409554494063	5.46401472450489	5.57773093149008	5.97154355395077	5.19140472885276	5.50430258316317	5.51601514700366	5.21529030565123	5.30706416225537
VPS35	4.9759052735237	4.90062533253607	4.35049724708413	5.22187708107703	4.43629511983936	4.82629424549963	4.5668151540109	5.25247621413522	4.93640237772506	4.94719858426206	4.62234472272424	4.23112515787905	4.43895814789755	4.10349763970334	4.88801258540283	4.6564963705535	4.32409051603798	4.67299099382775	4.46597446450407	4.39231742277876	4.16992500144231
DNAJA2	5.24031432933371	4.99819550315325	5.05093696522523	4.71259578044703	4.92599941855622	4.80787007829978	4.87528859822269	5.08278773170927	5.22496636500027	5.04351949366274	5.10013667128545	5.16430358309365	5.15055967657538	4.91647664443772	5.34978987024187	5.28835856219366	5.29241366782748	5.27426166125705	5.00988458893184	4.90785207184596	4.79441586635011
BCL3	6.69919069152582	6.24050514939098	7.07767027423275	5.81429405828283	6.6514822821509	5.2585189247113	6.95594045128948	6.54070926267143	5.84674402324487	5.77636722957392	4.65821148275179	7.53861575916786	5.10810622368613	4.57167680997093	4.27052894238072	4.73930807086039	7.4074377330292	4.47183776242229	5.12391445900198	4.88264304936184	5.35297033824593
KCNAB2	4.55887985347544	4.58195375084882	3.68706068833989	4.73443866613717	4.26303440583379	5.85872702377863	3.82171021503467	4.75167794568758	3.57288966842058	4.47767732756531	3.97819562968165	3.89336221076387	3.37295209791183	3.23572705983806	3.3547342399706	4.10936055940423	3.48800077083407	3.77082904603249	3.12267271882414	3.53729606709084	3.06350294230616
ABCC9	3.14241343787374	3.7235585614721	1.83187724119167	3.34482849699744	2.91647664443772	2.92029330021101	3.41683974191283	2.90303827011291	2.54349588342577	2.67129337248158	3.36597242759338	3.60644222813161	3.13093086982645	3.84699468696557	4.41278152533848	4.76871365703049	3.06177619758669	3.87184364850932	3.36876834909033	3.76128527336162	3.2585189247113
GAL	2.1243281350022	3.11270013274936	1.72683121703249	4.60762622084549	1.18903382439002	1.50080205305716	0.545968369105292	1.6915341649192	1.60880924267552	1.87578006306849	2.84799690655495	0.150559676575381	0.773996325111173	0.584962500721156	0	0.956056652412403	0.55581615506164	0.321928094887362	7.8218377460881	7.9673415545318	4.62351574149055
CLEC2D	3.14893410452634	2.67807190511264	1.30451104180995	2.05658352836637	2.82984955984469	2.05658352836637	2.43028527297778	1.72246602447109	1.58014548442338	1.70487196445635	3.04264433740849	3.00539998774259	2.85996954822103	3.45549162062847	2.66902676550963	3.68144926531496	1.89917563048051	3.76765479823735	2.72246602447109	3.37016428054021	2.16671544496642
FUNDC1	3.74200621086674	3.91456452349394	3.79389588254888	4.02945288578697	3.43962313755712	3.22804904788446	3.63343121035563	3.54225804976692	3.76659516172927	3.69710657447697	3.80426011563474	3.27202318906105	3.57410150808939	3.8073549220576	3.33913738491959	3.82273014794452	3.17312743348066	3.37712374912949	3.92789645372882	3.83693401132109	3.54349588342577
MAOB	0.75702324650746	2.62760683812965	0.632268215499513	4.86542397831313	1.10433665981474	1.33342373372519	0.895302621333307	1.28688114778816	0.782408564927373	1.28095631383106	6.14913740122799	3.89627184880738	4.22650852980868	4.09845324630927	6.4281088831793	5.16711703022744	4.29204549249286	6.27295630793511	4.57773093149008	3.80426011563474	4.40258575823259
RORA	2.4594316186373	3.03033607837096	2.03913839390696	2.39231742277876	2.72465027173297	2.22958792274065	1.86393845042397	1.92599941855622	2.72900887033786	2.52105073690096	3.20163386116965	5.80167602925359	5.34056226902641	4.34482849699744	3.56071495447448	4.0746766862945	6.38646609286931	1.87184364850932	4.42559357765306	3.67694435910691	4.51727569320958
DRD4	0.176322772640463	0.22650852980868	0.956056652412403	0	0.575312330687437	0.650764559116902	0.53605290024021	0.22650852980868	0.344828496997441	0.0565835283663675	0.214124805352847	0.070389327891398	0.594548549550354	1.32192809488736	0.27500704749987	0.263034405833794	0.739848102699327	0.613531652917927	0.678071905112638	1.22650852980868	1.06350294230616
TGFBR3	1.68257329734758	2.87184364850932	1.61353165291793	4.05311133645956	1.77820857639809	2.02856915219677	1.50080205305716	1.4905701304462	1.82374936030827	2.30451104180995	4.98322165074267	4.67072705449947	4.52481592835751	4.8109571587378	5.32192809488736	5.08023127201926	4.50842865253186	4.93593113975227	4.44824022521607	4.04001567884788	4.1101961777542
PLA2G10	0.176322772640463	0	0	0.432959407276106	0	0	0	0	0	0	0	0.411426245726465	0	0	0	0	0	0	0	0	0.20163386116965
HES2	1	0.321928094887362	0.887525270741587	0.495695162624069	0.400537929583729	2.4541758931858	0.963474123974886	0.807354922057604	0.839959587489532	0.55581615506164	0.176322772640463	2.83390207666916	3.89917563048051	0.739848102699327	0.0565835283663675	2.64616265715789	3.5765221379205	0.659924558402378	3.20789285164133	2.65306001710456	2.4276061727819
ATP1B3	7.28854313265907	6.79181407116183	7.55527933829605	7.12039341559244	7.35120427725799	6.87516570584723	7.4517056653563	7.16118228193074	7.51175265376738	6.93652016317158	5.98686597232911	7.52379715890093	7.44020475217531	6.01435529297707	5.07424852334703	6.59006301881225	7.76095275554585	5.23534412817267	7.44484924726391	7.18853939515837	7.42953227876763
NEDD4	4.59454854955035	4.17232749165762	3.58976348698498	4.06350294230616	3.42223300068305	3.36036427654347	4.23802251782572	3.97452931248388	4.30305008468167	4.01792190799726	3.78345665436024	4.44559429134118	4.18507363787676	4.03738222200308	4.14486214291573	4.65019012349677	4.53169336086147	4.35825558670513	4.34269695998193	4.1554254317472	3.79493566280354
PIGB	4.04526821513853	3.61941301059794	3.27649666564036	3.64385618977472	2.96532254836725	3.15380533607904	3.21878116778407	3.22342254993494	3.21723071622067	3.4931349223055	3.90207357931074	4.13996056954546	3.52230689287139	3.63110428236588	3.70265754339091	3.86294724802092	3.39369076418745	3.76659516172927	3.73876783680019	3.73876783680019	3.49697358099828
MAPK6	4.30815697511476	4.01346225980656	3.54843662469604	3.52732060787705	3.38266725274504	3.66106547980695	3.67919857056692	3.98185265328974	4.11519974938544	4.12018602753186	2.87578006306849	4.62410089462811	3.85299758761332	3.64385618977472	2.77820857639809	3.88166461932035	5.21295836272829	2.44625622988956	3.84197311892718	3.24944534108584	3.28392177230762
GNB5	3.65191274464578	3.70597790168252	3.01077983875324	3.5197934862411	3.8073549220576	3.50589092972996	3.33628338786443	3.61941301059794	4.03121873061072	3.68257329734758	2.83794324189103	3.27351588970212	3.16188768237689	3.91838623444635	2.73768676140986	4.07638806851284	3.42088657497553	3.13093086982645	3.2585189247113	3.11270013274936	3.25398926623079
RAB27A	4.94532677726463	5.32409051603798	4.92694824794977	4.64212391615349	5.08533966935737	5.24716800037477	5.14608493861619	5.19416586852982	4.93121027480393	5.01569380710515	2.90496571868403	5.04526821513853	3.69265037003553	3.5197934862411	3.49569516262407	3.98002530023873	3.88068552526112	3.47508488294878	3.83794324189103	3.86591881455221	3.78764141448333
HDHD5	6.49393548558052	5.53387477725855	5.12556845177803	5.89941734867508	5.57349571549561	5.63836350589786	6.01189812036949	5.37503943134692	5.76871365703049	5.89166220799394	5.94976835993135	6.26716121802226	6.59260653159917	6.04592343960255	5.97475873047608	7.05864119532757	7.24669310157826	5.90953311494689	7.00775614146135	6.41345868800798	5.90713102474679
UFD1	6.92528738677033	6.51522674595618	6.88423158427282	6.03826057517535	6.54473265593262	6.28706590735054	6.49217365961083	6.67525138605026	7.01323891511367	6.52152192357138	6.11603199344711	5.91552090075196	5.85972112892796	6.09127669436522	5.71259578044703	6.04198762165136	5.6915341649192	5.94602898951548	5.70293453197598	6.04504974083799	5.73606362787181
LRP6	2.13422093976063	2.50080205305716	1.43295940727611	2.41953889151378	1.70487196445635	1.790772037862	1.99276843076892	2.05311133645956	2.13422093976063	2.61588707391606	2.63226821549951	2.59215800212536	2.61823865559545	2.790772037862	2.68257329734758	3.97085365434048	2.40053792958373	2.85399564717639	2.95791459863299	2.78240856492737	2.08406426478847
GUCY2C	0	0	0	0.0976107966264223	0.070389327891398	0	0	0	0.0143552929770701	0	0	0.773996325111173	1.18269229751619	0.20163386116965	0.0285691521967709	0.070389327891398	1.30451104180995	0	0.333423733725192	0.111031312388744	0.137503523749935
SCT	0.622930350920177	0.941106310946431	2.34482849699744	0	1.17632277264046	0.454175893185802	3.16671544496642	3.90014226035982	0.454175893185802	0.613531652917927	0	0	0	0	0.298658315564515	0	0.55581615506164	0.53605290024021	0.298658315564515	1.46466826700344	0
PHRF1	3.99548451887751	3.7311832415722	3.42492208821069	3.50462039240355	3.65420637794429	3.70929063572336	3.85598969730848	3.72137265947682	4.00898878322726	4.0241423458978	3.56924802986718	4.16751850373522	4.29425313644451	3.71039319217052	3.94204525991605	4.06004738366994	4.19927972133662	3.5668151540109	3.88849973551412	3.52606881166759	3.26753579806873
ELP1	3.59693514238723	3.36457243229586	3.07210580048042	3.41142624572647	3.17791779219584	3.44625622988956	3.38818953715608	3.28983446517751	3.66902676550963	3.67016051412663	3.62993940943954	3.56071495447448	4.16510798514454	4.05224198118114	3.93262815702213	4.44559429134118	3.92314918047231	3.63923216324928	4.19298316997399	3.74200621086674	3.75274859140713
NUCB2	6.10286805425111	5.60407132366886	5.67694435910691	5.44028782084042	4.90110824301451	4.88410945135923	5.38818953715608	5.96878197383005	5.73063995591679	6.04111153536915	4.62234472272424	5.4591036961354	4.47378691161437	6.661350569234	5.01033228328482	5.97750890454014	4.91647664443772	4.71699089440494	5.51064550409004	5.59215800212536	3.87282875953489
PFN2	5.73606362787181	5.3533232911629	5.68650052718322	4.98550043030489	5.15177765473205	4.57470704641555	5.46172499150271	6.03364324351038	5.35226417325832	6.14241343787374	4.84398384404833	3.83995958748953	4.34340782229781	4.91647664443772	4.74738739965272	5.34589308568741	4.44161626940656	5.33449676839042	4.7839804136838	4.98550043030489	4.58976348698498
PTPN3	0.773996325111173	0.739848102699327	0.713695814843359	1.97085365434048	0.790772037862	0.704871964456353	0.7311832415722	0.823749360308273	1.85199883711245	1.24488705912353	1.53605290024021	3.50716034911752	4.42290574261218	1.87184364850932	3.00898878322725	2.52857131887076	4.08831123588866	1.66448284036468	3.41818994794577	2.93168305705981	3.44625622988956
SPTB	0.16349873228288	0.748461233004036	0.321928094887362	0.722466024471091	0.55581615506164	0.31034012061215	1.0496307677246	1.66448284036468	0.263034405833794	0.37851162325373	0.584962500721156	1.15704371014558	0.722466024471091	1.20789285164133	1.57046293102604	1.15704371014558	1.58496250072116	0.321928094887362	1.53605290024021	0.389566811762726	1.04264433740849
DAPP1	2.52857131887076	2.54596836910529	2.17312743348066	2.28392177230762	2.88947354253111	2.65306001710456	2.1243281350022	3.20476675065461	1.28688114778816	1.70043971814109	1.66902676550963	4.268284666521	3.88068552526112	1.91838623444635	2.05311133645956	2.22958792274065	3.94579495674006	1.48542682717024	3.31614574229336	3.17312743348066	2.61823865559545
FGF10	0.475084882948783	0.970853654340484	0.0285691521967709	2.38956681176273	0.16349873228288	0.286881147788162	0.0840642647884745	0.22650852980868	0.263034405833794	0.20163386116965	1.36737106564853	0.321928094887362	0.16349873228288	0.831877241191673	3.18745105402733	1.59931779369823	1.0496307677246	1.44890095114513	0.584962500721156	0.505890929729957	0.214124805352847
SLC44A1	3.46466826700344	3.60169651648096	2.94485844580754	4.2667865406949	3.29719141656586	3.877744249949	3.65878273401283	3.68594014844598	3.68706068833989	4.26002565596146	3.87872534148011	3.90496571868403	4.27127625917593	4.3819754785573	3.81864608282254	4.31976242766925	4.26077843189343	3.54473265593262	3.90303827011291	3.88849973551412	3.77610398807316
TMEM260	3.19692173382033	2.74631276642546	2.72246602447109	2.99638874644762	2.76341157447001	2.09761079662642	2.84599177066457	2.66902676550963	2.63923216324928	2.75060650483559	2.97085365434048	2.98185265328974	3.30742852519225	2.91838623444635	3.12598165385472	3.28243980500639	2.62058641045188	3.19534759832222	3.57410150808939	3.30888505741176	2.74631276642546
SMG6	4.5668151540109	4.5963388642052	4.28983446517751	4.22187708107703	4.30742852519225	3.89336221076387	4.73226919950145	4.56803210477128	4.58135124716878	4.43362716708478	4.16430358309365	4.09845324630927	4.34553831007001	5.31215688831337	4.11519974938544	5.13422093976063	4.24944534108584	4.89917563048051	4.18982455888002	4.19298316997399	4.28688114778816
EXOC5	4.01346225980656	3.80632405739003	3.27947129564447	3.97269265400426	3.52356195605701	3.65420637794429	3.80632405739003	3.72900887033786	3.83086375675176	4.11353381959191	3.44228003525258	3.49825086752783	3.03913839390696	3.37573453858316	3.85099939471647	3.93073733756289	3.14893410452634	3.70818723602071	3.31179371775365	3.02147972741045	2.93734439215023
CLTCL1	2.41683974191283	2.31034012061215	2.17951105027151	2.03913839390696	2.1407786557828	2.11103131238874	2.51601514700366	2.86393845042397	1.83187724119167	2.04264433740849	2.37851162325373	2.46466826700344	2.114367024952	2.54843662469604	3.24336442569366	3.04264433740849	2.38128337250378	2.98367769469807	1.74846123300404	1.97085365434048	2.22032995487956
FGF22	0.137503523749935	0	0	0.0840642647884745	0	0	0.124328135002202	0.111031312388744	0	0	0.925999418556223	2.16992500144231	3.23112515787905	1.23266075679027	0.978195629681652	0.948600847493356	3.10265813136374	0.6959938131099	2.26603689399532	1.78240856492737	1.85598969730848
FSTL3	4.69821847822441	4.72191944555154	5.01077983875324	5.53044535469291	4.13010717865883	4.34908214639109	4.08065766334523	4.90352037372338	6.33967188139037	4.06522762277562	5.90110824301451	4.51601514700366	4.23342794374847	5.59931779369823	5.18745105402733	5.60673831741759	5.31469652565629	6.31360865703049	4.81762325751143	4.64327899631198	4.30524096595448
DGCR2	4.19377174339668	4.34127418369217	4.29057185085208	4.39300425689832	4.32624970083746	4.32912359629157	4.58436125251871	4.48800077083407	4.59991284218713	4.89578731646331	4.51159454153741	4.90640961709402	5.49121175600309	4.70597790168252	4.51727569320958	5.02724253597374	5.09423606984577	4.52669484554198	5.0759604132434	4.6564963705535	4.66220549965362
RNF126	5.00090140274153	5.12101540096137	5.30414594120295	4.62527048937469	5.31215688831337	5.09550251765867	5.07296327155522	5.42021289061078	5.40565206128037	5.06350294230616	4.77452352959023	5.33913738491959	5.69041709553247	5.1554254317472	4.84649331596456	5.07724299893246	5.99684064779537	5.10055722078293	5.42088657497553	5.05918219921169	5.61765111942733
MNT	3.62643913669732	3.58014548442338	2.97269265400426	3.22804904788446	3.48155728070859	3.45549162062847	3.34340782229781	3.26603689399532	3.56071495447448	3.36036427654347	2.98913900736823	4.30085587126876	3.52356195605701	3.70708299177171	3.13750352374994	3.94204525991605	4.98139603197215	2.96716860753263	3.07895134139482	3.12928301694497	3.01435529297707
ZXDC	3.4995270242151	3.0686708106651	2.59931779369823	3.04264433740849	2.87578006306849	3.02856915219677	2.96347412397489	2.96162332828694	3.21878116778407	3.16832111573972	3.69265037003553	4.16671544496642	4.44625622988956	3.76659516172927	3.98641093525204	3.99638874644762	4.04701481951759	3.95046841415012	3.86888427302877	3.6959938131099	3.58496250072116
JMJD6	5.21218021004443	4.65821148275179	5.26491169307446	4.5385381636298	5.18070484019556	4.68257329734758	5.38681094647222	5.72246602447109	5.46825746832314	4.88362081628567	3.76553474636298	5.58676474335514	3.94953493301701	4.01881218574282	3.55826763405574	3.98641093525204	4.87282875953489	3.85996954822103	4.16912328147676	3.83187724119167	4.10685079645022
POLB	3.59693514238723	3.17152710603881	3.81659970653491	3.611172380044	3.73552217729654	3.43429461795993	3.44625622988956	3.87676249078156	3.07724299893246	3.15380533607904	3.75381844317354	4.81352468929781	5.00045077177086	3.98093926608551	4.24336442569366	4.47053686509258	4.36876834909033	4.09085343045111	4.47508488294878	4.40667271575583	4.19613488076516
ST6GALNAC1	1.26303440583379	0.895302621333307	0.613531652917927	1.0496307677246	0.16349873228288	0.389566811762726	0.594548549550354	0.37851162325373	0.22650852980868	0.464668267003444	0.978195629681652	2.26903314645524	1.72246602447109	1.10433665981474	1.76977173924945	2.47767732756531	0.790772037862	2.6915341649192	1.0703893278914	2.18269229751619	1.09761079662642
WIPI1	6.05376300930399	6.26472407423801	6.15400794755902	5.73036823634901	6.0639343057541	5.9387562614923	6.30487605004489	5.90713102474679	6.3094308781034	6.10894256866079	5.76101926524048	5.05354581772798	4.77399632511117	5.80606622608903	4.71424551766612	4.62643913669732	5.14486214291573	4.89287670006069	4.7771566660045	4.70929063572336	4.54596836910529
FRMPD1	0.722466024471091	0.823749360308273	0	0.0840642647884745	1.13093086982645	0.526068811667588	0.594548549550354	0	0.475084882948783	0.871843648509318	0.286881147788162	1.55581615506164	1.790772037862	0.963474123974886	0.422233000683048	1	2.0071955014042	0.565597175854225	1.37295209791183	1.08406426478847	1.41142624572647
GBA2	5.31469652565629	4.36527259976453	4.72519581722666	4.31831684133498	4.7235585614721	4.1586601753465	4.8801957289431	4.55765515472542	4.85399564717639	4.93073733756289	5.40973035386445	5.38887833881199	5.51191074867093	5.55979769575487	5.13709360897494	5.9159988517389	5.62760683812965	5.29572302453997	5.56193705962243	5.22226360352835	5.13668357769724
NDST1	5.33664044640873	5.36876834909033	4.69543711040537	4.98458935036246	4.87233628810464	5.06738057801906	5.09761079662642	5.27127625917593	5.3387809438947	5.80296865100558	4.4944156103975	4.29204549249286	4.65935375917005	4.4262647547021	4.86690797814317	4.99729240763651	4.79960542245267	4.85299758761332	4.54596836910529	4.24412594328373	3.84899843040002
ASNS	3.5957423394744	2.90496571868403	3.20476675065461	2.94673086014031	2.99095486039699	2.01435529297707	2.92789645372882	4.00270252037982	3.41142624572647	3.48928602262588	2.76765479823735	2.85996954822103	4.24792751344359	3.16671544496642	2.91647664443772	3.65535182861255	3.80322703643493	3.08406426478847	3.70708299177171	3.29278174922785	4.05311133645956
AP3M2	3.50589092972996	3.06177619758669	2.77399632511117	2.62293035092018	2.75060650483559	3.02680005934372	3.09254574154357	3.35895882583233	3.0232553523003	3.12598165385472	2.95977015521147	2.98913900736823	3.53605290024021	3.54349588342577	3.20633064787105	3.63226821549951	2.60169651648096	3.605257262939	3.03033607837096	3.08065766334523	2.74631276642546
CNGB1	0	0.0285691521967709	0.0143552929770701	0.0285691521967709	0	0.0285691521967709	0	0	0.0426443374084937	0.0143552929770701	0	0.0426443374084937	0	0	0	0.16349873228288	0.613531652917927	0	0	0.411426245726465	0
ST6GALNAC2	1.65992455840238	1.64616265715789	0.925999418556223	3.09592441999854	0.992768430768924	1.32192809488736	1.09085343045111	1.97819562968165	0.831877241191673	0.613531652917927	2.98732086592925	4.96947286459633	5.2137360959228	3.29130885982897	3.16188768237689	3.94579495674006	4.5668151540109	3.56193705962243	4.75488750216347	4.20554891117303	4.69097573834328
CHAT	0	0	0	0	0	0	0	0	0	0	0	0	0	0	0	0	0	0	0	0.0426443374084937	0
PABPC1	8.51566041984825	8.88074673811053	8.53149843104791	8.59697240159207	8.36075931299019	8.43662826729284	8.46829820343364	8.54639290117501	8.40156220725607	8.45885770533525	8.37173309062267	8.67295564708347	8.34518344718767	8.19485532853859	8.20422876921035	8.39852994350593	8.65431380258656	8.3667156228855	8.39557697654977	8.22583403553784	8.70220732348612
TESK2	1.66448284036468	1.91838623444635	1.03562390973072	2.1243281350022	1.72683121703249	1.88752527074159	1.44890095114513	1.71808758396052	1.56071495447448	2.13750352374994	1.94860084749336	3.18903382439002	3.35895882583233	2.48800077083407	2.20163386116965	2.82578562746479	3.60050764534579	2.31324585178756	2.90110824301451	2.62527048937469	2.74631276642546
CFAP20	5.33664044640873	4.87479696589866	5.36141746678921	4.91981677005279	5.05006629830629	4.74631276642546	5.27984269352035	5.32445060465607	5.51822038059959	5.03077747199254	5.21140163741847	5.97819562968165	5.19455988602261	5.09000652990382	4.79856900355688	5.36352154354655	5.03826057517535	4.58676474335514	5.33485426933163	5.00180224263399	5.17192735435346
CSNK2A2	4.48284828306847	4.46139758992616	4.46597446450407	4.45746296464855	4.39848719001897	4.48155728070859	4.54101915313356	4.41683974191283	4.58014548442338	4.89530262133331	4.50016467949217	4.52418907844937	5.56315813040281	4.64673869830785	4.99819550315325	4.90977310414164	5.82094479188069	4.70099449416827	4.86344293434804	4.7771566660045	5.42794133250948
PTPN21	3.14893410452634	2.27500704749987	2.06350294230616	2.5385381636298	2.93357263826102	2.8073549220576	2.67807190511264	2.36737106564853	3.1811025507538	3.01077983875324	3.32768736417605	4.10768786931437	4.96208624985064	3.78450398292957	3.48026512205446	4.32696871158789	4.78659636189081	3.80012335282653	4.14893410452634	3.60644222813161	3.22342254993494
EIF2B3	4.36387192485753	4.13175409098481	4.21878116778407	4.20476675065461	3.96716860753263	3.93545974780529	4.15299460549244	4.44294349584873	4.68929916053589	4.24260250592898	4.80683958179819	3.23725777090037	3.49185309632967	3.35614381022528	4.52105073690096	3.54101915313356	3.84799690655495	4.69988472869748	3.97911075501579	3.72465027173297	3.4944156103975
CAMK2A	1.67807190511264	0.773996325111173	0.669026765509631	0.411426245726465	0.713695814843359	0.594548549550354	1.26303440583379	1.01435529297707	1.55581615506164	0.887525270741587	0.0426443374084937	0.0976107966264223	0.189033824390017	0.855989697308481	0	0.687060688339892	0.545968369105292	0.0565835283663675	0.137503523749935	0.20163386116965	0.298658315564515
TCOF1	3.79181407116183	4.01613970265525	3.64038956005495	3.50716034911752	3.60880924267552	3.64846544302731	3.76234881564413	3.93168305705981	4.10936055940423	3.95977015521147	3.32768736417605	3.15218341905505	3.31179371775365	3.32337006906127	3.15380533607904	3.49697358099828	3.67016051412663	3.34624777408278	3.34482849699744	3.04788732939655	2.85996954822103
CDC42	7.77406223620792	7.86832871367108	7.48928602262588	7.65499397296372	7.52943055414615	7.67214243285383	7.55458885167764	7.84002255290322	7.58781501278806	7.65728271675386	7.1184220243132	7.55995061271308	7.2001629739997	7.14445431392619	7.22429114917635	7.40258575823259	7.47208155013361	7.41049375191078	7.23256482972878	7.06414993912135	6.89445401282296
OSBPL3	3.10936055940423	2.54596836910529	2.14404636961671	2.35614381022528	3.21412480535285	3.29719141656586	3	2.15380533607904	2.62527048937469	3.1586601753465	1.9297909977186	3.18269229751619	3.48026512205446	2.93357263826102	1.46988597627446	3.12101540096137	3.76871365703048	1.91073266190291	3.08746284125034	3.18745105402733	2.57288966842058
EPHA8	0	0.111031312388744	0	0	0	0	0	0	0	0	0	0.0285691521967709	0.0976107966264223	0	0	0	0.111031312388744	0	0	0.0285691521967709	0.111031312388744
SLC12A3	0.0143552929770701	0.16349873228288	0.0285691521967709	0.0143552929770701	0.176322772640463	0.356143810225275	0.070389327891398	0	0	0.333423733725192	0	0.0143552929770701	0.0143552929770701	0.124328135002202	0.070389327891398	0.0840642647884745	0	0	0.0285691521967709	0.613531652917927	0
RAD18	2.56315813040281	2.69821847822441	1.89917563048051	2.03913839390696	1.63691458035588	1.86393845042397	2.16671544496642	2.19219416528334	2.18903382439002	2.09423606984577	2.19849415363908	1.92219784839637	1.73984810269933	1.68706068833989	1.76553474636298	1.96716860753263	2.16027483140859	1.61353165291793	1.71369581484336	1.44360665147561	1.78659636189081
[truncated: 38,827 more rows]
