# Supplementary material for: Integrative bioinformatic analysis prioritizes TIMP1 and FN1 as angiogenesis-related candidate genes in diabetic foot ulcers
Source: PLoS One. 2026 May 13;21(5):e0348808. doi: 10.1371/journal.pone.0348808 (PMC13170874; doi:10.1371/journal.pone.0348808)
Supplement: S2 Data — (TXT) [file pone.0348808.s015.txt]

	s07	s08	s09	s10	s11	s12	s13	s14	s15	s16	s17	s18	s19	s20	s21	s22	s23	s24	s25	s27	s29
A1BG	0.609866516191593	0.49106805667728	0.692283457079233	1.41907499722579	0.903351462952888	0.38682860075858	0.383034588337336	0.252805589377856	1.03749468105786	2.26756576027143	0.536099662700906	0.992987355816915	0.83283655752655	0.825073260837527	0.388358186202773	0.41422972463268	0.286963922997799	0.738424575034561	0.487649955272271	0.764584800890287	0.521223648870929
A1BG-AS1	0.442207832332474	0.524544159681994	0.205826632558827	0.476366132819868	0.282933172753452	0.321139590878102	0.347696267187303	0.114866850515941	0.326925005964004	0.570775723918519	0.4205050387818	0.353396694522637	0.648049371451443	1.11203951072701	0.164755390496922	0.176444056063474	0.217595532320725	0.247172862529961	0.381488270492228	0.533934065730716	0.362716745925109
A1CF	0.0100939122885393	0.0343711066399966	0.00360632371073181	0.0108445760032913	0.00595469524771793	0.0355635264014671	0.0399237644061446	0	0.00439102049417504	0.0196428534613194	0.00750179395748517	0	0.00912743299928162	0.0348008461938913	0	0.00756834323625353	0.00403152748235988	0.0377018639132922	0	0.00188210917344677	0.0549999954204339
A2M	4.47014636704151	4.49064714058158	5.30801131455218	5.67786337552513	7.8496615572707	5.05509150984027	4.91018099417479	3.71159401969867	5.93614557211471	7.01327241902191	3.57857648476804	5.68481593293339	5.48159602759313	7.57073614285166	4.02698591605786	3.94974035069571	3.17238670255181	3.73990209476688	3.95265972023889	7.04427388976208	6.01415887310351
A2M-AS1	0.486541393692665	0.593682672736793	0.282799173684944	0.437114790862201	0.720104192909453	0.583331333541827	0.610729350341904	0	0.211876928107921	0.561061159741322	0.123701286819711	0.199286004153825	0.27183679157393	1.06033105120798	0.124117803852465	0.141088752816364	0.0829131883618004	0.229681433418469	0.127347089313867	0.541801268508558	1.04789430734843
A2ML1	4.67543771036362	4.56979486199772	6.21476011975491	4.95461509654563	4.53138769918408	4.25589345530448	5.0834984744938	6.34629387716995	7.14957439215322	5.13980098866491	6.38527744066983	7.3823214071145	5.636662318615	4.58339873390014	6.49174729481391	6.6474123746064	7.76745617566652	5.876624991169	6.40821423561359	4.7544279038772	5.14651267237609
A2MP1	0.128088663700947	0.110639594227198	0.136572685220854	0.0838810581068007	0.278941070939554	0	0.141108376968299	0	0.034477180119544	0.0614394488158574	0.0197561345640487	0	0	0.413688309413475	0	0	0	0	0.0477558584749285	0.0148658595302675	0.254228788164607
A3GALT2	0.0156402903768822	0.0267506351283686	0.0657471062896803	0.189747402276583	0.0545371962842637	0.107674078288903	0.0844937428890621	0	0	0	0	0	0	0.25693214311973	0.0682965899763399	0.102308886355732	0	0.102979351371981	0.0282238541528608	0.0346657828877287	0.063841832292207
A4GALT	1.55026041900124	1.94249198504576	2.24016470875642	2.73746395921523	3.39481318619732	2.61717621536835	1.5556934716957	0.569772020714733	1.79167656587598	2.37564280361207	1.18325782480394	2.76274212766013	2.69439661396505	3.25984342514189	1.46025503132701	1.22626189419121	0.687859773816445	1.19591448498358	1.00784133967846	3.77419668550881	2.29707987123332
A4GNT	0.294741305376321	0.162103022793744	0.0192986862057795	0.057412285046798	0.0473724029787394	0.0836307106210382	0.14342215475005	0	0	0.0419491551095918	0.0399119764815619	0	0.0484440638680674	0.0790209988346656	0	0.0202714797533961	0	0.060378231471314	0.0485645916109815	0.0884340420914105	0.0913124460128927
AA06	0.0252322462271966	0	0	0	0	0	0	0	0	0	0	0	0	0	0	0	0	0	0	0	0
AAAS	2.62282963979668	2.37275712594844	3.25439600654735	3.35845534147211	3.46755338389546	2.57245558226095	2.15330597992412	2.44206766340649	2.38456101617924	3.0938255021862	2.37620702027526	2.57883005414494	2.64638157989003	2.52112865038288	2.49657483603828	2.16307036860424	1.2937118404407	2.79639632746744	2.42431210494763	2.72101604331749	2.30178369934177
AACS	3.5235368654903	3.47211080189083	3.58242352910699	3.83243435430701	3.38283876142361	3.53877404112552	2.87231067499161	3.51332650650663	3.44890095114513	3.00679529541024	3.40539610399952	3.92842717687569	3.34528139806447	2.14798066745555	3.37486560219545	3.63328007403061	3.35422081431675	3.58349501466438	3.43452815283357	2.45294328415164	2.83678458520228
AACSP1	0.913921481620201	0.38402106315935	0.0479142641045257	0.710409062830806	0.0878432552332102	0.258731167679136	0.440152781986219	0.213670782461944	0.0293669399486206	0.0264403143327696	0.226497432111836	0	0.141117534814518	0.0500421907708953	0.327167670457869	0.299411135549923	0.130128271019236	0.402197167324337	0.0102844260181485	0.121766865916426	1.41749880032289
AADAC	1.27285929168711	1.10859805325665	0.763805871392689	0.577686465832059	0.302330750405022	1.5484563537241	1.18945771196985	2.17314022894534	0.366681986269823	0.805956891705382	0.422516128717104	0.0265805405761335	0.074122310915633	0	0.734582603285298	0.614038864355911	0.11505748747913	0.394184847236785	0.121797494465897	0.245975061731566	0.561244986394687
AADACL2	3.03359391223053	3.18462783254926	1.6682371502898	2.02419909492464	0.784548372863291	3.26781142686467	3.02083996709014	4.96936694948628	1.67274213433396	2.5421416387753	2.57720885692344	0.261939947059699	0.154313593915747	0	4.229149510626	4.1047979129744	1.45530222981505	2.26344311153147	1.09205855944515	0.190273503148327	2.33408767864143
AADACL2-AS1	0.489983691792873	0.261109528909302	1.96494196657459	0.188652851981088	0.10645244710326	0.2694736698767	0.246704804963271	0.101676697807627	0.0532858398598169	0.183157444007584	0.118758920457004	0	0.0662662650234523	0	0.21486959094371	0.0460877057663118	0.0963718391799704	0.0463956456893283	0.0372826884270275	0.630265668677728	0.274823420081764
AADACL3	0	0	0.0664294024296681	0	0	0	0	0.0396220193490586	0	0	0.00588825827696794	0	0	0	0	0	0	0	0	0	0
AADACL4	0	0	0	0	0.0875425437064851	0	0	0	0	0	0	0	0	0	0	0	0	0	0	0	0
AADACP1	0.0610893458273333	0.0628941208059979	0.353363945792793	0	0.0646945717345096	0.0292756168849589	0.089260845954796	0.0312064477969845	0.0635980604033205	0.0851586645799325	0.124231908004621	0	0.178073371691808	0.0367278175563499	0	0	0	0.0553998942989228	0	0.0679858580171284	0.124025401997999
AADAT	0.518398164573825	0.516591101160572	0.373981113254847	0.460855773563427	0.880100885160112	0.4529643632411	0.500498188463802	0.106351401897204	0.357913407236953	0.703161844474147	0.25414290355942	0.340652274438499	0.454714960243001	0.92760143887823	0.26532886991356	0.196298581552911	0.0295290736223259	0.326948009088991	0.30462201408345	0.609513862581041	0.621448485676893
AAGAB	1.92069346394065	1.96158258407759	3.00668939273875	1.83808044272743	2.97591444219517	1.83194207996119	1.77971357778651	2.32581812232073	2.89009643424175	2.87344509686987	2.37463889751433	3.14665522211947	2.71786831273266	2.31086649192	2.70290351189886	2.62411727550071	2.14955854084266	2.39691571908961	2.58690402304441	1.90834025644881	2.12545934668125
AAK1	1.61856287309623	1.54632405827879	1.69942725689985	1.4299908153707	1.86859590269653	1.61958203900809	1.63048468705845	1.71508066502285	1.64695983700571	1.5503392338001	1.60527148829245	1.8502633625384	1.75388260905752	2.01528703017275	1.61570819688412	1.59167941693574	1.60308387868696	1.68660809499738	1.79704203902628	1.82791249197247	1.72411325352208
AAMDC	1.56742375770728	1.67759844312074	1.24465572238485	1.61563287360344	1.97351209256571	1.19843128974047	1.30136522616647	1.23856677067537	1.12352052920615	2.32793449793515	0.774041883182604	0.902207902923394	0.986755320519157	1.23191773101638	0.920194194902032	1.03939110666985	0.29230351961758	0.93204756094865	0.788537884214057	0.929683454237501	1.71631052797489
AAMP	3.93874685360351	4.03377537255731	4.57898700333258	4.95481514035845	5.11634812035231	3.78977097731006	3.3665740081334	4.48422837739852	4.17126288130968	4.27014766170626	3.85888612664166	4.42884587504272	3.93085085664082	3.24712849475641	4.50645595929186	4.27663809939773	3.24807784961994	4.15842590013223	4.03441822789346	3.50306882008757	3.9766935663741
AANAT	0.135648731139632	0.258216183268757	0.151832845385392	0.342159884522518	0.0897542607116234	0.0522597908327761	0.229309815698992	0.0916368787978085	0.165619994725267	0	0.107094066403685	0.0395497315117123	0.0789985995542094	0.0865987306752552	0.0490952681939217	0.0167263625631731	0.184586259336773	0.204924468345822	0.142021259081668	0.104672265455543	0.161514951446163
AAR2	2.40240293706497	2.51486456779812	2.99759049165737	2.8352591498049	3.14048419817571	2.77380859380582	2.32891973841091	2.52873633174316	2.51521538983376	3.27830448447844	1.97401161146386	3.19193369901326	2.40007881720806	2.43281245863091	2.49936629061513	2.42695439937787	1.40550775052507	2.36763106283709	2.174972007743	2.35514033742562	2.6890374386274
AARD	0.385073149213809	0.402279042089507	0.0191376765599873	0.190169815752766	0.493896300343387	0.406526874430408	0.54660163251292	0	0.046179926975408	0.10183829988786	0	0.0706129969832676	0.066822151709659	0.152710417671374	0.115436688217659	0.0594858342255427	0	0	0.016233858171298	0.670859366281084	1.0353423807922
AARS	2.97191872083266	2.98167732779643	3.74136990459	3.69656142864878	4.056574858298	3.20692292218545	2.40076196709898	3.09770517545786	3.31675977094044	3.30836961312968	3.03216962527626	4.26138036996032	3.55547261534317	3.51174632961087	3.00932387967737	3.33060285615128	2.5000065672622	3.30346660822261	3.26398086393177	3.39036502899752	2.73877432080828
AARS2	1.92175240940084	1.83768494609151	2.08127485471772	2.84990721218594	2.18525445912807	1.56639141425684	1.59320554946003	1.31343161947001	1.15902847600141	0.935365450930136	1.66503796634095	1.26610887698324	1.54961988909773	1.52783603214918	0.821657975060526	1.00067790737346	0.719701271770581	1.80988771875203	1.35824995940974	1.33294275521069	1.53703260518173
AARSD1	1.82803033348557	1.910429510618	2.85293169138682	2.9217409860795	3.05489882287549	1.89776318677284	1.81482929704073	1.49876146567185	2.06882556107039	2.79429316706781	1.82721743761286	2.39510942579015	2.16573510753689	2.09220743809709	1.72762861956081	1.55893861287446	0.847777279593361	2.02902522632678	2.0309787026622	1.96688077776556	2.08424459039847
AASDH	1.60932000819915	1.47748564619117	1.84186848453017	0.844221728464024	1.2487959063151	1.04547791934563	1.51133140437336	1.18149061056505	1.43507914529934	1.3626438152469	1.1142870581146	1.01219677852506	1.22709412047197	1.22550939503996	1.20967794067425	1.27144360508311	0.739375477874589	1.4918377075005	1.22422553993839	1.08360824665097	1.55515845028257
AASDHPPT	2.05281929152044	2.07225332180052	2.84339097149714	1.53473397275623	2.64032708433797	1.56463180693437	2.16332482552443	2.58133919452828	2.4182871140309	2.76523556828423	2.43883309560489	2.86881317336926	2.51234826503967	2.01566169730641	3.00360943214874	2.92499107801371	1.52274879964491	2.45646974395541	2.50311717293632	1.73573445013872	2.02640348497866
AASS	2.00309846468065	2.01948842959136	1.91131959659386	1.19055797297461	2.04550587760365	1.37679601601724	1.972148554305	0.885404120216681	1.02339730792778	1.22889870976164	1.26838648260929	1.03012416145513	1.38947319874206	1.71234045255352	1.02047731027076	1.07750279739469	0.499938216611309	1.57318545119849	1.85692594962025	1.52973100948912	2.26496872436494
AATBC	1.82535417882656	1.34755227699006	1.06657144371121	2.18324829528156	0.995882448832006	1.5227939870271	1.09805567135814	1.05580648335191	0.706401472247671	0.720491241587345	1.54397587704693	0.569364704781761	0.72225791163124	0.618148425592191	0.986596607712711	1.08593447251603	0.654560190178009	2.01824247127841	0.879338773261014	0.800147380282545	0.975550217749025
AATF	2.97723778702942	3.16328778711815	3.53802903338488	3.54791864119158	3.89617495535619	2.78647508677574	2.82394089185073	3.38392404916032	2.87495037316576	2.46971409261928	2.88077562967321	3.74342879584595	3.01716830379546	2.54297364714296	3.28625870347857	3.29995967276023	2.4186433336978	3.11433870387068	3.19469540316775	2.61732669693994	3.04871921228591
AATK	0.390301187868542	0.540524288321715	0.691094589624382	0.619887179043616	1.00821435894368	0.744713089969387	0.494912211409737	0.0811558016658962	0.689386837942315	0.651216593999287	0.903392342715815	0.376501548204229	0.531099444561214	0.761071619515317	0.152025022243013	0.201217301251521	0.960568052710033	0.589144097567362	0.842675582620445	1.51313697663792	0.387241208169414
ABALON	1.04753838876336	0.793819325106666	1.13292554778679	1.24804292443048	0.948941671966788	1.17490491552986	0.731683752538904	0.974251025380778	1.08680414304676	0.770644707505169	0.808008520934769	0.940221637640923	0.97701535935259	0.642477930993434	0.397241104798606	0.41073836096502	1.10603334472996	0.634885959486401	0.925744266766485	1.11309369297093	0.914339491439513
ABAT	0.544795950162078	0.684348382690955	0.321183472117063	0.460333676739553	0.694298987145184	0.518263191774455	0.52655664062957	0.143480931265481	0.304648879771503	0.217863501702261	0.127173921170347	0.583581661858753	0.223123476368302	0.494824166790158	0.238549651241547	0.199009534310122	0.0384083670142623	0.318197660400957	0.308675407380426	0.385448708373834	0.459074835386712
ABCA1	2.53716931312123	2.52422920500242	3.58720895058861	3.08745605208123	3.67264031580347	2.89553335652348	2.82514654906485	3.42559357765306	2.79054477464578	2.98472604903832	2.18766324603497	2.88327085187456	2.3664285325809	3.53353843098654	2.51360191220137	2.74995039031012	0.802359505109039	2.34190322385034	1.96848893623301	2.65954100620826	2.68577871899064
ABCA10	1.2152934123936	1.51393030898048	0.396638480774502	0.379564406414461	0.563039975919971	1.06728075194407	1.26455444580902	0.198183579318905	0.493991572401335	0.275553022134929	0.485621577855386	0.050157290171371	0.374212651901503	0.659750146117873	0.267436319093184	0.207110711444278	0.13892584432924	0.614606201891608	0.3390906248759	0.360300217775783	1.49383688017544
ABCA11P	1.66850040338509	1.79158488840387	1.0494913701651	1.05785226452089	1.26352123326259	1.1600811680697	1.35315953174708	0.64274500219116	0.955893782284274	1.18128705122121	0.695890505321834	0.840371381879159	0.984809519993577	1.15013070346947	0.722772892414083	0.590672912976012	0.463457149472638	1.0366088286051	0.807575843582307	0.849393240303676	1.52875633202099
ABCA12	3.4543312114807	3.42245638579154	3.92310162876444	2.92363221698934	3.00098970991642	3.24444718314028	3.91819538914666	5.76768922336908	4.33932982646208	4.22600750704244	4.49437720629165	4.69038915771276	3.72692928209352	2.10869171607241	5.26430747319233	5.30390127209541	5.77794041209238	3.65909111566841	4.13514902693784	3.05824375283053	3.33582050847461
ABCA13	0.0924614437457231	0.0782101692103474	0.102400673822411	0.495730973758635	0.183096449732755	0.045850977676509	0.098443005075203	0.385952246044366	0.11480276632682	0.0643453958575057	0.379244991764706	0.0934357772249478	0.110452782562092	0.354471343725935	0.155745347497558	0.140234189213019	0.0994716164690211	0.123789869644608	0.0776221522666133	0.467739608532449	0.725250796768883
ABCA17P	0.0893635020581099	0.107977048802532	0.0324944441563315	0.107359258933809	0.135944965007371	0.0882698458075797	0.0487629382665788	0.00967694053070095	0.0198748140174225	0.00897187940198229	0.0113640441636644	0	0.0165713409403029	0.0561402477093719	0.0254009405418064	0.00860705834917695	0	0.00866533954891271	0.00694536951580281	0.0254845715857096	0.0158573419243775
ABCA2	1.91876784932515	2.12950393846967	1.18780574553703	2.65580975435545	2.35425467218474	2.27886794170421	1.72690531124971	1.20462278691687	1.31042156077544	1.13956772331347	1.30668221111769	1.52824123649352	1.48535469061477	2.32292897797946	1.16338279677319	1.63568010740027	1.02844184995916	1.45648551470512	0.954563359770783	2.55667709873301	1.83215683757386
ABCA3	1.5059976039405	1.69872077764306	0.646495406583324	1.7278333458178	1.70281266355029	1.83889934102238	1.26524484399332	0.752894993979706	0.710116309227902	0.382656186968828	0.829925040648615	1.17937728426523	0.769730277036643	0.754896051442083	0.69065488035438	0.993751158538603	0.861809301242236	0.775999520533231	0.668070095828034	1.86721645842524	1.39032650451633
ABCA4	0.051768275072774	0.105407346054398	0.0777223589838084	0.561741592353781	0.229187973160184	0.185333759545118	0.120410071708114	0.0544716256967535	0.236884427167735	0.0849252695309944	0.0885473402005708	0.115801942623595	0.292278779290882	0.064019044886219	0.161542038945361	0.176329156232716	0.061684967997893	0.311629825261883	0.248070864649686	0.323469223914341	0.0926792819050385
ABCA5	2.71167991216668	2.82605826902906	1.76442684046328	0.952436452579804	1.60565551982451	2.15318922238749	2.87054621646557	1.44283736265457	1.80694678773575	1.31297296212949	1.79851923671795	1.06599961138768	1.830685309787	1.58515484723713	1.51921478281521	1.41238049520954	1.4704379489158	2.08423438389024	1.90993051537199	1.34057935909349	2.39880182603374
ABCA6	1.8087680708678	2.20069894282168	1.08496906798336	0.687883058908405	1.99023605590479	1.96120471932117	2.46175903700167	0.200401398773695	0.695788971494624	1.10394070312325	0.42982910581181	0.395916095975532	0.715259060153478	1.25136159316625	0.275835465025389	0.33371453341572	0.158084921330175	0.552745936748446	0.209717861467191	1.03722757648771	2.62926102014992
ABCA7	1.76104267592341	1.46208373831	1.5235368654903	3.3242763329879	1.71261778935682	1.69085508981093	1.23170887802409	1.74512974459542	1.59222020654064	0.969354975984642	1.77462894737121	1.43385146502678	1.19853815673833	1.50228986142908	1.1423872959374	1.5214880032718	1.21045744382425	2.19834641913202	1.6805089019722	1.82585481005336	1.08647807802971
ABCA8	1.37178744545583	1.65354618533625	1.3986677721216	0.66064663828755	2.20077112252915	2.33472557919801	1.83423387860463	0.196013982105353	0.39977594169005	0.589532445559004	0.214085006320006	0.357302009652761	0.317048158343512	1.89453453083384	0.125465827093243	0.0932660635501291	0.0063932260632516	0.0240487051230004	0.0571295683244567	1.29173909899153	2.37785948870336
ABCA9	1.4370838884398	1.82105707935903	0.40420012740526	0.269501198124809	2.32373033752135	1.59031936866496	1.72158264984017	0.120537607383705	0.280203303640999	0.372266794284265	0.279655520941424	0.0503919195884053	0.301324250240353	0.475430465618854	0.20599048811836	0.136754570653569	0.0597974332665263	0.18414316045259	0.0677930274336944	0.681962831802138	1.89885843477313
ABCA9-AS1	0.0894463539031163	0.197147009502485	0	0	0.500258518556922	0.138877364317798	0.210769127193847	0	0.0779798842910772	0	0	0	0	0.0888870455034103	0	0	0	0	0	0.0670459613272034	0.235116771852678
ABCB1	0.810517139039543	0.550688922533786	0.621634153714895	0.79527322226446	0.504919323434867	0.42661471677973	0.565672233035625	0.451029073453764	0.587208470438413	0.54313157549402	0.40429278972215	0.421029894422667	0.404214299674539	1.17057246590729	0.387085666826773	0.461847027800419	0.302510910050392	0.459151446288107	0.284435955532762	0.74044406316999	0.68194124950036
ABCB10	1.61414443241946	1.63213324739224	1.99292429141167	1.69462170999271	1.93366705238631	1.50388296773828	1.36350752652396	1.51406669797887	1.99631281313142	2.41367531295118	1.43305024077099	2.25419794287366	1.79672648620417	1.64940852381881	1.77013554021934	1.65265169268506	1.02646722749699	1.65931722032879	1.56290423279314	1.62756014821425	1.78831402783717
ABCB11	0.162211325585438	0.103732748783889	0.0343236316533315	0.135541436405512	0.0324330833258038	0.319272247101194	0.0831439129397567	0.0461680503322208	0.0416963294367597	0.0162157408448988	0.0507765233932314	0.0276929439770046	0.0298876254170797	0.00689866327999305	0.0655571470175542	0.0860222786764618	0.0165488065118725	0.071681541160914	0.0291386214495898	0.010315653028822	0.222657440682214
ABCB4	0.329364743068785	0.330803895435563	0.295432693352837	0.298020104419414	0.810213570595198	0.44126780286318	0.25991481417227	0.0889672118859231	0.424737239462558	0.544558582482088	0.174690199478287	0.384017746549136	0.468821009778709	0.900524866845722	0.153052993317616	0.21832364779525	0.0567479030041876	0.195991312478689	0.247937232619544	0.553735997569966	0.397491941325021
ABCB5	0.0471006979004378	0.052640419571455	0.00887730608622741	0.103570016026481	0.0899331988077895	0.118334872309901	0.468058794852621	0	0.0215289061273261	0.0479660387370317	0.0123128772650501	0	0.00675830574700208	0.0784868724927131	0	0	0	0	0	0.00232036708372671	0.20505463503969
ABCB6	1.8123380310832	1.70086136737654	2.62877592777056	3.42808073602668	2.42968023131966	1.9304042967289	1.54178243927942	2.10895594624041	2.18542257083764	1.74083691694503	2.52568303954593	2.52152820502082	2.50572836338341	1.78449141949279	2.7105254423386	2.92919637881516	1.46018162507378	2.82916964882818	2.41524487178643	1.68260925191614	1.65923957221832
ABCB7	1.58682237796084	1.64321895493286	1.81863790309678	0.917380577477617	1.95151319645176	1.50029217673417	1.50998967087675	1.41477418340558	1.51951171183053	1.75752682137621	1.24299875442416	1.78887777878838	1.52339133159766	1.1329979099864	1.49448217509267	1.3573943551809	0.784283688145674	1.33881801786466	1.37298551903145	1.25568200281221	1.70424784174289
ABCB8	1.62045503711725	1.61263558365923	2.18778357987224	2.3780981763992	2.29755828116819	1.92866214905043	1.36799721596906	1.70838149557139	1.68186301094979	1.79341316986354	1.6763937965379	2.01321925912536	1.81715251425211	1.79526407760566	1.78694758401459	1.76222548493077	1.34335665191107	1.99033046480221	1.68493091787604	2.04666915969934	1.47968585938256
ABCB9	0.505207011477004	0.487096295611724	0.4500335241152	0.898767131375718	0.950558743068676	0.667302667874782	0.474419429124641	0.0710392186568513	0.254835882785763	0.605313215186716	0.282200176146001	0.442615519063832	0.449034116849041	0.673715609143223	0.318917224643301	0.307081070731659	0.184510091564651	0.511964876384646	0.295710096053975	0.572292099204304	0.779365633207176
ABCC1	2.61533389555191	2.47118485859016	3.63940583197419	3.52293456094346	3.79442626411473	3.01831903974536	2.52537234285106	3.67000184294603	2.9416791425043	2.91919704543997	3.40916280255597	3.84828742005413	3.34399757212758	3.43353236401819	3.42343429766705	3.78571793231674	2.89684919884467	3.56618193369816	3.37229883809024	3.36678659986492	2.73163292731528
ABCC10	1.82051393518687	1.81138060236568	1.78725692315487	2.66819175696963	1.92811255743061	1.91027215382615	1.48601409060923	1.04616972704072	1.37681823756408	1.33642050879733	1.59148315110887	1.63806456682135	1.7273759385949	1.87206831302997	1.05594527208889	1.4068196305424	1.08556062487263	1.99516609586879	1.53432560739781	1.78678452723345	1.51855024565744
ABCC11	0.0734838165287495	0.049781301962	0.0617540818524809	0.131220433797199	0.100670109040189	0.0608372245901549	0.0417117469048303	0.0408419442019596	0.0667384035540189	0.0601644551791969	0.257844604949619	0.0304014837724466	0.0351235948735304	0	0.0501405692789431	0.0363695551555306	0.0155919095459934	0.251208871486724	0.0808617408047833	0.0253713141447329	0.123788148356032
ABCC12	0	0	0	0	0	0	0	0	0	0	0	0	0	0	0	0	0	0	0	0	0
ABCC13	0	0	0	0	0	0	0	0	0	0	0.0243053514744021	0	0	0	0	0	0	0	0	0	0
ABCC2	0.371662565658663	0.521328190241696	0.28902939967996	0.442672840771926	0.421595490100035	0.485943013540606	0.399250952643076	0.196149992385299	0.298815478658615	0.136184560052421	0.387395629792337	0.197352118214582	0.2605219299742	0.148953622252816	0.547204012058589	0.450887648077207	0.0836635210033294	0.51183638298627	0.33464835960741	0.201603752437227	0.394951987506013
ABCC3	1.64629171036693	1.96427663105162	1.830433824322	1.46802541919714	2.57738531992716	2.23715985402233	1.65177960196707	0.662530012559414	0.784003035802536	1.12080976080612	0.506883203240453	1.07562162028768	1.06350294230616	1.04658185876749	0.59719361202987	0.61587389426005	0.178276109954896	0.756403352047407	0.836749043738948	1.46495050581507	1.2096405139276
ABCC4	1.47037547204646	1.67268330672618	1.37576233590767	0.998866317733357	1.78144364970346	1.21683353259454	1.73590771093965	0.610106611681656	1.4362631336363	1.88187993087076	0.835940238814135	1.92708103428167	1.4262110720274	2.00478540890769	1.22758090439024	1.16349873228288	0.515896094528827	1.15071563517679	1.38567951828893	1.51624212661881	1.20413445506941
ABCC5	2.73543336000307	2.35813178113602	1.93964409005864	3.01560996334963	1.79859388633258	2.51754026803847	1.84966706119938	1.86037884990469	1.18259696209488	1.3615157253286	1.92518672459525	0.850104106169554	1.62303808061844	1.90009201156638	1.63062912779482	1.86080789592491	0.7150367219495	2.4527113938383	1.70805918701406	1.83743467792861	2.18709627529406
ABCC5-AS1	0.279743465367977	0.362615764004334	0.0715594971772163	0.205769091077084	0.0593789531277208	0.0790757663422777	0.286018820710834	0	0	0.078206752788779	0.145252245798242	0	0	0.511162364031432	0.0743286851186511	0	0.0797788183114997	0	0.0608668231123379	0.0745691437123633	0.25988348777533
ABCC6	0.0997694481498091	0.0927730369007151	0.0941902542593823	0.141560966662287	0.233548201672086	0.250298266293053	0.152166541534023	0.0711048645587113	0.0803454890290216	0.096574785422095	0.0872344360595055	0.0567866011446439	0.102609492070741	0.177679289412841	0.0504068264628508	0.0695791302202367	0.0998931675574699	0.124920180258925	0.0778468899651908	0.137944134218069	0.26197122883538
ABCC6P1	0.00913085929065706	0.0165930192987653	0	0	0.0129939323357243	0	0	0	0	0	0	0	0	0	0	0	0	0	0.0106643469296023	0	0
ABCC6P2	0.0365459545936241	0.0761988210336193	0.0581735006262305	0.0716521636876278	0	0	0.0748016174194358	0	0	0.16221519339192	0	0	0	0	0.097941095528241	0	0	0	0.0284405768800535	0	0.0916131852167772
ABCC8	0.0122842253763539	0.0105522687770684	0.0131331698892434	0.0295253986057426	0.0587430407429951	0.0988551573317625	0.0113329829779821	0	0	0	0	0	0	0	0	0	0	0	0	0	0.0564897501408845
ABCC9	4.34982524732261	4.37988430471614	3.49295553521573	2.68390975531404	3.83586345554217	4.03888388145729	4.37072924871523	2.20374930761293	3.3077010085218	2.68854965915442	3.36712080904879	2.13237942505287	3.85177901918337	4.21364279007353	2.54098692762669	2.33433657923023	3.38055907411006	3.67181418875965	3.69402211899792	4.12085785669427	4.46412584761844
ABCD1	0.715575371664978	0.96035008363571	1.27052296228525	1.49319642131616	2.18575873549995	1.13563993248382	0.678646163770011	0.326370519690012	0.854889322440192	1.0493171042728	0.351277788508215	1.20164013374315	0.860283489014466	1.52946116472566	0.322390837236575	0.416988866726468	0.120792777599121	0.350995032426497	0.476775685237954	1.59781241573122	0.904313758307737
ABCD2	0.053221880904541	0.0357540982869672	0.0753060263926926	0.0192914262107335	0.102713755506491	0.0422020765940811	0.147730000906756	0	0.023348192861012	0.055379207804947	0.00891837082233651	0.0160438289067819	0.0226910825468389	0.246938244861176	0.0199552088196021	0.00675333734265808	0	0	0.00544884091736926	0.0560197961310068	0.230601452112493
ABCD3	3.03421747643918	3.21795033295375	2.93223129044519	1.8868700604478	2.64794303302509	2.37557330353831	3.10339020989483	3.60370348445819	2.74563748733466	3.08158505563667	2.63496957459254	2.70428326018661	2.36835768818807	2.02588281563516	3.01652841112447	2.98851564299328	2.17356881144544	2.65288798438688	2.44196412079543	1.768904169108	2.87436222336901
ABCD4	2.06910750802221	2.09619099866216	2.13652609471458	2.6773120359283	2.52693517038129	1.88516043307578	1.62798030306595	1.38727429990867	1.50431021140495	1.92987051415152	1.38131660118156	1.79900853609096	1.77241777777938	2.236514048175	1.23609457863788	1.05226980866521	0.725983657193123	1.79404565709993	1.35208051372986	2.1977804874472	1.96842257983312
ABCE1	2.66288680134499	2.75822854569162	3.66258150859889	1.44022402453173	3.22053581834613	2.31850774173223	2.94465982736422	2.76974635436264	2.78095675187525	3.02371665702873	2.67125939967088	3.72181010491404	3.31994157947484	2.68269239342416	3.0106706480239	2.90709255877715	1.70076817131254	2.82659322920984	3.09447086878324	2.16987370470669	2.73819064333745
ABCF1	1.07383394054286	1.08272983543824	1.48286376808419	1.40765730305384	1.69626540605487	1.07157734452349	0.880828122692918	1.43822896698948	0.988036032511781	0.798357482634136	1.10893253539467	1.70210784056815	1.24142531096795	1.07928593954709	1.06850572526799	1.33652905362718	0.944743775099133	1.26959574767227	1.22202551794636	1.13475979580451	0.955425149225612
ABCF2	2.33753413351629	2.3584637812054	3.28304611362951	2.6145261096189	3.32049767521177	2.48997701467394	1.92727450105999	2.79637971371051	2.53198024963647	2.59303818427793	2.55520017926959	3.4450009363169	2.81042459445293	2.27726173132303	2.91453582237872	2.74006621824509	1.88557436437143	2.64204071468114	2.77890662142352	2.04106070603799	2.18599971101525
ABCF3	2.88903346316439	2.85114535647735	3.38672680979565	3.57293816155653	3.77024762319402	2.80297071827265	2.44807103071868	3.0855572258133	2.74041599809216	2.60670752696297	2.87199737011882	3.36548818291524	2.84719318173108	2.69694193989776	2.80926419855537	2.95679268529136	2.21870368476674	2.94914455882997	2.80664370422294	2.68784007075278	2.80336964537174
ABCG1	2.00680068008415	2.21512253162767	2.75609458622925	2.93006171430025	2.88880168599487	2.54177005149465	2.15620890516626	4.48887486661415	3.51936577130733	3.81268304275289	3.49455641670653	3.80410520090679	3.05385856323991	2.25143431209369	4.3696270068242	4.51224585258176	4.69882410517009	2.5656191085513	2.66764238456835	3.49694802372955	2.29560255006657
ABCG2	0.368657733574682	0.272970337437186	0.224849093043587	0.476232355069112	0.536269785673999	0.258751666766797	0.308804695167287	0.374535408197883	0.288310126992347	0.428480106139844	0.201798193592944	0.20366349653192	0.22512312420127	0.179618054147296	0.313587181500666	0.3478243723684	0.164627971964894	0.420659174306976	0.140921282527855	0.124622467707165	0.635915017085129
ABCG4	0.304220137126527	0.080767617755806	1.49727512258285	1.28780914074628	1.02305659095286	0.0925125913118247	0.433521414530326	3.30134766519778	1.91596062148634	2.13694273101612	1.96078228273566	1.3092984445898	1.43331202296816	0.467984741573043	3.06960078263974	2.94397007176126	3.67304754681734	1.47674458407044	0.987434385007189	1.45562838742199	0.360884508191021
ABCG5	0.096508804037929	0.125435011813067	0.0125032126355416	0	0.0409175329716318	0.0411467993563575	0.0531561114566158	0	0	0	0.0259229173952651	0	0.0252525189397284	0.0515672787180184	0	0.0390514785657534	0	0.0263274152208955	0	0.0577752015650797	0.0479368721240694
ABCG8	0.0179965699864132	0.0103273844696378	0	0.0384062598225738	0	0.0283292488405913	0.0110915131304963	0	0	0	0.00893672339909416	0.00806074407492002	0.0259567833845665	0.0178811557395541	0.013361490961955	0	0.0285855592235489	0	0	0.0528910566127338	0.0124743785910244
ABHD1	0.26363059657976	0.110285994628717	0.023600989852839	0.320324080802561	0.184317115209074	0.24213052341283	0.191863286117008	0.0819891030889806	0.0286933317783244	0	0.064617597510931	0.0440146668967822	0.104717212701777	0.243522854464629	0	0.0247885852667434	0.0776839449530886	0.0736077542428655	0.059258494731625	0.250061730174454	0.365231159311808
ABHD10	1.47523537206436	1.50008307534372	1.25937494111528	0.812194251866122	1.98937156414657	1.2705528625147	1.43715315156916	0.517955930478098	1.66152615628507	2.38599143952107	1.01923932399791	1.32535762955535	1.12506253130496	1.26874577608561	0.893116756973444	0.879317597738124	0.262508928703301	0.932171562023484	0.835986306815838	0.810347675101242	1.62219007720886
ABHD11	1.50628710847265	1.726046456482	1.52262327171214	1.68346290967009	2.11830656255839	1.98103063083276	1.32319134252146	0.632170481234739	0.84734754766984	1.24627430110278	0.659806763935213	1.3441126518119	1.15202761905228	1.310200498207	0.833076286972316	0.839789516765263	0.34117510621533	1.01602556651802	0.805833106930915	1.35020302044775	1.40271126383125
ABHD11-AS1	0.220355960306854	0.404701523028124	0.436112788981823	0.105681295798103	0.222368101415062	0.290965755289164	0.176897182848144	0.162439508427624	0.167126666900231	0.471590161964402	0.0496440097922224	0.171556568100637	0.0719604600754408	0	0	0.0744796786153942	0.0791222010043438	0	0.118300980288299	0	0.257871149432191
ABHD12	2.61238316896718	2.86261405110479	2.60278703835991	3.27468956004392	3.37274041283975	3.33736714459893	2.49369600361906	4.51777330567101	3.0574416073228	3.74610849558794	2.44097079618837	3.05125723843606	2.43423856396468	2.33710306284367	3.46034940530761	3.4023033307095	2.39453334849469	2.58295094392062	1.90990748065496	2.73774299730192	2.7992759219747
ABHD12B	1.95813367854217	2.23581894831558	0.461542179623204	1.03729787195876	0.558793668694269	2.34164424053016	1.64681702214002	1.54312464483191	0.308115026380544	0.514287923822381	0.120693262602764	0.210838935038525	0.243821384481482	0.609186659088654	0.431278490193392	0.371217593511485	0.18967783130953	0.514382868803038	0.306443075730148	0.0717368625357213	1.01166737802509
ABHD13	1.12839239315612	1.18337217416302	1.29450606386134	0.560344207572754	0.989087403751184	1.07818625408947	1.52094014279835	1.47829364369338	1.59790773939415	1.90671746181538	0.999595988824347	1.70551351130368	1.31332712809196	1.3026758416871	1.25923632503767	1.40059804062479	0.891406743061602	1.05342417616174	1.150416699712	1.06579286922609	1.34777902670226
ABHD14A	1.15877002924101	1.17384380479377	1.60138274966917	1.64960166430384	1.45865497739126	1.46564019055005	1.20099391537044	0.775789720123762	1.12747480566315	1.97416951160606	0.707605183790531	1.1188513945036	1.12143322453272	1.07729769723358	0.930561743795659	0.800910251058352	0.391159504604646	1.04767099614617	0.753057646082139	1.06739090446018	1.65532892850952
ABHD14A-ACY1	0.471227007121102	0.381729680507662	0.0705000676604838	1.06214244013591	0.996586877424003	0.920769673020648	0.00482019171415622	0.00171564231006708	0.124131438582062	1.0164535304814	0.631132227761872	0.51846766056802	0.756344422595523	0.242636648545483	0.558848514150715	0.0378185141653808	0.0125872514340768	1.12250044644458	0.0516697291125507	0.0411769448250605	0.538194458330303
ABHD14B	2.74441946557514	2.78988154519986	3.04982415953201	2.95533698456688	3.44378565124426	2.54495763453153	2.72333793567193	2.51279323228536	2.15206007877371	3.21685215301991	2.15881202999017	2.0249189044434	1.95187869157948	2.07677113998534	2.52654462218539	2.4277751030168	1.39525478038009	2.17963206597192	2.08495206563646	1.97637463463651	2.89135502243224
ABHD15	1.24473486807525	1.22594120484107	1.48464859248033	1.92064773656025	2.03607072411839	1.11480010164193	1.1087786832426	1.07651805059211	1.78666326793547	1.63343586045302	1.37256769937839	1.92915849669623	1.45022677564979	1.46382121912585	1.43546324799227	1.68599843797714	1.11129845340254	1.64118993540701	1.30381581071911	1.78718168460358	1.33865830782162
ABHD16A	0.568354181504377	0.594944997353545	1.04275638704087	1.00878087678799	1.07393674077573	0.501180264862773	0.375465432793015	0.837639739571692	0.770457808163973	1.06186603927084	0.677846466399641	0.933957809076032	0.704524082546775	0.731398760636322	0.872611304877803	0.834741145248414	0.566164394410991	0.693702383873996	0.702432367883434	0.652875597239503	0.548345867691852
ABHD16B	1.09518854225255	0.897173033682113	1.90800969280667	2.20890737771736	2.14322360303583	1.12127406791649	0.865713775008267	1.90518143265585	1.49335528162754	1.15118340984964	1.41629930547988	1.58543851154718	1.57622220031473	1.04733596451853	1.04342150255774	1.3112647779069	1.8589795913921	1.44305492730011	1.86397015765886	1.22946487314009	0.779642146735348
ABHD17A	4.32290158552382	4.34750975745118	4.73569004870912	5.96356660146223	4.97100546056367	4.27693580936239	3.69084168379561	5.50086258890232	4.77196478726922	5.93363872879748	4.62138963892569	5.16463344218357	4.61346682447835	3.98515428770055	5.29351395194501	5.33316250784965	4.68324729644458	4.46205886458485	4.21140163741847	4.41408816417076	4.06977948861329
ABHD17B	1.91317856459864	1.77718612993495	2.73748991852339	2.17464290652977	2.08787352655543	2.02140510332321	1.81295406548087	4.45911681446667	2.92146489497127	3.76000798683207	2.52882633081	2.88942876182811	2.34584484132887	1.7466954276206	3.37035402292257	3.37350901551801	3.02302641942597	2.41891044073928	2.06989460477714	2.2355402018831	1.85730426220689
ABHD17C	1.90684058131351	2.12117126993623	3.38667163554062	2.11127508053851	3.31123425622893	1.8106651980314	2.34692285980705	3.58491441008494	2.92076586266226	3.30910195489172	2.72078846300766	3.33784236997703	2.68083067420256	2.05472347273189	3.19099563088201	3.03926300087097	2.93214812361281	2.41696671510215	3.10796901682162	2.57784933878667	2.09934233946176
ABHD18	1.20315729521433	1.30699710945001	0.950608757475157	0.681137978431893	1.00916798887197	1.03679166810105	1.27079204204407	0.75505163946182	0.814730057033656	1.15681726041731	0.810332043929473	0.613228938084231	1.07819991992137	0.906264137608443	0.849901609118399	0.774984780911738	0.418822489740159	0.987188415714577	0.854277374217184	0.73935905850743	1.40813031871689
ABHD2	2.7620744967725	2.91589371610655	2.95815224310712	2.38828047781672	4.23562750738249	3.16988011689839	2.93336112819632	2.34916142872907	3.41955372288189	3.3374142459942	2.66148283159609	3.78138069802719	2.91632950114863	3.67377122935987	2.83618066525878	2.91116809056729	2.7670657364069	2.53844380183213	2.41612091702046	3.87358683690503	3.37872385027901
ABHD3	0.99175238676156	0.984543416700046	1.63013051308781	0.614660850537434	1.33277666586135	0.726192977526261	0.72867198456365	0.654497866857922	1.62126185584249	2.08925067487313	0.915459711593122	1.73621519762493	1.22530578272702	1.10754057970364	0.978539784908025	0.949159129716455	1.18094347968678	0.761492938409082	0.853693108446883	1.0689390341521	0.873276959383083
ABHD4	2.50697254545541	2.3215009939412	2.90358399936525	3.11528632513984	3.88672571818729	2.72078627456119	2.1055473444932	2.20353007208615	2.46034678389151	3.21868508822334	2.29878146720185	2.19055797297461	2.04232915115224	2.43241161350611	2.56361210512391	2.37434677147563	1.55822354422968	2.09361763944083	1.3621893179518	2.6324659907789	2.27691646008141
ABHD5	2.32958862899007	2.39171823642686	2.59853671765624	1.84956298335596	1.94922488368134	2.40900526069303	2.64811565637488	4.49478679739133	2.87427565265531	3.13056026699676	2.77585123103554	3.08525297756621	2.3219078970154	1.52097030566713	3.60254002065248	3.51178427413408	3.03163515494582	2.35135412314985	2.56932581419198	2.14204087055344	2.37595968151237
ABHD6	2.40695564941388	2.62995805481231	1.44576377653475	2.18179271601711	1.83035269062605	1.98963677846456	1.62751345678777	3.04144976772116	1.75192640628809	2.20126686814838	1.64529585794073	2.21970754230406	1.70004014726356	1.33437376758484	2.47533655419566	2.40255301584593	1.15803966690096	2.12566432520349	1.40472331888544	1.56234745470341	1.44824551222439
ABHD8	1.48987685418138	1.28582238884212	1.69448353639561	2.56124303091525	1.99939754905004	1.97105605908857	1.09201118574292	3.4830934429685	1.29007046960154	1.98187821981076	1.24049141119001	1.20180948291961	1.22815374340546	1.04647010586552	1.59308600488262	1.55113206815976	0.506940058017389	1.2039966905551	0.530889768654769	1.39224047699134	1.27343830732436
ABI1	3.54764724225879	3.6133548412208	3.97935773936525	2.4906214709932	3.63227985009003	3.11489669332485	3.52295966198722	4.34508406993688	4.30461325342483	3.99788851410201	3.77388031426674	4.59979980185858	3.58929609312063	3.07869521894999	4.46189521096381	4.31472552426014	4.05651416636049	3.64475615072162	4.00012623029358	3.09308855278903	3.44137325474577
ABI2	1.81988477584097	1.92803294404337	1.70577447286765	1.4089943951028	2.31363767750885	1.92452939887744	1.98343327306445	1.21562268915065	1.44543008357051	1.89356025220975	1.25635854172402	1.31836312253881	1.68911126243461	2.35928501239497	1.20575533081751	1.18028155573957	0.801532838932617	1.33692888517826	1.21154181150317	1.98726628626983	2.14006203743776
ABI3	0.825320797233759	1.0184490187682	1.88417589294662	1.8360250997816	2.27509050678236	0.91805796489703	1.07172835169306	0.642754242524169	1.24925114824267	2.1836071971641	0.892078553878072	1.73829226342949	1.83798763182475	2.33632052607064	1.04136215036978	0.972677216165816	0.423715845654077	0.959836169052622	0.851969263559191	2.13277094365419	1.09844650866346
ABI3BP	2.33353250425087	2.69614965137938	1.76383645889095	1.01491226571296	3.11036825502972	2.98103063083276	2.6156987816891	0.642565728018541	1.01579726715098	1.98524174209375	0.268360130899175	1.51927518010832	1.05452205418865	2.90463438084267	0.890124458046336	0.698339401677653	0.130464257102965	0.68122615321098	0.481399182634478	2.38866071302743	3.10014508347691
ABL1	2.78352580148505	3.02158277337606	3.54507876232379	3.42112902435698	4.62516526466736	3.25380929619063	2.74924248124888	2.68668876559501	3.04479102448284	3.23784972047239	2.66214396158589	3.6437753965902	3.39041318315241	4.11445864817098	2.41709637831548	2.76309707941915	1.68866378747975	2.69487128036987	2.74198248922859	4.02469200818475	3.16593605062903
ABL2	1.53734577149011	1.71623149688183	2.32452837199574	1.36435391047886	2.58552984919935	1.87910190341006	1.75763775492291	1.04155139718286	3.41993254523445	2.47842308841175	2.17608975219033	3.56718034703674	2.76581265055153	3.29623860038638	1.56986046792711	1.7328986807561	3.1967659709856	1.52572813511815	2.60218129464198	3.1738837703945	2.01473377222413
ABLIM1	4.66440319411823	4.69174072798107	4.45156061389284	4.15462371178164	4.48500812723246	5.01855851255581	4.56845171472903	6.24973733970987	5.30941632556458	4.99522218683916	5.48121497135889	5.46936831005509	4.98388742651907	3.95640984636306	6.08216820617915	6.20692643759991	5.9956541047219	5.0332600008288	5.27238904358458	4.20225314621433	4.27483564276261
ABLIM2	1.32525975590412	1.38989165689571	1.58721135133717	1.34233855257779	1.23262392155303	2.10534284028622	0.720540272018332	1.22132030675705	0.792348134043915	0.583860822979426	1.122188978776	1.4038239662998	1.17146946113417	0.942987350314969	0.455198054269085	0.443729699628594	1.00563712360169	1.24838302943144	1.02459627562185	1.54827878275818	1.05321562389796
ABLIM3	1.23006156574232	1.48625613841461	1.36758913097577	1.45414956639375	2.43527387680606	1.74857286580122	1.1901344085938	0.389909273523809	2.97239857154065	2.2479457368448	1.85371226845391	3.2524489646536	2.16427783482077	2.27872226673383	1.96726453802874	1.85121533290642	3.67225560315832	0.890864556494303	2.45736314797474	2.97178080317228	1.89941541509021
ABO	1.15166402026778	1.54986135299506	0.144999147584281	1.00126180620104	0.522861263396092	0.469778681606626	0.462309938610418	1.0871708781248	1.2618797878923	0.114671391501562	0.249472040557726	1.11942258264788	0.224689834808591	1.0224743465749	0.150464793511188	0.0227170716336893	0.161195022505596	0.132079166878922	0.284028415227377	1.17663553544839	0.465792712648968
ABR	3.14652814988699	3.11151880750641	3.10181813422741	3.5647195944431	3.80044437630527	3.01476411767527	2.62035649926496	3.23678801534476	3.26241962666401	2.79807748077794	3.1444037350964	3.68117936726462	2.89346317646649	3.10303597057113	3.14401699317426	3.56391467559472	3.39552488162034	3.15666357785621	3.14493717089341	3.17235949784814	2.4677281331994
ABRA	0.25622205138408	0.264962721177369	0.0849077225729845	0.10878617555352	0.0606457877075957	0.157220963131249	0.273947887565273	0.0998216835355018	0.102765884398837	0.0927554498477512	0.0257922637444824	0.0155599402011176	0.0375256057611508	0.0173067969552444	0.0384521959036104	0	0.0276705825978836	0.0896734601767603	0.0519881697537833	0.166014812685768	0.203216194101857
ABRACL	1.87405329951765	1.92961301648614	3.58247170284428	2.00740363642062	3.56040926636212	1.76887030213285	1.7696448103486	2.37001637578835	3.20945492529842	3.78012108731209	2.17244271062059	2.99956893046232	2.94468606155612	2.52589096850532	2.68455395740185	2.60904336598742	1.27503685494072	2.66553830670638	2.38113937272224	2.01169957684684	2.1717480568384
ABRAXAS1	1.34426039498542	1.6047592871805	1.27196942302661	0.172629601813487	1.18044069980282	1.04377843811967	1.6534773978957	0.866028843064585	1.16929649071667	1.57762943178617	0.76977089309375	0.887268682158601	1.15163804541918	1.38235184485709	0.652543398506895	0.641790156822679	0.514896877278653	0.762748504809406	0.792296486051268	0.732356040833017	1.34205403886863
ABRAXAS2	1.89697316335023	1.94392882592342	2.24441521460606	1.23738627671826	2.35140783769884	1.64134718241425	2.0972736789614	2.48225456546272	2.11109810227977	2.11912041244181	1.85513658120028	2.645026029569	2.07238367692436	1.50227458352486	2.40858959355693	2.32054533058829	1.54846128593895	1.76693009098434	1.85901936178985	1.36729836988086	1.96083787356442
ABT1	2.32364964520505	2.40078109064107	2.98624162482695	2.53542096092549	3.00020917561606	2.40198263340238	2.25177967695237	2.46171451580293	2.61083232673682	3.22447406741314	1.98146910109562	2.97128786963999	2.38326191336281	2.02486927393595	2.56288714192587	2.38381210182368	1.49294015814154	2.15220289287242	2.14128563637836	1.81232159989788	2.4727191040116
ABTB1	2.18457864274052	2.1710114225392	2.5565888204595	3.40608218506121	3.07823237575334	2.12384163974894	1.60623374481948	1.87828589496798	2.65225472727807	2.92891792202556	1.83323824377947	2.71708304840723	2.56928206102532	2.65370896921384	2.28909079879649	2.29760523310318	1.86295914648766	1.98450185641193	1.68658120379573	3.04389914634117	2.05623668498427
ABTB2	1.39541383088666	1.66320797248065	1.30109007976229	1.68778633375689	1.48573079160159	1.62053949277709	1.11235985009209	2.04116236290955	1.01785778679274	0.966283532335257	1.20182829826774	0.89201636231338	0.997586517608854	1.04563168306031	1.29067210619611	1.48234234780448	1.2049294749743	1.12327551020702	0.857614802605281	1.43152668769404	1.3993898745824
ACAA1	2.87384862563316	2.72416783766947	4.25461671723217	4.35905725196097	4.32060742462612	2.72507581491686	2.43275100294064	4.23717362398488	4.86203970079838	4.46530192048633	4.07049237385701	4.75892140344796	4.07166829391641	3.34573557608182	4.90639518526084	4.78189472301692	4.70645319416169	3.94952559515481	4.11052193776875	3.76178523588729	3.06368413066394
ACAA2	2.01586861458411	1.98547857112351	2.23251341019806	2.46870581707586	3.70076151422045	2.15154712976607	2.20658696528091	3.5923374306488	3.03194563046155	3.8959617668544	2.67484025820391	3.22792740678188	3.58659662926947	2.98653289926719	3.0810038004159	2.92020372455451	2.43618049932919	2.14763558273316	2.38743147530532	2.77132782577906	3.06132344858797
ACACA	2.8784095028295	2.61893164066052	3.7977393320275	3.11864212364298	3.27535426598664	2.9345882099564	2.30346222439049	3.999747506274	3.21853010770557	2.59159325473864	3.49272486189178	3.50594172795679	3.08500477225964	2.39937073259013	3.40216277853733	3.7862617851173	3.63878052670059	3.47028956193314	3.16921309627109	2.53331166443294	2.47335572679545
ACACB	1.50576900668743	1.61239496502992	0.766707944060209	1.99319972486226	1.90548953953289	2.04257430196874	1.53449494364749	0.204605259915679	0.49713815896342	0.532368830581499	0.437761458652152	0.672748469471726	0.748496441203388	1.68419036649602	0.270751384321474	0.429551694220804	0.183332788184827	0.648375243005717	0.285121642883564	2.03044555658241	2.42327696182452
ACAD10	2.02624765807641	1.94945649309601	1.98184900089261	2.2361374497333	2.07050954746906	1.93526737564141	1.67965349399145	1.21693283875285	1.33376719165822	1.4756815578526	1.48661655988168	1.58128375108507	1.56630372842196	1.66762421992461	1.25619547654174	1.35386525872106	0.777531234031002	1.90772134871814	1.67569852398173	1.49121175600309	1.61201744317511
ACAD11	2.57106514264405	2.38657921393596	1.77251490407831	1.96850736802468	1.7637514920167	1.89076963344013	1.97167413780702	3.23037365454198	1.85067542681764	2.28416170779262	1.8508874140404	0.737571687291138	1.84200531259957	2.18421045930587	2.39907810194822	2.37806764878003	1.14383745747199	2.34913877707708	1.68586840425138	2.11864212364298	2.2771426816081
ACAD8	2.2038651757911	2.35211724750604	2.48397825265143	2.64599210485185	2.83449886070491	2.2096529896177	1.88776310086017	3.36952929919354	2.03609183003662	2.67289145518145	1.86425152883628	1.87693140093883	1.72360661410242	1.75953510405685	2.8106590292101	2.49124511272824	1.40471786995199	2.13146437070708	1.78729872065463	1.77115876721799	2.4949326861326
ACAD9	3.5641098486791	3.70462854445179	3.45862610766458	4.40710117540583	3.30441612454021	3.64910956494293	3.20077112252915	4.09075182863123	3.05886714322059	3.16585889179181	3.17077754256248	3.25426598307953	2.82190609809231	2.52514930154947	3.28194152211833	3.20636347154517	2.58679836382161	2.97690431590013	2.67122769099245	2.38017808295535	2.82449293092966
ACADL	0.670042645773538	0.501011050273896	0.385708228901706	0.0611709335000081	0.721550278318584	0.583775155139044	0.393836810793355	0.708314390683837	0.0332725833772685	0	0.301896637033624	0.0341971179772856	0.0277635640314989	0	0.320728428118768	0.346799212272689	0.0898426480602115	0.469928683582175	0.0907622600810035	0.156916902676823	0.698418529921735
ACADM	1.78576395857129	1.89183132655489	2.5118677485724	0.990251306991231	2.72458479240857	1.28151428548071	1.60023168717459	1.33704310241435	2.07372427888663	2.66095599049511	1.35113641739458	2.30905392000602	1.89086300042901	1.92949561259103	1.56989934410714	1.55773846719267	0.505427567341982	1.58653898564439	1.60804748782882	1.48432377438296	2.06194896509074
ACADS	1.28841172090873	1.20330767058517	1.77993205081457	2.48521040668217	2.76901211478576	1.59126770665737	1.07297698695091	1.41204983247852	1.69634999013699	2.19935511333725	1.35342492558966	1.70842122725733	1.57913669280279	1.44357482696929	1.15301406836339	1.14586002199909	0.520463485756122	1.63951928425114	1.45070715227347	1.72798578267084	1.80531309486711
ACADSB	2.33402759275484	2.58686079975219	0.940579480795979	0.79597967975327	1.87192248215	2.11044342798009	1.97723595498105	1.28259993082117	0.951469927633733	1.32166838640554	0.796956514421728	0.893012659528015	0.907826697106439	1.25882642567719	0.695239317890017	0.751329171902892	0.29209733726364	0.927291949729212	1.01318352027868	1.02236781302845	2.17432331894763
ACADVL	4.3694315849451	4.51320015602741	4.91138959084036	5.59408270359771	5.3084336896738	4.48804577398815	4.0798644746605	5.75080746061642	5.43692137342853	4.89326997630218	5.35912755222757	5.69091429822182	5.09873535698452	4.92580008507656	5.21167029245089	5.22036865326185	5.36059253301747	4.88920581112055	4.63577180100828	5.02253648751092	4.60059684467235
ACAN	0.179442257874497	0.0731057681562194	0.0831850417815393	1.28422983034828	0.336904898409789	0.451713840550096	0.143653328564515	0.248676912745109	0.960752633417762	1.34804541208281	0.182530859171063	0.509916725826756	0.663802747474969	3.40990003278742	0.463286590994977	0.616313464963827	0.0554926327873417	0.57618930013719	0.331526373132624	1.59554185179183	0.368038577045912
ACAP1	1.02883079374721	1.32854353064218	1.17935180361967	1.89106527484507	1.44399909600957	1.00065627695192	0.958354952610301	0.88195586946119	0.963252153816607	1.15652605852866	0.7876773508275	1.16627196497237	0.909004229841335	1.45905384538866	1.01318352027868	0.955502521364727	0.511251441650277	0.587841169741408	0.446388581161698	1.24121172708657	1.0304985269282
ACAP2	2.78602335182011	2.93222373002218	2.86395034071872	1.8387944834476	3.1261865581861	2.55838030193443	2.98792474299984	3.62218070422059	3.0608740151849	3.19163686799807	2.8059692695987	3.19721590663213	2.50237134085251	2.66344254167303	3.11671740195216	3.16436956094545	2.87523551000082	2.53598822625429	2.56459034986497	2.39247404973789	2.86226093705823
ACAP3	3.72708181449588	3.75911321293317	3.07546417426251	4.93901495439548	3.38714882304655	3.7158933705476	2.85004528090396	3.20913983783014	3.04543073855659	2.22546929185697	3.85600962389795	2.78385682362445	3.20145508135952	3.07049065648456	3.19221942011772	3.69228211780993	3.19052794825183	4.2642586742083	3.55561985666813	3.18024335855203	2.83556638702907
ACAT1	2.57374533285687	2.83161177709225	2.61320394476881	1.49536770531326	2.8435316751683	2.76708904917956	2.38179002670021	2.82285860835602	2.86831537761728	3.43379939896959	2.25437635258889	2.60404284914363	2.33865545569588	2.4098470951053	3.09050795506586	2.85043540368467	1.16963643357639	2.32763563314753	2.19232674823196	2.00282491476713	2.88723280291461
ACAT2	2.15487480332218	2.05178970931972	3.33047091785811	2.03794794274374	3.35176117303918	2.02079019606119	1.61830444474872	2.58209108647024	3.19312356758039	3.59340158112565	2.53455221464572	3.18171004081241	2.6929783701344	1.71193095314118	3.2319991140695	2.98900999486456	2.73007907052402	2.57910530758782	2.1544957192785	2.18202799644056	1.9783787011927
ACBD3	2.86944109916717	2.94644079501432	3.56710731582658	2.71998508011504	3.50684309896981	2.40397662321088	2.99587702325253	3.74342879584595	3.72968327597579	3.68129183092187	3.00649192631968	4.1139004892361	3.2244277611912	3.20232054601298	3.54048610031483	3.66860705260414	3.27479837816833	2.80075704663049	3.24488249362567	2.69799838931266	3.08338018351767
ACBD3-AS1	1.55074309207921	1.49416980645278	1.26006179818199	0.38793928296013	0.364325892467391	0.614483706027311	1.1948246053357	1.39416289158287	0.702952700568558	0.819826748628125	0.815544279428825	0.134961617865248	1.02982742546753	0.745806121659617	1.04479976565751	0.944286500598338	0.428955989495178	0.278577171734218	0.458933146973108	0.837733380076578	0.853968509089124
ACBD4	1.1870202399277	1.30875694156839	0.57839388721648	1.7688025657974	1.34758062265314	1.16851367619749	0.796076063601356	0.769467937458237	0.442125006885892	0.561442476166071	0.468135973098774	0.249690472224191	0.64152753287869	0.951207302828935	0.775472855248579	0.681043499473694	0.229996372168515	0.898688977267774	0.255041414705938	0.950808797764215	1.05559827520895
ACBD5	1.8726830055062	1.88382801776659	1.70421242242961	1.5073176793117	1.75528071655375	1.57893388398056	1.79355050973868	2.19765783964914	1.84889830929648	2.09454687464027	1.56278703420867	1.9248675980681	1.5696271888449	1.47682751902726	2.10517519226548	2.08323379564477	1.20620559846117	1.73326755935476	1.47756335792587	1.29519991603335	1.83833463332415
ACBD6	2.71099703589914	2.72072061962323	3.10443395457154	3.07934909477753	3.65358745622635	2.6207553014486	2.47085178985161	2.27934945631508	2.78568864211748	3.41518672032974	2.30900733919549	2.75824773700215	2.80948853223576	2.5186408823873	2.6955351056596	2.37921337917761	1.53485845140072	2.91191204333877	2.81056032448179	2.4683017880683	3.03876626398465
ACBD7	0.083768481986319	0.0799218718063994	0.0893148192949267	0.0603637039886497	0.081986922299867	0.0554798607746429	0.134752568579508	0.0706395107375466	0.0846819054634839	0.044118214711541	0.14881178742796	0.0253452310714684	0.07566296413451	0.069536786771842	0.0623263555687655	0	0.0559771916098964	0.0355174982502387	0.0840646730983339	0.0211510682105504	0.105149171546181
ACBD7-DCLRE1CP1	4.09166488401656e-06	0	0	0	7.23097140083053e-06	0	0	0	0	0	0	0	0	0	0	0	5.18147830129751e-11	0	0	0	0
ACCS	1.74533200252359	1.82617626208908	1.15465449309489	2.47853699015733	1.674668543761	2.12096565199876	1.49275049408254	0.847670660290917	0.705663901696907	0.770965170834664	1.10595291461713	0.68014519045365	0.990242592104436	1.7217051301052	0.740256664456241	0.67793033371579	0.34693420308685	1.49719846544281	0.718096354116479	1.52895132020071	1.80438403544134
ACCSL	0.0424517317676638	0.0437143361990251	0	0	0.0741964500662233	0.136286293858195	0.0314414972911984	0	0	0	0	0	0.00931651197625473	0	0	0	0	0	0	0	0
ACD	1.53066508207644	1.5736847500878	2.00530655988297	2.43968696044212	3.03084631722243	1.77854082066947	1.19731814516685	1.0961741280549	1.44896964927332	2.44456371062944	1.29723838044163	2.17253231900825	1.75594722654985	1.81949243373596	1.44526055916846	1.59616231858247	0.725050940461894	1.45236348846702	1.46057482927516	2.12940172525297	1.52803114474376
ACE	1.01678868026936	0.89122162909363	1.6204362685214	2.28425648612491	2.88016045719005	2.04577844222899	1.3697400602529	0.93967643281805	1.45231604032451	1.98676405649693	0.798498500028374	1.15905431813121	1.32163952702144	2.80188292657803	0.74796307371938	0.981668560962434	0.351517522250421	0.76636278537211	0.749792535231611	2.4718949749713	1.76699367636415
ACE2	0.139791658774968	0.0915453517273846	0.284061591416965	0.113707832623654	0.245409256733586	0.124878239586171	0.0742075500547549	0.311629825261883	0.158280145596131	0.200367497456419	0.322224682499607	0.167966737330372	0.123895923540831	0.0270893482241885	0.277528962154931	0.280210431762884	0.0851906242493457	0.256098836624707	0.179568374763384	0	0.101098842469285
ACER1	3.26130213221256	3.34597112461654	1.9529299061698	3.78524712493702	2.06617187389369	4.22722507533322	2.84431132678208	5.52026194017127	1.98674949650459	3.63016080768306	3.16106374080929	0.605507608671864	1.10848431166197	0.632143486794724	4.69419488917163	4.33697600088385	2.88689541638066	3.06995817245334	1.4377390911303	0.41312285505158	2.69776714863174
ACER2	1.47047439250682	1.73817550781768	1.58831527230275	1.29993037583125	1.50132703734748	1.32247044626707	0.90504969688573	1.31747773708683	1.1453448634284	0.730794704508821	1.26261957137423	1.43936781777899	0.852642910608652	0.69389592796453	1.19878957727613	1.11094448090753	0.782349849399513	1.15109246554092	1.34354426779008	0.836001662489514	0.926552851699026
ACER3	1.15506916676431	1.18770441400355	1.88034856324226	0.594235135394597	1.90770596874787	1.07800858649392	1.43433198608018	0.858598535410714	1.91164173374066	2.04736737703894	1.18705192181736	2.54333997485153	1.90751370528418	1.76478774616037	1.37670712640698	1.32931307215253	1.16618839550675	1.4112906477151	1.73724112260689	1.58218504541597	1.33428794685851
ACHE	0.30437202239161	0.391008785936632	0.0743432096809701	0.413728381101878	0.302213751573499	0.197203637521069	0.165573689774903	0.0732442739805261	0.48250550549644	0.0943481024220651	0.11043540971867	0.565664435068682	0.280429010401717	0.102583962503822	0.0646312545277063	0.0395354138792347	0.469171222499129	0.140859784651335	0.10391653953584	0.740848139766861	0.206574463049089
ACIN1	3.72650428534528	3.63238455718264	4.11137357790096	4.25844354682571	4.21476206218338	3.3958305697327	3.32267521743051	3.4632562441222	3.21320728296932	2.75605187482778	3.5227211844368	3.75637217952128	3.70993022108854	3.58562358446144	2.98086068777493	3.40358949744478	2.97918942869402	3.82547019420907	3.80917774874365	3.54780762052632	3.4155342418556
ACKR1	2.54063735857037	2.73862950435176	3.44858251902302	3.62882024586343	5.05497867825385	3.48065289118484	3.04599505943422	0.399271737091273	2.41611280793	4.04214526069832	1.00292570234881	2.94530055472113	2.54416634571647	3.21747424740858	1.13048942984137	0.815363107549007	0.132940678365	1.89418138233643	0.971014844424141	4.00867511977545	4.14931627863134
ACKR2	0.778841877240925	0.844446718166953	2.89799352880308	3.15089918984768	1.50120472798052	1.61454024387248	1.33043219454698	2.73469228068828	1.50337926807278	1.07264092221517	1.42434166955473	2.68208107910004	1.47381807660717	1.00759739030929	1.48599348892075	1.24066236615352	0.973736162873605	1.43094356985292	1.55201795126397	1.95088268622914	1.23905581155762
ACKR3	2.36967027523228	2.81089136993276	3.87628118479343	2.3957592939904	3.64870702244793	4.01344439350348	2.19063066182111	1.37695155965785	2.96445038715076	3.70929063572336	1.79416629751484	4.49014008162462	3.96410285402304	4.24032196262061	2.76001650582104	2.79552384648399	1.53837426813694	2.47026352755543	2.20444750732233	5.02269182814192	2.99366711655956
ACKR4	1.75658781129301	1.87730450444811	1.50133213334608	0.840401999859062	2.58558032278955	2.07075339070049	1.96503435002334	2.49929995089296	1.37367604888649	2.00131225550147	0.988308764622252	2.48169676462301	1.74096640573543	3.53500781159834	0.627881344272626	0.753986124001185	0.702696546600577	0.838707365204746	1.35142479977251	2.13835577358871	1.56333876111318
ACLY	3.33609768249174	3.41211082105922	4.94046277804968	3.94402443947314	4.85035938803356	3.62387856439317	2.9516922260431	4.00802965472766	4.43628845610554	4.03858543036048	4.00494177396827	4.8860281855393	4.53843883525076	4.02259862577047	4.11929806962504	4.44082598990454	4.4955033021223	3.97399692219992	4.18397077218344	3.95849007645737	3.15347785577002
ACMSD	0.102932737931801	0.0202122998225199	0.0251354152858048	0.0377218216131705	0.0207997237910446	0.0819082753893849	0.105387632539385	0	0.0305553089790191	0	0	0	0.0993729091331974	0.316058830335687	0.0261244012415905	0	0	0.026577282949363	0	0	0.184517708522825
ACO1	1.86141549278558	2.04833385028983	2.75522088649443	1.8606172245571	3.51337704360008	2.47564524556315	1.91340454376485	1.4806787387548	2.62279216409552	2.95247335562815	1.73284225571271	2.77413763480992	2.16725193778926	2.79308849635797	1.92659915129532	1.80411966031858	0.958187143842527	1.86177278320586	1.99323596219135	2.28064458678259	2.33354967779478
ACO2	3.43020631069873	3.54643766273079	4.24390514456157	4.16707687673126	4.18411363685174	3.68065067061012	3.35308188069992	3.82205707313254	3.49198133018967	3.64072503152277	3.35396967699208	4.22894948891682	3.63216349996247	3.66823261102206	3.65777718046497	3.51568722450177	2.79875146728001	3.62789861587175	3.44467766706043	3.30734983058924	3.67792537395639
ACOD1	0.0379813871117069	0.013155729139615	0.0163698021885645	0	0.0135390252199412	0.0360265413964946	0	0	0	0	0	0.759587086142537	0	0.0889695177904073	0	0	0	0	0	0	0
ACOT1	0.420172998631696	0.458611935041888	0.774200481542489	0.774045257797332	2.25955873754921	0.596175679547379	0.288927849252453	0.368847674187634	0.394772036998062	1.22250164982595	0.197252713339293	0.549753931190267	0.136418208949657	0.230688749609922	0.173144067562617	0.345427034464237	0.168598394657336	0.239470143964192	0.456015472368977	0.864851339939465	1.17271791867928
ACOT11	1.11980103626049	1.09111078970873	2.33620053765151	1.58838244022671	2.28469179410783	0.873848625633155	0.981334651048336	0.943073646562686	1.31518362485797	1.32328935659148	1.02295720000938	2.17377985752967	1.9910746263347	1.22216775561637	0.729548420066588	0.761010326515877	2.21130818046172	1.56750650798084	1.27216655535759	1.26681651846222	0.978416044928178
ACOT12	0.047729618682704	0.0410708019373221	0	0	0	0	0	0	0	0	0	0	0	0	0	0	0.0192129874640064	0	0	0	0.0656303490895994
ACOT13	1.58357203464969	1.65350949910944	1.85581034561694	1.24282198008022	1.89024043967113	1.30513587963572	1.67997320580303	2.02023548840199	1.75489605144208	2.38983109809587	1.52558282211626	1.30931008758389	1.43051009105073	1.50554037320703	1.87415562557208	1.81512041635104	0.99430672672914	1.49191465000495	1.47372457960902	1.10731961708878	1.5486486976099
ACOT2	1.42508864673829	1.44389304044606	2.02471328122496	2.39356172574907	2.80858686967837	1.78390081452016	1.56127236282848	1.52382287208663	1.52355693797858	2.65552356779982	0.960934225926927	1.46797326818965	1.43294872060659	1.63419827370657	1.57649795171541	1.49354486619997	0.556379383168797	1.06615809365011	0.841788796322019	1.62543415699966	2.16219069710907
ACOT4	0.219067508908142	0.2193872513054	0.539059525452339	0.36329445101159	0.855199585528567	0.350780100734856	0.155003086131912	0.312420057202408	0.236319943856475	0.873761236783403	0.112598590130769	0.370476784108898	0.180666017771918	0.406914301033612	0.260050955610903	0.243993163550905	0.0913362799524791	0.148241705018105	0.136283406029736	0.105975569552537	0.49696642500867
ACOT6	0	0.0272521627567367	0	0	0	0.109636166400782	0.0860459283386378	0	0	0	0	0	0	0.0469853543742414	0	0	0	0	0	0.0353138025336099	0.0328777844658926
ACOT7	1.64971661660342	1.44944516200269	3.36656002073692	2.68532348032764	2.76527588667783	1.73237340847207	1.51146803927587	3.06588418400041	3.67874800996336	3.46311234939834	2.91255406523311	4.44297002792735	3.17229548475702	2.41700993746811	3.34553972934628	3.1416583987592	3.71019479418458	2.48389056979468	2.84480542381797	2.89145418441449	1.68634364307618
ACOT8	2.06030337878142	2.27144061693356	2.40706445527854	2.82648137181072	2.26322675234976	2.36689568082899	1.73273373981086	2.65233963657675	1.98738999720046	2.64260916246599	2.09908981189411	1.78351532486099	1.67534624507132	1.40569834657836	2.35815710586677	2.1859077645808	1.55050670095286	2.02924437345709	1.62144473456119	1.84012077346153	1.72017775766401
ACOT9	1.57048236113144	1.60539002745	2.4272923927139	1.16159750223785	2.16253231824146	1.7828362773748	1.32524824092038	1.44280021419194	2.38020302363571	2.49565679256487	1.55905122836702	2.84944888940099	2.09177429389481	2.52197035033926	1.8774929832187	1.79065111326773	1.33757409380984	1.65540220755975	1.95426332434201	2.21675904848967	1.98197682929083
ACOX1	3.22002652358629	3.52392572024681	2.93541260013814	2.42613322860081	3.03961219403047	3.13825910132769	3.38371535021402	3.33785949229404	2.52337878488506	2.8083026674308	2.50697508350569	2.8248900239794	2.43198124911289	2.32814424105196	2.90655969960162	2.84815920061818	2.08849442362821	2.52844129543439	2.52930373196875	2.30572543164672	2.75615438006706
ACOX2	0.596360811610605	0.621956671679432	0.540498499129186	0.568171258526094	1.63598650374562	0.509366479747834	0.381679851473575	0.272043500152602	0.513708017796605	0.850673826795639	0.119104472036232	0.404182684421179	0.405757153991508	0.864313343883245	0.330830277969703	0.217600495169035	0.0966543908463945	0.385104081309577	0.189090771754519	0.845854517486646	0.841421690765849
ACOX3	2.83393242757797	2.47592275200535	3.00665708190145	3.7328986807561	2.72587418800825	2.78714824398791	2.16746712136078	3.70305639010798	2.3656617459387	2.42068719717875	2.82348239627291	2.60064560463946	2.47782236681353	1.85342883405835	3.24899926546174	3.1122147051302	2.08024833009212	2.76239771973189	2.43727302220462	2.08469700638503	2.27292795001432
ACOXL	0.0201955127655443	0.0458235851422375	0.0287117173682957	0.0641208908725641	0.103985404693063	0.0628692598531946	0.012450464204225	0	0.0175522457346948	0.046880196610519	0.0100325798223861	0.026980039812109	0.0291188274318644	0	0.0590751571347749	0	0	0	0.0601634865413829	0.0880122506782041	0.041604662179195
ACOXL-AS1	0.019895873619911	0.00857385823718593	0.0106726529117634	0	0.0263119741285841	0.0118199940708035	0.0364871571773932	0	0.0129880131194601	0	0	0	0	0.0148517231964651	0	0	0.0119275525683774	0	0.0090491708479927	0	0.0206414415516223
ACP1	2.93055379615841	3.03962798468841	3.73113978624784	2.14377869548021	3.87630083307933	2.83787867227644	3.14870475145916	2.98533647837098	3.53068255895425	4.27852751497094	2.76147038607007	3.89187603274641	3.2840150852935	3.1699330163925	3.31606462462909	3.2186215482247	2.19681789379911	3.04251827116894	2.92885161486753	2.78986902850561	3.42977528784933
ACP2	1.89353695462708	1.81612043511202	2.79102427895999	2.54284739104227	3.37526051176722	2.26282700351427	1.85236645770506	1.375323075547	2.25552792504997	3.21760762923357	1.76048071465781	2.80783505350377	2.11851588209612	2.54147766889319	2.00693349567912	1.62674283000249	1.18045979591076	1.7266176300536	1.74679859978336	2.56949109195872	2.18186902738577
ACP4	0.251444007673749	0.34489211049439	0.0987197623363279	0.341283293923165	0	0.372120776975156	0.205007075493925	0.0298764617663943	0	0.107797255594158	0.213897189818492	0	0.18230456084662	0.103024888696365	0	0.0527063516263504	0.028280867268785	0.224752799467912	0.144082926131961	0.0903715033698484	0.290843113940583
ACP5	2.88473270949066	2.53082236635545	4.00048682742879	4.07556685840169	4.14650045317125	2.74417616842493	2.7964690104046	5.82946144093878	4.86031229661452	6.0449885621046	4.57302908179332	4.05435360502216	3.82226106835939	3.02422746860098	5.5721196214772	5.42059692925028	4.24762375619625	4.1385441839557	4.03965605654247	2.62496882467724	3.33020270174199
ACP6	1.34422630174979	1.46773856532413	0.954667575838998	1.60784870300701	1.44219509026557	1.2508948928097	1.22594737261625	0.286676554394866	0.427328333378964	0.664213390767279	0.400615527002834	0.307984511406638	0.495856817266609	0.715816073400145	0.275258602967057	0.173086487231032	0.124886574895816	0.677068883468811	0.302185670442018	0.744083575545268	1.33483711131038
ACP7	1.1725067171797	1.20546758623364	5.17820072397527	2.82920821951811	2.32186461490899	1.87158740942278	1.50978703663046	5.64398025621346	3.29124401814529	4.33370995434728	5.02646368631985	2.39123705807547	4.17656213802124	1.34993703319617	5.46525620223167	5.44248574067075	5.62020809325106	3.05795620982878	4.08909131856469	2.46585434371729	0.68674254348753
ACPP	2.91719685673135	2.95505236567148	2.16530740746468	2.00807090140912	2.06685038806756	2.62200963648722	3.23901149905792	4.07717462313961	1.76080429484712	2.52842129078865	2.27583248595855	1.0963090873894	0.794924021413299	0.581298214797417	2.17635149858317	2.15461237113226	0.560637682636855	1.88860493833893	1.03055502648679	0.334165500451121	2.46675239612541
ACR	0.406609592215638	0.323713623055012	0.188107164772773	0.243281548328813	0.488257912807993	0.604797234240421	0.475431503279991	0.0293800866009807	0.117440387845564	0.106052379200498	0.101008855335955	0.284492812470335	0.122061456440748	0.570659163065956	0	0.026151461977613	0.0550952591691888	0.28805729247112	0.270862592431719	0.925169250445657	0.787756741902968
ACRBP	0.153590050464709	0.229678972688808	0.219578071526561	0.485717397907693	0.393368970245269	0.0976822554521454	0.177426714071075	0.0632737495786101	0.225787001891221	0.337078507921538	0.086052044567484	0.120469793251178	0.14929448929758	0.212387550935582	0.0188445102936333	0.179987411305225	0	0.12914279666092	0.0456497142768935	0.170332745615408	0.228718967968204
ACRV1	0.0668809653538139	0.0910923697293765	0.112620206898032	0.205361231318354	0.619811134795749	0.094189443350944	0.0738381897642805	0.193994989093294	0.0352308801455142	0.439094362741345	0.135734745022971	0.0539783615605812	0.282352024795964	0.26063272513048	0.1447212102533	0.0304459803528909	0	0.174835903141095	0.249995007846644	0.0302280046333821	0.082823285679493
ACSBG1	1.073024989809	0.978287900626903	0.678289194688961	0.458348403880238	0.637352425200343	1.60800962616488	1.23858511270046	2.01296549413999	0.791644062711548	0.967612785907965	0.959524616550112	0.305096178367593	0.342427309372347	0.0934503811341703	1.42268511783046	1.60573136581573	0.611587891932557	0.9808676320771	0.315161592969179	0.490474632168962	1.2334647584632
ACSBG2	0.209049042431834	0.077130040377364	0.0365439853409564	0.0725291118978001	0.0500880365477195	0.167572453258898	0.13207548072612	0	0.01494767619597	0.0134513685345305	0.0587487197724815	0.0153656826570606	0.043145971899868	0	0.012770057529364	0	0.0137279842267631	0.0512821610650499	0.0412229329778123	0.0994469739331462	0.0700977366280153
ACSF2	2.0358702024938	1.93941466130072	1.50082244436239	2.46553310204445	1.99110365900418	1.90575522887353	1.50220837740364	1.40027013178732	1.04718238235009	1.40545873604121	0.90645041029503	0.485836906473355	0.781190147546618	0.799430527167669	1.28222627627017	1.30939740704465	0.299845997351615	1.56285051795708	0.786905776340373	1.01522636062662	1.84675806156445
ACSF3	1.59477305746798	1.48987685418138	1.70419028491723	2.19926715562014	1.91369175432938	1.58929369583872	1.20554891117303	1.30033462091594	0.920393923251617	1.2864080554603	1.12672842293058	1.30355866562022	1.29338814254272	1.26737399142062	0.902467251064119	1.0749711886336	0.409015039654266	1.4082064216957	0.988792282818298	1.3878422564403	1.17237230012554
ACSL1	4.43240493181037	4.27341891107802	4.79262112960998	4.37831740123299	4.46420428231032	4.49465241312945	4.08389412562431	5.55099606154947	4.22676282863636	4.2085718826642	3.91195038102463	4.25420852711644	3.28232414753065	3.37226122137579	4.39030999370946	4.49079473185193	3.27255775339183	3.83779190230585	3.17779184978366	2.79391460521812	4.36224543647681
ACSL3	2.10286637498921	2.08511527989583	3.16050719310467	1.62210571812214	3.26738597772062	1.6805404073179	2.42086771609357	2.39623074504721	2.7673094422325	2.79214319725062	2.37493930831327	3.1878659077677	2.55891657838028	2.43700662948774	2.78831193946117	2.74563103409901	1.85193489353293	2.49046230935014	2.89086105534504	2.13572529031262	2.39444005719701
ACSL4	2.1295533938781	2.24565994180929	3.80424978850371	1.09902583122568	3.44662016667584	1.77595233916455	2.37027310642902	1.74610204445879	2.85972907900789	3.16636195744503	1.48439080632819	3.91191204333877	3.16622053818179	3.55707918697116	2.15456376733945	2.26948803250647	0.88530493202088	1.91370324156275	2.59958202552186	2.76259969731434	2.56710001250222
ACSL5	0.82260942551363	0.828457732960013	1.71023006693175	0.756830305157105	2.14250166341184	0.824307583429131	1.01563315466312	0.388087015355799	1.18910342641915	1.57561729773929	0.605014461946487	1.73308964145273	1.27484011444924	1.74452280062252	0.956005339150475	0.777408352768118	0.454547576215142	0.543068208201019	0.677335942955478	1.62382005074152	1.27466719913876
ACSL6	0.0890430335191552	0.109219860522021	0.0641925099637174	0.0659763199183501	0.119021844778104	0.0874770984014729	0.0879462837274547	0.0233321520290093	0.0425023019925134	0.0216394810504585	0.0477599060599655	0.0580103970128486	0.0349522316377943	0.203186118374619	0.050827638309417	0.0425367615734416	0.0220832588714324	0.0366394909992442	0.0660634198182779	0.0336458509739523	0.153805336079035
ACSM1	0.2353949873509	0.128267925931936	0.250395295534347	0.131233211214048	0.0970737984130962	0.0976071561763989	0.184228235837306	0.0700815201153447	0.0183837814457218	0.0165455261543348	0.0820051863068886	0	0.0153268565582469	0.0210161427362022	0.0768852209021313	0.0624758473085493	0.0335753773280126	0.0159816216976503	0.0505943334299311	0.0544235572289034	0.268259510851048
ACSM2A	0.00481421010892275	0	0	0.0154634569901791	0.0336919388765418	0	0.00886741252186503	0	0	0.0224215069191499	0	0	0	0	0.0106838945528398	0	0	0	0	0.00536957404511201	0
ACSM2B	0.0131208322032277	0	0	0.0210919243504894	0.0345239457634391	0	0.0121050773766339	0	0	0	0	0	0	0	0	0	0	0	0	0.0218891672767148	0.0136137142895918
ACSM3	0.533024043269298	0.52568103526556	0.364671036431829	0.358898079499097	0.408295565794	0.350210942720177	0.448742404517034	0.776101460721974	0.165150445109543	0.27548150883346	0.151788693031629	0.0186850164938677	0.0798548513720824	0.298150350577866	0.290004392254301	0.264254169603476	0	0.262449995991251	0.0643814072348035	0.1583732233628	0.537603212872268
ACSM4	0.00920010017170027	0.0313507289622743	0	0	0.0322582964490094	0	0	0	0	0.0214639500680691	0.0136417109754772	0	0.0395006017879195	0.0272510301973654	0.0203795906664867	0	0	0	0	0.0305625125122885	0.0190296149173444
ACSM5	0.253690412910234	0.336687857137112	0.0644537032248568	0.451326654712211	0.882138262322011	0.373271794901722	0.321400549139173	0.0129250877756439	0.0907446484985936	0.191317548587349	0.0227038641234681	0.0996484109544076	0.0111003606759852	0.199833760622581	0.0113770409959009	0	0	0.0115752854279876	0.018499867648424	0.0671714172552255	0.430064703109359
ACSM6	0.217523569101683	0.167284699150479	0.13416691162718	0.417679178584926	0.171901101466975	0.799441303319485	0.22415761193661	0.318240474102631	0.0946779331126645	0.146342408796278	0.183120593608225	0.0125211049002006	0.277188516911379	0.0277236549264807	0.120156692157914	0.0820451209794318	0.149215134315381	0.322375837941927	0.277826488359683	0.231780137148934	0.216762772786242
ACSS1	2.04380642933134	1.96186406603765	1.08896924650772	1.93915133743296	2.19331126887778	1.7427004351448	1.55285411945285	0.74251505390067	0.684325040478929	1.01922508809334	0.765768953134522	0.908115788926802	0.909644858882576	1.26634879434047	0.642759786695567	0.687883058908405	0.204846863382625	1.02987688570407	0.781505759331987	1.49860319957335	1.74614505144155
ACSS2	2.67626966529642	2.77909158879384	3.00246310133772	2.81909385204403	3.45996925023651	2.78323033150451	2.14838099252076	2.45762843497238	2.94740807549493	2.75532558747	2.34379438434809	3.15732995643513	2.50451870106349	2.07244885006969	2.6509506272104	2.55237953051153	2.83047641768592	2.3751645753684	2.34734817177373	2.49270435581127	2.40350497025718
ACSS3	0.461636469445221	0.594952638650646	0.657144236540207	0.529777977309231	2.11184260019593	0.785789063182162	0.800136609403471	0.143217071265199	0.680149692394265	1.15402577600716	0.0802872217440894	0.270723879918221	0.416204167713146	1.1521639449748	0.166615191850069	0.0696873203350585	0.0558822636571236	0.12060979739961	0.182313460889483	0.646170953782835	1.418940116247
ACTA1	0.0319892328081185	0.0365586140108775	0.0228791023213364	0	1.47666682821823	1.54237197483411	0.0392373783461027	0	0	0.0250436821767991	0	0	0.0232041028872318	0	0.070195444130374	0.0709237130717835	0	0.0241925689001441	0.0385648525156093	0.0704228529866296	0.828283050755904
ACTA2	4.30828077503102	4.75127089189441	3.81578034258224	5.26986724396874	6.67499726865437	6.32812736216908	4.26087626392071	4.16542158041604	5.91430140856314	7.38800005903285	3.69586022405097	4.88385538177532	5.08516543056902	6.64339012400284	4.94985238437569	4.67673566646649	2.55532290458933	2.86192758157946	3.87976457058822	6.3570997720078	6.15015954941124
ACTA2-AS1	0.82805065001502	0.920085171198349	0.160961481187027	0.64719383854671	0.500047372077253	1.54038442601759	0.735815885306773	0.313504758931896	0.277862187381302	0.431247462503305	0.277946671546756	0.0775706107669482	0.632235638146908	1.56785206076657	0.381617839605333	0.165713886312449	0.0952967195596519	0.272864068024315	0.218465010923146	1.24114459419282	1.86389881540039
ACTB	8.39068058144598	8.63143900933046	10.3007414978361	9.27030467183475	10.4889146221659	9.3181767231704	8.44376824946359	9.73911394753106	10.3552629902206	10.711297004325	9.88186953304001	11.4402774375188	9.99906983817053	9.88092271058654	10.5460648646368	10.3411852135684	10.186349509677	8.92245358053967	9.8847581640574	10.0355964190907	8.59521271710753
ACTBL2	0	0	0.0122625823093347	0	0.0202083164707438	0.0403625154162201	0.0315139102296297	0	0.0587801617995162	0	0.0504122597713099	0.0153384188513359	0.125534200278637	0	0.0748470940465986	0.0878494995938279	0.0407262394348827	0	0.0909905138331123	0.00640889618526796	0.0237043101772306
ACTC1	0	0.0369202044596258	0.0185146804305014	0.922627928188767	2.39602244846124	0.790626927132543	0.0933332752576085	0.010969102199751	0.377273703861923	0.858818112314859	0.00645461290133558	0.2362219633045	0.117903786204729	0.508927551117544	0.0754856700804872	0.183603386285681	0.0206851024482021	0	0.149847251257354	1.36346827813619	0.751098609279886
ACTG1	8.20089860503844	8.40535423432483	9.66519910340985	8.62966261384767	9.88763797688913	8.80932118570244	7.75745001623129	9.95611474946429	9.95706575601944	10.2376162964966	9.4495015361924	10.9077769795852	9.62720737165823	8.96963114714213	10.5034878772847	10.3376442000434	9.89773959399495	9.04780010215018	9.79996799323693	9.29397276899746	7.89841999998814
ACTG1P17	0.216603860919099	0.112839158488216	0.138890467184245	0.120410204425395	0.0997279816001442	0.13220949265698	0.276975400159342	0.0244069191781194	0.0251463321298721	0.066872563551441	0.189457711969846	0	0.206339400923834	0.0845495275564744	0	0	0.0231010306880286	0.106164570237719	0.0689258304705253	0.221144568917417	0.275170384716575
ACTG1P20	0.862856023182331	0.888987500231931	0.480982671437532	0.90114764137726	0.733349133885487	0.81154994502332	0.847049225622128	0.363964971833332	0.766367026151875	0.173852757184553	0.754377018413663	0.437988309636177	1.16256454247485	0.65672333976948	0.554360949252539	0.622770146667119	0.597218407421059	0.964486614509384	0.82350399977996	0.80776623760449	0.843279604862991
ACTG1P4	0.674507655896111	0.761412088767804	0.194495589715324	0.446333524507367	0.331560767809523	0.653505830435447	0.679490458722401	0.0602423592052332	0.159866816999433	0.0559236219248655	0.0705326284816482	0	0.118219902025688	0.0475681217945316	0.0356367179908135	0	0	0.327073369674059	0.014629236183526	0.0445551326268801	0.870756882038032
ACTG2	1.72048861491009	2.01260442758395	0.936474746242511	3.11612850269006	6.10671891319143	5.81735976254757	1.94813731659821	1.49628848962455	2.39384449704729	4.06201806629973	1.22109134830639	1.94886618927719	2.82921024952586	3.81861540861181	2.47137217596974	2.22967712713881	0.356682466083717	0.947732726800571	2.08727273243751	3.83503474443553	4.49908049776906
ACTL10	0.706915956459075	0.656154934277125	0.44844111791302	1.71664416709085	0.979437131279108	0.790485138184285	0.394401092574954	0.990428498272456	0.347252912789942	0.484763034767473	0.725290939238226	0.557012997222939	0.53931864665904	0.560981950611641	0.762938105836133	0.71595221900808	0.259700335225765	0.996589769645511	0.702954473101926	0.622721426056668	0.564908807129663
ACTL6A	2.62224631385972	2.81170324052999	3.55738558142352	1.86460811767508	3.47196778766152	2.44725650456	2.41217993833401	2.4869408622338	3.05812250674545	3.66906079093483	2.26160603200216	3.14811249407315	2.99190364206639	2.58598164516141	2.54333255021343	2.52080691591731	1.38786982145611	2.56409033255878	2.63059185415048	2.12510221775446	2.7357192888286
ACTL6B	0	0.0177336685420647	0	0	0	0	0	0.0260320225491934	0	0	0	0	0	0	0	0	0	0.0462777309073363	0	0	0
ACTL7A	0.232833869808608	0.248470472045389	0.0223442325401865	0.129754758796115	0.0184869063393445	0.371819778641577	0.147546368160475	0	0.0271679262273919	0	0.0155509486952292	0	0.0669443216321126	0	0.0460804396023359	0.0234691321536193	0.0494947158642857	0.0922722631814317	0.0923876960469169	0.145133530000082	0.203464294931049
ACTL7B	0.110030964258016	0.0764626386114403	0	0.106550135275499	0.0398562632013182	0.201938676701088	0.0415739649608774	0	0.0583706692446144	0	0.0824937308230169	0	0	0	0	0.0254696884494565	0	0.0755954717464284	0	0	0
ACTL8	0	0	0.0365116329480152	0.0546876361786847	0	0	0	0	0	0.039948322273014	0	0.0115293013293894	0.0186327499576562	0	0	0.0192975473854431	0	0	0.0309996008000783	0	0
ACTL9	0	0	0	0	0	0	0	0	0	0	0	0	0	0	0	0	0	0	0	0	0
ACTN1	3.800092282247	4.11750388953467	6.37393873932981	4.73715132919628	6.365921701488	4.2311942949624	3.67011518128429	4.1838596454375	5.83769352306151	5.4487357980294	4.94693667743579	7.01168571355335	5.98656793926038	5.73260568054746	4.53115685050742	4.76191285813303	5.26637803154099	4.77158982740408	5.64898018853237	5.97028308813351	4.22763327008965
ACTN1-AS1	0.0527372301603133	0.0453905462970216	0.110538708242153	0.0840850884439699	0	0.121979528660991	0	0	0	0	0.0393422523207439	0	0.0571187521656294	0	0	0.115929753165483	0	0	0.0478735129522488	0.142524535818813	0.158218090415373
ACTN2	0.0403562023888081	0	0.00671773951742169	0.030131508429089	0.0492225736469161	0.0368271081530006	0.0400855579706123	0.00793572266674385	0	0.0364164001718448	0.0185806239512058	0.00840677048183072	0.0135954068214149	0.0461709845708078	0.0139339787964613	0.0140813834645196	0	0	0	0.0415400430741052	0.019469783747668
ACTN3	0.0239475378801161	0.0164897589349717	0.06068285983866	0.090519878731991	0	0.0450668704184411	0	0	0.0249442862430629	0	0	0.0382900785580148	0.0208042743263857	0	0	0.0321994651098705	0.0115031385425565	0.0108863579811909	0	0.291681348312952	0.00998886756665182
ACTN4	5.66019275604665	5.84600431142231	6.16569491555968	5.91758212774439	6.57770072399124	6.04699081803928	5.21801002640776	6.32576416592727	6.17059810208346	5.27581535620485	5.84373265661131	6.97605425721574	5.91118103632414	5.60969587286274	5.76745617566652	6.23122886226167	5.99018340210533	5.68616712806113	5.79899920778184	5.99988277626565	5.53862196663061
ACTR10	2.9252968828394	2.96205292445999	3.53858782525494	2.23611295212048	3.40251617977268	2.68089367015439	2.55340228435842	3.4819059652122	3.44158440096348	3.78777721573486	2.91450138028675	3.72084754980768	3.07769932435863	2.62621249311599	3.61295398779747	3.42804588641019	2.9705610372801	2.82326022823344	3.11550440641643	2.44324593262366	2.95604363835205
ACTR1A	3.81474523053467	3.91911121643113	4.81481699493118	4.76230628900288	4.88830002386369	3.98842111525664	3.51301060955796	5.03889265849614	4.99855207018834	4.95712990823962	4.49364092995247	5.44975944271517	4.45721341001392	4.21240591753573	5.29120201686312	5.2154961128744	4.72618273025863	4.42958918539096	4.42003094188373	4.32622093295261	3.76879833217084
ACTR1B	3.28330694065608	3.4183910205197	3.52209342350473	3.7358145858455	3.58136329970858	3.39584975875399	2.68046164266358	3.21737187624867	3.14099291770632	3.67303623639677	2.91207113807656	3.29010586693553	3.08007944628471	3.12072185728121	3.33525170637837	3.26987547033171	2.0167815502334	3.12079980973252	2.79930701014055	3.18646886364432	3.18050594379476
ACTR2	4.25308919144104	4.32614181831132	5.35290679754956	3.13417328731513	5.34319104641278	3.97996130094035	4.4815895698513	4.98541390243936	5.5940886769337	5.64580539610324	4.80265335810113	6.31434668406839	5.18135702798529	5.11365466420186	5.41260202394399	5.3657695124696	4.97135041531262	4.63237292343651	5.14568968137299	4.61786266001321	4.44725518190333
ACTR3	3.53683622019909	3.72225834887456	4.96998391084002	2.85011130909847	4.07320327215671	3.34756078074747	3.51373075369463	5.18058948362297	5.31573286385497	5.33333069979534	4.48311279592324	5.79111338665696	4.7478653541979	4.23239982026131	5.36480002399761	5.30607992242581	5.00902462613706	4.1792960631385	4.598305647661	3.97279373100766	3.17247951473905
ACTR3-AS1	0.226625666958205	0.176067405785935	0.0571701975299998	0.0853305584650732	0.180911663368569	0.0632080225365519	0.143499216804135	0.193225465600561	0.25933637102235	0.288540475011924	0.0399341489265737	0	0.140785198602612	0.0790644305948731	0.116439152054749	0.117627892628173	0.0637730944458137	0	0	0.224867610302089	0.160503320716394
ACTR3B	1.36896386082336	1.42181843546038	1.21393823789682	1.27430937751323	1.84666179605828	1.51434953776626	1.45628048151073	1.09715229731529	0.752931806324148	0.923086031462897	1.03197385219553	1.10455137054042	1.07305927658693	1.1677304366881	0.992642280059182	0.843676786579983	0.406048977540042	1.06972965936555	0.937951477040522	1.10146855131932	1.71737702421374
ACTR3BP2	2.31287393575419e-13	0	0	0	0	0.055886566082512	0	0	0	0	0	0	0	0	0	0	0	0	0	0	0.0729842560577503
ACTR3BP5	0.0194273671139988	0.0816030520604992	0	0	0	0	0.0356326362499421	0.0245098981246995	0	0.0227325512498316	0	0	0	0	0	0.0432999843432728	0	0	0	0.010868545661545	0
ACTR3C	0.751283747981024	0.583738576309156	0.482907125244022	0.916678416547649	0.155734986965376	0.52114222197845	0.689503136484179	0.486496086152799	0.501213901542729	0.328322929623592	0.746121827830091	0.232510954294021	0.432550051279039	0.346565500833089	0.31449699945996	0.345793757308362	0.466805635167155	0.8040048072803	0.489752542771343	0.215474834544989	0.503787329206585
ACTR5	1.50802291673761	1.4407024280971	1.93676795235431	1.87509983122448	1.66815090176027	1.40136287153067	1.19804776062962	1.44794940991625	1.40076196709898	1.53978911561993	1.49069847838818	1.73856897973443	1.59454377240655	1.14185128182483	1.74011156486143	1.56615270143441	0.952943320980217	1.74460460228619	1.53988338946907	1.17919891029487	1.50069499397591
ACTR6	1.23766772566137	1.23413339561248	1.83879045031175	0.425627949503304	1.44123380162048	0.901249608614374	1.38833834616169	1.42162457188356	1.63564296402716	2.01168168870126	0.678674104591813	1.24386402658447	1.19442120413763	1.0818577046606	1.45029013117405	1.21441082860097	0.793330759662355	1.20196626998996	1.29776661872648	0.952844942807047	1.43115758542811
ACTR8	1.83072586785355	1.69488910517346	1.91362665827921	1.72628628972067	2.50779717680313	1.78847273556843	1.69062717060691	2.3400323765079	1.88053664477143	2.11813044481941	1.70458428185619	1.89867659603051	1.79095965940953	1.85966348953831	2.0769592182081	2.16836925826374	1.34262869876927	1.70494276983738	1.90118163125707	1.70921121913164	1.95965518007418
ACTRT1	0	0	0	0	0	0	0	0	0	0	0	0	0	0	0	0	0	0	0	0	0
ACTRT2	0	0	0	0	0	0	0	0	0	0	0	0	0	0	0	0	0	0	0	0	0
ACTRT3	0.270204785463837	0.352978810127343	0.965363187091807	0.498553163452688	1.03058327543635	0.367627149248265	0.154391372684137	0.47923884063762	0.619706919501186	0.895964868003858	0.357370706279426	1.19043154886555	0.556817842364057	0.466388021322787	0.506814162284694	0.632730734535308	0.230284185739853	0.612628978977631	0.489132880705757	0.443821978856582	0.416917548086572
ACVR1	2.17145985342612	2.10235578873377	2.84976312639112	2.24471660407053	3.11007420764423	2.25063723378069	2.07154988697623	2.42387662873707	3.25054931605338	3.40695156903432	2.34696256089615	3.33401900885247	2.90198286519873	2.96390686757886	2.69118573209376	2.62720992567648	2.47260474199434	2.45492863615808	2.45495494873737	2.81335024193986	2.37575399676655
ACVR1B	3.53990323581025	3.66827800305682	3.26052403757015	3.40630400258389	3.8440039371541	3.29448694880325	3.21134400634404	3.41849087165231	2.66211888976869	2.35758015449059	2.74588914101234	2.8622748251984	2.21442948032151	1.94693667743579	2.78900093948801	3.05375084743995	2.93462406280501	2.92054865559697	2.5142561057555	2.32287707604369	3.11673902362097
ACVR1C	0.117380274770848	0.047884259087029	0.0810728814797668	0.0724297786539862	0.209529475532658	0.065679148407567	0.11614980041203	0.107860982332707	0.310344774459615	0.197599971426721	0.121105608037938	0.390566440249904	0.223919221096618	0.0157613067073271	0.149613166163463	0.125793380609199	0.397552179411039	0.14848382232835	0.172376140786602	0.112173661492574	0.169837795906492
ACVR2A	2.36567014361992	2.54448291332509	1.39732654746505	1.01286183081237	1.55089081686619	1.86786879560327	2.62075295587571	1.43171922530868	1.33158484359547	1.33926283120816	1.17377346264736	1.21314816830079	1.11934953631074	1.60748419301389	1.32255697283976	1.19660074960011	0.848262177753559	1.19721118775561	1.03408891039652	1.18473731352224	2.15568771609314
ACVR2B	0.651336929008012	0.588174209482709	0.799297891014664	0.882812054854232	0.909564987810823	0.65005866046812	0.621919173294739	0.139613560886284	0.496920421370793	0.515580255194912	0.297011765632112	0.517980110788392	0.526372346815801	0.908211115017712	0.152112012808983	0.263654631362442	0.213421942186408	0.44295623130736	0.363007310020162	0.840599389657006	0.770714048613888
ACVR2B-AS1	0.360115892472379	0.296539634974235	0.215469864379037	0.362499064981049	0.427051513506993	0.451474367291132	0.248466828708954	0.0476700190837095	0.0809323972614499	0.169355505411565	0.0829906908745589	0.0992123774607946	0.119688041735477	0.178933856808765	0.0557598473393839	0.0424608373406628	0.0152036624229581	0.0705539231359988	0.14324189183628	0.407278778828741	0.49953824938483
ACVRL1	1.56175625331761	1.77644092858754	2.65574336413195	2.7471789833796	3.62772355630785	2.2295909988462	1.73571279107548	0.93749581068074	2.22254183558544	2.83229864111449	1.38575681479097	2.91786134911255	2.57202621775822	3.11814041432209	1.33354967779478	1.72694889430585	0.981726274973812	1.18748906086037	1.39961409043733	3.21307971671098	2.68328548030124
ACY1	1.17127088883068	1.22040425485679	3.32054099834638	2.23624768384352	3.2514827893424	1.17228908329169	1.433109012338	1.90823648299689	2.34629600496918	2.70717136242139	1.88280344857148	2.5074851409897	2.12698606769032	1.69200307625908	2.21110878538424	2.22551247985401	1.44533472854547	1.96118619399413	2.22463921416822	1.62451270012696	1.83044193744065
ACY3	0.0123218603661036	0.0418803471889649	0.0262275410132764	0.114979423955656	0	0	0.0669002479939198	0.0309452367703429	0	0	0	0	0.0133611764949695	0	0	0	0	0	0.0222561574288627	0	0
ACYP1	1.27983378109102	1.1982929795207	1.33057560901414	0.765390469644932	1.57467314298643	0.649430598325804	0.779465654856655	0.831654335693617	1.39882097557583	1.65142602556258	1.11816035312078	1.27667531650318	1.38465218584529	1.06330964963964	1.18288930409212	1.01938167531808	0.628935000072017	1.07832290658364	0.98056790020242	1.17745860733628	1.12803598963623
ACYP2	0.75730151468916	0.795195906504334	0.673286854529778	0.891571614495872	0.808334797448256	0.756331611526591	0.684535106792383	0.821670218974187	0.568388233753433	0.736762448402652	0.747349586152375	0.509633015566282	0.536729315870873	0.580487058729874	0.810111544094168	0.744303204799024	0.341980056112693	0.766759668345637	0.424128790859682	0.481041589752126	0.823296918892031
ADA	1.12493023525479	1.34259456695174	2.54150244937792	1.38690473239391	2.1588637215414	1.43083119896554	1.10333649199053	0.386860598601986	1.92469280838533	2.70789358955003	1.19286957988953	2.36184133436545	2.03752630858761	1.74269612422361	0.857340097202921	0.962736311263731	0.66167299450041	1.21903528287524	1.73204338757251	2.02924437345709	1.38087902894442
ADA2	1.07003891654408	1.28422983034828	1.76995788143936	1.41228293048234	2.64206382668255	1.51967273251818	1.81827385834157	0.238161963961479	1.54663027592417	2.6595866725312	0.351105879414653	1.78436159090607	1.19820495702198	2.83136248006957	0.802144402348305	0.808670883968725	0.0466533760820749	0.536959026092024	0.267154624542452	1.79853997310947	1.92967360830697
ADAD1	0.0141977735046414	0	0	0	0	0	0.0130990158281197	0	0	0	0	0	0	0	0	0	0	0	0	0	0
ADAD2	0.357076751864061	0.203355286185198	0.207440611412277	0.577306518568034	0.211594139670217	0.219731700636522	0.185827227372259	0.11626773085681	0.0823548838123635	0.0330389600714042	0.142621249417008	0	0.038584517356524	0.0809332156557329	0.146612214309184	0.123696652292002	0.190628765636853	0.177790255505441	0.0310604578420991	0.0894260142836293	0.223128420236989
ADAL	0.563134695572216	0.497705349075124	0.635822171978651	0.401529987730961	0.615344725759706	0.444103022898323	0.588164612871429	0.265922913585317	0.595667875873211	0.904177317973467	0.286910710908231	0.431483898067718	0.531121408845203	0.501854887159323	0.19917793588585	0.301724593709479	0.138644113381263	0.263375803263035	0.434991640940146	0.510444481116504	0.899392985316386
ADAM10	2.62732667596916	2.73287480889168	3.86149886846512	2.025294622894	3.47756076760216	2.25364442998108	2.56542413955217	3.07647700488487	3.89951402461433	3.94310553734795	3.11730772346557	4.61745717997144	3.70008454949309	3.38241410187595	3.27414385499179	3.22473335479287	3.13618810444756	3.07341066908738	3.36317107711924	3.09742033482625	2.68366052682313
ADAM11	0.34741054032015	0.34789692246979	0.161730347500836	0.679383259749214	0.22564882204679	0.390293482713644	0.274120889105716	0.473758862545228	0.211154274812646	0.418660602718949	0.177647401025874	0.0241490140241925	0.128266605967456	0.310877540751301	0.24489558134755	0.226478935760721	0.0428461605292464	0.126007301538575	0.0770137904992583	0.0789497023557381	0.229797082978401
ADAM12	0.402619591251487	0.39026156091924	1.15892510285301	2.35813459501694	1.83544309573987	0.526617732839493	0.820785941212253	0.502130963316415	3.16816223401132	3.99549356395913	0.824412684495294	2.3329141204801	2.06837501926347	3.87527876721788	0.981035747087525	1.04652598339857	0.622979064475749	0.614236798138682	1.22434286259057	2.01331574958938	0.404572920766878
ADAM15	4.77564583333104	4.69016563567634	5.05799605354454	5.6782606829326	5.9009682156162	5.12394342018329	4.36754580010534	5.60646295635972	5.00602418211464	5.4289530425025	4.91147108671155	5.38714882304655	4.77794567069515	4.6340414075603	5.42613389968278	5.36698307949607	4.54299468875222	4.84440071866159	4.52718922029921	4.58934403792231	4.84495803747383
ADAM17	2.69939394017998	2.81522700872926	3.33543466217083	1.9475801348253	3.11082758412172	2.27839221391925	2.76085112281012	2.84543786207547	2.96170666513133	2.99682076711288	2.66099933100797	3.47276068795217	3.02588990083286	2.37876129886642	2.89838057543946	2.95175562702956	2.62705813616982	2.59745251212709	2.96069703930431	2.54485133033505	2.6774834360406
ADAM18	0	0	0	0	0	0	0	0	0	0	0	0	0	0	0	0	0	0	0	0	0
ADAM19	0.583709697630431	0.591969458513416	1.38253445782828	1.31099732791145	1.90208515942513	1.22127080530597	0.718780262073795	0.450954140839247	1.9735671950485	2.33613768259189	0.786914137972139	2.13625045812312	2.28558568841117	2.76838125906179	0.695154668663069	0.840511574673584	0.23342058069279	0.803903167109771	0.981905246783204	2.93101733513259	1.04005777511028
ADAM1A	1.70033761610993	1.60851594370795	1.0055652683665	1.06253621989539	0.879381907624026	1.63786987551305	1.43010325173171	0.451231688638856	0.525863413377861	0.265895316974107	0.552341655030113	0.435376833802018	0.947451466304456	1.23728224908153	0.305376399253206	0.318544761915209	0.213648388594665	0.896650833477516	0.596814952537832	0.554508304071962	1.59888444397176
ADAM2	0	0	0	0	0	0	0	0	0	0	0	0	0	0	0	0	0	0	0	0	0
ADAM20	0.740675471308602	0.693458856035279	0.588790178362938	0.587033685151741	0.243070677095762	0.511860666080299	0.81456026697648	0.228501031786525	0.447977965286533	0.0530130212645045	0.566000684114098	0.167364351121547	0.680035338749116	0.294169601836228	0.191688975733969	0.364260888585175	0.872558512027489	0.573353196119645	0.534854468250436	0.49102083806028	0.667685978780219
ADAM20P1	0.60553226158375	0.527503779729684	0.525981646209051	0.425876047007918	0.176087836797801	0.314637366696971	0.533186553780865	0.15238593390822	0.554644839437086	0.119094243516555	0.426130544269805	0.055675870956052	0.458907956464919	0.373598102387813	0.287498300039055	0.199848833548346	0.745278643611027	0.583636535723707	0.421695658219861	0.404562021743231	0.465863744835253
ADAM21	0.319489611867202	0.300197541797321	0.190184989983456	0.165365299104444	0.10295570900841	0.12006562923367	0.324402790062528	0.0597993710331079	0.21853568729311	0.0690622626865844	0.201983829080832	0.0555222023393428	0.267715561951702	0.0873005713649806	0.0656274541629401	0.0346481772499891	0.345121550161198	0.227094120471969	0.2649110927331	0.204154492448353	0.238549651241547
ADAM21P1	0.0522501903447546	0.0634772634864697	0.069823680561248	0	0	0.0412767709037313	0.0335092699189745	0	0	0	0.0551759368123128	0	0.00926955274804424	0	0	0.0247721350018188	0.176500225983763	0	0.0480196256182005	0.1132044041239	0.0210700291335055
ADAM22	0.323800075101715	0.327095220404327	0.112494638312605	0.194670821933027	0.288447158963955	0.380975417011497	0.423528690937116	0.0494229210328715	0.100078255675046	0.129901643829643	0.043642813008734	0.0329168461739039	0.119019187874554	0.302028874078461	0.0613412847482798	0.0548245881290513	0.0274841771095733	0.0908439479173342	0.0674965052884614	0.211206617037721	0.520052066467041
ADAM23	1.24726524036526	0.167388759716251	1.84856585739648	2.38765204347536	1.95042735368108	0.302716779243369	0.873905307462202	3.49950151214088	3.16657888050923	2.56835807323066	3.46806192378074	3.35272039536086	2.49122458560404	1.68276204883675	3.94969366742787	3.88675497792061	2.97417134755259	3.52933372048508	3.10112729014867	1.82449904088139	0.972986676533613
ADAM28	0.37889444152748	0.524148950780218	0.405246320699701	0.154208585926484	0.521502074011389	0.186755352105944	0.620920420196994	0.0675144029678767	0.213521483447166	0.47448796116795	0.0849156119293484	0.235930431810297	0.167820338232973	0.712663566813708	0.0505565832435818	0.0601816137983859	0.00502133750793862	0.118721716582331	0.018937207962379	0.130056555735671	0.466004754253923
ADAM29	0	0	0	0	0	0	0.00860013156383021	0	0	0	0	0	0	0	0	0	0	0	0	0	0
ADAM30	0	0	0.0114543038877697	0	0	0	0	0	0.0277434680953339	0	0	0	0.00582053941843949	0	0	0	0	0	0	0	0
ADAM32	0.25837178341913	0.207071968240784	0.385017911678917	0.228047816127231	0.239427371790206	0.290071649526666	0.35485495309773	0.0584035049704156	0.328205721610979	0.298376786625991	0.0683869896743662	0.191891072782525	0.140046981362711	0.499867822257624	0.0387998298292413	0.114561592409612	0.0688162077394401	0.289109690306653	0.142323246191325	0.202163170412985	0.297450872871023
ADAM33	1.98916807901569	2.36801398411611	1.2342560476883	3.58966762366451	2.63475355898988	2.57611575585082	1.7194244172489	0.394224366571839	1.34182069575139	1.85655550539151	1.27066647773537	0.748771207385814	2.33836450924748	3.45688235515253	0.894840264325717	0.9750563688898	0.424952177625879	1.35575490641432	1.12464575765953	3.49157094171011	2.1037158318769
ADAM3A	0	0	0	0	0	0	0	0	0	0	0	0	0	0	0	0	0	0	0	0	0
ADAM3B	0.0504491778638263	0.112994312471262	0.0361472667778896	0.156695609887852	0.0879943340269843	0.189733488351563	0.25933154968823	0	0.0439057937469174	0	0.144958699940453	0	0.0899565133496714	0.359367109808778	0	0.111003393297901	0.117831327699426	0	0.0901773050690826	0.212632834710959	0.167487674530157
ADAM5	0	0	0	0	0	0	0	0	0	0	0	0	0	0	0	0	0	0	0	0	0
ADAM6	0	0	0	0	0	0	0	0	0	0	0	0	0	0	0	0	0	0	0	0	0
ADAM7	0.00472928589370809	0.0558395162820317	0	0	0	0.0111820332706916	0.0087112142605196	0	0	0	0	0	0	0	0	0	0	0	0	0	0
ADAM8	1.00478181410931	1.21560405285009	2.28468291158423	1.62805498445332	1.78808011093198	0.741925987028622	0.825875157242174	0.41467894500897	2.42817723826377	2.29564368882277	1.14009804045839	4.03306173190073	2.20911019734895	2.31529957662226	0.588124306406955	0.738178102489488	1.150416699712	0.567081023685878	1.67162399939072	1.94585861741387	0.576051885402521
ADAM9	2.57739015422625	2.71053425858544	4.17084642896042	2.59971293327199	3.98285671175612	2.71472029230381	2.78287610688378	3.32832522772473	4.49129514636992	4.49455641670653	3.15901070926865	5.19903231365796	3.9756393567007	3.98566436360895	3.45495100188107	3.42677195737165	3.602445002579	2.68072492481341	3.76613927863771	3.70943401572012	3.08741701373883
ADAMDEC1	0.108026444502014	0.0879024398261935	1.41835188778552	0.160872441669629	3.23236911874313	0.046163020195044	0.516267344371825	0.032978045423776	0.5738437138536	0.950313871397769	0.0576282715745778	0.727120598735102	0.069857081353097	0.576062530673604	0	0.0723045047430234	0	0.0295553638525463	0.0237229013731648	0.0647734729484678	0.615028261821793
ADAMTS1	1.58472203150802	1.90204655868236	3.18374057156734	1.71036233205349	5.27395594154567	2.32019293240652	1.80309888304618	1.08069859028359	2.55675556377493	2.97941993616612	1.88427359560509	4.29642069710671	3.17193855970832	4.10194416498103	1.88662818145682	2.17582476539892	1.66840963188183	1.44341038916882	1.88862441950168	4.77881307775852	2.82488187957885
ADAMTS10	1.65834403319689	2.03622901097941	1.18482616153802	2.57309090428159	2.64631705874796	2.1948750225553	1.26854817574683	0.324105497516287	0.792574696939256	0.955983028467318	0.751053178097954	0.728524844389464	1.79359628679181	2.67458041920338	0.540586775607211	0.731516065950057	0.343526075803354	0.818157671914932	0.628983511301378	3.0134301003017	1.66402765972015
ADAMTS12	0.455473734781449	0.466329545736698	1.43697199482132	1.14067396663006	1.52627418071867	0.648784779407774	0.644660181630521	0.691641358091582	2.30430659685326	3.13446082126986	1.02066931641334	1.83942754597474	1.99339539562707	3.16832111573972	1.01744449287614	1.13374105705141	0.439666750167346	0.543907599037597	0.973166000856229	2.98369046185433	0.685397494420882
ADAMTS13	0.414691932433269	0.493539742620161	0.372826204743731	0.858985159313782	0.572704409633756	0.305962352010572	0.24352772892016	0.201788158561745	0.11487431127604	0.1037261700103	0.195220333146573	0.0404065655497228	0.209712871428483	0.496666863888293	0.104966745077945	0.131378760398544	0.050336748881385	0.453704044223578	0.20155106064344	0.360590145290502	0.228592150353151
ADAMTS14	0.41215608647219	0.32330204027863	0.514643430367492	1.87769321493605	0.884767478973649	0.434489989146917	0.203588329347731	0.475147156210847	1.45609119423406	1.64046360184588	1.2783357108231	0.830463031335618	1.44682790033452	2.4760524096155	0.386816463459912	0.571850553864995	0.990776281807973	0.697092336552806	1.29450606386134	1.3900512997296	0.237386276718262
ADAMTS15	0.293818939026753	0.301822906692617	0.572720899600219	1.00948333675123	2.17847244564414	0.691000760479295	0.868716788236221	0.168798618515779	0.690632533825377	0.513982845528846	0.460779253115254	1.35746755170485	1.06851260420337	1.73049214681943	0.172063733613176	0.491717668999014	0.178260809947834	0.452992819523341	1.0994770027596	1.50396944393106	1.12310330979611
ADAMTS16	0.0508110644614307	0.0965892226640988	0	0.366164960659966	0.0449889816247539	0.0746317522797659	0.0411416114679824	0.0162486942376488	0.0250411300130912	0.0881297892507495	0.0285171010837799	0.0257388368801731	0.0277801217403963	0.533488595239502	0.00716997767810089	0.00724600202434086	0	0.00729509416749101	0.0116694960141136	0.153769025095214	0.0331586667809978
ADAMTS17	1.008587281787	0.822012190311422	0.810627362178839	1.39418484723679	1.12695303888208	1.18379772825153	0.644203318144554	0.810341916268189	0.622077597330361	0.293958979028694	1.00572334516012	0.651394796468735	0.784854877392686	0.847840606125761	0.86005698163464	0.972125021040056	0.769426466513301	1.20759928642082	0.767652256041202	1.17881023348325	1.0163822119697
ADAMTS18	0.0716005457435697	0.137904799468274	0.127905154252478	0.043173555336977	0.0748979111117364	0.274877079861193	0.0589568892535926	0.0136794963506143	0.452256991567778	0.717772700043557	0.0240243007711689	0.101895568826602	0.471296731617013	0.501479909475943	0.0822530905175313	0.0182151193246612	0	0.333545098203055	0.145201368795209	1.00807090140912	0.535850908794754
ADAMTS19	0.0152866019260743	0.0209561402104768	0.0130882075934747	0.00987511780035063	0.0533199037983188	0.0216866646846192	0.0391486436747312	0	0	0	0	0	0	0.0272252642314709	0	0.00689106781004733	0	0.00693774557627257	0	0.0271727398758532	0.00636507399577342
ADAMTS19-AS1	0	0	0	0.0645197874204088	0.0357242615150294	0.047703517990385	0.0735939077478111	0	0	0	0	0	0	0	0	0	0	0	0	0	0
ADAMTS2	1.45963620451826	1.64814327419417	2.44241806019009	3.11424873910084	3.35988095596913	2.45472601322167	1.98551864603636	1.30807540701156	3.2815528606508	3.97156194675835	1.84411645337515	3.2468808002652	3.33669756757599	5.08934983986073	1.93568980631744	2.42434973252424	0.952083775837479	1.56871314907608	2.06379973420066	4.11360049373191	2.23647424973334
ADAMTS20	0	0	0	0	0	0	0	0	0	0	0	0	0	0	0	0	0	0	0	0	0
ADAMTS3	0.144490207503883	0.21961648033779	0.417822816998106	0.127792528622349	0.658821113987961	0.240675797470898	0.217238162369406	0.48231239913522	0.45333109010413	0.799435500786202	0.133176826388904	0.461542179623204	0.368331424262375	0.772210834726947	0.0951083156404515	0.101884679837224	0.08344009613071	0.10255252020585	0.196351465529992	0.491553497613326	0.367575712522744
ADAMTS4	0.343937613395574	0.338152823095842	4.3722417160266	2.08977608692543	3.7618065070456	0.334869139451653	0.492333145363553	0.460370376464953	2.07471435855148	2.85391183673137	1.08368993213828	3.29878586528019	2.82371675666211	3.26152780649149	0.761797573197307	0.834847915502492	0.392538344303463	1.14567093452535	1.8093321197735	4.70302869598177	0.559354756784461
ADAMTS5	1.18959687177888	1.48288957607439	1.94512073015348	1.2443208271813	1.53434553034118	2.00681862885206	1.927221395116	0.309389257451928	1.31147405201999	1.82983738515163	0.535046642717005	2.07099375917939	1.76376423736685	1.74382083781238	0.604948063935179	0.714198910993513	0.329567964052821	0.331694899214986	0.423219940154944	2.28154099147755	2.12835279711269
ADAMTS6	0.226831558685183	0.174045859520029	0.268366119966467	0.294320195939845	0.765067067645343	0.273593467908022	0.384919583633768	0.105012890422929	0.788714104910893	1.0623151637894	0.375412050471884	0.534054628049781	1.14629026664759	1.57364112891875	0.347487646795703	0.388249062600234	0.386431327052355	0.371842076968167	0.588322948795188	1.18877436905813	0.578085641033445
ADAMTS7	0.755816512324425	0.577570462012023	1.15479057103131	2.67262447671953	1.67230313203907	1.20542379398276	0.657089343924651	0.98859017011127	1.12165203621507	1.63431910710782	1.16616910955798	1.25527713585762	1.47652167274723	2.76085325131778	0.807041617117243	1.08870472161143	0.510534615787736	1.0897083025731	0.90365918968816	2.77794777413089	0.80615575033871
ADAMTS7P1	0.0303482273306758	0	0.0172255416437173	0.204571457240636	0.0257204133647472	0.0154660261533808	0.0121984522672058	0.0249627196723965	0.0350671331469915	0.0636462382949671	0.012225088825338	0.0172259693152317	0.00892083696341669	0.0144949848029898	0.0180678087401709	0.103918150454258	0.00799344275589359	0.0111117564636867	0.00605108376084025	0.127828971171779	0.0245640796880749
ADAMTS8	0.108118002789203	0.144028091011709	0.00855079697539492	0.193288556742193	0.473038749748667	0.100908504319598	0.0791450080704557	0	0.0309998832052738	0.0370975208359948	0.0410921152705756	0.0475328050271911	0.0129898575155386	0.103743489574257	0.0177241205420145	0	0.0095570322139593	0.0446647960161642	0.0358875117751885	0.069851720784277	0.00829821761161519
ADAMTS9	0.723331381914344	0.768307994177723	2.69213479059637	1.69168155347796	3.71570670842921	1.16670901869358	0.83282845786312	0.776592526149468	2.30422773176956	2.74814775627695	1.13581720848069	2.35801922139835	3.07293755483688	3.86711561635913	0.932698447720391	1.12320265869543	0.655270302589328	0.981746730018622	1.77128978933003	3.61507488810153	1.2367313895248
ADAMTS9-AS1	0.144451050829395	0.149479200383603	0.436348428601919	0.142549368307246	0.390650078190092	0.107358723240461	0.172605281727161	0.010419012477772	0.193566124992341	0.395753811095136	0.0726764527593135	0.0547265285208151	0.872059642416846	1.02104614306326	0.105295230229021	0.0647427130233739	0.107052407995424	0.169975014003517	0.186101162349643	1.33902903616424	0.18604409685188
ADAMTS9-AS2	0.907535240066306	0.991473048712485	0.329879054848964	0.98859017011127	0.647140408467735	0.881317704396139	0.901304451647687	0.0712170599483683	0.176797634795945	0.370890747098507	0.152491074640017	0.189968742127231	0.481618242004251	1.20960932423035	0.166617762529824	0.109340097396666	0.0674642889059786	0.372315834950613	0.125268227566365	1.03929985438958	1.22006987482135
ADAMTSL1	0.365880629527728	0.485286672844378	0.34644636150158	0.793130125249881	0.714368622390552	0.471597444937376	0.347843643844927	0.0499787846362387	0.499909651200733	0.811269614598757	0.251602763528546	0.420078115979374	0.783715624735205	2.01084427530612	0.184532942318528	0.221698936671847	0.0841014205124771	0.349950616712117	0.382175850485674	1.39612111901395	0.426989275369887
ADAMTSL2	0.27231349102745	0.115542825259524	0.43509728578278	0.834167524322084	0.485951254539622	0.393171245536359	0.0904384435503483	0.415934937081649	0.577211757859636	0.339697247234026	0.675356182322123	0.658143831623945	0.858849932282105	0.901884424283577	0.588774830308643	0.900776017954961	0.773745729999129	0.404405066672389	0.540790088520426	0.990741434627744	0.374931520674964
ADAMTSL3	1.192913754874	1.4662355621504	0.268277479231483	0.257720322012075	0.470898111826364	1.42526592984987	0.843585138965488	0.0648894719675573	0.055901971435938	0.045417667457644	0.106456601330295	0.307574244604612	0.233933450375637	0.533614178025174	0.139054242974728	0.0951442425873595	0.0513993891086116	0.105005780916542	0.114325176193282	0.43862819927115	0.428961347648259
ADAMTSL4	2.08588349899602	2.27769915465477	3.81272411007543	3.43027188984483	3.87322261567735	3.12143488232174	1.9899092081608	2.31537783879521	4.48549123176126	3.2091023971211	4.10493206802616	4.65112633615542	3.90973470855312	3.26166620258579	4.29855568116908	4.45810635377137	4.3435925891409	4.1018097317857	4.58810295312125	4.24430864770892	1.982495331203
ADAMTSL4-AS1	1.58590475371207	1.97080948953058	1.62989279495333	1.35698889179248	1.00585266783673	1.8176519064902	1.96293023641269	1.09940293950129	2.10716224429004	0.514705029130754	1.69500050520663	0.643490506802258	2.11351715057544	1.64032939830166	0.442569872371054	0.766798672318023	1.63718824895538	1.10072204274491	2.41434664364125	2.64041732617186	1.66305764595634
ADAMTSL5	0.209287407162452	0.264281797624957	0.332027307920687	0.539016830519558	0.246384979617049	0.593293527941195	0.13853402680689	0.174088057251399	0.775417228169405	0.753460773027811	0.731840126612688	0.765819014142629	0.7534787442178	0.35524071612006	0.86064105985623	0.774409669734237	0.749608063119278	0.553896191806339	0.710751121295034	1.02592178379191	0.123143315109024
ADAP1	0.577020283557344	0.559405664974905	1.23334203909388	1.10244313866862	1.21051355180047	0.837032543320871	0.682315297035501	0.436918709095494	0.977153876827051	1.27170653801042	0.699044290329103	1.86158620924738	0.52843329360938	0.92126188669932	0.74476560885361	0.766261002917845	1.27203513679659	0.707741223093568	0.399272831001305	0.892471076265811	0.509135374620406
ADAP2	2.00226685610294	1.6937255748577	3.8026792043745	3.40968284018962	3.790834581089	2.62889021902782	1.96307825333534	5.32829075582322	4.46186247801178	4.25550828650579	4.52502272907088	5.15008844921779	3.9091298432063	3.2774536782985	5.29745556848286	5.18273996286448	5.11691780577223	3.93866217984363	4.18767274643968	3.71420154914726	1.94877650173981
ADAR	4.14839726354804	4.11987903848062	5.19857665834923	4.0568262691288	5.6070846647586	4.35366204474506	4.08499117073477	3.93989416345466	3.76665876187215	3.98367769469807	3.5964104306008	4.46247118939265	3.91469845448247	4.3466520125148	3.83586345554217	3.99170776885869	2.82446849086397	3.74702211416124	3.59354500205602	4.13004950266138	4.18986408423011
ADARB1	1.87506050165752	1.89798385130664	1.84583123933684	2.55733901366025	2.7605531007386	2.17855849345001	1.73535753603589	1.35824995940974	1.38053552484698	1.3111252449647	1.68674702488809	1.98742638074953	2.21080340825395	2.52517185785507	1.71540140891596	1.66702465834054	1.48424642596048	1.86207045764515	1.80179603331569	2.79554878183583	1.96141589123774
ADARB2	0.00761670686313898	0.0162980515910585	0.0202744671374643	0.0244130186869118	0.0562479240170301	0.0268935217127692	0.0140179771571568	0.0144055721657142	0.00991265807738302	0	0.00283251727596288	0.0127267570447676	0.0103180021894446	0.0225851331187305	0.00423940019671516	0.00428440896632856	0.00910250254213131	0.0043134646968822	0.0274209041682208	0.0190425713516174	0.0118389107532792
ADARB2-AS1	0	0	0	0	0	0	0	0	0	0	0	0	0	0	0	0	0	0	0	0	0
ADAT1	1.7404138392174	1.71577918011973	2.02228258052684	1.67639831019998	2.24008225813361	1.79506454334719	1.60416148929127	1.5439610342763	1.64863570320837	1.80711994973125	1.47301796193522	1.76273575048266	1.68567557404786	1.92402385227801	1.48864353985378	1.66081455450135	1.02738763875723	1.74062107646383	1.59211972115205	1.65174746223811	1.70345955637693
ADAT2	1.32195117782335	1.39515605055587	1.12068370880198	0.458612984870565	0.864362477031287	0.890182060824104	1.39532608105141	0.432775585530892	0.685820871757587	0.542757272087151	0.984789837321358	0.397089924606806	1.03850641826384	0.716481747159251	0.665159883437299	0.589777865933663	0.38127340375121	1.19511448029029	1.13058168219625	0.617830695869605	1.35948181343992
ADAT3	1.50467631958541	1.48140744962972	1.65029583682295	2.57948671239096	2.14596107583171	1.33662616576354	1.23197301057143	1.74591279850245	1.25336002930437	1.6363578060359	1.55666974241653	1.68616880925837	1.49764812919557	0.921627509508973	1.45281680314678	1.50598236525047	0.865590262223453	1.82028518171495	1.1004327509042	1.39212505061488	0.932121660433427
ADCK1	1.09291102018413	1.08588689728672	1.39105829380504	1.47829882170511	1.5386970748132	1.32998464975842	0.741648188304869	0.913160944396446	0.756269262700388	0.987205882372995	0.92927744320782	1.08602961826828	0.933273493512909	0.897546360673379	1.08478543203213	1.06992209384571	0.403024434534786	1.1503842029941	0.815511489824601	0.84945729663193	0.973376164109194
ADCK2	2.69200977388845	2.56855994213555	2.89854503882199	4.04934324549861	3.26342808763665	2.67528074784232	2.26886851418403	3.47075810041277	2.81161899166436	2.85239042970757	2.55295983562222	3.15510641676719	2.51150093093096	2.11036658447522	3.20532056413158	3.10445743852982	2.44473066698479	2.67334158663292	2.39202885491283	2.21289923785912	2.53042288068771
ADCK5	1.48856642269032	1.40950498940195	1.72394293770767	2.77417137836239	2.05041811100369	1.29207494997754	1.00255851368783	1.35590146218861	1.51379895923895	1.51909901426881	1.43256394777353	1.45945784921776	1.50150029120255	1.462282712674	1.39723891389446	1.44730411939266	1.08862331957691	1.92298940051935	1.64373153553805	1.55261807400178	1.17457899467673
ADCY1	0.208105180740398	0.3306088791332	0.264206119610228	0.680855422940264	0.864847378993257	0.37657155920589	0.236447308626609	0.456924923604944	0.150605166242378	0.172801110781641	0.080806768233667	0.0934973019531181	0.216328206636872	0.788405913388499	0.0516130760571701	0.141016795308729	0.0410479458419162	0.113597693480016	0.0574484698970774	0.496349854355033	0.284845749161322
ADCY10	0.0348729498934784	0.029989224798846	0.0433810442888429	0.0188428015249371	0.0359370461321196	0.0207614702858591	0.0740267877611765	0.0221349743342062	0.0746587402552487	0.0137181953232276	0.0130457601848187	0	0.0377897038356184	0.0684889405280075	0.00652640949452877	0	0.00701711297705727	0.0393911066698538	0.0472017904538663	0.0766805801252252	0.0656391716873999
ADCY10P1	0.364683361474981	0.344922780285378	0.358713574953564	0.480104813699291	0.107998333335691	0.194822084428464	0.381099493318306	0.0524343972572122	0.148394009357267	0.0489315533234611	0.130219228291206	0.0280151641028269	0.278817403074722	0.141644667117032	0.105650725424435	0.10730274218908	0.105504032251325	0.200499331437812	0.192625962106461	0.20130890456178	0.284283141409042
ADCY2	1.24476530756931	1.54717340539302	0.323225936483009	0.368212951250613	0.918480121068604	1.34274246566278	1.05419555750886	0.0306975367937636	0.0686827786219951	0.0619213236803916	0.0676567504506646	0.0260619187550157	0.0853044493206941	0.366364182945645	0.0950626628156692	0.0488192849444811	0.00585870261186826	0.0383677679127982	0.0438222441258371	0.344322897158283	0.722315626603531
ADCY3	2.74003382693218	2.94241879166404	3.23245661634762	3.53246658286574	4.63112174830181	3.22896641490471	2.61934257624847	2.17633553979672	2.46484597935976	2.68788485005376	2.27483415219732	3.01272777236163	2.9987316743806	3.59248095740206	2.01371593743532	2.36908953294767	1.3287043642888	2.38092057631472	2.15394797752564	3.54865856070769	3.01279927175223
ADCY4	1.57595607442792	1.52533725998788	1.63061515029105	2.97830364468293	2.79897122249258	2.0642793036731	1.63529934248429	0.577722231795262	1.5112504294355	1.64198524436707	1.54306523779087	1.52331103075142	2.03744196696743	3.29941318709255	1.24679721277288	1.38779263808458	0.997379129340531	1.76305882534459	1.3920041178384	3.45744195118586	2.35746192133485
ADCY5	0.453013897889063	0.547981795802081	0.233074474680187	0.953455971367208	1.68580562515427	1.39281197630273	0.459151446288107	0.0759513797970168	0.146359354588847	0.148688158546377	0.0888433658364733	0.153365652349562	0.150804004234422	0.743822560838622	0.0615591722852931	0.0787080603045761	0.0483667757343792	0.117268021527583	0.0903122844671323	0.511416423166919	1.10454466131391
ADCY6	2.27207993992367	2.09508049190141	1.84137338044823	3.28084202173388	2.75385266533348	2.11149877670585	1.66938966201284	1.2403937135434	1.56386587819776	1.42594799804321	1.3881399307431	1.51341494525845	2.07287754737796	2.81008521350325	1.23213269516665	1.49115017233037	1.49238134659095	1.8299631853592	1.75195210666677	2.87657784542776	1.92562350956319
ADCY7	2.360928882121	2.59164591002611	2.80510462470627	2.86817707053154	2.82459883309691	2.65109303348923	2.17313703008981	2.25283646445183	3.22376387529797	2.61883534739635	2.8156963314774	3.86335372337709	3.06798110982191	2.93013743012698	2.38071559767822	2.73918059385845	3.49249415167943	2.40207270878163	2.79221401203591	2.74444745288132	2.21502310077655
ADCY8	0.436665042056768	0.781528420287435	0.0166832947493087	0.674536580880078	0.566101056320861	1.18226641718389	0.724200587166644	0	0	0.0182654066315746	0	0	0	0	0	0	0	0	0	0.0173990233162834	1.14619901335248
ADCY9	1.7831171567611	1.84168736859978	2.06319918505882	2.30468333720428	2.51293731157962	2.18032293488486	1.30099054579827	1.60015555149244	1.69451919536501	1.34391374287511	1.60518139201829	2.46262561723914	1.84865398463937	2.21646107360925	1.35411359249238	1.7306964671581	1.84880218649971	1.66213256535936	1.68263172306648	2.48485221097725	1.72125452646417
ADCYAP1	0.0283027947903779	0.0243313114979135	0.154451000233624	0.905284655789169	0.0414908409035528	0.0981799421474911	0.697089666926382	0.678916536101579	0.695370291642705	1.04796408501105	0.61314405336428	0.671289748753217	0.770282726636906	1.61210711356109	0.443389170022827	0.439569949662739	0.0337769227996374	0.817266325396687	0.52893832180859	1.53457462441747	0.711355696381844
ADCYAP1R1	0.430459777667814	0.551786689812224	0.367577948940248	0.659523652626528	0.766659609855117	0.632811683384171	0.311349653845349	0.107235508486022	0.245552858368495	0.256648389880677	0.279859924060927	0.262850450488678	0.10490664660185	0.479527556083978	0.0638563247935798	0.0905746179345435	0.0116547272691514	0.0543249146060063	0.039369066263152	0.828378112997123	0.774848191684866
ADD1	3.95534070470354	4.0583597931116	4.46477280633474	4.49849342417874	5.00066258585837	4.26189933989687	3.77645145671073	3.98530004207748	4.08561160980154	4.03417168710747	3.76666936162338	4.78250292416252	4.00080227600416	4.31639920560135	3.73384238795514	3.8158622999214	3.6577657496917	3.90486940738916	3.81775626581633	4.29996992654482	4.16462539773716
ADD2	0.0738690305124504	0.068083295789867	0.132660144799633	0.14121434277634	0.395067187936883	0.315616077498579	0.133435689669183	0	0.12164739509964	0.0313672455529094	0.00801748852474348	0.170726276131551	0.0688032780350449	0.251138565596927	0	0.0181359096999892	0	0.0121978657424003	0.0291406008364256	0.194622918836363	0.169428628967285
ADD3	2.99106192435808	3.43814245209821	2.44308941624322	1.37729036453678	3.03395328722197	2.84469898631817	3.13059815521032	1.2617835280063	2.15732510527622	2.75524011785552	1.0943239127711	1.98626165182734	1.78276919361089	2.73273808060366	1.24466789892752	1.24440608060903	0.553577751443486	1.39383351667199	1.71448732057006	2.08988792414443	3.44444179378381
ADD3-AS1	0.265901316282318	0.257577926457502	0.0788213051745052	0.173376924574486	0.150956038327698	0.278088260673604	0.332198067441016	0	0.0649640870968476	0.0585912223022942	0.0549336125880399	0.114215217459394	0.0676994244256601	0.184505013570193	0.0557527685271314	0	0	0.0557819163546429	0	0.0451152516451603	0.19905477845564
ADGB	0.0741038097942194	0.0959619464551634	0.02579013804497	0	0.00536527640572438	0.014343937065471	0.138955979731488	0.0228823683093561	0.0079015314278805	0	0.0444770763099925	0	0.00986422807156317	0	0	0.00681957654079417	0	0.0205000678891971	0.00550232023964326	0.00677035333851023	0.0435263527908401
ADGRA1	0.00750302823989417	0	0	0	0	0	0.00692113357603178	0.00947624218190091	0	0	0	0.0100384108884664	0	0	0	0	0	0	0	0	0.0077854502157377
ADGRA1-AS1	0	0	0	0	0	0	0	0	0	0	0	0	0	0	0	0	0	0	0	0	0
ADGRA2	2.63875041256972	2.89551202960836	2.71459501972663	3.82199586893936	3.64260916246599	3.24393103305706	2.24569948766127	1.47492918803262	2.79999699496369	3.2319484421418	1.8005996846058	3.17157514169996	3.1265268994488	4.11305033990349	1.68112538159494	2.14882349908844	0.741331501537059	1.6434544875558	1.39753465586361	3.76161505532948	3.03209202471073
ADGRA3	1.40759748543023	1.3699577678242	1.87519815045138	1.33296566258596	2.51939345081689	1.5492699411181	1.48383383098868	1.12351390761815	1.80454511527871	1.94227051676686	1.45058047506642	2.02040619039927	1.90144425332958	2.69111648221353	1.24049751707326	1.06485526632991	0.847920762307301	1.65995651648286	1.91465253668704	1.79964686372579	2.05378907009599
ADGRB1	0.888481811305038	1.03032195154497	0.337053381522079	1.48947100460938	0.604503118415703	1.06998394233499	0.380032309910258	0.785773163646002	0.287695685740008	0.360154108189925	0.890435018768554	0.119602924856825	0.641677345351942	0.379197295314796	0.475343299418777	0.680711424333435	0.225065112939011	0.918384707784121	0.091947296458044	0.224989818247737	0.298960897913126
ADGRB2	0.169881399333308	0.229410727990826	0.126993598152746	0.678994934600866	0.325881428582898	0.232375873133187	0.135202427169405	0.0441422815175563	0.394905904757862	0.660638424493108	0.105756646321454	0.117751286734893	0.305160400461428	0.938050876032455	0.149696400770606	0.298898744702792	0.0140668251199072	0.256630276076821	0.0933377378959427	0.48065082335924	0.129008235691121
ADGRB3	0.0965780236945524	0.153263169924505	0.215087110172747	0.313060060181775	0.533529460679119	0.17792161812237	0.214798734742086	0.0285697179594211	0.0935435451864396	0.15216005012721	0.0417706120856278	0.0671981320373416	0.257328096907978	0.7719134604927	0	0.00639950275034103	0.0203298037523561	0.0631693581718088	0.0607716630844534	0.468815797637884	0.167572453258898
ADGRD1	0.975006460937764	1.28162110650204	0.60575696293782	0.709948742784662	2.07815208894337	2.23408433186234	0.831841578626292	0.043809368377063	0.0888856890119118	0.210615787390947	0.100919938768999	0.667223631398717	0.35869557324671	1.41814676091835	0.217538458338067	0.19686257739101	0.0208891676196909	0.17478478072465	0.0976221224121936	1.37157001383488	1.2635272424513
ADGRD1-AS1	0.0793346888007881	0.255953864610277	0	0	0.104239761135635	0.768332557385821	0.176756792582243	0	0	0	0.0299657685531915	0.0270477213856544	0	0.0595277815082795	0	0	0	0	0	0.0447887168038859	0.0822451865877247
ADGRE1	0.0098840874362742	0.0169294199663519	0.598969219324203	0.0928709793355616	0.441910488111332	0.0117038699687807	0.00911810025639964	0.0124807719035944	0.204414953052825	0.394060793402694	0.0219258278651086	0.447450128414502	0.113739299406086	0.305265484994167	0.0218884567909934	0.0439048141311527	0.0351449962472082	0	0.00896019428400198	0.116845131421428	0.0102558054395064
ADGRE2	0.689336737219681	0.642182154329273	2.05673611304184	0.733294462103365	1.87303357814777	0.598021166346588	0.659713617314571	0.201055412686925	1.54197567495052	1.9955822027581	0.693449042696663	1.9990908157011	1.51348569235671	1.89921817581953	0.552251143358949	0.506461798891453	0.197939599564975	0.370120747886062	0.464408976769319	1.55461340797998	0.621401596029604
ADGRE3	0	0	0.135442933602189	0.0212474561328615	0.112805537368829	0	0	0	0.733223298902565	0.766258458264482	0.0195860672500725	0.480368537347213	0.37797772731176	0.592186712188761	0.029230377312944	0	0.0468617617906024	0	0.0119836537987567	0.0936656364250269	0.0137143654859579
ADGRE4P	0.671907462953049	0.929371381292331	0.427747753749339	0.264747790606106	0.232898935288364	0.458018659654277	0.835159283617617	0.0441694261541872	0.177621889808805	0.458990873562132	0.245391001264444	0.0618859419023329	0.222640131417826	0.439434843594635	0.126543683134641	0.126766345841955	0.224135380259545	0.129430873243828	0.114947184885904	0.349660807296225	0.633871972962538
ADGRE5	1.80360729561146	2.13195488567597	2.31051753792339	2.13114495252084	2.93622332542716	2.94409567682207	1.9262803370809	0.632431091229059	2.54780268607624	3.02278324938027	1.2403509687425	3.26081455526067	2.42383092299456	2.92122874755258	1.18953361898424	1.22465773412074	0.593440784262588	0.924026133337193	0.860658538825322	3.52235711636762	2.03253111834919
ADGRF1	0.0105449359903345	0.00453582234798956	0.501616461546267	0.0253663527268982	0.0949974226918958	0	0.0337645208143768	0	0.910004223995105	0.0547412517767498	0.0539876726143427	0.53792519842954	0.0590471836401519	0.0389031908722737	0.00587187844986213	0.0118440476915519	0.0679737466476984	0.0528992620838489	0.17160908593607	0.0970207890064663	0.0163812134855136
ADGRF2	0.913170137572267	0.871187585549265	0.0910395464255038	0.918892997024033	0.152488478664825	0.883935907132817	0.787638071522081	0.943928075988181	0.842634554628329	0.31572967626354	0.752631287397617	0.648948561422827	0.166975042453905	0.150853384585617	1.6320029213755	1.50248845946228	1.34175239306465	0.945113236976723	0.297105703551377	0.244194155642449	0.482647995221379
ADGRF3	0.259972645733455	0.257109611456799	0.181256514842253	0.395834955817208	0.169011646724356	0.205130977348014	0.212574319019266	0.0628300339230978	0.140194916852368	0.0772669296943769	0.196409383852145	0.026250208106633	0.197126874560213	0.15876744453958	0.154838519245992	0.0376256848023946	0.0977256683311084	0.174394912719253	0.146291570224272	0.158905719563054	0.197831430390722
ADGRF4	2.89132585584617	2.80055619996692	2.95112708827987	3.09063667125138	1.97147917727758	2.8878761538891	2.43269221678717	3.88226154057307	3.08512888025067	2.88663403384661	3.26749384993953	3.27375607022703	2.67096493512908	1.58114874944357	4.00308946715321	3.95627973233567	3.21761228186535	2.87017333400888	2.89020541264639	1.80558963255333	2.33264492622823
ADGRF5	1.56693689529116	1.49331941147331	2.50518973148263	1.50216763366502	2.20457270920569	1.88867896535796	1.62131812868661	1.12397734539914	2.56204944131106	3.14750696872805	1.52926624544672	3.09343172055726	2.57367020984466	3.72941137614858	2.11750222722242	2.07757457556307	1.48656507661314	1.23723329230389	1.37151425685834	3.50531932639576	2.46050406042739
ADGRG1	3.85285780415953	3.80449761924765	3.86766917221276	4.76472300207799	4.47999362163598	4.19531609808661	3.49040326104937	5.21638113758641	4.24372238902593	4.12576680354437	4.58244761617671	4.70390910895458	3.70274618552426	2.966336327276	5.5066400222572	5.49720038192095	4.88075408347792	4.30629140835819	3.62638072680881	4.00048682742879	3.60256377419307
ADGRG2	0.257376376521795	0.259730460598046	0.12878644654652	0.0931118840214521	0.165837350879583	0.419627338143376	0.297319389534347	0.0083547613652757	0.0509015915629283	0.0903125554973959	0.0531590315168507	0.0986441781108615	0.159812578547458	0.372384934878422	0.0146680810611265	0.0148233073185507	0.0157677282808619	0.149489605938307	0.0874187110800354	0.212782225712177	0.441123292047159
ADGRG3	0.0474131682879009	0.128581251329474	1.1873496975772	0.232701274465008	0.593837536551028	0.501472775803603	0.0967057947270596	0.059667735400625	1.55941349684476	1.79318007833464	0.128333922616178	1.43001758672766	1.27377844525848	0.913655760405849	0.0908662995044097	0.116993203620608	0.0425899902027375	0.0535259387216891	0.105267736381768	1.28665644827605	0.27265269996994
ADGRG4	0.0177095846594163	0.0083199058887113	0	0	0.00856272921657321	0.00383356741426615	0.00298480379126424	0.00408878537793081	0	0.00379032882613033	0.00719888922141671	0	0.00526182735661298	0	0	0	0.00386854583636298	0	0	0.0108020338908327	0.00335811634377157
ADGRG5	0.167172922033631	0.215017507587595	0.0790305593972556	0.226198995361479	0.0797898754328577	0.12447808807875	0.11945963564867	0.052373600446114	0.0109514627159034	0.0676037503695284	0.0613481979294135	0.0716550465502625	0.0539124876130326	0.154900719960766	0.0642399780765309	0.0374468870307016	0.0100567062425741	0.0469705517528522	0	0.0644484605077193	0.117689059129527
ADGRG6	2.0902504882378	2.30972044310391	2.19329549659933	0.780601548600518	1.60054570439967	1.65468299589976	1.91738974380436	1.27332491019003	2.10736314270463	1.42903743127447	1.77773320788667	2.18792606748963	1.55968269152412	0.803098883046175	0.773050248225274	0.61956419805519	1.97611430475366	1.33681465889895	1.87506836765669	1.08194630450015	1.43415047471452
ADGRG7	0.00489477277200335	0.00839406241519235	0	0	0	0.0115724087813231	0.0090155938077131	0	0	0.0227944680535443	2.50682279258485	0	0.0105981121711259	0	0	0	0	0	0.00885945460564361	0	0
ADGRL1	2.33005925019849	2.34162147054238	2.04178967267702	2.92510505012229	2.64423470329465	2.74114335495532	1.99495618772642	2.4975076243277	1.65198160672741	1.53026555284791	2.50120217975844	2.09267089371527	1.80330144285637	2.11363382964643	2.01921441107273	2.40097504367309	1.33660331643719	2.526499552128	1.8261925362366	2.30624765519153	2.13223792580772
ADGRL2	2.09865536105336	1.79118894150336	2.8649230311861	1.97826886107381	2.58742980273538	1.84807705405315	2.15780690741086	4.21212572363499	3.65035098852695	3.57076649652761	3.48257726838508	3.5212266645935	3.26860955450735	2.88748822809607	4.35174138854729	4.33476847718471	4.39644723199354	2.91174526254958	3.22144250619244	3.06139257976329	2.2605044669179
ADGRL3	0.710579220606299	0.611421701537494	0.640624629621817	0.505791360016592	1.2205776065909	1.32312215210972	0.555095609060002	1.41696941653796	0.483456203182371	0.827903551878659	0.418517047697795	0.161691655968349	0.303958389611629	0.594410961475926	0.467088499868596	0.538765599859477	0.0843586262066249	0.617666163337915	0.43900710158751	0.543201870328295	1.08592767615075
ADGRL3-AS1	0	0	0	0	0	0	0	0.0845469424610135	0	0	0	0	0	0	0	0	0	0	0	0	0
ADGRL4	1.11209290556094	1.22227906227264	2.05313567086948	0.572151401623545	2.73851926118489	1.32429217673674	1.79112224501613	0.980778450075843	2.7212151466436	3.50304337056886	0.895482559170474	2.6126285072135	2.04088191278323	3.00791487514668	1.32223391382037	1.24132157417484	0.708111291084716	1.00783416528576	1.24038760722081	2.73353656426827	2.3717958075561
ADGRV1	0.121239449027606	0.196071913977403	0.0159293998134997	0.105997553883463	0.0828646960957771	0.126410333345962	0.181479161114278	0.0188066321127228	0.218802242444916	0.0270392259649109	0.026933028984462	0.0471347685579013	0.0143700055346459	0.00247807969399282	0.0165582196703523	0.00559934256519147	0.0565820024381135	0.0168461470726279	0.0164951788616046	0.499501512140879	0.216119568380598
ADH1A	0.157482274527611	0.242913417790017	0.110361372332751	0.04305495681824	0.373839722827143	0.590843426414303	0.329820515210537	0	0.0276701580113829	0.0513907574397758	0.0470063012204516	0.0284404354267502	0.0457992668443609	0.0316176534274627	0.0469268412391426	0.0980748113744752	0	0.212978900273707	0.020372620601939	0.0160048783764788	0.523790761890854
ADH1B	2.37462220619121	3.00214981642096	0.255782295572321	0.0893293293711213	4.10714382720221	3.83490331967934	4.05107622318365	0.028614978252601	1.41927811250822e-11	0.14028916872198	0	0	0	0.0169399713255362	0.0126570988817277	0	0	0.0128775452219857	0.0205755921628365	0.114319711775312	4.81484775000835
ADH1C	0.0371547467671766	0.0161084587852732	0.0407552716848806	0	0.129188439002029	0.0864127203001191	0.115769322494545	0	0.0236424324101553	0	0.0402029977873952	0	0	0	0	0	0	0	0	0.0890682613007213	0.350948655139117
ADH4	0.246754657280021	0.157892256917567	0.23550650361052	0.115732440888837	0.859952855785142	0.0859602984120881	0.29792974657256	0.0187728826701323	0.0384295792391579	0.0516094568674673	0.043736030399313	0	0.0556736500266749	0.0653423443575044	0.0490279158585801	0	0.0697901415394987	0.175000760593525	0.129499454428814	0.0652182460892067	0.494323438825929
ADH5	2.96995168804609	3.08440618382351	4.40823631819621	2.87969008472923	5.02381422182258	3.39492702620015	3.1796734637497	2.85195087969351	3.94153830337189	4.61958908142877	2.81436994712247	4.09857957134249	3.58612820813591	3.45676410286066	3.06372899283778	2.89665935755021	1.59059243896037	3.09705788230732	3.07605621904211	3.0228436019746	3.99192540411465
ADH6	0.276722952997246	0.213164347292922	0.110149262252815	0.0341006050965493	0.266902850951936	0.14467944978333	0.309731500715636	0.0660992505290124	0.0138738095889919	0.0493026044019795	0.0698111722467649	0	0.0624835839825499	0.0158639057622759	0.0352677664143039	0.0473245162299254	0	0.160282577401441	0.129779548342654	0.0755962931737828	0.272467578214731
ADH7	0.747758606848755	0.142524535818813	0.40962663627971	1.12750782252845	0.479864835000735	0.388096937138757	0.207205690380002	2.35488936012998	0.421484543097288	0.575766369283216	1.11143868263544	0.112342099813801	0.318762236307713	0.115292851409198	3.36745773658435	3.11319039896551	0	1.03001819132292	0.464059697713654	0.215215120445875	1.38537029086029
ADHFE1	0.838742858457244	0.878580966676447	0.435516587501471	0.890387543889197	0.58414377946873	0.866076334793726	0.82424403023261	0.200048534949214	0.468014989146452	0.237840238956697	0.719533938838371	0.181360844802077	0.507180650751861	0.839358204901938	0.771126643851671	0.468328900652946	0.577732864748471	0.770320789645919	0.479859662606576	0.451649492610748	1.17498798161959
ADI1	1.99353669689879	1.92429755363251	2.67671874411843	2.16989935330249	2.84688440029404	2.32170301690444	2.31583862994021	2.17344728605727	2.56427816425942	3.21506194176838	2.22892640770421	2.86624333495966	2.60426351201566	2.25704683603695	2.42852030506043	2.29379128246104	1.26181360991062	2.14990966753492	2.22311976845567	1.74062971070311	2.39767429072257
ADIG	0.020689084483768	0	0	0	0.0363639280242128	0.0485542690272677	0	0	0.0532858398598169	0	0	0	0	0.281266192816992	0.0898229918328116	0	0	0	0	0	0
ADIPOQ	0.0809667694216295	0.158088800215199	0.00741398497127026	0.097460451879764	1.59625297984405	1.11469351021027	0.697817402162606	7.18218298274651e-08	0	0.00811953511160005	0	0	0	0	0	0	0	0	0	0.0344770392568808	2.26889545529584
ADIPOQ-AS1	0.00016156558400432	0	0	1.14822487216561e-05	0.0210087491948528	0.0403009271467521	1.50057467025098e-10	0.0113422870899329	0	0	0	0	0	0	0	0	0	0	0	0	0.0908526176649461
ADIPOR1	4.701881692315	4.73514304094813	5.6463931012189	4.90358303536131	5.28016944458108	4.75599848379771	4.1544049835375	7.07817216106474	5.54640061878371	5.97523809630942	5.36885912568999	5.79791827030423	4.86449322645115	3.96808153351714	6.58922716967665	6.44550159570351	5.66983748653841	5.101465189534	5.1530473168272	4.18575556450118	4.56646813499077
ADIPOR2	3.35313129548623	3.46449837443229	4.31114704787652	2.82819285771079	4.16412655443635	3.55206961099079	3.20991807253119	5.28838809505496	4.22716345099688	4.09177598611738	3.73872460933488	4.44968021873751	3.50159200540916	3.03718715504084	4.55275208371039	4.4927761258179	4.46753382108882	3.40715013412174	3.49517068346493	3.49139136003484	3.45999547104385
ADIRF	4.5320301375134	4.94674021610894	4.63081315229913	4.71032706253999	6.26448200989432	5.80068250886364	4.20094371153594	4.08934560218016	6.98162436069636	6.67081201636993	5.0709087763295	7.0509913644651	4.96910903669963	5.44550821701801	4.35619312024823	4.20264496145185	6.82785712345513	3.95800743316478	4.81926454024971	6.37628343659921	5.94703022104627
ADK	2.99493447134777	2.87937641786763	3.4456949255762	2.3117559427666	3.25400136425168	2.69401988957014	2.802989323543	3.3122251541706	3.35470321393719	3.86297699400377	2.97279740640162	3.31830960976277	2.93363872879748	2.30000361703822	3.46793154602629	3.40692844666549	2.64587685539214	3.02461932293053	3.18912399001243	2.17441920265601	2.82034033095932
ADM	2.2925550221924	2.53715937116242	4.74333184596357	3.621149303569	5.36128059552765	2.89042334476274	2.46999013822107	4.36373878998343	5.31874705465189	6.05588325252216	5.18130931692341	6.08318357777832	5.48330631119353	3.93131430019441	6.43217439435483	6.26855603536804	6.96000193206808	3.61289502936966	5.73551946953303	4.96124825290337	2.91924091162827
ADM2	0.169218228376172	0.167946190984818	0.493790776634944	0.486681426184344	0.511168437680163	0.235048128941021	0.13345936387046	0.363574806990367	1.08176909937954	0.45347543689182	0.414317414777412	1.83596448531419	0.51195880608795	0.289911170850102	0.302988107393262	0.231468045278846	1.06889777224594	0.263322915991917	0.19580364466699	0.866900858588728	0.0805190488224026
ADM5	0.912041237271906	0.964834055215846	0.635362500690528	1.31084032329781	1.81525980479974	1.07964093844691	0.952253041608552	0.991002042104797	0.553469622990165	0.870894153160614	0.485296978773296	0.607084546363463	0.632081118398298	0.64757147750911	0.63395750622056	0.755489247650342	0.515281506447252	0.819303581061326	0.680652020720656	1.02617682210194	1.16941195199135
ADNP	3.2844430627725	3.26152630211317	3.44214996120683	2.6422510202495	3.60513871287189	3.25322688631751	3.29604619904213	2.87981749241432	3.2858238680977	3.30965642368606	2.91884606790913	3.63081315229913	3.21138294651144	3.27560158956425	2.99354756565418	2.95182088984069	2.2918834655749	3.06598066125623	2.98672037607907	2.93261115069351	3.56646204619269
ADNP-AS1	0.643764777720969	0.831824557545669	0.21651943186958	0.393761044098912	0.50639578464981	0.843593178462871	0.939349210999236	0.184840122871608	0.389466590534604	0.438038361153115	0.643537607536923	0.399031056718209	0.728560542496864	0.878263919128266	0.657385739239282	0.571562263445677	0.673434309837579	0.598274676704728	0.770358851650733	0.825529215998567	0.889857431346635
ADNP2	2.50275830528386	2.64533505957379	2.6099014932179	2.19015653816999	2.70244699649367	2.71853698581779	2.49345520092618	2.66613621324872	2.40676794000859	2.52911129082136	2.29845597219291	3.13202235958544	2.42113710530136	2.36346827813619	2.49683301041723	2.40175605531181	2.59314099661852	2.15134254859634	2.16400101186066	2.30905392000602	2.67034636388889
ADO	1.68650500933561	1.79613256148422	2.13982308553201	2.01119504605814	2.30671428723995	1.56134569000261	1.79901268198677	1.75554992111991	1.93492028645957	2.66420519725465	1.58330726122215	2.35328094137182	1.89601215970708	1.72750664117162	2.21481800300106	2.01254722062919	0.894722324055717	1.80735080006588	1.95671092240155	1.57570925927813	1.75444714581171
ADORA1	0.426321656156452	0.627038986205268	0.17725065055839	1.15805259688273	1.1605459164158	0.808468252938723	0.427885031116632	0.0138637216063667	0.237708102962521	0.402948057704459	0.00816128131846876	0.26857212874455	0.281519033249615	0.495596933234715	0	0.0366868898399552	0.0390055615624964	0.0490367011241193	0.0490988936962878	0.690337527198175	0.599648194923813
ADORA2A	7.77575082942407e-10	0.0993089410186247	0.188345216128095	0.778228765575179	0.219866732070463	0.124648271893272	1.69499350693369e-09	0.0473880391239097	0.006787196822824	0.00236367855610998	3.77774001035075e-10	0.241734036346051	0.0888566597881467	0.235831199670403	0.0797209376760947	2.17712616274062e-06	1.5269132430353e-11	0.0345836683575013	0.0330544703347463	0.595067253250743	0.0686446734025655
ADORA2A-AS1	0.194612833771228	0.295444448786828	0.0681732960213769	0.200711496073698	0.0911122795497259	0.289179350612484	0.121795770798562	0	0.178997576035153	0.120638725473071	0.0362644648556526	0.0425758427849923	0.149211231498724	0.168584275259502	0	0.0178670489206023	0	0.0533037756664656	0.0844715644830093	0.271726853560427	0.142183372575004
ADORA2B	1.96076004580436	1.99497790377818	2.55052640169287	1.16326041029363	2.49343470522396	1.49689179614464	1.78869406193547	1.25736672072828	1.40534980900365	2.18526080332184	1.09897868575957	1.81840885194442	2.09941977239387	1.07780355823061	1.16972621643117	1.28439568051288	0.524595308251285	2.19337120196334	2.12651037988231	1.18080984643491	1.5677401301946
ADORA3	0.0284217634689826	0.07004620046962	0.610489358475204	0.22724941622087	1.08566259292871	0.185529137172514	0.391112200440769	0.118290613157964	0.486944979890205	0.718021806091364	0.0307105300957182	0.240093251822238	0.113695699062337	0.247471853585856	0.0306582737137402	0.0337064555562393	0.0651490221950048	0	0.0373940306157449	0.130617790797363	0.506868989196122
ADPGK	2.61025357955862	2.64337598095394	3.06606679621169	2.6841679196099	3.20148958445161	2.57849678232985	2.41647767188439	2.03761767311232	2.78979809852021	3.58778501569815	2.40833415695737	2.82462327095465	2.87553041984915	2.92908272947412	2.23581588546062	2.42393039834508	1.69698198787595	2.56787882548636	2.49127077122278	2.648858851667	2.7343302702514
ADPGK-AS1	0.576538584308367	0.631809272408785	0.374254948216946	0.494805738166503	0.242949991251311	0.801272908049143	0.838512136705899	0.047366958209838	0.338818017864656	0.299639718067639	0.354853824984419	0.172794711559465	0.54128486218307	0.745685670581761	0.110671662466616	0.0456727771324268	0.155587341296875	0.402643601299697	0.309065564973655	0.646050187090321	0.739505097896702
ADPRH	0.630541533203008	0.652578273790654	1.3383730673335	0.939427450093309	1.78036889764304	0.810267049346549	0.532945273919477	0.560332467328358	1.04614178164472	1.62577546116571	0.494942923385063	1.36598921929051	1.15614417142306	1.5954941125225	0.771567854902126	0.683241905701052	0.257658779895208	0.387754044850289	0.497403897409339	1.68235305606081	0.774213134915937
ADPRHL1	0.606165507373341	0.45333109010413	0.524072705133773	0.411547730720085	0.739445474132936	0.77888307842057	0.557942317411819	0.175570587758356	0.294807166127384	0.310229587322406	0.223134600049023	0.211239018415891	0.173422979751181	0.261085451688348	0.140732855213231	0.298799059434769	0.0520392417599254	0.231139907401515	0.300981177542195	0.283368287436097	0.802241202559486
ADPRHL2	2.28414393616211	2.4035540511626	3.39893860290114	3.4130036697247	3.69039474531998	2.68659689039094	2.0404471073184	3.72439925151544	3.05615863373035	3.61622829095304	2.76287816739788	3.72089131624756	3.10613052513415	2.04443608805828	3.58646452588639	3.5465858290081	2.75946905854152	2.7758449115422	3.07211437771438	2.1151597895926	2.28079600547588
ADPRM	1.55381757109095	1.52971102271891	1.72529617513014	0.649262271678265	1.57299635116816	1.15519225006883	1.47634539289583	0.774256155555563	1.23963022284664	1.49740798531083	0.910434115924135	1.22681060099038	0.899540706032847	1.37949343149244	1.04271436944855	1.04944954827066	0.765067916564385	0.792360629248232	0.97150934270497	0.855146949190269	1.69831628474226
ADRA1A	0.0485737981773864	0.0401357902689637	0.00421874373647828	0.133710944019529	0.0514353074340265	0.0907069860855062	0.0252818642497366	0.00995167313930322	0.0204370568541045	0.0229569160254407	0	0.0442807977701902	0.0852801075573546	0.0745795558287749	0.0475276400519939	0.0132569697964099	0.0141020563471852	0.065901481468802	0.0494520576185171	0.4179934365292	0.10327659416873
ADRA1B	0.0352512944184454	0.0363023095002474	0.0151849611189137	0.173245147475327	0.264334649757079	0.219244739223017	0.0260916726575457	0.0179286049364766	0	0	0.0105603032916167	0.0283905015441377	0.0754131032959145	0.339615162890473	0.136204513570832	0.166457086241215	0.016967347465188	0	0.0256423233912307	0.248097589570431	0.127511652435914
ADRA1D	0.121457759615711	0.128765862362674	0.0631290356590578	0.41911599854399	0.422248073537572	0.491976201054104	0.167919223462206	0.0743153936457541	0.218384410837039	0.46694864012135	0.10371422073256	0.196129843523273	0.588424658464097	0.676632098586402	0.333913708827385	0.4205050387818	0.176357243703071	0.130452922637555	0.203658485508148	1.20276248527589	0.373116967924109
ADRA2A	1.32524824092038	1.43059037473005	1.5127477305713	2.77560896398081	4.33207773565386	2.29151810174929	1.23847505705179	0.614714554948467	0.505881785859172	0.772549530134204	0.589306161661153	0.665404596362615	0.523287943430877	2.48976641275706	0.708264942979865	0.679651692597424	0.245975061731566	0.475981358688291	0.0733850974574611	2.79198489280775	2.30562621698121
ADRA2B	0.237687302675783	0.367850765867558	0.0796353410651654	0.174167334499957	0.758425990754977	0.557362052636268	0.265296460495523	0	0.0369172513457841	0.08701047695544	0.0693650631002642	0.0565446860539253	0.0257215471263363	0.283908737632348	0	0.0107138670607333	0	0.0426698294645783	0.0511192511744146	0.544782104786663	0.658309297016426
ADRA2C	0.460338919614626	0.424636207462627	0.572620986914786	0.699769264066084	2.4297659163571	1.4897381589416	0.821155885111153	0.119516474961549	0.199562421026575	0.279159841965693	0.0829769341419474	0.204793038133868	0.191667501258679	0.421687041880797	0.382878592779809	0.372253419267758	0	0.315947575389219	0.389189018485321	0.748275731716297	1.3088675877394
ADRB1	0.154436741695988	0.155390456898024	0.01197243658875	0.154515809992323	0.203488100342984	0.25566629367607	0.100122538693379	0.0420064691817761	0	0	0.00832334844239384	0.00750733386793734	0.00608435634469503	0.0331248284354878	0.0370196224316126	0	0	0.0252148086311778	0.0101519328943105	0.0124868791354518	0.313350349052238
ADRB2	3.04565614395853	3.48191887783479	2.01733758724605	1.95873133756784	1.91443058007092	3.58486631784563	2.87686855295795	3.29776221753985	3.89838251041178	3.11710986795535	3.96244722558283	4.84109254469343	3.18449612703688	2.24597323691086	3.4034054399617	3.40724940641784	4.37101513594597	3.11239321468579	3.92812393041301	3.37337815920367	2.98430679871393
ADRB3	0	0	0.0759853233631176	0	0.0423500256156821	0.0143358521733061	0.0111708527732073	0	0.03133209463301	0	0	0.0714721792853178	0.070779352425322	0.104827629393965	0	0	0	0	0	0.0401311599906192	0.0250187274934601
ADRM1	3.89508930387733	4.00635188829771	4.80026834001733	4.72817086291284	5.26412352994507	4.04727662789158	3.53648813050128	4.9043733023752	4.823739171748	5.23444383847357	4.23961953110843	5.27023738387203	4.53887955278392	3.69205888888713	4.79477974353099	4.67346597005483	4.12065882881553	4.36011139643906	4.33431083288471	4.11668081069748	4.04133936898679
ADSL	2.19807605724433	2.17016222512229	3.38711710738657	2.21167262836221	3.14367259137709	2.47796998107564	2.10927697094331	2.11567585175452	2.89848892989266	3.76204046909019	2.21157918895902	3.21054628044558	2.9337425792381	2.61135418122068	2.33140139890407	2.1841945872177	1.29794265518289	2.48885430573737	2.62750878756201	2.14036639830295	2.50790371016227
ADSS	2.98514882162495	3.12572052390472	3.63845618760518	2.55057811485545	3.4972546810771	2.52809617641187	3.06920548887772	2.56653998086761	3.15949517815583	3.43100376494242	2.62865929470463	3.635394543135	3.17130932431285	3.04887786084091	2.99137036931633	2.98515428770055	2.03081983867665	2.9969707691341	2.89180216959665	2.70831527366315	3.27697301878873
ADSSL1	1.54730668774208	1.14843305916214	0.840983618049608	1.9903631433658	2.03676354045603	1.31850195724282	1.31039829262647	2.38257872415869	1.50892045417664	2.11124502915691	1.59067387097297	0.861052553931595	0.872523841044985	0.984372793148713	2.26668760964299	2.11684380096441	1.2974144813611	2.35796293823611	1.49707580554596	1.0371150966092	1.36070138107983
ADTRP	1.26923068038517	1.54938824289034	1.14182512970003	0.624571653568022	1.59222977621263	0.75072911798515	1.39355898012498	1.49588955524172	1.57037063445162	1.27511435140488	1.17418907104907	0.453836767343053	0.665301803795675	0.808431183207463	0.702437687395226	0.622468427202364	1.29249907107903	0.560983906444986	0.564239624164309	0.59981193924461	0.676161775287549
AEBP1	4.11544947301776	4.47842826595891	5.61014193732115	6.46425983763716	7.25498134498556	5.54121125179681	4.54594366521158	2.5785837302259	4.88921067940787	5.56508531824136	3.42475013665543	5.64273911144798	5.27994295455663	7.46879507919191	3.8103814049475	4.14322197009595	1.64500527144994	3.73872460933488	3.45244651896163	7.32937478997649	4.88960982307513
AEBP2	2.54996728868453	2.53286301019734	2.24159615530954	1.84305925853831	2.19858844435124	1.73740122229202	2.45430488752283	2.37269027235195	2.07255860871257	2.0002957221729	2.21813948294461	2.10573841239205	2.04051724609619	1.74024111876909	2.16765658479935	2.27138384091601	1.46639741896377	2.24515487638093	2.22396616126771	1.62993940943954	2.32114882914459
AEN	1.49461529527001	1.52306006179525	2.63157229636161	2.31621816492538	2.84117408328639	1.44886924321337	1.37337537489781	2.57675188664826	2.32703196738279	2.6798516336034	2.19927657991776	3.46705771101347	2.7446584166408	2.42864357476628	2.79421205503335	2.80893483821347	1.92861288386202	2.43855102297772	2.86105215679313	2.07233222236145	1.69402434842225
AES	5.18540671207923	5.43499844406078	5.70554945160999	5.5714159121735	6.53021123329988	5.30824436439371	4.79385947666313	5.03294275746352	5.26431122689197	6.04293757389105	4.71859178134666	5.61223158097767	4.89437154996128	4.95989531933876	5.2228818241349	5.03075540551848	4.00371016494035	4.97855259761317	4.84715508889374	5.14203351628277	5.34013851304275
AFAP1	1.30130668877289	1.42399223091695	1.76863321104363	1.93368971085701	2.67083127369832	1.95944004068886	1.6323473288648	0.888950884644607	1.78545429911313	2.10228523300218	1.07309356255002	2.05423376838476	1.93024531831466	2.9531646473451	0.782973789339798	0.966203044022419	0.627647924005322	1.1194292230406	1.41002626096033	2.56120636518507	2.0967374996195
AFAP1-AS1	0.224168727646674	0.252170990538295	0.133957878623733	0.258940968105506	0.242859775036254	0.318213860329391	0.27583784827443	0.0247692987302874	0.175865634006149	0.119059705122045	0.143560602274619	0.0162244428962104	0.357475434185929	0.502092254714998	0.032162923573909	0.0435193536801969	0.0510696783606345	0.249158897484482	0.261396017000738	0.55016189444743	0.395167020869996
AFAP1L1	0.976148040289132	1.06822366067328	1.73039214972467	1.29400604824587	2.4418499498151	1.55117145229538	1.06277796123445	1.18271136384449	2.20142057744225	1.50023097946419	1.39409702261626	2.70902589674823	2.33925142745084	2.48813191896751	1.20967170295057	1.33364126657652	2.280297154425	1.33722583118577	1.73495885305097	2.87339587832263	1.85676264722143
AFAP1L2	2.29648677491032	2.0942326911649	3.37889028100531	3.49005662446431	3.16784120743328	1.60973132673898	2.04477878674932	2.20882624188036	2.61091262432962	2.21276230780578	2.68716821439792	3.32556199136072	2.58724256070501	2.19566256285592	2.53200768818226	2.72361753493155	2.55262791000001	3.19897654289282	3.25267754157748	2.0107977380844	2.11713979742141
AFDN	3.27207993992367	3.48983832906334	3.63058020593913	3.25038407686196	3.36313322165068	3.52925874802542	3.21329128385803	4.12543620211508	3.61872025677136	2.90328127046927	3.70387589557646	4.292693418256	3.44135067753525	2.8762222383301	3.27932716751955	3.73084642856714	4.36153677985926	3.02233762709335	3.62771188491495	3.54615363482576	3.28561083967594
AFDN-DT	0.289823844070627	0.448393540591796	0.282998389036157	0.505893977674007	0.450657538359141	0.297109226104366	0.236337089768942	0.5626600583307	0.435681927448555	0.346324942727078	0.379976879031726	0.339032457828307	0.341335676634975	0.119410364245435	0.343969440141827	0.321976568626382	0.418084137432175	0.311304309787151	0.274871117762037	0.45039571753213	0.214409585144356
AFF1	3.82768694085613	3.89965902637744	3.50399742041311	2.73898395470051	3.6260419028133	3.69254994693207	3.66326491025582	2.83833866773446	3.28157066422758	3.08248289878413	3.06493802051245	3.37970551414898	3.05966330581189	3.30376175561104	3.02712219576595	3.02961896726666	2.72202659133701	3.01800027448831	2.93351032155346	3.32657761418603	3.72945488356468
AFF1-AS1	0.845498882720027	0.845848898657287	0.425820201939995	0.584035993064115	0.747446696100734	0.712395924179453	0.781631649024925	0.520789318994353	0.548888351799371	0.555940790677929	0.413638489005531	0.157244250226155	0.417720219590856	0.547330381092885	0.252455625685524	0.191218990638807	0.132205938473736	0.487618058717982	0.284761668052864	0.533753701633827	0.826532623913736
AFF2	0.382410504876874	0.392820766831821	0.159348885698201	0.0728244644137942	0.205711547300224	0.221000992540545	0.273612563441988	0.0990088590353663	0.266505918587124	0.454824433630836	0.0916448668317043	0.164047367314632	0.141142391532658	0.350761999762135	0.153794961605485	0.138887846620475	0.0676446363180628	0.0715858562570285	0.0270399339185501	0.103461383037302	0.306433742813806
AFF3	0.444867397798477	0.556743303893435	0.184596414735896	0.280367241534635	0.329712612397935	1.33823613186478	0.493899373733784	0.072426485722154	0.0890483232518421	0.127316974608057	0.0902137615930896	0.132733836196927	0.0885965915739635	0.435216793854677	0.0722186041866638	0.12233835910894	0.0415572844633358	0.119059040914047	0.0994581506545836	0.178601196751826	0.855050444248675
AFF4	3.4885407160531	3.59712589936766	3.70424120068789	2.57551322892789	3.62890188089194	3.3781425790558	3.60963678113278	3.94419315381024	3.97179183707031	3.85381604740345	3.6502245960847	4.21421808003414	3.69350925985897	3.68033561027158	3.8482473527045	3.83018432364891	3.94527058551635	3.40880695078909	3.83615642239169	3.48502745451998	3.64485995625295
AFG1L	0.539976664898839	0.405731017659382	0.552304270462975	0.573214541311022	0.588196281446402	0.390797533274332	0.496155523753611	0.363857350691224	0.380092172867031	0.73755438211845	0.46470172041363	0.283951396131622	0.681180267008662	0.420365979318268	0.491360572360178	0.505977285651356	0.291011743107176	0.477914562755023	0.484690865013082	0.319897660445444	0.605859346884843
AFG3L1P	1.57271992960741	1.50174484946491	1.38794700069858	1.57970633649373	1.70276391329739	1.31704931640964	1.14192973535497	1.15204709497278	1.0036022366802	0.795227498390818	1.52100549488369	1.15964855939357	1.50176013297992	1.41171909394291	1.13799526778954	1.12375888613602	1.12561143030836	1.8817703217332	1.46692463298046	1.52224662236794	1.56563616708518
AFG3L2	3.35366768996426	3.48195761500915	3.79865194447364	3.60353733277761	4.12398892943647	3.37775539740101	3.27463291174436	3.64417931727496	3.26622734116482	3.3091994753461	3.05767900569667	3.86181644596732	3.19012650509147	2.88165678920389	3.53837675154091	3.61695751885488	2.32086876790677	3.26155037197793	3.19641347581957	2.8956962062073	3.72861713524719
AFM	0	0	0	0	0	0	0	0	0	0	0	0	0	0	0	0	0	0	0	0	0
AFMID	1.76355180016268	1.66521083081328	2.18406125478268	2.4489960707593	2.15333841089631	1.49711158242649	1.48034268421899	1.2289971889194	1.33318326451205	2.20300377085437	1.42166765492975	1.21434865445756	1.34797173594085	1.28155582792885	1.22844315619492	1.01504790599649	0.467487130118204	1.75325366030179	1.23677424170122	1.46202089859859	1.55020623132929
AFP	0	0	0	0	0	0	0	0	0.0203377697740761	0.0183052933338461	0	0	0.0169577943921315	0	0	0	0	0	0	0	0
AFTPH	3.13077769886597	3.2803610051078	2.96716676265288	1.94855973383642	2.73114847741743	2.4608631109274	3.0845439491868	3.51588903178518	2.91684157146255	2.92289618737413	2.63722303361798	3.12392438861535	2.63056855763374	2.26207830362537	3.16782194356679	3.26402141254955	2.50651816250718	2.79788455899235	2.68399731186095	2.25895603880066	2.86860577934609
AGA	2.17198818237657	2.0880228376857	2.406044078005	2.12735593869125	2.60434892084134	2.04619767189541	1.96210106088829	3.02626182485395	2.42774560868683	3.17458059250756	2.47134355961072	2.83541884047548	1.98047138790678	1.66994743738084	3.33391599804009	3.3255375270361	2.30605220817859	2.55709634678055	1.89941154791271	1.87769714077037	2.19132576144582
AGAP1	1.79291780534148	1.96423965896873	1.61073785325842	2.01746943638333	2.24417162155925	2.32814711403363	1.68874434321512	1.28873063207239	1.46366953460214	1.65804234898372	1.25424330336745	1.63247297058756	1.46912015510534	1.92198847112654	1.11865208961043	1.43401699590431	0.851703074296314	1.40554587175017	1.44889038191197	1.87629100896983	1.97445589102068
AGAP1-IT1	0.956367467654175	1.06741844127514	0.687604508744051	1.86903041132583	0.470729471870631	1.32896280937732	1.03784605911341	0.0599756968979284	0.385394589700517	0.305766282761194	0.785115271333246	0.15372493195761	1.09045375534138	1.13836232740583	0.103918150454258	0.380650774048194	0.882318284164132	0.935035740607989	1.04635135892145	1.48463828191859	1.03253817097171
AGAP11	1.50916882633819	1.66243795311233	0.582519393259709	0.898412695643869	1.20901659183126	1.76868825351924	1.08052805371361	0.436227947993816	1.71074583234848	0.644877025780796	0.868613285554533	1.32481636267063	0.987999664334563	2.03674947642787	0.693557877808004	0.652868256657533	1.91390233907641	0.932911566322889	1.03855558185478	2.59514795556859	2.02885554116722
AGAP12P	1.63690530254443	1.65891066329283	0.615199688405137	1.63459791479911	0.955811224649402	1.56698071963732	1.51487971295721	0.7122321446601	1.23099609312481	1.03996656498923	0.734536649009384	0.373014483375543	0.587834450569299	0.0621691100179789	0.91051470640181	0.879108178609582	0.318186088912131	1.54714378542099	1.22174100052908	0.255164719804692	1.44959306733696
AGAP2	0.690453749131401	0.617729158009699	1.04962379816651	2.22178739306701	1.05052259330082	0.559005203967029	0.667648742139622	1.39376763266509	0.608288832581184	0.672681496607896	0.862011721419826	0.449009809740779	0.570490133100329	0.921782109613009	0.506977621551516	0.844291639736283	0.255900704554732	0.937721778930503	0.603635601940612	0.557056143477467	0.536225018415484
AGAP2-AS1	1.68404221059309	1.73405273966645	2.96447996057294	2.79203488556106	3.28012489197573	2.1597906243086	1.25166456451884	1.88591010817953	2.17963525045854	3.45844500256396	1.95667747261101	2.72450184766446	2.19468910032698	2.37061069349059	2.20845483114888	2.20593045160024	0.978153153770901	2.10899942251751	1.90269877251377	2.43039500998538	1.69863633244828
AGAP3	2.72224741775185	2.72903063027996	3.21259268324189	3.88969742519883	3.07087186302721	2.60193417318867	2.04090294843389	3.02223641081925	2.67172588967072	2.39350955799787	2.81107022623753	3.30574439837943	2.76989865698402	2.24316941255073	2.67792537395639	3.01734649635113	2.05001752541891	3.16069111957633	2.76821397251717	2.83259435794073	2.25833801116904
AGAP4	1.80884630980083	1.75574217934539	1.32603105052434	2.00116810996243	1.5216789516032	1.56735073881817	1.46339750861668	0.815952447617273	1.24967591114195	0.803781685317254	1.61436591173312	0.301516241673887	1.4233146164085	1.3625091643081	1.07020382660366	1.26776948674906	0.732921250155554	1.89635710966175	1.24940286363491	1.36515499537551	1.71993252722626
AGAP5	1.86661921247275	1.80200705073202	1.33274802783398	1.61172951636446	1.43429461795993	1.50303828061125	1.67992818025692	0.903624486949149	1.40530078915346	1.10175763555478	1.3878312302865	0.92888268488673	1.56228883398173	1.39723343661955	1.01986556477052	1.1942825089203	0.665083458999755	1.98892458587452	1.49573097375864	1.58447671161163	1.70857131486346
AGAP6	2.29037426845678	2.39535624565929	1.67425272939796	2.33686035049595	1.74129007687323	2.05532061760152	1.7711925805151	0.871484112489502	1.28293198697557	0.980288581772567	2.02423456193288	0.932129977484969	2.21221445759143	2.17302186656663	1.3965157337547	1.39889210022114	1.13813948091952	2.486632004504	2.04760818364211	2.02281165091563	2.27604696304906
AGAP7P	0.449280335337949	0.44707449560465	0.361166456023634	0.822813342659025	0.233739611975963	0.640589464170221	0.453705097629738	0.130661541614068	0.576131239170037	0.525896479467659	0.13907127458966	0.22541684755098	0.51333914094596	0.150571374055318	0.473064734094264	0.383051182616803	0.377808970662591	0.60058376244957	0.264901487237296	0.411604130989934	0.374394072085736
AGAP9	1.81838021799325	1.48727538350837	1.36024065180816	2.01656763276741	0.935309624275518	1.48320955680302	1.97862398060169	0.565128223757092	0.783550526016201	0.498602178445376	1.57634798819299	0.214075056390243	1.69000579618489	1.46817664645909	0.498038405464036	0.671692832724033	0.8743421551661	2.13967904060693	1.10116595926254	1.20439116292978	2.13947931816723
AGBL1	0.0593692614449189	0.0653928079335605	0	0	0.0152206504203232	0.079820998726882	0.0471325344410789	0	0	0	0	0	0	0	0	0	0	0	0.0156081793870022	0	0
AGBL1-AS1	0.103005948567891	0.0888691397129332	0	0.056259995473213	0.56517892863064	0.0415655546500882	0.0641980295919641	0	0	0.0411027718191281	0.0261881560915831	0	0	0	0	0	0	0.0783628066704539	0.0936542795363623	0.0959947475584068	0
AGBL2	0.172795991406171	0.13913284875079	0.145618768102023	0.111088217570845	0.106728610161655	0.0724215463103134	0.103553634319485	0.0335587450454713	0.0904122911774541	0.120690476084071	0.0650043583542656	0.0759096335904068	0.0848748044481213	0.0779290389871621	0.039286236246656	0.0783332916439735	0.0106674258768431	0.135284001566909	0.0321002787874356	0.0394149716986986	0.0636244272997787
AGBL3	0.276749152398542	0.25711444022211	0.103337432071048	0.0715927205216918	0.348580301391501	0.201111887505234	0.267541790559055	0.0783976500217509	0.209403455315568	0.161327904832914	0.0334200412563447	0.00608451437327099	0.0816139588747747	0	0.05950923071518	0.050279904127997	0.0108479123057472	0.0995149755375871	0.103485151399019	0.131016374971233	0.313094897930429
AGBL4	0.0551451104313537	0.0174424973769293	0	0	0.137710732338457	0.0823719167947735	0.064517166184293	0	0	0	0	0	0	0.0151519834196117	0.0113194418093759	0.0114393182446014	0	0	0	0.00568961877411742	0.0824482220875545
AGBL4-IT1	0	0	0	0	0	0.0723233033839238	0	0	0	0	0	0	0	0	0	0	0	0	0	0	0
AGBL5	2.06396190862385	2.1951837895859	1.82092641673396	1.99583542646531	2.73049214681943	2.20192864264701	1.90330055445886	1.89916789482953	1.63642277411296	2.1309835700526	1.61719032368248	1.47469561414913	1.66314419950456	1.37734034540696	1.71167991216668	1.61040242243749	0.899084347155796	1.72241793383488	1.35213137563244	1.46990160104589	2.01690275605262
AGBL5-AS1	0.113956081551503	0	0	0.122112360678865	0.195666342012833	0.256734125466448	0.203644705103028	0	0	0.174254278731483	0.112864640640066	0	0.0832987528411072	0	0	0	0	0.168618931716605	0	0.279704247569773	0.15539304765667
AGER	0.307286288851603	0.291535193410498	0.220972523113154	0.483431437249606	0.386623356336493	0.2124560353737	0.224537967558715	0.0921214963862326	0.122124953898138	0.0828117068965118	0.146885878496784	0.0543954933944884	0.236662823394919	0.358957700923477	0.0944739090944006	0.149822544068133	0.0788039570194995	0.273273580135697	0.1873699694369	0.547670930017379	0.208143896207542
AGFG1	2.10564455763894	2.24293475242178	2.97785688613144	1.08900315644853	2.3638186723822	1.98899364034298	2.48162702435151	2.5198513438184	2.61727732190442	2.84462467623896	2.13372790733314	3.00722062274092	2.42231105483307	2.38777058493426	2.57815860180044	2.43051276724536	2.17586946537872	1.98430862180516	2.62888555425578	2.08311803657747	2.32553320975928
AGFG2	2.19271495679107	2.39126455830499	1.34861769089727	2.55383476973855	2.29502060486434	2.74558370948892	1.71309750016723	2.18596166492551	0.888540258992055	1.21048861519155	0.93518136567026	0.96785621437599	0.88342844412179	1.11604530545066	0.895875707297808	0.950391518134914	0.308398156669022	1.0748821593827	0.826157546592474	1.57934430087429	1.63774470293939
AGGF1	2.13299133175459	2.09430702031622	2.35501908418364	1.67850915577945	2.59040321153481	1.64512520312669	2.04130256753126	2.16834358245085	2.29984248147453	2.63056156860535	1.80648079629945	2.52185229070245	2.05404270388402	2.16821840631886	2.08213370931034	2.07869180367687	1.43169783350925	2.00599993787824	1.86240378011579	1.75642982681462	2.16372413577383
AGK	2.07633333571256	1.88982395220961	2.00296169620738	1.56813914731241	2.17992819316072	1.64524512483432	1.90394449167634	1.31945608433203	1.67799075123411	2.2303321490866	1.51777456523161	1.78776676993857	1.61556225445598	1.92963195170352	1.49149398087216	1.44225349048141	0.867778672027332	1.73753534618874	1.49652370691825	1.56419766795359	2.13360955447486
AGL	1.81972948651584	1.67531010903683	2.11398047750282	1.14194281052856	2.08843336363282	1.73303756376943	1.82948021510595	1.27667531650318	1.79368783654075	1.7529883071651	1.52543248291745	1.93534659081548	1.80055412923714	1.5913491005649	1.40211092087991	1.49814872621015	0.856787342916818	1.75365159851786	1.745934304975	1.36432589246739	2.06470698654725
AGMAT	0.190824691500812	0.18084166499858	0.397902605668926	0.227702882723617	0.240241047724466	0.0822195666555168	0.126042070608764	0.146965361698909	0.127099020499661	0.4128714708451	0.171215796187144	0.56380048709806	0.266942418283227	0.263297673656298	0.0446706706053541	0.131386663101392	0.0241905827129171	0.142731024564177	0.253668631705433	0.156236092472272	0.242989001921443
AGMO	0.118494087700412	0.138241732404486	0	0	0.152466412687096	0.291843987168841	0.242234202056947	0	0.129466351225397	0.158484391714614	0.00962049156787105	0.0344019575000842	0.0485287412395572	0.198766951221888	0.0143821468526574	0.0572786289204853	0	0	0.080194425893549	0.157818546277278	0.281035867660448
AGO1	2.96848709304089	3.02824733873653	2.48336952055763	2.83686131946674	3.40612029111089	3.22022623809598	2.63325449554756	2.5750363525567	2.23199450760416	2.25921523011912	2.18052344777841	2.45591240011036	2.2962488806521	2.34298419052795	1.94224423861313	2.29870816392221	1.51195880608795	2.34664775796322	2.07728060423725	2.45556000564591	2.71102347583391
AGO2	2.952860966982	3.1633216048312	2.91428896921486	2.5917847193	3.10631313956408	3.12485912111468	2.92924373006506	2.67212885182071	2.69777604318948	2.2090509145596	2.76038277476724	3.52116383573746	2.99758687888644	2.98142526006563	2.68363133508407	2.82015853473016	2.80601259138902	2.7090082457558	3.08874372512535	2.88777284715988	2.88769292555848
AGO3	2.47063317169585	2.53756942009783	2.101367694352	2.28277782755136	1.95864597286408	2.38380933758202	2.16035228946562	1.72097884514435	2.02434095772641	2.08397239213188	1.78225338298717	1.9468319013908	2.33300288629503	2.51914179937904	1.88250219632627	1.75063651601018	1.5334387577709	1.98643642112229	2.19593022865603	2.20710571237971	2.37764297035831
AGO4	2.8535426137099	2.93601974424065	2.22055593876322	1.91321686864361	2.24412898854709	2.44546716437825	2.58729537502028	2.49298628887244	2.0138481179589	1.95021830044562	1.83665130019982	2.00559760366522	1.99763926317947	2.12612376801589	2.07276438366395	2.10098437356015	1.59740721988305	1.95828218837334	1.96930708098435	1.69729343420789	2.59817937728428
AGPAT1	0.728180878342847	0.754660927818152	1.35999899105199	1.37760688080803	1.80494154288864	0.991569553426236	0.635429371071818	0.583243708368243	0.959408879911149	1.62536869217774	0.674823087679305	1.29719728713394	1.07316213203187	1.44698665748733	0.819193201168584	0.797242130186705	0.374062378646819	0.637439607249475	0.74875489460496	1.31593714479811	0.76746666362209
AGPAT2	3.03872061880067	3.0000450835156	3.95399152623476	3.88244741643173	4.7040751643767	3.55507989832666	2.59349958697066	3.41526786125071	4.28411431629143	4.63500557404862	3.51069613518372	4.75156548177984	3.7187451977564	3.36411714115315	3.85992980400854	3.68370768146159	3.52668232752636	3.71974200695529	3.68129183092187	3.51583858261076	3.37071669627025
AGPAT3	2.76387044423956	2.638977411297	3.28445194677294	3.48596773639643	3.64562096868028	2.81910611773823	2.32432674431209	3.4756815578526	2.96818662124596	2.91575224880201	3.0598588176789	3.5200575997786	2.60071933609373	2.49098080367439	3.13446739280469	3.37743613723517	2.67863309449019	3.0655257834113	2.74088439751766	2.60987549686034	2.50546923540052
AGPAT4	0.955847669593184	1.11204618518932	1.23453810789703	1.21892372566399	1.09118527987367	1.16622053818179	1.06790025047539	0.422066112126741	1.63975079183072	1.23644975783892	1.409342053407	1.30155252986649	2.08640334441624	2.54036210631028	0.954459880654724	1.10312831621723	1.18644350794285	1.33951369106637	1.43467892955416	1.88989013114908	1.14607516036194
AGPAT4-IT1	0.399749696774422	0.42366529476173	0.416841903252096	0.493494654333217	0.445693866305018	0.7032096951735	0.51939395407578	0.10586068256875	0.688859798592383	0.208215080000327	1.34919540554022	0.111924304641229	1.76754463229538	2.09355003534619	0.431144745388856	0.757426973890458	0.985213319997452	0.986523797831024	0.897293097506045	1.19554288443314	0.60892843747289
AGPAT5	0.967653360171778	0.979167839600138	1.81885056089543	0.689110367623201	1.66976153621796	0.851482411731968	1.171315730127	1.15093654767261	1.47452430259729	1.94297984604948	0.97095890835338	1.97257135225176	1.73443866613717	1.3895447857161	1.17792416873442	1.21495784555611	0.610360842480545	1.09029114394971	1.39079973398234	1.25469078379901	1.16698532258096
AGPS	1.66272049315826	1.75505847811068	2.5737380630589	1.08787692016183	2.09863851923946	1.54775580795863	1.80327664114227	1.57271992960741	2.44898021792578	2.66393660635517	1.94631539396906	2.81815112592232	2.57448423786629	2.27036747110193	2.20587103800295	2.14078192719641	1.38444221069629	2.07809742302666	2.44715333369787	1.84794080065685	1.93700533781153
AGR2	0.360182207336428	0.49468185075274	0.226303825220928	0.0518187981455166	0.163860648764442	0.645701658578835	0.566801518347759	0.119049609127475	0.306138558183532	0.340019839059278	0.344299033011844	0.0431764956722643	0.504225789949117	0.183003682663071	0.234595739502337	0.205343713286134	0.148616579088232	0.174192906876678	0.244933322020212	0.528980316191883	0.160553660953301
AGR3	0.0422732509338896	0.106458611435858	0	0	0	0	0	0	0.0548195880836619	0	0.179480476277806	0.0836927910465631	0	0	0	0	0.0991038199144618	0	0	0	0
AGRN	2.94892784622502	2.91292573239264	4.3506386808415	4.77628826216697	4.72361862700992	3.26701285743745	2.47249816922737	2.20357705393231	3.14018804407934	2.66842778663938	3.20594764981649	4.41872293137271	3.701881692315	3.78171640856338	2.3803665129743	3.27811116349138	2.03994551568081	3.97066042331478	3.66648393083743	4.14608493861619	2.58147899896793
AGRP	0.178052968779346	0.170307104723476	0.0873725426878193	0.190503611965393	0.0725673890432721	0.142425201590553	0.147546368160475	0	0	0.095440673283946	0.0612223728474586	0	0	0.061434886408609	0	0	0.0494947158642857	0	0.0743774651450513	0	0.125486987419489
AGT	0.0729200672065517	0.171340071961342	0.363399871250989	1.34034577731862	3.22066736983891	1.20817386875891	0.233047470010078	0	0.674884539140088	1.38933001413659	0.0633806186701423	0.0411396484783267	0.404206668469919	2.31588209320677	0.132344150260621	0.1208629647151	0.0148285907150935	0.304054213408614	0.108764233675943	1.68572490515793	0.534395336495977
AGTPBP1	1.73397467456916	2.00571256774712	1.91420476157522	0.7150367219495	2.14581438246409	1.45144588104228	1.77578803485639	1.56367067210314	1.98190013361103	2.10755397028965	1.26359334187527	2.0282544123314	1.63715578251358	1.7878503341913	1.54203512687341	1.57095831698878	1.00329999459031	1.57744091338861	1.7972786583573	1.64082450117006	2.19672978125288
AGTR1	0.443584374394903	0.771834882630541	0.164262385636453	0.206403171562666	0.723778716755339	1.07019008481865	0.748450928002654	0.0312904488604559	0.358900329408904	0.602403667763748	0	0.0331320191503175	0.0202195551849948	0.346503095743629	0.0411505851009656	0.041581814540046	0	0.109035941577788	0	0.189428613222042	0.545058987052341
AGTR2	0.0165522294856987	0	0	0	0	0.02606305224826	0	0	0	0	0	0	0	0	0	0	0	0	0	0	0
AGTRAP	2.17056926135324	1.94182747819009	4.75548048824149	3.53457213446002	4.55035277966005	2.37017265205388	1.97249415491686	3.37274737665857	3.90703485789961	4.52501646281811	3.40589300084129	4.18638170155351	3.29103326254418	2.64272698337156	3.76467523818761	3.74129439199788	3.44011769108109	3.42191131919318	3.07127699919692	2.99597829737186	2.66717230079338
AGXT	0.0397161986510467	0.0171822036062362	0.103830889783063	0	0	0.0236608824807798	0.0899783365038761	0.0500155744691221	0	0	0.0728783703542746	0.0267123974676971	0	0	0	0	0.0704721774276607	0.0226003300964499	0	0	0
AGXT2	0.0199204901979971	0	0	0	0	0.0157580245587047	0.0485067004911787	0	0	0	0	0	0	0	0	0	0	0.0150499048105811	0	0.029531617859092	0.0138108085535168
AHCTF1	2.6638432706917	2.8069199869982	2.51838658158265	1.58265715671609	2.78662145202117	2.16960757361498	2.47947892347836	2.39266088071179	2.42334420146361	2.35511213990665	2.16584763911659	2.84073915752809	2.60872882792396	2.51619925542704	2.2493664533958	2.45367823553237	1.59938921247703	2.40424918466734	2.75085086338926	2.14012422390907	2.9678676471275
AHCTF1P1	0.0533534108061998	0.039675355625286	0.0154130719204837	0.00683209746083686	0.0412760699019804	0	0.0127810540439155	0.0638499757156592	0.0307658915490392	0.0605320754529712	0.00349995640974339	0.0744914614721871	0.0555203976422672	0.0206182594962129	0.0624787485661614	0.0272937836969195	0	0.0318753559450852	0.0745042032904185	0.036582807254848	0.0290745726813264
AHCY	2.60964623597222	2.50048085197664	4.30954729312973	3.3633813671919	4.0595023779365	2.81492976034232	2.45071506922961	3.29951429522156	3.67273082151876	4.00591193685619	3.37271255722833	4.2080411730523	3.80584961218117	2.5334238061946	3.42072626662036	3.31297586548262	2.73282923423545	3.59402296887754	3.67861281433883	2.55662560372993	3.0529444608763
AHCYL1	3.00492739627942	3.11328042975436	3.56205921321811	2.95443084561247	3.60714090135177	2.9845073249393	2.98436878252336	3.66209153819845	3.39005818048912	3.49380102199349	2.95664773881277	3.88034268529936	3.10777322345657	3.19880214715294	3.36578630652864	3.38724948117539	3.14172378573846	2.88932361906242	3.00534429109306	3.05375432226871	3.00448521238674
AHCYL2	2.87420285053408	2.68946019657582	2.85208475683475	2.52285423466848	2.80859716581034	2.72494270977047	2.31191575326021	2.85870912360848	2.69254548352078	2.18998897721937	2.47352198199061	2.16630410578559	2.11735261127546	1.54373837439024	2.87466321291918	2.73552650970757	1.75759508918365	2.66556104532783	2.28350401162114	1.8106980979662	3.16585406922746
AHDC1	3.39116005464394	3.56713165997407	2.6302982905439	3.69204772653425	3.89100109468857	3.70854041575034	3.14480994723858	2.62503430764595	2.72668519670092	2.26207228839841	3.08142825911277	3.35003607673305	2.83150638848527	2.51875417029271	2.67225786647387	3.19889798886251	2.96319110603535	3.40535117064238	2.76982250768312	3.55494487715873	3.12017607215508
AHI1	1.94198518548208	2.12527087298643	1.65335357223706	0.687160150221549	2.01754426431745	1.3155894152679	1.65316093341882	1.14846559985881	1.30132425024035	1.28812227753672	1.0942833705471	1.05493180715453	1.78467567226807	2.11059710271198	1.3145341227022	1.08619950579175	1.17415071221201	1.71472029230381	1.40692844666549	1.65445387230506	2.2658869179007
AHNAK	8.08613091611215	8.24589491951352	7.90839262077375	7.98724695547862	7.95968902451379	8.24587590979529	7.62179548030664	7.47679479916451	7.71754619768427	6.527051563335	7.69882966020385	8.42349833651007	7.2105836837023	7.43887500263395	6.46295372153797	7.15815522450277	7.90546523036567	7.65919674978128	7.58084645665495	7.63510863204069	7.64472154721798
AHNAK2	6.14377502277625	6.40345009310105	5.61316916561414	6.20225706489349	5.51368338683608	6.31456058693035	5.58910429797894	5.71188030804098	5.67307865001671	4.13280712908518	5.86349992735822	6.378117949626	4.84246097722276	4.84975412055113	4.82531754045164	5.46609522803895	6.6392553202872	5.86825462292327	5.68941378872742	4.97599237355018	5.17521718727139
AHR	3.65192422188765	3.86500818466783	4.36380185540265	3.35803610591886	3.97412544818854	3.58772501964711	3.71688117958372	2.95750605571041	4.34182923335986	5.33103515633769	2.89660511259173	4.52967729441628	4.30634974384972	5.15697092660916	3.76117887599877	3.55322532114654	2.29445901095507	3.27370535220428	3.80424978850371	4.10508297754941	3.83941545184153
AHRR	0.993456265563963	1.00820001383214	0.732531444380048	1.64512059055424	0.991883693233777	1.36099909124735	0.844639538561011	0.309211119138929	0.626662474301602	0.682281133256266	0.820921516655311	0.887116579236909	1.44377637032069	1.71556834327367	0.617751722596157	0.80226271283552	0.395776839115221	0.545115345861396	0.432885667645099	1.57007427395449	0.916314594887389
AHSA1	3.32456725409363	3.29238716234212	4.42150608687214	3.69057353732565	4.23029525434602	3.35708041258426	2.84258065333595	4.03752279445188	3.96175296129821	4.36961304899639	3.71820816893196	4.66003298473046	3.90988828477648	3.04242371425951	4.32673147765258	4.1257420110649	3.42945126664339	3.41729085128766	3.94606643123668	3.31523290549649	3.21697317992719
AHSA2P	3.4069270865146	3.39473363001981	2.17613763617709	3.42495298358373	2.3356947624962	2.61223688977562	2.40304680126965	1.09254574154357	1.53531644034807	1.40154309406528	1.83856861047501	0.696651781341033	2.40451079522914	2.83867146773166	1.52229182548158	1.47715921118664	1.37920505996061	2.80482799402857	2.26270074402445	2.99445481798344	2.72613585353184
AHSG	0.0909298303063711	0.0318753559450852	0.0199361421390343	0.0880350533670481	0.0164921836415085	0.0220717505080449	0.0172090049145977	0.0466848034681809	0.0715438462457087	0.126252517969004	0.0138714090556128	0	0.0101452284102156	0	0.120089391104875	0.159586563046269	0	0.0825397831118916	0.0336275281571776	0	0.0193495051481749
AHSP	0	0	0	0	0	0	0	0	0	0.125481432863892	0	0	0	0	0	0	0	0	0	0	0
AICDA	0.00570345717786196	0.0194919879310939	0	0	0	0.0531772469972687	0	0	0	0.0265333750882103	0.00846190440914514	0	0.00618573530278036	0	0	0	0	0	0	0.00636118149831617	0.0466800544848565
AIDA	3.23750712293649	3.30057330667083	3.65347281194971	2.29942051400671	3.79442626411473	2.86669833210363	3.24450198469376	3.46739687401427	3.73972931303764	4.18171481066454	2.817351063835	3.79134524931415	3.36949998561392	3.60230246373394	3.55945510294051	3.43237419561136	2.34749841869583	2.84684629930266	3.06153256024815	3.23464693160394	3.51598992484192
AIF1	0.419051259087902	0.548103163307347	1.57892422570643	0.865929896940687	1.9679321851545	0.657041768635006	0.840012780851168	0.138261395320777	1.52808116936402	2.77986063057995	0.152158751842342	1.06832686143451	0.414247046565191	1.28933282755252	0.235076321960685	0.198228849374085	0.0160606643416346	0.232377101200709	0.189028762293273	0.407506122818271	0.913905401900487
AIF1L	1.83693401132109	2.34213655362086	2.51261627311322	2.26340705392105	2.84707890020151	2.38018639656337	1.90483858641684	1.87872926450683	3.49591257368566	2.59923922895783	2.72947446147388	3.4875377997521	2.87109451399646	2.49621178004076	3.50699538774724	3.44222694522182	3.25652460768798	1.15966147496394	2.50872780958839	3.22105421648481	2.29461486782979
AIFM1	1.57261322641662	1.49800060845339	2.32702334175589	1.86878947270407	2.6527044602077	1.48293602929337	1.31372183359509	1.33625481936294	1.660326265647	1.72463717610584	1.52271365292467	2.27559712023722	1.77424518963199	1.59109532792836	1.58358166185875	1.58268123988554	0.921050087774245	1.57424201562544	1.60007465292745	1.58309540748755	1.63829167347918
AIFM2	0.901523030629944	0.922519849399859	1.16833395390321	1.33078210080433	2.10789204140345	1.07988665575454	0.871081104888083	0.391998620653146	0.858627973384807	1.04903126263271	0.534440160565204	0.977768616641408	0.920835209609866	1.08740852700288	0.341460931929909	0.454301202130394	0.239404152078989	0.847681082073948	0.629690470628422	1.23098994689612	1.21248840870374
AIFM3	0.0864469621410152	0.125493467707323	0.079436142050177	0.328798558527473	0.189428613222042	0.0734947848974824	0.101950281393476	0.0782640109458047	0.032778080654546	0.128307260319212	0.0556156270352583	0.0908156354099081	0.0870558420075549	0.109539355580072	0.0140820692317909	0	0.0151378498891471	0.0702542578330013	0.0565459345730922	0.102738476659332	0.126374119283159
AIG1	1.31505026880712	1.20051690839181	1.87482450173755	1.32515611774159	1.70332665686867	1.42329309962371	1.23488754080097	1.97196836796299	1.65674804797244	2.18503556735688	1.77362083806867	1.47601351355596	1.31006668072117	1.56335340585531	2.1787592517073	1.96609448845176	1.44568962921252	1.54412924340231	1.5598050361392	1.27271599421741	1.48545774173275
AIM2	0.111326099672869	0.24832108770642	0.793366554570452	0.0335273123268956	0.794624639109696	0.0490226167836588	0.232503586556818	0.102639455144071	0.799830019895494	1.57630928539856	0.243807982417374	0.245555292171329	0.456076470849331	0.833936878990909	0.068536542642813	0.259035006669542	0.274145942781482	0.464173693287714	0.179103343737998	0.227555028872414	0.41467028666115
AIMP1	2.11249664002296	2.1385065038507	2.53770110805961	1.55959949125917	2.53447253263799	1.39315806292554	1.937336858475	2.21970134779468	2.63378689952912	3.03205145911748	1.78176256265358	2.68104439930248	2.41002083201889	1.94289729655272	2.27815726546357	2.11650449437	1.2914797921179	2.15603735439619	2.13733301335111	1.6405654031042	2.4208569394789
AIMP2	1.63107633642856	1.50401522334649	2.79304062164724	1.82694094864364	2.90770020121675	2.0708907490208	1.58185736716726	2.09836902347491	2.17352723812251	2.94588670211224	2.07104869492339	2.70980012152198	1.98644006192415	1.78694340330168	2.42224915016401	2.54866842373806	1.56236210951166	1.66678385515553	1.99113269108942	1.65684413140592	1.84408832514255
AIP	2.05901256222743	2.15283240468942	3.05132337295944	3.49639843291562	3.27664256550107	2.34868566933439	1.800347041248	2.03140578352906	2.61070714804585	3.46539988329661	1.79135150127435	2.6321611728642	2.4255398699976	2.65794177355867	2.30605512549284	2.00913214952379	1.19153738436671	1.87821525714904	1.83464650137138	2.58079431001786	2.43535122860344
AIPL1	0.0044691474157183	0.0152894569015316	0.0190213569095095	0	0.00788873282034658	0	0.00823266309889897	0	0.0231334012627794	0	0	0	0	0	0	0.0199801089558445	0	0	0.00809005381507802	0	0
AIRE	0.0683300261411862	0.115403260757027	0.0148892769905704	0.20960183860268	0.0723518439179121	0.0962107032816555	0.0128494336095792	0.0175798953029825	0	0	0.0103543420710717	0	0.109585889768819	0.350136245280029	0.0459423755330608	0.0311141115734483	0.0166370881154119	0.0920000865363251	0.0126271810196452	0.14823910138535	0.0429240250529176
AIRN	0.36806540521849	0.371021271441159	0.29108013253576	0.529887896017837	0.287777232427565	0.305217614100695	0.29913913377956	0.063651069799922	0.293709486536333	0.0918044828472262	0.4789531727973	0.0436577897823987	0.425352951769386	0.165529955957087	0.132740152427267	0.141600201855081	0.397266299957098	0.378455024107289	0.384002268933989	0.447870086477552	0.320402648580276
AJAP1	0.224144025952446	0.150126803128851	0.315524496471874	0.530422381261398	0.368606333580346	0.48368629964908	0.200147747379373	0.403701829139568	2.74055631802208	2.072328791992	2.01802877033877	3.38153256893404	2.23079632728804	1.56262098658135	2.16946326514748	1.90399460646995	3.42967487583584	1.4671072859659	2.74086713203569	2.53144634134246	0.34722002429919
AJM1	0.56579796943339	0.622525590082454	0.508853538446024	1.36866220305287	0.608016252027796	0.687789916285552	0.39244602300488	0.181264148997587	0.232366048555377	0.06989048137168	0.608209335239616	0.249906444354469	0.325143450344464	0.348954152851256	0.129907445085915	0.241858484019943	0.325746755567031	0.549305432668366	0.546738918176872	0.470952238991147	0.473428465800816
AJUBA	3.39540286244913	3.21296614213595	3.22363723911069	4.27516352969422	3.04014196395031	2.93532207229781	2.43823162890386	3.91369366887463	3.20739781614829	2.9783311048346	2.87759113949376	3.86407716443214	3.43744881445573	1.94311491685651	3.46984691360554	3.6330591539941	2.02421328183256	3.49015934028372	3.51939093451978	2.25300596289068	2.64266691901416
AK1	1.50742424808309	1.55856153180046	2.35910505651497	2.90888782604274	3.07079631658044	1.90206585918284	1.10758744621091	2.43356307555293	2.80878866047208	2.98950417739994	2.35205225634249	3.05885329302688	2.28227076402983	2.47856805270912	2.80545137033611	2.75006405242865	2.17684932406501	2.11174580381115	2.19539799726865	2.62286477238243	1.85852215300102
AK2	3.12257664638039	3.06435346745127	3.95511747952254	3.39312373264457	3.92257845650856	3.05205587108291	3.07384250750871	2.81488670549827	3.13857858667037	3.80753009582009	2.77202920718226	3.51961738368386	3.31737788012446	2.7042788329287	2.98587562794976	2.93267161672895	1.95897997987711	3.16299466706123	3.13505378176587	2.7168087632308	3.29609613773452
AK3	2.97104501956176	3.01791478355972	3.09214315147302	1.96708743059182	3.27754592279775	2.74051530283879	2.80189120185388	3.43264946171642	3.06476561060848	3.45256380786646	2.82526054557449	3.13474172767412	2.76143421648838	2.37624592363687	3.5201582017427	3.30930426609859	2.66665207790727	2.76007400768083	2.98304101748237	2.26982012844078	2.95836200609121
AK4	2.97345698797825	3.3010242124664	3.23513270634723	1.71652125639316	3.19588457153258	2.7067360846435	3.14829800742701	2.52737566197125	2.66177923767873	2.62670545581463	2.4457240552289	2.94801019339668	2.36093449897684	1.36402326326674	2.71179442750329	2.60661041430141	2.27430043083541	2.11672405480784	2.42447873390836	1.4671072859659	2.62889021902782
AK5	0.309431169152674	0.277380176039892	0.199806126516334	0.251851163208978	0.47133523474515	0.377045988687137	0.555532495294976	0.151250964767975	0.534994867659854	1.28353660723131	0.17616700423601	0.0246351367170412	0.181331582281972	0.443975764454519	0.214326271109983	0.320285950780082	0.0350675555621275	0.239305158590953	0.110037246994298	0.18616710189153	0.389172494655385
AK6	1.42493283450244	1.38206957933753	2.23450438620927	0.590751466614072	1.71956460339356	0.50604941428264	1.1402616792294	1.76512733965601	2.12644099563736	2.68505654948269	1.33538606680136	2.03802171605371	1.85921024443953	1.29976044191005	1.63865311646611	1.71414438806934	0.829455047517975	1.47631428245073	2.03764929794592	1.21636173497113	1.56336316893415
AK7	0.75157083740282	0.970769740045676	0.391689645169729	0.414724400482523	0.531735275127975	0.6496614406427	0.494785261641905	0.613457158897816	0.120433695191803	0.200997680587598	0.142451342840053	0.186922655335863	0.122986069294697	0.0886756887460616	0.208392399790676	0.140681818580036	0.0413315881858801	0.32695721023629	0.0391868339491233	0.1441429812533	0.502020946677762
AK8	0.759481415674317	0.4844165870163	0.362159013040606	0.736372813277877	0.630032633893767	0.742517640779584	0.47401232322002	1.00057696263152	0.442271540978947	0.636522076805678	0.378937710246826	0.271982566020067	0.165270098288095	0.284595859958758	0.804449295593926	0.810990052015333	0.232607959324819	0.443918494492342	0.275728214743524	0.0873448409432935	0.610693448586347
AK9	0.543412734282902	0.493033443206164	0.296749881389277	0.231729764683933	0.457052095944223	0.455995489547341	0.412160423203671	0.454023191104032	0.22011322475379	0.282374563467719	0.295232836318312	0.291815703467443	0.268405647187061	0.170863409753177	0.444199519734826	0.406949120801048	0.142774148229647	0.273558856608484	0.272454439639028	0.357130816941034	0.534747914898515
AKAIN1	0.00477278393627258	0	0	0	0	0	0	0	0	0.0111577252411122	0	0	0	0	0	0	0	0	0	0	0
AKAP1	2.53918859547239	2.5868872141402	2.47540919340106	2.83966134595785	3.04595313606179	2.63381711744335	2.40828523840618	1.79312179956759	1.44631976001548	1.23950802683077	1.89654699072994	2.15005269465357	1.78147722280768	1.78718168460358	1.54034970632368	1.80894101441163	0.9328541332027	2.35826402760705	1.95019963350498	2.04469486806578	2.97589610479395
AKAP10	2.14365463452604	2.1028227134937	2.29994209467423	1.58688961542422	2.35191096110308	1.86999771047448	2.1123765324854	1.84721523501931	2.22175646487415	2.48026512205446	1.73467710842197	2.17960977436878	2.11534625915726	2.30249745734764	2.0134301003017	1.87394309411107	1.43383010482038	1.82688401786578	1.88866727713379	1.89609743590957	2.22763327008965
AKAP11	2.66840736252108	2.76873059245614	2.46902895883443	1.35107986507003	2.62407281269951	2.28008033799449	2.67503905992358	2.58649094753073	2.68453376031085	2.77151165448031	2.17009490885278	2.71607342170652	2.55603695883335	2.6729796829638	2.50826130034306	2.53475140041303	2.10464529643563	2.10903286491606	2.26046833578548	2.25798818064539	2.7043120370319
AKAP12	1.0988507117277	1.28681610679153	1.26641476461973	1.39839962692303	2.55335558784129	1.80172568731754	1.27109693844638	0.340476815654173	1.31261290105197	1.37973739316005	0.300704786616987	1.58315318886415	1.68698899984869	2.02257022004105	0.263410659722647	0.322983761330495	0.17303274351472	0.334832535803588	0.527574840143369	2.10214747139014	2.14937318951797
AKAP13	3.57828663661138	3.70022884730187	3.38080147065175	3.78228274301289	3.90589960473462	3.654183459652	3.48554275336406	3.24315112871702	3.57681234075926	3.19783866288503	3.36006081509866	3.64042426761759	3.49401871866394	4.13415521183785	2.7185830142019	3.19932684179871	3.52735814498734	3.32423024109281	3.16066692006443	4.09498762966503	3.71499277753765
AKAP14	0	0	0.0735483915999292	0	0	0	0.15414376236467	0	0	0	0	0	0	0	0	0	0	0	0	0	0
AKAP17A	1.93805614699991	1.88802038109965	2.04307848126651	2.89375438410243	2.31343161947001	1.55911487671365	1.43650834307179	1.49495827912756	1.62196979588382	1.13716248279748	1.96800593936463	1.79826208069788	2.12606097511276	2.03297184100979	1.35731552400171	1.62980422327988	1.64488071646296	1.99786322973917	2.08510167941277	2.07070187795856	1.68882936938964
AKAP2	1.81663247141573	2.19532869826339	2.74544387770764	1.70127402045133	3.57872138701205	2.55999587302401	2.38011434370216	1.09878335241418	2.20989624401392	2.58412308895311	1.55396989483603	3.14806367080446	2.78654199844473	3.85374619700876	1.56813914731241	1.79687181515645	0.931438742534974	1.52732060787705	1.76427820598923	3.9084382578555	2.84564660622458
AKAP3	0.29907816082954	0.256883848637159	0.219381055420626	0.188935110299593	0.220577606590899	0.182047707382712	0.221895636520934	0.0596239926158984	0.154527475439702	0.19990033152321	0.0698111722467649	0.0630968596948904	0.110592292272911	0.0284305336610611	0.0832376087266104	0.0321136827430163	0.0453516810646458	0.0948924649975892	0.068200129866227	0.0835061332874372	0.0683315396941011
AKAP4	0	0	0	0	0	0	0	0	0	0	0	0	0	0	0	0	0	0	0	0	0.0110683632280566
AKAP5	0.46634207641896	0.572672399160798	0.253213571342988	0.0778134002530139	0.141804207658851	0.389100889205305	0.733487105837811	0.0806044565895439	0.170813427980211	0.316921923562421	0.167283414405231	0.16310451353223	0.166017384435535	0.442170667656107	0.111661018193776	0.065375849059843	0.0295006626736399	0.227903693271108	0.224700946418744	0.213079716710976	0.539120090515068
AKAP6	0.525137772634857	0.524752754228869	0.456246832254385	0.356525848402032	0.813093663382361	0.795102789551262	0.695798768929793	0.250898530019547	0.470836695853172	0.456546493315307	0.34236586294232	0.351638504815617	0.386729292587515	0.482099642417051	0.202133072725219	0.185893179435467	0.250927627368183	0.285238852143759	0.482258696516213	0.539916135785613	1.16703672211749
AKAP7	0.605904848529139	0.715180850225575	0.81958317233222	0.259847341087448	0.899521371720833	0.521234706489551	0.710055458401715	0.187063327127317	0.264744188144925	0.523880066602608	0.29825946668538	0.399726732081595	0.253644429981079	0.458928948585621	0.220063681867521	0.240030953145604	0.216356767859664	0.401362871530672	0.316443520897593	0.538900654189644	0.948202369433208
AKAP8	2.54685742766799	2.61418684598398	2.75460320979828	2.81915313526665	3.17850909626298	2.50113337606095	2.39054663055386	2.37862259552723	2.36641734154617	2.18486106461867	2.20420959380553	3.02937513895017	2.53774831402473	2.73682781021051	2.08420376393232	2.31472552426014	1.60030781883904	2.58986413661637	2.38752246376163	2.64684466483029	2.78079511583835
AKAP8L	3.00405727943015	3.04168981200298	2.8562865749942	3.61936605474704	3.56996494528554	2.9409334777508	2.78271468575577	3.16413942998028	2.55639262717668	2.45131663081067	2.92381854218074	2.63759169948816	2.95281811123186	3.07227562022255	2.68337981255581	2.86203077126843	2.2634040490795	3.08095435734714	2.87375611925426	2.96188813760345	2.93683766483324
AKAP9	2.99254185910911	2.96045054626296	2.27577290332991	1.58999353296839	2.34913311410852	1.59075050866864	2.40974121391327	2.32993013161263	2.51530875974189	2.28631046086642	2.42813434917754	2.44141708008702	2.29177740173793	2.7427801848634	1.96084157954351	2.13954152976082	1.90415650390677	2.63854422971253	2.40304952889652	2.40759476638841	3.0817997710542
AKIP1	1.38006445884398	1.29574065410689	2.48657794760252	1.53976926770879	2.54503426758184	1.30446431408834	0.977576675957693	1.35019736165509	1.94540544203551	3.12851612378786	1.3819201222899	2.13772974682568	2.075149230655	1.87791697044431	1.6885116143729	1.40950498940195	0.573989092206972	1.80616730145016	2.03977360149901	1.53853319737327	1.65568612872843
AKIRIN1	2.55481229862597	2.66397302839077	3.22847394137311	2.14259968546013	3.14224514086731	2.10939733679282	2.48799819918286	3.46731861270614	3.31788432957462	3.57251379133978	2.46295274028043	3.78671135473861	3.46948227768342	2.70287249115475	3.46733165655231	3.40062672910239	2.81464475438191	2.57553743164697	3.1104116887677	2.7062188834853	2.53099960269202
AKIRIN2	2.31516333234105	2.5955132084198	3.57889042123776	3.13996547944649	3.45888066625135	2.62844466522394	2.53105701261107	3.15259880349128	3.2584797287023	3.79566306335096	2.98337672186258	4.09582317468877	3.23485535972986	2.80104894914329	3.43713716806522	3.32220650816424	3.13266238191531	2.65581433287894	3.31230794034427	3.0667195319991	2.51592686750832
AKNA	1.59868915594739	2.03971044420537	2.42707512037389	2.6734840612956	3.03355515075583	1.94375258042301	1.89085132988584	0.441355989851862	1.53968491104001	1.79253471783714	1.387362540836	2.4433759078981	1.91914554864741	2.7680085435168	0.797130879605869	1.1345561055952	0.559745333263192	1.47284645104432	1.3236755825132	2.68457864235132	2.04671455409623
AKNAD1	0.136925805460785	0.145484430879098	0.102226097921608	0.0624980901344763	0.149529926753919	0.101944769902097	0.0537986603489515	0.024824179594506	0.0631095644531713	0.143480931265481	0.140081020960612	0.126899398486322	0.10863030071246	0.0719881843045091	0.0540453442204522	0.054609292706448	0.0351021931823736	0.148935405716319	0.103891838561508	0.111601865591833	0.0992995138987884
AKR1A1	3.36381446815569	3.24890517747945	4.59426786551389	4.3922899426115	4.77036921280038	3.55296721087984	2.87823880347297	4.03518399661834	4.12546099985034	5.0592990294124	3.78846647112054	3.83666139797959	3.56374387748389	3.74986674642796	3.91881554408823	3.89666904393531	2.57574555827199	3.97772869215224	3.561778244484	3.33982292983478	3.50348867234394
AKR1B1	1.69915181557028	1.89560121279238	2.74696194061979	2.76750437725652	3.97740815735991	2.40467155318663	2.04890923980714	1.79281787927736	3.48216419570787	4.02220799795708	2.25397716810844	3.25253979425751	3.04527695342243	3.15353946665357	2.84546194948033	2.78072373831781	1.81642358255052	2.40081387326634	2.28423871566188	3.08188326286503	2.66829615947085
AKR1B10	2.50262848010376	0.887418429368979	6.73583353620646	4.92802441377701	6.27704929511263	1.74679859978336	2.74801676294678	4.99719303260821	5.42743185894738	6.26236174275999	6.34106064617679	6.01074851438934	4.93184376773923	2.8196702269724	5.11823927482814	4.9461553514303	3.9212554112937	6.0397284267719	5.72007868520654	2.50904971441305	3.23564282359202
AKR1B15	0.693749657407749	0.207870367907056	3.29891486961364	2.26364141228152	3.07031375617188	0.289978432468413	0.665427337091577	1.97601162653059	2.25648535745796	1.44895908054344	2.29384129926674	2.01166380033387	1.81514091549695	1.25749948222459	2.74173446692719	2.69606505555039	1.57066693408245	2.5876698210765	2.24699477540512	0.77529079501216	0.938713361021477
AKR1C1	2.85457221088166	2.87407101031567	2.58553705982035	3.10672686839633	4.81028885165326	3.86177675260241	2.58201880619389	4.38245975531569	4.10427794428688	4.25683706181544	3.91880600526175	3.97663858317333	4.2144046113072	3.05097874402419	3.49740798531083	3.25653064609012	2.42705902482472	3.30480159586256	3.00190130069039	4.13441810556385	4.07822554300729
AKR1C2	2.08840283266599	1.96046722757178	1.31085776909868	2.0058634442032	3.17715559284642	2.32553033156756	1.28617736668879	1.50954383796034	2.46882309462977	3.08194630450015	2.4376698561266	2.00289690661538	2.52585589825176	1.54154457522515	2.30588882916469	2.0929346924604	1.21953098836294	2.13830006494104	1.59899398421732	1.63290100098111	1.7819513594667
AKR1C3	2.07017290740332	2.03486013485082	2.04575747754748	1.91963755398781	3.36853928735726	2.51214849078843	1.30090857149491	2.31444131280544	2.51364233430068	3.51237860807555	1.64091239887134	2.30437669553082	2.18707726682816	2.30450520092752	1.88250219632627	1.70511534339659	0.641206585901451	1.5493833138435	1.58740339827988	2.19754776223432	2.54058032863154
AKR1C4	0.026901734783058	0	0	0	0	0.0317861672924485	0	0	0	0	0	0	0.0291985673894513	0	0	0	0	0	0.0244901823388522	0.198237651719857	0
AKR1C6P	0.0114696901311658	0.0196375876660805	0.0244218132820996	0.0366553845526071	0	0.0535695887675091	0.0623539892200477	0	0.0296893517764386	0	0.0504122597713099	0	0.0730654481204191	0	0	0	0	0.0258230151803665	0.061293444627029	0.146463632008178	0.0699754211450624
AKR1C8P	0	0.025740962655275	0.0319958647647884	0.0241796586342899	0.0133045856154652	0.0178123302570531	0	0	0.0195685612755709	0.0350124997470004	0	0	0.016315739942537	0.129290403524666	0	0	0	0.0170124028973291	0	0.129050056473941	0.0614615693737095
AKR1D1	0	0	0	0	0	0.0415956913701575	0	0	0	0	0	0	0	0	0	0	0	0	0.0107192371289549	0	0.024432735527294
AKR1E2	1.0313599048693	1.16575761455505	1.46381598889051	1.52212105073156	0.87201077071372	0.887830933740612	0.843422731524926	0.481111875120432	0.673443355684833	1.43943697134731	0.531788165202652	0.688493710599149	0.88698552385923	0.907007545346201	0.646959837005713	0.625320994508293	0.475161686251897	0.669505769617494	0.425403443563176	0.7520668961023	1.33152751963506
AKR7A2	2.66579750574803	2.69409791749251	3.1541278801478	3.28433348893542	2.97310610607186	2.7764872517549	2.41938247871299	2.87761665903142	2.8611236399563	3.81740837203475	2.47136957450602	2.48127052141547	2.46793154602629	2.7947631111473	3.07567980251404	2.92822438786397	1.89071516657272	2.55211142941484	2.40329226703669	2.27150336677457	2.57225910927892
AKR7A2P1	0.54080694732921	0.490458201720471	1.01917526132108	0.574086972045974	0.218745216181503	0.377806750048783	0.390325403801747	0.145926522736918	0.822000765370365	0.186660284808402	0.585237548355244	0.0161793628489365	1.33142433076617	0.610854054761804	0.292477867984902	0.381661026723905	0.568870716385887	1.03427911362931	1.54006199671191	0.499163689742376	0.640943855694772
AKR7A3	1.04303647305407	1.03395504864362	0.432924140966294	0.473733929581506	0.583959960310053	0.816913399724744	0.608202710263413	0.0957508136870801	0.121341844255371	0.241697432045951	0.302775259451603	0.0343060218396978	0.567140423766609	0.810132114533957	0.228917175115769	0.0710408667076774	0.0470744461893134	0.383585416416321	0.176449162510234	1.26212040951183	1.15089756557248
AKR7L	0.39324704321105	0.615388045777883	0.0854668078953925	0.235372928168473	0.349738925721539	0.420279734157091	0.398402910635042	0	0.0910724596342594	0.0522842787448016	0.121807306071502	0.0271044978299039	0.161847705468816	0.387075738086589	0.081730520302849	0.0675196345553077	0.0396239844047471	0.389533772566683	0.185876691702315	0.303656853703515	0.775772024718187
AKT1	3.50517956668337	3.63091796589115	4.50590997927462	4.32381678856649	5.17680944053293	3.82490020441543	3.31344032674325	3.24726524036526	4.04033137087963	4.2202912554592	3.2156506431501	4.54662904130611	4.23675281577211	4.09820898654248	3.3579446457356	3.44204642450236	2.74363990860427	3.59328205279138	3.60956586786181	4.00635188829771	3.85822971421118
AKT1S1	2.84828141002262	2.8316644685089	3.81737767149656	3.9226450526059	4.15905593324895	3.19462922196627	2.76290367342066	4.13692961044789	3.38241548533474	3.95048707761337	3.47473454575591	3.79060524266661	3.32385713061476	3.10381316850969	3.94177302762146	3.84591150723353	2.94768485654573	3.44727766690186	3.12014122779534	3.30708748423979	2.81468166480219
AKT2	3.29598156993292	3.33155474880026	3.84082575042415	3.99236964084693	4.01856296334702	3.38099397374493	2.83656041700125	3.907640602045	3.69827405092298	3.49036474998591	3.41637092494341	4.14187416454516	3.39525478038009	3.03766686699838	3.49853171886973	3.70888247618345	3.13226754307721	3.49968008718706	3.1990048212967	3.25340844188964	3.06009235907328
AKT3	1.54027530416586	1.84334875771974	1.77040198737562	1.22711260893772	2.51963247903109	1.74906652267912	1.91639256439589	0.689028042599121	2.16183932307341	2.71542337506664	0.865048581306023	2.21669076801521	2.08011868367973	3.13867032323231	1.15133930104228	1.21640519646696	0.616729380712783	0.90817959660401	1.14466639938856	2.92556844396105	2.477907829543
AKTIP	2.30707290804371	2.23021531250446	2.36711941084528	1.66421885308318	2.39230368276056	2.23805309927247	2.38597763912256	3.99149010076679	2.72694235693137	3.21793172669695	2.39086025213705	3.16412011662129	2.18450247456626	1.92992730892046	3.40957830459652	3.30572689063501	2.71564960695735	2.30641682674905	2.37066927493687	2.02241752966244	2.32756378141942
ALAD	3.25156459100607	2.96557929198765	3.12477807979786	3.9068328866527	3.61032209644204	3.11929474913066	2.64172866641798	3.38925015501057	2.10234234981282	2.37140831266582	2.78184857315462	2.63088768719117	2.10121975804467	2.37371223690083	2.4618114131236	2.6360213173951	1.1759205493741	3.00379650173548	2.24949085125259	2.17228268179795	2.95257585914323
ALAS1	2.25260034415001	2.22577466494318	3.43743682930085	2.91715292834709	3.79689880320723	2.40006515091013	2.2324028903772	4.49302601137544	3.63041712110455	3.46007413060665	3.36922775964157	4.04686644034675	3.03424917589443	2.98421017158188	4.67942942835075	4.43730099058651	3.84888829680396	3.19042364699087	3.93938645032797	3.37011544574229	2.22681060099038
ALAS2	0.0734809373181393	0.159153806009468	0.0318920076459942	0.0478061035536731	0.0394232541752532	0.0697427182313754	0.132748705611776	0.0560614279981022	0.0949891830461441	0.182270231595543	0.0656536461450466	0	0.10256985386513	0.0222963601224979	0.0331437216095901	0.0168432951760747	0.0703647331662977	0.0169569388899655	0.0135989225593223	0	0.0909475750838377
ALB	0.0474380178085298	0.0692846250477274	0	0.0220421977469416	0.12807348215024	0	0.0743004577208165	0	0	0	0.0203189926525241	0	0	0	0	0	0	0	0	0.0379260208045909	0.0560916797345225
ALCAM	1.26708029595825	1.56056823226398	0.947170150964532	0.456591699931595	3.13366873211765	1.37184319187545	1.58540966687666	0.303811135762744	1.56107680547481	2.15966147496394	0.40859883190563	2.06088438830334	1.54256513156378	2.42781264038289	0.453788314285979	0.514615154644616	0.24379336184181	0.572355166079729	0.475150269803391	1.60764042285966	1.86539230301426
ALDH16A1	2.28926199407055	2.30596468600781	3.32513452552061	4.11335878531256	3.80471443623081	2.24846197091273	1.9061555957385	2.94939485873748	2.41410846528136	2.3423015689684	2.72551650169029	2.84445595806537	2.73348667198443	2.48575654835574	2.65191963100186	2.71349347147175	1.44657914566546	3.05780548668887	2.305430685756	2.95611800283002	2.44974095750951
ALDH18A1	2.73414814682699	2.67737969629998	3.49938670222364	3.18484202667936	3.85778198898326	2.87607289650955	2.49188643822978	3.07416116249834	3.03055502648679	3.35055382225094	2.6483572943695	3.48949155669908	2.89977501729573	3.24737006988834	2.98983293303126	2.93960836174898	1.93942970692729	2.87104718717528	2.95472303060648	2.42778314682033	2.51896310020739
ALDH1A1	1.54151979546399	1.35145306945213	1.3044175848532	1.5344849832418	3.51699846752854	1.81133538615799	2.47006304710929	0.787231008096869	0.774968761856986	1.29614019985114	0.43988160280493	0.898021786721184	0.402355454345053	1.50481866990231	0.323323948202881	0.37428166104044	0.109416594396849	0.457076267930903	0.151735448690147	1.17646320514563	3.23438022229226
ALDH1A2	0.357894269804565	0.513942432969145	0.308662594446218	0.360514859637209	1.06966779997394	0.741680111996503	0.480491591886833	0.0106641607604888	0.106293773478038	0.114398610631612	0.0311050752952676	0.385789940595552	0.217079302860355	1.11924328049041	0.242156138829683	0.0468158133732788	0	0.110624628804859	0.082047029093111	1.22751929525149	1.33383015007757
ALDH1A3	0.833749907821023	1.04292444517384	4.0993709564643	1.92070489555929	2.19867958618215	1.22191419172618	1.03480732440799	0.679898462626682	3.81154295797672	2.2383099578355	2.85712308276749	5.33974669509656	3.01006010167431	1.58341799056703	0.821088109993536	0.65402485509172	3.10076913127563	0.8235162280368	2.10271187453187	1.99719483948801	1.57520097744408
ALDH1B1	0.600045147615975	0.764235736183874	1.28061192576512	1.41926920368406	3.22115168547821	2.30260273601866	0.66862747389567	0.34056112968141	1.31351288530989	2.15268316384283	0.268998425575867	1.29242839288672	0.95141024437594	2.0304985269282	0.421409137351707	0.425289565952184	0.120163594652507	0.259712385450164	0.855773675414681	1.83384946691461	1.77710615500944
ALDH1L1	0.147813344228721	0.197998711849341	0	0.205960470171595	0.703171591967551	0.362605665423491	0.197017385893062	0	0	0	0	0	0.0148213081904891	0.0666627780982891	0	0	0	0.0103214543026869	0	0.122339949588272	0.466741956867232
ALDH1L1-AS1	0	0.178152430252336	0.076662658995758	0	0.0636324339059383	0.0846994551682208	0	0	0	0	0	0	0	0	0	0.0804472805592089	0	0	0	0	0.145244418683787
ALDH1L1-AS2	0	0	0	0	0.0362557421573878	0	0.0127172616524748	0	0	0	0	0	0.0223615628160924	0	0	0	0	0	0	0	0.0143018265651783
ALDH1L2	0.870479933294437	0.921374630279792	1.19380327736988	1.18470558076194	1.77086709463073	1.00174460572574	1.27257268251309	1.78140587902732	2.14448368146527	2.58593358848582	1.80266473051846	2.11747895464972	1.63682179955641	2.96881330137201	2.30654223423781	2.42611443817889	1.31971041168751	1.73229091032441	1.72016462137581	1.5535915126653	1.47374016286283
ALDH2	5.49384904614183	5.26408223333943	5.36529709947229	6.23366568889105	5.53874611027717	5.73564402139449	5.0604062829346	6.27281824438738	4.9446007986882	5.29692354648563	5.75118518172249	5.13921570770285	4.3463541635995	3.65169465970039	6.14348729857756	5.9877415148486	4.29669233094699	6.03434559078979	5.11691780577223	3.73535970249025	5.08343464963234
ALDH3A1	3.30840456432473	2.42507252901147	3.39719509511292	3.81257010158781	5.34411123113102	3.62777024093527	3.1574560808414	3.08469020418768	1.72451494452004	2.45155929517628	3.23110057500651	0.941105559542569	2.55029736397431	0.64139065356275	3.75926238045967	3.54121744810204	0.793127627550239	4.15452650332269	2.69057577208551	1.12065717013451	3.47307252930668
ALDH3A2	4.91780407734	5.12210115924935	4.05024918195024	3.79965722385807	4.41756901011157	4.54536918039968	4.59758480501327	4.77361661855789	3.58746100737794	3.87447239676478	3.48807791823875	3.45994302895259	3.11351715057544	2.57084662716377	4.31050008800777	4.33579050190723	2.34371764865156	3.47763847529061	2.6666657105946	2.72045359208968	4.04692753950057
ALDH3B1	0.660220371866369	0.953411270734481	1.11530630342229	1.45449704137134	2.26937133200064	1.4007291832942	0.818686980755694	0.372524239187013	1.11429372218702	1.88293253742239	0.441663008516393	1.02738056091125	0.949754542109726	1.75631025949223	0.927435324280368	0.716535303860034	0.182767290287243	0.521607600184201	0.467741694946834	1.62945920807943	1.22690305911746
ALDH3B2	4.89231816068745	4.3773806065154	5.55342808967999	5.4036290326552	5.13180758410469	4.62089720151488	4.38690059490827	6.91096046311404	5.41743061254603	6.06962054448501	5.63500267089998	5.14945855163876	4.52396334579067	2.78533083525673	6.39293558819887	6.28440493498275	5.40663530450828	5.35974956032233	4.92796754404564	3.42115057344141	4.41059211605566
ALDH4A1	2.80294591087229	2.51489233380167	3.30418683706587	3.961299194789	2.7852617745936	2.59450555468663	1.85561103980599	3.47737943338361	2.40130825419628	2.4269007423592	3.20434890319122	2.68271711024583	2.39393782686334	1.58724976277094	2.94928092162692	3.22908796843835	2.40505566491546	3.68771020291957	2.95838242386788	1.73289000012383	2.0226660871364
ALDH5A1	1.56058779608754	1.61129987937261	1.0866139474095	1.51075942155217	1.36198166042668	1.24474095602544	1.52891632426282	1.81504661701393	0.406933887256201	0.809779085113823	0.662610217982139	0.356313993117946	0.264479983137669	0.43677802532225	0.402009383647538	0.431890348286181	0.107508307880659	0.624516443274203	0.375285259542235	0.319416775195069	1.36818724355783
ALDH6A1	1.86153062936137	1.90377485945653	1.6565192521332	1.57480875192277	1.80506540418061	1.5485056751139	1.79446577493689	1.55859581597106	1.01653910804193	1.67063642298901	0.928327870678235	0.980771870857399	0.981954916655499	1.35843002197602	1.23005541553102	1.23657221315338	0.462691047781534	1.1935446784404	0.897194723370432	0.967938085630065	1.76400637762866
ALDH7A1	2.67276702221516	2.47343106355461	3.83175566064403	2.65249108400046	4.00638779677871	2.31076763018999	2.34463820774041	2.56196637742867	2.31387562341457	2.73854087815609	2.41080238932033	2.16215524122616	2.40616656138956	2.12209950222576	2.77450666203043	2.74446682839062	0.964061440238337	3.15750943784804	2.91354624145596	1.87233628810464	2.81248795700492
ALDH8A1	0.182861343506586	0.30102801821424	0.128603949599379	0.153713260019136	0.0437850161032283	0.181788264396004	0.111572355147728	0.0469183224225257	0.0323979583655127	0	0.183894254399026	0.0250456671898949	0.105217307280546	0.192729473133753	0.0413566828706722	0.0554552882147889	0.0444262954708575	0.0281824015150461	0.0668192591734979	0.220750937497871	0.228848236587767
ALDH9A1	4.26186925978009	4.08339209815596	4.62848782697789	3.83369972095793	5.16730975145415	3.93352542888126	4.04509343834495	4.58628436541317	4.02594126747559	4.37437876911687	4.15471281378216	4.2302645080081	3.7110102559271	3.105088007595	4.62617627357408	4.58346492761578	3.23342027389799	3.95535930524299	3.88195821801367	3.18753023379963	4.12821915244229
ALDOA	5.75322477341643	5.91551373028165	7.47131754424631	6.34977925694849	7.97212396387266	6.39956419175252	5.74080616164932	6.62596302718978	6.91736014399797	7.64405094045987	6.63780439306758	7.79395439008351	6.87928916714917	5.84379545757076	7.13698086199024	6.9694037904065	6.33930488178426	6.25380778374223	7.01605053456963	6.22302474994336	6.09731582297779
ALDOB	0.0713300704735116	0.0777621389838327	0.0962434987297171	0.0422380845237453	0.0910482149977671	0.0311664926335495	0.0600406026413405	0	0.0172134242314562	0.0308182852535339	0.019610119827954	0.00887430934708329	0.0772155122532529	0	0	0.014862860925581	0	0.0297730172487845	0	0.072315070432655	0.106356360514085
ALDOC	3.20785381715653	3.60356106990356	2.59490440228405	3.15445683323113	3.52400097035328	3.8395565437543	2.71284226106039	3.9376551219772	2.82524833209358	3.55780217348035	3.00377851532923	3.3654629865472	2.52841128836177	1.74645466387726	3.97578607549174	3.78296414715981	2.7617299294079	2.56949838318881	2.70233838660746	1.8110517248894	2.56564104091496
ALG1	1.12224862672665	1.09124622351163	1.79330079114929	1.65976019137664	2.25399531525392	1.44940290055051	1.10542330441688	0.960648114712292	1.56919455071103	2.22800593575563	1.1866780311795	1.92495498496888	1.443479349238	1.49453337661452	1.2955996115391	1.0624256960763	0.440632272167442	1.28868929571303	1.16435507826085	1.44565785062209	1.42854442387515
ALG10	1.0556468597967	1.2442477488047	1.22798745873459	0.318844359066859	1.34029449820813	1.18068892949254	1.54928965875382	0.526796988490308	0.701677685047931	1.31545609672289	0.639465569183113	0.842719827186706	0.899223590590851	1.11189933988498	0.651865916552731	0.478881746998056	0.308925819157962	0.837454862454466	0.696997116822844	0.796828633225057	1.21455381896313
ALG10B	0.725628615358511	0.859328738045503	0.586771467511115	0.217004831443471	0.721789110563324	0.734507168137121	1.1853210717713	0.308139496623735	0.454914953427195	0.686101559840293	0.305881826793469	0.448252914003502	0.522333009307629	0.73603071347816	0.403124809362885	0.354237743350066	0.110234805041769	0.332449012875811	0.436037077586105	0.334984663624833	0.9447003027748
ALG11	1.43727035852092	1.38901055110586	1.88877636354362	0.644404540497566	1.55584559751714	1.31002013259907	1.40168507172246	1.37941025331198	1.39212505061488	1.63901910105848	0.899990735602844	1.50007797493117	1.23663343691309	1.59644859789356	1.0976445040607	1.18312440576215	0.677087831886024	1.1811025507538	1.16226805237462	1.23083013575877	1.48276053150642
ALG12	2.22774107583913	2.14433031105904	2.54950653496256	3.0481733977519	2.86024971385426	2.34986911369797	1.76589961720042	2.17876562452782	2.231635157984	2.65937659547591	2.11623831570016	3.11400214022854	2.50439157680769	2.1386408371164	2.64525434916818	2.56331435287927	1.75798330091592	2.31819823897296	1.91051393889468	2.62741073033006	2.08996925485869
ALG13	2.06413096467829	2.08265490740308	1.69508070790453	1.30623307050776	1.63126263245301	1.7057612047746	1.7783515769824	1.31612836032068	1.54237197483411	1.82663593611083	1.70201915920369	1.51738656856779	1.7751179851095	2.05703776706657	1.53627177529769	1.38346376565869	1.05853123853361	1.69728453667424	1.56164384878729	1.5062820299464	1.79936503959115
ALG14	1.27308018073764	1.13095722018016	2.19385373029339	0.838868691134944	2.36764224446094	1.59879394793005	1.59054932603399	1.50040946424619	2.08380224213205	3.00806731478798	1.61286201159761	2.46764206529198	1.86052585226219	1.95834530042264	1.65684413140592	1.71839012353672	0.729535368825726	1.76489387771492	1.44257730332644	1.38031386588772	2.1668760924852
ALG1L	0.377034879710365	0.537337818901304	0.104067689546966	0.116637964485142	0.0722726699895767	0.501293403305228	0.1931724669093	0.149178707615986	0.0492031927092305	0	0.183718978452873	0	0.0492153232546664	1.22652025103568e-09	0.131468716941087	0	0.182937598372604	0.187419380901585	0.216206504654223	0.0942794514050556	0.0583018087766346
ALG1L2	0.096321772917715	0.0869865714438967	0	0.103260612042621	0	0	0.12062970209956	0	0.0839993420508619	0.045729104860017	0.13334217277601	0	0.0423211655393674	0	0	0	0	0	0.0589588281494857	0.114226413640978	0.0708174013049229
ALG1L9P	0.450827485318356	0.389566811762726	0.220817788139962	0.387427615062094	0.420517973864451	0.495361564778768	0.296759277161854	0.0457057633638149	0.130388340844783	0.0758837640233728	0.0839350969691491	0.121670998331567	0.197204895896237	0.257406550459992	0.137287890304269	0.158678269504539	0.0125181443249662	0.269472472984432	0.0947629120891365	0.149632674705371	0.502740995934835
ALG2	1.95188614969967	1.95932874910641	2.55660598610241	2.20794593684582	2.7088582036003	2.04287543024063	2.16187478672113	2.32955705743882	2.47449055701469	3.00179503814638	1.91459131068633	2.8864038219486	2.22353067077935	2.2094471269342	2.26787433475211	2.208495410083	1.52725554123882	1.72438833660212	2.00563712360169	2.0604797814076	2.19445272391848
ALG3	2.14167147639214	2.19945248884068	3.20931922774621	2.9314807252192	3.63676380852657	2.80969431227463	2.22316920650723	2.53544335720694	2.45121111183233	3.35556887187381	2.53307987716573	3.11799086454767	2.71575941547426	2.415112337143	2.61519262452525	2.6406787642337	1.47992379898348	2.49534723676331	2.39092626904705	2.29141495811646	2.31531117128615
ALG5	2.30288928903991	2.35601136925002	3.17344248879245	1.59229676213928	3.02933803102826	2.26669660365532	2.25736672072828	2.47360769983983	3.07849541187327	3.83683304942309	2.16826334259023	3.0594625758006	2.5791415212368	2.67139075677203	2.70021330823128	2.62407749305891	1.67730978052793	2.27738672295169	2.55625772881632	2.13904048652357	3.02086485196075
ALG6	1.33244442978888	1.31170654321416	1.40515371960852	0.316467850285342	1.1854669744338	0.909139446224536	1.66820083574793	1.32482212189778	0.955477227083472	1.40218734204026	1.02260927777481	0.958641518914805	1.09345876479304	0.960890497575311	1.2302768066219	1.09083311065955	0.606040397005506	1.01819261055709	1.09701741684092	0.760215835803438	1.52318053234276
ALG8	1.73771271670935	1.65668398879485	2.64168705488284	1.02236071051231	2.61654825567388	1.66352224097001	1.63794404672855	1.69943614122854	2.11535957748968	2.91075952033717	1.55021608378467	2.34661655753491	2.21512874582833	2.18482933458025	1.97475689527689	1.80211875334064	0.868784732524311	1.63175620060602	1.77542144241716	1.57034148693818	1.82754265092778
ALG9	1.62719591500643	1.7035880142654	1.43447077348201	1.02125228957592	1.70748503451788	1.66365430439802	1.46254971409213	1.52402354461987	1.50220837740364	1.65246354928773	1.45853424559969	1.72769396088436	1.51319762890495	1.38891690198265	1.76919200630233	1.57530264813789	1.14177936234087	1.60350647392998	1.55893371634929	1.18832495796743	1.60855852306428
ALK	0.345388426636363	0.410181520038698	0.109768936423242	0.364093882425172	0.115213335462886	0.398903042163055	0.351407837698838	0.167558323816739	0.149796536043404	0.0987624703883763	0.315580141333031	0.0257350104770961	0.187141894590421	0.0356783792371645	0.0735534642537766	0.130134203190038	0.132806734339919	0.291940618965089	0.267860555163767	0.0399999625950217	0.306978450723826
ALKAL1	0.0136728511124081	0	0	0	0	0.0321929751749379	0.0251196778717083	0	0	0	0	0	0	0	0	0	0	0	0	0	0
ALKAL2	0.309508004108536	0.30195515049542	0.2272457188973	0.269892521189227	0.884207940147813	0.272517742585021	1.02137312038988	0.0570312492325105	0.0872352508866436	0.398015381015264	0.050376733922418	0.0153274275378584	0.0124285804766149	0	0.16884738678556	0.0508170533528412	0	0.217140118332633	0.100685581712502	0.203221206662107	0.674422685401731
ALKBH1	1.05846889710109	1.10795563008739	1.39165775425291	0.918414477406147	1.52753580739165	1.03764227026503	1.00181665150127	1.23391259559559	1.10174419106077	1.25985095579699	0.838295095506052	1.36888565930957	1.25965213332164	0.935742601456012	1.25175544351911	0.941835739476116	0.590201501305561	0.894452266599443	1.07202345643971	0.951258040892073	1.22278601728803
ALKBH2	1.85505682493998	2.05343807857413	2.23448599222918	2.11557598316118	2.73977683007604	1.78673853352707	1.65435762954315	1.70509321973489	1.71415318222874	2.33902903616424	1.48462281593781	1.54648705318067	1.69295382849046	1.15167700751671	1.90887437945428	1.45294855395288	0.659192981345969	1.9821849827285	1.95872762616401	1.4789459268629	1.98481899673999
ALKBH3	2.29327335948234	2.16275142883607	2.82379011382986	2.20075856979595	3.15989716381508	2.30967097380321	2.05630952901169	2.33397322717723	2.4735791277893	3.20043529929436	2.09484072628452	2.81426739368877	2.27933756900032	1.85021134605975	2.51737648934187	2.55764045202588	1.45969390298324	2.24204452547259	2.07732846411663	1.78983773629486	2.40389757075565
ALKBH3-AS1	0.508345485991812	0.562572145406576	0.2305375125659	0.153069860471634	0.180072732099524	0.425257334807569	0.606912152732794	0.0209490307411214	0.124912903573469	0.0575168165826115	0.141591047072202	0	0.248907605633544	0.601630916335294	0.036659322751151	0.192891036479498	0	0.274397648426879	0.197652807721943	0.286267280545483	0.53043636513284
ALKBH4	1.4787233554368	1.252833437513	1.69331967881157	2.18015104450673	2.09571179664093	1.73736660764928	1.10928031457473	1.36564774969471	1.17358799872889	1.77573326259516	1.06125777090295	1.55092528380676	1.11843946737197	1.20561772100284	1.18874272497163	1.18163054095506	0.342694684660214	1.2296371396424	0.996328723300066	1.27805613662825	1.37671268216808
ALKBH5	3.50070009220755	3.61586353873158	3.93126701685585	4.05334597259572	4.80537501089477	3.63397749424009	3.13758221406063	3.28692401411462	3.59199051536746	3.99996393217313	3.2345595667425	4.36631521934381	3.8626695892684	3.72337288854289	3.38411060875317	3.51216366448713	2.48898537630672	3.29992012176555	3.25964309528532	3.79244934208712	3.62435828683955
ALKBH6	1.55365048784353	1.44141442404363	1.75913878560453	2.16773364755403	2.59408031425639	1.4567956377529	1.4369613378336	2.12113810773486	1.74701351809469	2.14597411452035	1.29446489265228	1.76329258440512	1.67396339653176	1.42930529943339	1.84663772867805	1.92208745325933	0.747786099878946	1.42757935663972	1.38991918278259	1.53075995401115	1.63039149181148
ALKBH7	2.66690653349852	2.54071174205927	3.26585992054784	4.13162240716199	3.73828145312163	3.12805744233833	2.15232622094528	3.4335764281902	3.20933326601593	4.30200459252075	2.48307279953062	2.78913035126753	2.53558270403558	2.40393846049744	3.5103923219649	3.24948630030052	2.2098214008758	2.9609212557914	2.63064543471141	2.2156506431501	3.09822751804346
ALKBH8	1.15239112622298	1.11601202521147	1.20278755578602	0.436768432747213	1.62683158981845	0.981542166518509	1.05462623970466	0.557054182312072	1.13272817788376	1.27863307071617	0.680419783125949	1.23783289838562	1.04386940757202	1.39301524358693	0.719211483484142	0.828946730640268	0.336011392784699	0.962852521448652	0.879563057867005	0.836785392952639	1.27316972071898
ALLC	0	0	0	0	0.0388485621132042	0	0.0204040567489534	0	0	0	0	0	0	0	0	0	0	0	0	0	0
ALMS1	2.02114566574703	2.21285255861918	1.88183295654579	1.18709627529406	2.01193210255818	1.89280288812667	2.12380853887338	0.857113923642197	1.60244262704698	1.86812174398449	1.43666823981803	1.56154121091484	1.723222148238	2.43660961306874	0.97891460102406	0.937620850819402	0.917926636160081	1.55428923112874	1.4798720763214	1.83837094261079	2.45586243896793
ALMS1-IT1	0.503769014721912	0.595487428898729	0.298933926094111	0.166694880792553	0.0785431631577362	0.378624814885632	0.5982680059502	0.0895278451024901	0.136148459235554	0.103233616620801	0.178425276520982	0.0715909358160211	0.411092109236541	0.664556566113859	0.0596912673627271	0.0404873673937495	0.240872368808747	0.17497520253247	0.200624876411366	0.225931336345934	0.60945239937767
ALMS1P1	0.215487259884957	0.282700741661539	0.0634238335096694	0.183311188966075	0.319112671268059	0.0471139632110844	0.0903071348824527	0.0502009029204988	0.0260854385573556	0	0	0.0531349756063219	0.0217574372425793	0.298245387651367	0.0222977806918866	0	0	0.045018347732012	0.0539241616964428	0.0980466404171869	0.158720919122044
ALOX12	1.62768153885151	1.71437741518321	2.2880336608124	2.29362945150255	0.869753775357079	2.18305133772476	1.6850475761593	3.44113684055109	3.69475764206955	3.88695002764556	3.37312337296668	4.14813690508791	3.77565110030415	1.48030648906113	3.43166307115867	3.30985138306549	4.53526293283633	1.62094762545009	2.50364640343345	1.76118313204394	1.25923632503767
ALOX12-AS1	0.269681914014847	0.640417326171857	0.370813765668106	0.471499641946388	0.709888766907005	0.449227502293395	0.396092614880774	0.381915693696747	0.290536464949561	0.715545500765458	0.267231346806383	0.126638170320522	0.333561126710476	0.385514973372325	0.465607803645384	0.42916387124296	0.218896454811375	0.107704471927432	0.355473026535478	0.228939333228762	0.438825113175625
ALOX12B	4.09798153509548	4.14354852129803	5.63517684947893	5.7038177703248	4.59758480501327	5.485333435406	4.17255152008151	7.18207647851645	5.15035658020834	5.36863566532319	5.84603942496406	6.10999358475339	4.61127863026698	3.31325601157602	6.96477981931913	6.85678654628808	6.93157669455976	5.13108731799737	4.91342082055849	3.51108846592374	3.75846308864756
ALOX12P2	0.562236073295591	0.595886482447806	1.08596845386217	0.720860679879058	0.723675632352852	0.64584273978607	0.806149149662073	0.166512360903636	0.661665698544423	0.431807997886871	0.561200987466279	0.123984229638253	1.25413443578624	0.496307922071607	0.251475517858941	0.361194535459904	0.609089240245231	1.043652470946	0.73231696288069	0.559234332183484	0.66654664744158
ALOX15	0.306219069072635	0.478870359949624	0.0868055014968424	0.0750756882681008	0.140756409973467	0.177429265558237	0.354777111209708	0.302161099003597	0.0609608704609812	0.146334587594112	0.0350685411969631	0.0702800911314297	0.0129065999853037	0.119587786539628	0.0521998215201757	0.0397382337552005	0	0.0280717609979729	0.063565480745265	0.0394546990770184	0.141647282677998
ALOX15B	1.52246760190537	1.84601183582463	2.81451966204557	1.88797360628684	3.97118484732662	1.85521633305166	1.38603283992458	0.805262734538364	2.55283936774356	2.24294389573882	1.60560811405506	3.33184707167105	2.56738481475967	1.25297267012609	1.40767905430207	1.3612855090797	1.42723070142528	1.60617688050517	2.2686559611049	1.33669471157134	2.40727116381667
ALOX15P1	0.613098779471396	0.250301905007373	0.145965639386138	0.341961844390873	0	0.0916291615027172	0.368592924584993	0.405927028609875	0.119620586026125	0.159153806009468	0.102894855006507	0.180553999677395	0.124323899561002	0	0.0522760697751525	0.152995903025334	0.212535722264027	0.243797016999591	3.13010007110864e-11	0	0.0488487126563937
ALOX5	1.26157293711144	1.65875988830477	2.14664870586699	1.14570353758207	2.33151605456965	1.18014786115843	1.62718190420032	0.428360038694876	1.75334780613591	2.29435019523126	0.592411587920851	2.21943805655688	1.01762265132405	1.97452931248388	0.727519710778054	0.584455544802985	0.256033601020972	0.559593618117987	0.423138169299306	1.69214148761429	1.33161923687844
ALOX5AP	0.922628689278289	1.12159236359289	2.17367433834669	1.07310041964487	1.20375870267676	1.55335558784129	1.16800654504221	0.235784643968593	2.89276209570083	3.01373915921501	0.542369993605459	1.99931816549709	0.979260780180564	1.34712702519899	0.700256817207174	0.597452035374027	0.224004453434035	0.398199306355646	0.499531106105104	0.866128573890153	1.56952511738391
ALOXE3	3.0027511193942	3.21689715138906	3.06360820688387	3.72794223092777	2.90216042790307	4.11165734626313	2.67962647284493	5.15216313354909	3.23156757797121	3.57651004486864	3.86711561635913	3.74029077801592	2.35564497981263	1.93698273135554	5.18101506383741	4.92217881535471	4.87631065712194	3.21692973553887	2.93491462670493	2.14918781437706	2.01745161963648
ALPG	0	0	0	0	0	0	4.99734534595119e-14	0	0	0.0299133438785206	0	0	0	0	0	0	0	0	0	0	0
ALPI	0	0	0	0	0	0	0	0	0	0	0	0	0	0	0	0	0	0	0	0	0
ALPK1	1.96537427018165	1.97550546278293	1.86031130325857	1.51596470223921	2.26453943348298	1.55739538497163	1.69360069592915	1.65814748852277	1.15296216679069	1.22476267602788	1.31797547159777	0.962809591387832	1.03749468105786	1.72643889011651	1.05747799938971	1.1581495680524	0.633975170065997	1.46825486123691	1.10696466689855	1.2250959702838	1.86331605486632
ALPK2	0.372735955978066	0.478611539158072	0.108905244557805	0.241483888449941	0.29801658408977	0.398936961655599	0.332516611716983	0.216813670542572	0.678822812764609	1.00407706064213	0.424956476062535	0.370163164334718	1.01364805624377	1.35707337272948	0.331309667810475	0.418376716953738	0.0869163467128368	0.359981005377301	0.722995789735168	0.79162989443634	0.212275478478551
ALPK3	0.213302483607	0.215795374085109	0.522985766609466	0.671502627355103	0.988241859117201	0.615885191115427	0.27845109373857	0.249107914271519	0.55151404891702	0.519193643165255	0.443069784176688	0.759967094984788	0.866482325264069	1.2559659461679	0.311229895936507	0.458559442633936	0.434805943376675	0.532110453370905	0.554216526925929	1.20812391416068	0.70452939435159
ALPL	0.510044377243945	0.459552275358779	3.09279096194562	1.82984144339406	3.08786334568835	0.383542286866868	1.08543145498803	0.866265494666344	2.01664250748859	2.74866087787834	1.54027530416586	2.51193098356795	1.5929664503987	2.77836419400053	1.83675227481725	1.78465473563775	1.23402299982813	0.889834852479052	0.669101166731599	1.91888612944403	1.53737559330772
ALPP	0	0	0	0	0.0190123869508904	0	0.0198379589733327	0	0	0	0	0.0358057482212221	0	0	0	0	0	0	0	0	0
ALS2	1.69861855388268	1.67656079263069	1.53819545181622	1.36110018638713	1.81010167017889	1.55677763129908	1.5018823952716	1.43100242730105	1.34834574511348	1.64032477037057	1.20311343277853	1.53395200125908	1.56021603806643	1.61920169723258	1.1342735199429	1.21534311936166	1.02786177535451	1.38863040809909	1.27204708443319	1.53530150821884	1.77727451811606
ALS2CL	4.16694034648427	3.91357879166249	3.47601869975782	5.04881161411526	3.40213412058865	3.78582253531712	3.12810529721658	3.65790291299382	3.71634345631928	2.07915962079157	4.47995483169067	3.14963495068474	3.48652131439033	2.6666270843126	3.95608453928929	4.50475385141043	4.17311143899021	4.33407480330497	4.160775008075	3.09195704246404	2.80865276365325
ALS2CR12	0.204344833669575	0.218208314983515	0.217511161287314	0.106550135275499	0.14957674951274	0.225303314522707	0.243898139359403	0.0677458137342991	0.0697667737274149	0.0933518018779647	0.0792830718926275	0.071680305671751	0.245725648167614	0.209024080496175	0.0597661518172835	0.0153357067168313	0.0163126017024545	0.119121740800987	0.0608668231123379	0.152375549222635	0.235903480546216
ALX1	0.0962497068376121	0.180483983951287	0.0777017166958644	0.152134084207872	0.105949697319351	0.0577932202508027	0.0451826470659362	0.0311108641674923	0.0634056088789576	0.112128545512828	0	0	0.0134331876452781	0	0	0	0	0	0	0	0
ALX3	1.04528219636737	1.14903169051834	1.27500704749987	2.03174806286428	1.27894820530064	1.00085093907178	0.638429773925237	0.6872793162393	0.614122753893833	0.545558229687532	1.05351453944766	1.13232677579219	0.823155858591208	0.535802148001588	0.904894063692952	0.831835904955064	0.589920689042367	0.890273909144676	0.809064532822741	1.16711381798887	0.943991069189377
ALX4	0.403072440758647	0.602546196610656	0.149366035129877	0.860391564213824	0.616893079365511	0.703501195704007	0.337309193499736	0.0654465786540766	0.103527852895679	0.0205398928576714	0.101258760907266	0.272158192714906	0.134045439530258	0.624026008270449	0.101090637597009	0.126569188677097	0.121428715336939	0.216057467834742	0.194340510360543	0.709240339056206	0.53907243297398
ALYREF	3.17798793257012	3.20752588578102	4.42928119333566	4.00669298278711	4.2815944019882	3.4526138833706	3.00891888699175	3.85175903407437	4.05964081159671	4.57092432534867	3.31927976291896	4.59900827146229	3.76465400928429	3.13528038927171	3.99264155502322	3.63483718176976	2.87662302679387	3.54494280185806	3.77542987087574	3.37542178177139	3.47864829453918
AMACR	1.23192387329376	0.575741202440945	1.4604385306211	2.1280392900727	1.47977379815448	0.928054932941841	0.983328925247345	3.83921386802708	1.89653924097145	2.65411011866997	2.06557575806595	1.11083092416134	1.05345893194152	0.644737695622962	2.64905206574836	2.46504457315023	0.622512470933182	1.81717298454462	0.859203882091424	0.760482417901432	1.09679483648535
AMBN	0	0	0.0506599411822154	0	0	0	0	0.0201696204811239	0	0	0	0	0	0	0	0.0179468432516156	0	0	0	0	0
AMBP	0.0658316011796097	0.0751107480486293	0	0	0.0959350840908864	0.0522479641355087	0.0408303040209704	0.0556647662749772	0	0	0.0165759048323128	0	0.0712744588669315	0.0330790044108118	0	0.0250116380160513	0	0	0.0401307390554874	0.0248322626461824	0.154518402322115
AMBRA1	2.48232169361635	2.47061755484556	2.8004298800108	2.80390068799176	2.66446236032126	2.86372639037608	2.32896280937732	2.80027662455958	2.24510922922688	2.12878829383071	2.44856798309944	2.40958373520347	2.46337396549482	2.35460731106976	2.2779728487349	2.49695824669137	2.24386707240074	2.40927144209402	2.18631038319851	2.50419578354292	2.44908854214983
AMD1	3.41316483844662	3.48640546680422	4.72525036043156	2.64300417108191	4.05729429672119	3.25365048045023	3.8541652486571	4.52064853588333	4.37615144222452	4.38750040648098	4.03012416145513	5.30263344085061	4.38303375861835	3.69607173434882	4.41558291522997	4.4490066392182	3.40242886087896	3.80865276365325	4.43003766491937	3.49085248084786	3.74861150591088
AMDHD1	0.0805538401365896	0.181991753037641	0.078374421214389	0.138789572042793	0.373198282005627	0.290039791209553	0.0678385878769256	0.425549537523135	0	0.329815923765889	0.107722145466869	0.162002448635315	0.0560826597877419	0.0442125207137923	0.393349198993772	0.175115766265529	0.035578305771587	0.19123794461336	0.0403808931832014	0.120823559514601	0.10546796007294
AMDHD2	1.99536873682397	1.94868307129244	1.70044415719593	3.30768498151519	2.84979914918894	1.7546138984947	1.51079992337109	1.51493524384701	1.67884263936289	2.34116030095055	1.80290456425707	1.45060158870671	1.60734215119882	1.83057985347754	1.73138311920714	1.68867721374801	0.651591344797654	2.25960995533439	1.49020042456391	1.85339290177772	1.49758681966327
AMELX	0	0.0327057311421967	0	0	0	0	0.0351057132191811	0	0	0	0	0	0.0613712877143055	0	0	0	0	0	0.0345030986154716	0	0.0394419246683357
AMELY	0	0	0	0	0.0332972547223916	0	0	0.0932770177844428	0	0	0	0	0	0	0	0.042213005165778	0	0	0	0.0419120188594476	0.039027045846861
AMER1	1.39854191425525	1.30152326526627	1.11168572002975	1.25841037930835	1.40225284267019	1.53902477385853	1.06275724213537	1.01782928756481	0.512584923796689	0.606864788237968	0.778952024701422	0.870010340296011	0.724073951657158	0.856731577842888	0.628791322630823	0.793383203062319	0.203637188462937	1.0905689273221	0.832167372030414	0.850376191838109	1.33730576774612
AMER2	0.0120846762973449	0.0206873778984427	0.0032408340859241	0	0.00267829945976211	0.035506378079085	0.00279529627775563	0	0	0	0	0	0	0	0	0	0	0	0	0.00506783140858952	0
AMER3	0	0	0	0	0	0	0	0	0	0	0	0	0	0	0	0	0	0	0	0	0
AMFR	3.43573525887347	3.51806927218015	3.88396287821375	4.06320091113295	4.42155321275807	3.71657393368867	3.19015021546857	4.43619516060003	4.07193424509156	4.35505151337456	3.6799416880683	4.45647762935182	3.50488729807259	3.4331397328861	4.65193569903821	4.46357668534406	3.58434922499845	3.65126987333295	3.67046647355945	3.51759065774328	3.72566482141354
AMH	0.311160129465447	0.114577050068736	0.223200104429181	0.625938136653461	0.252686926081175	0.377914445881581	0.24937737656402	0.0643757503346623	0.0662983703797637	0.13578923971514	0.111604536190473	0.0791659028504802	0.0463343144402848	0.259787094595007	0.0752275621842093	0.112559358873981	0.0409356232030102	0.201351567131985	0.258605755154	0.155908516065989	0.185720683054698
AMHR2	0.0705995338541505	0.0674184412751356	0.0339870356865652	0.0509281915237282	0	0.0189266712002213	0	0	0.0614977910547862	0	0.0236828803335371	0	0	0.0701551800962558	0	0.0532106182731522	0	0	0	0.12039494185805	0.0652455486241387
AMIGO1	0.571923345366243	0.652354323083633	0.683324561555054	0.401262374037419	1.19392940637054	0.709611787128554	0.364188035926202	0.120946680609192	0.306339243635325	0.337351443792111	0.0590006522693888	0.42090381716617	0.323041425768481	0.537189693922601	0.30522111690286	0.273761738601149	0.0868499221096804	0.185217027816925	0.114099251896711	0.570307480761538	0.437790216384982
AMIGO2	0.559869629910953	0.618560993784435	1.11034987882384	0.652447946050572	1.37281283491246	0.718988000672436	0.486289094974595	0.868107516815149	1.16658691407045	1.58030470284911	0.565557208748816	1.43262273915376	1.39164125867449	1.67986964494609	0.941593138375223	0.844927917636239	0.515245167920205	0.938562822961919	1.50326222175986	1.0907586023085	1.12887405799246
AMIGO3	1.55015204162197	1.54900372665664	0.949252529339864	2.05555662997431	1.40654211227352	1.69226649290957	1.4119197148887	0.983184431193538	0.841292859657066	0.730569531117973	1.27549581177735	0.933097452588345	1.09181490668856	1.17153351088604	1.03063270976715	1.16860994678915	0.612928989718302	1.39503537159448	1.05272193006843	1.24152293878331	1.35028224121446
AMMECR1	1.7254314290856	1.60344950201557	2.77532451160417	1.65736104195538	2.15147569201912	1.6437777050297	1.96105651004384	2.92853140312761	2.68784678773653	2.66210293474907	2.71655417992826	3.22214611165815	2.57222272245692	1.59452944088022	3.10398433079771	3.01369807427352	2.54576825540135	2.4655148178466	2.7166683090332	1.75236325047303	1.60651329510243
AMMECR1L	2.02518829741066	2.14223370249418	2.10673356748222	1.94044116539398	2.4496907821859	1.85043540368467	1.74101819799753	2.09529996070212	2.21178474765824	2.22977555317752	1.99788851410201	2.51778464167681	2.24558388904708	2.19979168120468	2.12760356716506	2.17362957030098	1.61363065800393	1.8718988325101	2.09654186257284	2.02745841530729	1.88664768933046
AMN	1.04759422493648	0.988205496128258	0.893586655681969	2.28655887048442	1.17991864161945	1.01311918812354	0.454043201262538	1.28101568277577	1.0962618530584	1.3180969853393	1.54319394995481	1.2398806923272	1.30348852718342	0.060314171090916	1.6770616649587	1.87648354932303	1.07942931500292	1.75097088401245	1.46744643731369	0.517452081819864	0.919783978990076
AMN1	0.939329650562731	0.876196694114678	0.810116481026467	0.30924954298852	0.796707384739073	0.651767664437039	1.07227733547151	0.686313160756027	0.97512829201906	1.14806204333371	0.587295855141551	0.823383342089107	0.818966691536387	0.955571706398013	1.04371545590767	1.03701666952127	0.615396521281469	0.704150436538894	0.556206709421818	0.488795705630876	0.692078087932049
AMOT	1.15633189127672	1.34908780955972	0.622225694008933	0.969998825146696	1.30922276283778	1.39385547733903	1.11555267949462	0.486136664573271	0.346368064583484	0.41413011948446	0.265174018345324	0.25100158048804	0.264751393058291	1.04087840681164	0.435638194208961	0.478794789078025	0.100581306146421	0.382967102967694	0.205684025552094	0.80691215284242	1.53390716202009
AMOTL1	3.49637286545606	3.64128012328663	3.76966596594093	3.5861522334326	4.07043226460487	3.3800215010561	3.19276702560345	3.7754930827456	3.63983412546595	3.21499824199299	3.43187831686521	4.33100289960215	3.77875526684322	3.61382629093404	3.16801778089114	3.60653698331478	3.69094222587412	3.50115885929447	3.90241129447226	3.37996052651574	3.13160923811861
AMOTL2	2.86500026362574	2.92072585329154	3.00348170724686	3.44707132082609	3.27602760184321	3.31062368702964	2.65294991852847	4.01041285351632	3.01978196311796	2.64468002191801	2.7394614604563	3.79188698531409	3.13348625992219	3.10222139389067	3.06002835519259	3.50474749649957	2.50635566682735	2.72634515178561	3.21587425564874	3.53350105433765	3.34851146817645
AMPD1	0.0133108323054983	0	0	0.0213965746103187	0	0	0	0	0	0	0	0	0	0	0	0	0	0	0	0.0222051566400877	0.0274906882614986
AMPD2	1.69222184940464	1.70256003075327	2.03865741539246	2.46270151639294	2.7501026526206	1.89054008057023	1.23736180030209	2.1068909870465	1.87184364850932	2.2562830508753	1.52299480271481	2.0984128199624	2.01674233440574	2.66652937792404	1.18464846003444	1.58029987830649	0.635244541212091	1.67065454974659	1.68291932288246	2.329829698056	1.30986302159808
AMPD3	1.97381696657759	2.21947522999765	3.39628418471824	2.13078593427751	2.15747386672954	1.91594915221302	1.80306994360865	3.51467776442882	3.33709021439003	3.1111314960658	2.95545044441994	3.66435768000315	2.85196087095392	2.61247753476862	3.44546319148015	3.25635854172402	4.35942980434509	2.16701744750589	2.84796685009518	3.03661410314592	1.45531801333247
AMPH	0.1258259070969	0.152853167409954	0.385485154499655	0.505608458965109	1.42199073677286	0.187552403357157	0.25351494385904	0.0351747042068107	0.695032586820833	0.954539537898125	0.0344515428883199	0.335142493581589	0.350928293907857	1.1266755670358	0.0713016470313072	0.0820451209794318	0.0222847114007495	0.0925852502126114	0.122323382009234	0.557792372696117	0.290328850170877
AMT	1.99065721713373	1.810146925069	0.948573936868555	2.24057383843354	1.62099452985416	1.60088819071141	1.55269676011004	0.671282501269194	0.634194555595266	0.785756427102847	1.11565920746904	0.197827656901039	1.03135284648446	1.78416892050203	0.690315175752973	0.818323766539176	0.516244144055276	1.5728605717566	0.812560655198782	1.8237941891187	1.78447048018838
AMTN	0	0	0	0	0.0823829540599999	0	0.113406863510028	0	0	0	0	0	0	0	0	0	0	0	0	0	0
AMY1A	0	0	0	0	0	0.00748510233702496	0	0	0	0	0	0	0	0	0	0	0	0	0	0	0
AMY1B	0	0	0	0	0	0.00158416126557494	0	0	0	0	0	0	0	0	0	0	0	0	0	0	0
AMY1C	0	0	0	0	0	0.00600964998867108	0	0	0	0	0	0	0	0	0	0	0	0	0	0	0
AMY2A	0	0.0208891676196909	0	0.0377489467767199	0	0	0.0478744898769	0	0	0	0	0	0	0	0	0	0	0	0	0	0.0261551455987641
AMY2B	2.79460509393793	3.0895608606093	1.18683013397783	1.06109874938757	2.23816012923141	2.1457263592834	2.30654806687896	0.587716380010255	1.0801118598616	1.46444870974788	0.85795154394889	0.392889990376711	0.617396289358689	1.33737999058652	0.862700531032165	0.701277569643227	0.177382062315259	1.36484693843883	0.572189245770122	1.32080812893262	3.05397148245987
AMZ1	0.222267931993445	0.23627830293496	0.16698789260128	0.322620422361685	0.143606313162352	0.270384217111518	0.184659884360873	0.0134354316825253	0.139131538689617	0.125730837781542	0.1433176572541	0.149317904687826	0.406238413469009	0.436215153001967	0.0524720983404681	0.0414049083020148	0.110582938595464	0.154537844647074	0.190153376822744	0.511279783375631	0.234739195415339
AMZ2	2.38207511448641	2.31218593800914	2.84980715413297	2.59089658799998	3.12012131635478	2.26076639057001	2.15552257965747	3.18544953032687	2.80324770527026	3.37436624838525	2.27001755465383	2.18744471945781	2.14224023871851	2.25163124078433	3.11568250941494	2.88275650430723	1.47183776242229	2.48008154165098	2.51048347264855	1.62726596699609	2.34809924996109
AMZ2P1	0.851512794813268	0.819712321932986	0.347249510567046	0.46047313072971	0.805161182955313	0.608929383423957	0.801070063204663	0.299037119892959	0.492296224185282	0.811253171240424	0.573803005289315	0.237130477662961	0.264441549287393	0.452048192653537	0.248611340665366	0.232637427915891	0.0763847846033792	0.278786484452065	0.227320895947504	0.371868834505155	0.978774056391814
ANAPC1	2.1935951404081	2.21664731512156	2.64566707774635	1.4651229579112	2.63554545812265	2.28713832664392	2.20158054319378	1.51283873256436	1.90938142118514	2.19286326906704	1.88858156059637	2.54839963204124	2.28948923917278	2.11081756395649	1.82495517752865	1.96971229618611	1.13384625048301	2.1433215760468	2.16626232258877	1.87363998582825	2.36153537623344
ANAPC10	1.10955446598408	1.13714936422763	1.37674601628538	0.427832481167563	1.02620515690909	0.914250693624327	1.20678073602105	0.583752052828069	1.4375686605287	2.1080192159687	0.946035354676636	1.31343161947001	1.21020181320488	0.817998104883004	0.75514652281943	0.906803646567297	0.385221175379071	0.835357391980536	1.09801523386896	0.76722934172906	1.44162689206448
ANAPC11	2.4595260464951	2.48068907765312	3.78552962780158	3.65922815302606	3.79713752167239	2.72303643200502	2.01249001140593	3.4026921658575	3.8441747172553	4.80151566341643	3.10899607823501	3.42472461084949	3.18565884569045	2.5566648381847	3.78718168460358	3.71351986569491	2.63783742440714	3.11771831175695	2.98025933064139	2.53526915474198	2.84476726788137
ANAPC13	2.13191538728902	2.08557762004913	2.75359597934453	1.56292864796659	3.14226148124304	1.93929805237429	2.3028044986668	2.90806158862287	2.87074346979116	3.75734333563518	2.19485296523852	2.87116747313751	2.73037258426497	2.30033169201112	2.83639883273273	2.60914740859836	1.22467008062367	1.95468767378624	2.41367260534013	2.16819272782108	2.6495464839465
ANAPC15	1.5186106707767	1.41245637432495	1.9170612474103	1.45908008283851	2.26459948184987	1.54230758351024	1.27337265743822	1.70124740123383	1.63896814674196	2.45872321263061	1.37135254943941	1.76494057312561	1.52836627658257	1.19743767641997	1.81840067087351	1.55338016514398	0.827710920037329	1.5365851067853	1.52615396823659	1.16380784810184	1.50479325123298
ANAPC16	2.85831725312649	2.90614019906724	3.11627658190647	2.50172447119304	3.25005809085432	2.61234542091826	2.78684306255733	2.71883504836366	2.74702856117754	3.64722239519128	2.24337965998536	2.56153387935881	2.34783287452213	2.18820466927941	2.59386047792458	2.44856269727273	1.49341677124567	2.42460234941175	2.28658252631268	2.07860983469637	3.0834857097474
ANAPC1P1	0.0412194278348511	0.0732239789090311	0.0226277410627012	0.0629642816288815	0	0.0482160938218512	0.0630340247344806	0.026592296298529	0	0	0.0155620810275932	0	0	0.0289170543436478	0	0.0234116446695648	0	0	0.0566756359555747	0.0619594686878207	0.0233212214483914
ANAPC2	2.76255292607428	2.85033338175971	2.69916070159533	4.05466617549102	3.23834206194063	2.84698666640101	2.3084628144349	2.89143085279655	2.15140425073462	1.83748312031624	2.71160282941792	2.77515802827091	2.69872522199008	2.58442379400771	2.23862485295486	2.59451749783286	1.84695859407388	2.92014463969443	2.57235128512085	2.59900589026462	2.45493652998226
ANAPC4	2.29205138403792	2.29298488994138	2.44361725948839	1.3630925609669	2.37823970510293	1.76569597973997	2.10125338126477	1.45341748918668	2.18955575777782	2.35931875162364	1.72371145064975	2.33700598280446	2.21412169609294	1.80627868242216	1.78930357789902	1.78455004792839	1.141550503764	2.00993473760853	2.0637652266521	1.9658359899258	2.2148459725965
ANAPC5	3.98736634740152	3.94758200492268	4.31342000969062	3.60232622118612	4.67748005334062	3.94047687308549	3.67009251432894	4.07527590102327	4.07124781946144	4.52922126033451	3.71996099361198	4.09421072954639	4.02530348299724	4.05489187872065	4.23741075271918	4.14448694448827	3.070112784839	4.09564597829804	3.98211742744846	3.66228526731635	4.1467692517738
ANAPC7	2.69474872888312	2.53135650557545	3.1356021764486	2.41169740352087	3.03142342877895	2.35171029808328	2.29946154403832	2.6899834395996	2.7576953516695	2.70498480888824	2.70919136430062	2.89479642581173	2.88681544615571	2.20819572335173	2.78083500173823	2.72951579174305	2.21996149429113	3.07539400256373	3.0157847809874	2.295326302319	2.53796941614232
ANG	1.44170124848002	1.78527014575914	0.650723207392534	0.921991516831895	1.73017474082159	1.78254276287556	1.30783067502779	1.66414146834568	1.2395752359203	2.00144197417391	0.947103554995479	0.869921929223343	0.803125341452495	1.30871035116808	1.56616244558814	1.43575659089143	1.22822148351773	0.805908204294605	0.656168666518043	1.154648012873	1.60171077698749
ANGEL1	1.53133903686001	1.59512646722672	2.08902011112006	2.22426876518343	2.63471406877001	1.75626328390424	1.3956112485038	1.50807363995255	1.48268309922481	1.95562526672591	1.49192490869551	1.41136658417161	1.99081330601473	2.4896405505942	1.4965083678289	1.41038452593329	0.841035968294928	1.63177482251354	1.72064620708138	2.20945648496621	1.80947618449999
ANGEL2	1.85045940779503	1.81765599915501	1.66549737628462	0.976285174453427	1.98522352286568	1.79549683269981	1.90164891091635	1.15395446089267	1.36720330065725	2.02425584171931	1.18753973508028	1.30590049970786	1.55993226353387	1.80293350701215	1.22889870976164	1.27187980851622	0.634106247635414	1.41495273845532	1.34283916046905	1.43017820443783	2.04812107241362
ANGPT1	0.333698506612583	0.318253202255415	0.922871456345108	0.400121455225576	1.20219201344124	0.472631253996446	0.587725979603572	0.293411686657133	1.31695666818183	1.84394767575271	0.248189908215001	0.810150216278356	0.561560761548752	1.50938168273471	0.470728430822031	0.659281594067541	0.0338041222349103	0.217393281728209	0.409178012583793	0.871432066957822	1.00592450875942
ANGPT2	0.866746592947861	0.962539398754701	1.18421680809224	0.529719017460218	1.53077493322002	0.71999821803813	0.851542377724981	0.419146209295998	1.60692541451269	2.19106039929356	0.672847113027926	1.32339312893757	1.64879674164502	1.61219205931223	0.663371036270989	0.711551291797144	0.581253858953379	0.765005944161552	0.831021096218395	1.89468973359669	0.899648973392049
ANGPT4	0.174157105422349	0.0967384440098667	0.078475122222446	0.106484474544243	0.259849750894816	0.197101705487192	0.351747041286943	0.0594123197091516	0.0089019106564636	0	0.020220124231489	0.0045829502892331	0.0294442631625506	0.0403010674419252	0	0.0229283753549311	0.0163021884023656	0.0154294865132127	0.0246401006501555	0.0889762998410584	0.723292058743632
ANGPTL1	2.02024615786857	2.2954350444473	0.724562965306671	0.470138035264821	2.00233167399525	1.90390594065048	2.36540419331042	0.299255209773224	1.18248890766763	1.42609833190816	0.854309294491251	0.265583318564378	0.58305014379276	1.92694824794977	0.476741473916813	0.217285320418961	0.739215597140117	0.763227985688363	0.666343035770085	0.908430956019434	3.03655256563649
ANGPTL2	2.85105538179524	3.29292306753474	4.07588342183022	4.04517209052229	5.82661966696429	4.73190549463928	3.48509187694181	1.33056987270917	4.43010459020704	5.11333377868188	2.91125631120126	5.27820782722303	4.25391365130161	6.14043511606433	3.46530845154731	3.43682945109534	1.71887668455256	3.04015774881089	3.10221299379727	6.25830974137863	3.74912660850612
ANGPTL3	0.267889312416253	0.240813766491567	0.0571512003988417	0	0.0932591663969643	0.204418709352181	0.306810511327974	0.106227296907433	0.122457640193416	0.168570155723482	0.0864119050082871	0.0360453966089258	0.193403375540125	0.0635733496283716	0.116401222876781	0.0362940090869807	0.0258397368842033	0.106948189731028	0.277756277706767	0.105511541587676	0.160451687879449
ANGPTL4	1.77538772809043	2.07932349163894	4.33215652545839	2.6774157805341	4.07624267994427	1.36808664383464	2.33900622486305	2.81184295951028	3.77785101291252	4.29755828116819	3.40908267565479	3.47291661705506	3.37370806140704	2.22152448229116	3.93593113975227	3.70160450149798	4.56791045587868	2.26336498556985	3.70031763878036	2.98462215922595	2.05188713370161
ANGPTL5	0.750856007335046	1.04204892777196	0	0.0217372574694465	0.104197214922617	0.814588976843995	0.554858948017489	0.0339415208702141	0	0	0	0	0.0073504284840776	0.135205579888812	0	0	0	0.0152901706445129	0	0.0520985219848421	0.760349558859768
ANGPTL6	0.218008631004557	0.153967427539336	0.263677464035115	0.156040591391991	0.358084507115837	0.150301008060586	0.162007606455026	0.158059061830161	0	0.177294030520073	0.0463009234386179	0.156663254296711	0.171755101089871	0.217926764987945	0.023678480789819	0.144890849733258	0	0.151471795313005	0.134443209408923	0.467758386153286	0.125308172892887
ANGPTL7	1.57146324132358	1.93892935569717	0.643756467247048	0.81025306278763	1.49349875332662	1.52648452846264	1.51105809574093	0.214132267549277	0.235823848869996	0.15586060340024	0.651927435499007	0.185142162280996	0.497728849439642	1.55818435214199	0.134159812889917	0.246147800974335	0.1886946246308	0.60200736356939	0.473340139388575	1.43308229828616	4.67055711574659
ANGPTL8	0.678983220153315	0.312101692279863	0.285466139934127	0.579868498988319	0.154444519097623	0.683521299373644	0.220462453833023	0.175418570684819	0.378285213343917	0	0.597160232945681	0.141095294230002	0.795073689270841	0.465871056773541	0.227270367542123	0.545789503358659	0.819252071495658	0.632028987520704	0.47923884063762	0.957182853443669	0.179767082035561
ANHX	0	0	0	0	0	0	0	0	0	0	0.0268203100374993	0	0	0	0	0	0	0	0	0	0
ANK1	0.0743189563206048	0.0668761446535173	0.144515006181386	0.231805936998681	0.661544397870145	0.255323066777909	0.0868527747628501	0.0130845190504212	0.205837890406385	0.197082828394264	0.106645806991539	0.636965607252352	0.493566385036472	0.817850796572009	0.0751011614745248	0.0684681657023583	0.00826634443285083	0.0386958995751529	0.108883839618629	1.15209902947543	0.315417837821949
ANK2	1.13659827654888	1.5037150873891	0.447839413578636	0.975317623521764	1.66293919584334	2.05763048949699	1.50981743358186	0.0942066074822695	0.479892765608754	0.655741990508859	0.372238929526613	0.546215384779364	0.638500209330466	1.98694240447879	0.288219158926721	0.278560520554966	0.0608653017077779	0.348598429757737	0.201625079520936	1.61637651872702	2.036587730249
ANK3	2.29519991603335	2.24274882573954	2.22374071097245	1.7295223174668	2.07522454951173	1.91903110474907	2.24156564887517	2.97608863588298	2.45906171667372	1.87535937947982	2.43705191972006	2.4041701471461	1.88795801434556	1.27953072572999	3.10023593201927	3.15866502201823	2.86582777742497	2.39661437057697	2.1506668999249	1.66958921618697	2.17538088330228
ANKAR	0.620903533919792	0.730310407820527	0.462629281427954	0.22768440182086	0.36243510093457	0.593223719368563	0.811075571027259	0.0978922969412452	0.211465807689766	0.34053492449799	0.196915440698465	0.12604088080652	0.317897928908621	0.659494425069662	0.0711260134390276	0.147726094070403	0.100924512523383	0.303633476194565	0.236937068364379	0.525503645424291	0.824064762541445
ANKDD1A	0.776559681362843	0.745658137494751	0.560863617761258	0.689070995371705	1.28910260601933	0.951595254438907	0.90489252268631	0.148849524660246	0.552565942091548	0.682077931959102	0.411330786054382	0.354216299874313	0.694205366181282	1.33145872787587	0.213328616016476	0.283831712147101	0.217606698705415	0.663330044314937	0.527683926080243	1.00812828613476	1.17427857103612
ANKDD1B	0.216196569345235	0.247994331456021	0.128893189302259	0.276556218386062	0.207188194730089	0.0869541082116427	0.154235810953912	0.015846497257203	0.0953061728715064	0.029240273590542	0.0640850109930603	0.0084166241765428	0.0733213378003214	0.0186677844118697	0.041452571388541	0.0691508266947701	0.0445291143238258	0.122975205850682	0.109954232462654	0	0.0764381472059641
ANKEF1	1.19583261511719	0.909721653820237	1.82697754581454	1.16182965101819	2.01787203619559	0.653222397169347	1.11384049512556	1.27247116144188	1.1898308830088	1.24218785252519	1.28424760092076	1.95823392435504	1.40932032721726	0.761195900104134	1.16704957171549	1.25105855817518	0.794341832099617	1.54132154205093	1.36560296080144	0.418135963959497	1.27976842159359
ANKFN1	0.402440594662675	0.559255872281197	0.0692265968645091	0.236117851676325	0.196872646741771	0.744422910195969	0.393620480852191	0.0166648978409024	0.0341400563973308	0.0154533230240457	0.113580491813447	0	0.0838324622375509	0	0.113392593588107	0.12825155828703	0.0157708677064092	0.0149265442381028	0.0817690993795448	0	0.373761785171241
ANKFY1	2.85020734471447	2.86865516157969	3.23947136600767	2.8709959147003	3.47478645293076	2.98690964833904	2.62719124475285	2.67666007844167	2.39490371030457	2.50943489192717	2.50641152678171	2.92185902270515	2.63222167619917	2.82252621903883	2.48258501236831	2.68338879625838	2.01058651182483	2.62722627128624	2.44401235240685	2.54300087740243	2.67368304997261
ANKH	3.11230646513718	3.27949506797246	2.34958042015287	2.89137057770371	2.79078454672431	3.18909709910071	2.96412503949011	3.52433954726895	2.25195838595274	2.60415199843849	2.21913133911756	2.31344032674325	2.47698041785633	2.76834949728567	2.53425587492929	2.52641942410482	1.52815620304224	2.5040508285542	2.15114443441932	2.55130436581605	3.18316729179976
ANKHD1	3.26483514753583	3.24663154324999	2.79777252805121	2.01840984824067	2.55710615229428	2.5904103978398	3.08248460194028	2.31910341995383	2.36672506337474	2.00758303906171	2.30665305038767	2.6435999443802	2.32486243584413	2.45059367112781	2.13988528230382	2.47323102282468	2.30150863274355	2.61376029724801	2.47100532327644	2.24534049326281	3.01167274454529
ANKHD1-EIF4EBP3	3.09423606984577	3.14045311303239	2.8183004489896	2.79919094423653	3.13932541480362	2.99931455704999	2.69194726147176	3.48153144887409	2.76535864195581	2.25521065430404	3.17856008687949	2.62729632180196	2.74649766034982	2.4906651090217	2.87191262818049	3.10712540987926	2.91777544060112	3.13237613453036	2.95493701392092	2.77800456573669	3.23128647258664
ANKIB1	2.66149195269137	2.72681814118737	2.62048553556473	2.1019290418719	2.79291156016524	2.37904975910373	2.50959450773085	2.56052665825802	2.61592002252932	2.70217434801434	2.18272089691414	2.640977162172	2.3963184398765	2.64315891105486	2.30542776717878	2.36454441852794	1.72531799114193	2.16650336284709	2.30597343846382	2.22589802967648	2.53298765037001
ANKK1	0.863912291430579	0.815904915897836	0.449706099048673	0.88611385876361	0.558459654028893	0.661648370501077	0.538959240003978	0.907356799311273	0.214015355370556	0.193872649684826	0.356151699942207	0.490723119886472	0.198430032434562	0.108917017138984	0.370193301579893	0.384592511806156	0.116213824795452	0.419355509274703	0.212817081386694	0.178968265540547	0.742826308364177
ANKLE1	0.213370924628251	0.162197143539622	0.0931569223768331	0.195633588990703	0.220749699493804	0.2091601178085	0.16534857509157	0.025053607214967	0.124677383754291	0.0686178478249411	0.086445059837842	0.0461146740934012	0.124605264660014	0.114535074143095	0.0545398357158563	0.0222967862934612	0.0119054033564793	0.150254208802103	0.138140791881859	0.143223603035832	0.147796415506107
ANKLE2	3.351577449462	3.40635707043223	3.92924183604491	3.59798399378995	3.77817703024326	3.24814466067012	2.99634716441236	3.80071356673451	3.74740888415456	3.26094850485189	3.72406085079759	4.08728461497226	3.88999912513799	3.45013965726081	3.89593269325408	4.06806884568833	3.73502386322924	3.70560197813947	3.91607530920495	3.50984782989282	3.26107792747439
ANKMY1	1.32345654169693	1.35939747342219	0.891973604057441	1.98878283213571	1.32465509497535	1.29490595161691	1.20019044429998	0.748975530805495	0.61587389426005	0.516916801807049	0.751548557880541	0.600872970823886	0.719909753713269	1.2526639188022	0.67548626365644	0.671817811170977	0.309676793808979	1.1218973310674	0.795668881076847	0.941282880002769	1.2647345815378
ANKMY2	1.85888811531642	1.87779528315667	1.49102699709797	1.22444782740319	1.9288175128567	1.24823120674876	1.67337098731864	1.14630982017419	1.44183932879944	1.75372004994159	0.715136910203713	0.991070997209935	1.05942450316481	1.49629360345178	1.0680998100144	0.993228714798349	0.322479676015407	1.01933897139682	0.795466909148399	1.37950452155417	2.0538655123702
ANKRA2	1.73049214681943	1.69924067335799	1.87974104915347	1.73933831798707	1.8693858210746	1.28842944004515	1.54511336839659	1.39427266651128	1.50432038233125	2.46380814350194	1.06516557004153	1.41379444280682	1.39142679898991	1.15368861895003	1.70322475895409	1.69868966683057	0.905721346578277	1.50416272491525	1.3682207752401	1.08059627076065	1.89803417357929
ANKRD1	0.0637655027157652	0.0413784125523553	0.117127160611475	0	0.0143306955311407	0.146769903345925	0.0732667627803435	0.0801305570463345	0.0210741522841776	0.0561736892786966	0.0358580999460435	0.0323727073636857	0	0	0	0	0	0	0	0.0180690910055101	0.14471860025934
ANKRD10	2.67250680950886	2.90478850093243	2.69058024159485	2.76221910546916	3.38701644002115	2.6790453957491	2.49871296661573	1.6508150985038	2.70867283586158	3.55406079005401	2.15412950079018	2.66134144724481	3.34491795267633	3.52521696940832	2.08568978319319	1.84764420465741	1.38467428671489	2.42914994195908	2.48467694614517	3.87947052508696	3.13490433270198
ANKRD11	3.14985927960423	3.1135038152236	2.9856752918336	3.73324586322433	3.55836560662315	2.88640187084333	2.78448932557603	2.64371306732768	2.39509845503806	1.97854344569253	2.79075118951713	3.15635292732455	2.93326291655318	2.97588510224135	2.10402460132626	2.53052775638349	2.3678323188082	3.16735150432688	2.99238595714282	3.04035942905071	2.81377093201582
ANKRD12	2.88930998888358	2.93710517875511	2.37072227514817	1.23832830312591	2.32851193621174	1.87661320487812	2.5381333576317	2.51086067396762	2.49716780144628	2.42060366585787	2.13977398092329	2.69496931406441	2.08001291087153	2.46615201604462	2.30149985315868	2.37869472292784	2.32686232058685	2.32869574865511	2.4380133356117	2.10329620224966	3.09259478895857
ANKRD13A	3.36161538072563	3.47845415341602	3.72506490512099	3.08540256014151	3.92404286099436	3.6447907533953	3.40307271351672	4.58105592848641	4.10958622406072	4.24917983649644	3.47986431776215	4.3519957399073	3.36727040899482	3.35798967301196	4.26761819262888	4.1281779015869	3.78379188223148	3.07679507857545	3.51290950792398	3.36781694607855	3.59242115632346
ANKRD13B	1.07036184772414	0.965954905000358	1.30639057729036	2.08416633865672	1.54856485855603	1.50611442855021	0.633176362100069	0.657541230945836	0.673588986018582	0.751377165436282	0.696924140439494	1.0084653753091	0.896480341446416	1.41439535709841	0.629509566791721	0.814100010826613	0.343604527107662	1.11695023364914	0.943787831245601	1.32505823041821	0.79632197941755
ANKRD13C	1.93863207242024	2.01577229471576	2.09849704024009	1.83301554848197	2.14346199242755	2.10162318497633	1.92257084533026	3.2888767761325	1.96766663877392	2.48447330290855	1.7248816082138	2.31269711693553	2.0308021860428	1.98614512720087	2.3077665716949	2.27188877021775	1.6641096028355	1.85513658120028	1.78512782933852	1.70915385998536	2.10012994149697
ANKRD13D	2.68171236730839	2.63726709298666	2.97078740661862	4.06799143196549	3.16244208655863	2.28912031667241	2.09113449154205	3.00334497510215	3.17376546900461	2.85632641969795	2.98480623956686	3.13379201107767	3.05383250370322	2.4697635763767	3.16359855817347	3.23056118282455	3.33617768158304	3.26114413921046	2.72260591538955	2.97081132975799	2.04274938419379
ANKRD16	1.37301893937687	1.43252118890123	1.18395013500641	1.9585902975098	1.54684261451397	1.24386402658447	0.930965123491504	0.927681834508876	0.894591957802084	1.41044422811339	0.7580728734057	1.05754038365447	0.853269128182702	0.933528072647356	1.06314394959647	0.927788768923815	0.228774370223462	1.13062780616166	0.801579191112388	0.743016821592702	1.24648713686372
ANKRD17	3.52792108447309	3.52235711636762	3.65637051537774	2.89479254623306	3.91261154579493	3.27186039130525	3.43651234070644	3.54896674854043	3.21204632546861	3.08073440040228	3.30379535767317	3.66431216445216	3.36957396636008	3.31209442948666	3.02391178001889	3.31583428354154	2.93416734412247	3.32816147885618	3.5134275789233	3.05591057615634	3.49037758712129
ANKRD18A	0.884904986021849	1.20797403998684	0.0995666815430953	0.203437983229268	0.0353633565921971	0.425842755016107	0.657167107846946	0.0619815812738085	0.0220304048896343	0.00889564484710739	0.115508068568634	0.016632667032744	0.0692811874241873	0.0556708738601457	0.0758249056081517	0.0660001626605007	0.210523526323353	0.374425233993234	0.054966526633583	0.0530614148710655	0.222635185875571
ANKRD18B	1.25054931605338	1.2628781054046	0.398525497202321	0.524578258929675	0.363406599940906	0.449314147471107	1.02960129993289	0.644553131650882	0.670129687948825	0.29099169731545	0.779212645505432	0.504987438508045	0.36338080645913	0.162500093288287	0.452244337948323	0.458562592232274	0.429383507554982	1.04816642114978	0.728931402279945	0.437764653984108	0.792012389036451
ANKRD18CP	0.0606560241374966	0.0279131425910709	0.0174490540068139	0	0.0364031768078101	0.00969230275007878	0.111985980422335	0	0	0	0	0	0	0	0.0181374768390497	0.009193634963013	0	0.0275913242856316	0	0.0181973117843979	0.161622008594849
ANKRD18DP	0.0165749064821694	0.0652871908894581	0.0235767198573021	0	0.0291640705019055	0.0131084086329435	0.0602234024849338	0	0.0427849583046597	0	0	0.029461508359855	0.0590518920881023	0.186205142564039	0.0123044662853343	0.0124347165356885	0	0.037235168563565	0	0.0487591724447993	0.0228837883018413
ANKRD19P	0.37277161048603	0.500745975481615	0.3316456045068	0.58365867721857	0.396212109209239	0.228734973282703	0.575643434772907	0.242769553179344	0.171088946986228	0.346858201409129	0.388080400795919	0.0816823972523374	0.353750107649095	0.708317039620151	0.268097785355724	0.244479150966122	0.313676564034663	0.545305169863628	0.395527897693868	0.31340956080929	0.334365757866385
ANKRD2	0.188137556494722	0.352673791050329	0.150249008790782	0.462746530556409	0.208481051513715	0.143049847867374	0.0573702762086306	0.0264898908248201	0.106199552755277	0.310890334029198	0.0614982058015934	0.147942256446451	0.0781544121989416	0.120891489693726	0.155903336395052	0.0235762940642625	0.0250734570864666	0.0237351061501565	0.128310032165114	0.0464404898955023	0.0852379504593287
ANKRD20A1	0.511607697135849	0.0350209483461482	0.00315354272149312	0.0928102395755478	0.107651316113845	0.0262830747594247	0.0302306889157569	0.0415295299307661	2.41967361062123e-09	0.0120809565743735	0.405883472922256	0.0163190208225968	0.0835605946474116	0.0523304707200531	0.113022459858	0.0156294440780132	0.0479364534602605	0.0137717262381874	0	0.190789300410603	0.0952236568743495
ANKRD20A11P	0.0579111677815284	0.189852384839307	0	0.0468558961166834	0.183156173319826	0.034588316474569	0.0269936330189295	0.0368649380414586	0.146253766022175	0.0676124232433156	0.0851860003409816	0	0.0159356779541828	0	0	0.0328230680929707	0	0.399930120928119	0.373336394051571	0.0325883846474235	0.0959730152235768
ANKRD20A12P	0.816276113374833	0.701100099351771	0.285466139934127	0.294834215207719	0.280584608709947	0.723784831700331	1.07627175883013	0.154622091694331	0.450397829180473	0.535464757773263	0.372225554251773	0.349340364277929	0.812270662034106	0.465871056773541	0.136883293887955	0.0408765837030394	0.350742767229775	0.577126661307052	0.526431443592013	0.664374520393083	1.36689008713403
ANKRD20A19P	0.224639214168224	0.288845186650441	0	0.0792041408799435	0.0111147485588541	0.108060846469745	0.240767371302204	0	0.00819992776103625	0	0.0139960171801956	0	0.0338428770210643	0	0	0	0	0	0	0	0.398239810571708
ANKRD20A2	0.10132291159815	0.0224659662209921	0.173256662459072	0.0392945194623085	0.0455602548638115	0.0107609224987193	0.0262197491176818	9.19585315257462e-06	0	1.34672050220316e-12	0.0242754188456187	0.0484128142909635	0.00340446237405893	0.0336399313201329	0.000547100381029134	0.0156294440780132	2.91466233754056e-08	0.0114036211571562	0	1.56939067847543e-11	0.0107012365814802
ANKRD20A3	0.136486852529286	0.273823790924623	0.000441053895767301	0.0410197608330563	0.000242727447492319	0.101652092908087	0.0835416695579009	5.00723347959871e-05	0.028976585288247	1.44115858601387e-05	0.0198056566739879	0.000136463696213635	0.0140376937026927	0.136361244111262	0.000140955960904763	5.60018819637948e-05	5.79009707464126e-05	4.36384124148848e-05	0	0.000242296154180215	0.0743767800437404
ANKRD20A4	0.049449269453964	0.329285513573803	0.00219290253312024	0.0762835270597	0.00417276910454274	0.0277097855463805	0.296753404811164	0.0381757144636873	6.88736698320191e-14	0.0110961659726713	0.00107567338100407	5.21838571616622e-07	0.0701887106329513	5.40383046300024e-05	6.39701324328649e-05	0.0143567213872944	1.1782518762498e-07	0.144114259550645	0.06020915018812	0.000632458598573388	0.356672325885292
ANKRD20A4-ANKRD20A20P	0.654454788871927	0.74461579583729	0.198479066553233	0.136422277780618	0.144997842839276	0.458284351186787	0.80817002055314	6.13453998707101e-07	0	0.121060107232245	0.181854401352793	1.28137060152597e-15	1.14054086870745e-06	8.56931965963209e-10	0	2.33228670034864e-11	0.0468169306773821	0.134108017342325	0	0.114307183519404	0.300891004966761
ANKRD20A5P	0.367908900511646	0.23757840216194	0.0485361345797325	0.406373398608239	0.196972077807036	0.0897058622770254	0.242492756331538	0.0643587795011518	0.0224337227104772	0.0477779106971807	0.105083044616796	0	0.0187076599911647	0.259722025557216	0.0191726987548407	0.0384936354557672	0.020607450557769	0.118972027022292	0.0394579277558113	0.13838198867858	0.840565553323914
ANKRD20A8P	0.186476470267862	0.144137759168075	0.102103116071638	0.0375800035169818	0.0799252841688418	0.0543986888091157	0.220567701338626	0.021991331480826	0.0534099955630824	0.0216849592789391	0.161178250079813	0.0128652768440572	0.00613314325372426	0.0632067797695173	0.0507703950528181	0.0860436177565476	0.0115614173621353	0.184642113147338	0.147757348464999	0.0373168511487219	0.0667258684611271
ANKRD20A9P	0.0497061761902342	0.0518304891829953	0.0103329135405367	0.0155469524524019	0	0.0563325608340905	0.247324796622987	0	0	0.0138183819693106	0.0300545046315364	0	0	0.0286172412299879	0	0	0	0.0500363380136695	0.0616982381148021	0.0840439852533876	0.138545822198809
ANKRD22	2.50888750363656	2.57749892167317	2.71732656993813	1.08847407058355	1.64953268852738	1.97210075195852	2.56370971543513	3.95640055289312	3.13949241556777	3.16103148303598	2.58400278937956	3.53589120983901	2.1172927605519	1.28173385344458	3.82068956055921	3.78899885210611	3.13000665614202	2.27422885541543	2.35334870044084	1.77020744350626	1.70353929020586
ANKRD23	1.8128842614644	1.75711714667908	0.694987137656825	2.58121384109782	1.14632937343578	1.69654139896061	1.26899722828926	0.565902254100668	0.580135834257053	0.37120532416474	1.19478048882318	0.187505530177076	0.755854958914263	1.28026151560578	0.365253559704339	0.598748221455482	0.366440283073951	1.43309832677662	0.814965433382612	0.859332714172237	1.24025936847575
ANKRD24	0.0663775972793031	0.0865408512734135	0.0586174038120804	0.311607739034488	0.27556851621636	0.0648046460150969	0.0577893393221241	0.01006497274386	0.010371430236631	0.00933173469470031	0.0118194503198337	0	0.0086428246991649	0.0810505140344393	0	0.00895232290577925	0	0.0357187726077086	0	0.0395706462292625	0.103973189086293
ANKRD26	1.38423773184012	1.35875632810712	1.1373002205793	0.483081573027811	1.25847068331822	0.624625926034805	0.996503723575912	0.623409920464289	0.938817223124839	1.22959407494519	0.780874466701197	0.702883570068501	1.12274559710025	1.26141647825908	0.550453507611036	0.605245882555258	0.420384305750826	0.948944661298938	1.17511576626553	0.996074862857167	1.22543535752373
ANKRD26P1	0.00262491695944026	0	0	0	0	0.00621259802433153	0	0	0.00682781853478807	0	0	0	0	0	0	0	0	0	0	0	0.00544266070128174
ANKRD26P3	0.00860926688244004	0.00739412028149364	0.0183517314621376	0.013852676184718	0	0.0101951674729379	0.0315082641272631	0	0	0	0	0	0	0.0505790105951628	0.00956931442509659	0.00967070674763568	0	0.00973616729139828	0.00780421898537409	0	0.0178114752614678
ANKRD27	2.27538257625579	2.28886939547432	2.52237720527657	2.49620410885805	2.64553796864754	2.33202043127505	1.68986717977105	2.77179052226994	2.33090540819541	2.10930706334716	2.13592553308947	2.87858999052497	2.36925987101816	2.10400111032121	2.37967917878243	2.51216366448713	2.20878567225067	2.13549546926757	2.39802468732484	2.08421737288274	1.83487703329136
ANKRD28	2.15651958670793	2.24092486469656	2.21662248430899	1.18079075495986	2.50617029784571	1.99394603015189	2.36896944648357	1.80736316600571	2.26142851415784	2.43986245881891	1.674686619928	2.25233390561218	2.33787661440785	2.97174218386458	1.8011131183723	2.00953708235528	1.24617091240284	1.82021164610961	1.85743565284095	2.63455145059214	2.60186763325668
ANKRD29	1.52163372928236	0.80424193983469	1.36474610551678	1.46719077677216	1.13877515787513	0.830524688644884	0.975909674493279	2.05421292621427	1.75189213840431	2.07658987776993	1.76737936760757	1.51675648157564	1.32025359724342	1.30073875276234	2.2673170551356	2.30576628276119	1.16199729079716	2.3157372105592	1.80548645304873	1.08755788626335	1.57347632593175
ANKRD30A	0.0324990990093881	0.0852187753716748	0.0232448470287929	0	0	0	0.0200683231230988	0	0	0	0	0	0	0	0	0	0	0	0	0	0
ANKRD30B	0.0173172030066699	0.0296066708252469	0	0	0.00614452088219247	0	0.0191529098955568	0	0	0.00814058051532828	0	0	0	0	0	0	0	0	0	0	0.00721354574575185
ANKRD30BL	0.0110748773074258	0.0283524487848483	0	0.0869329184275376	0.029174108615749	0.0517512944692507	0.0102169561781035	0	0	0	0	0.0148110269166996	1.05034691019683e-08	0.0325669453142916	0	0	0	0.012523107218171	0	0	0
ANKRD30BP2	0.0233429405728264	0.00805854904838629	0.0100316485688639	0	0	0.0221358267713588	0	0	0.0243145723012738	0	0.00697266317617716	0	0.0152353541557029	0.0416483940744648	0	0	0	0.0106102852737351	0	0	0
ANKRD30BP3	0.0832506820735697	0.0617227045728661	0	0	0	0	0	0	0	0	0	0	0	0	0.0534478101830873	0.0272554188599768	0	0	0	0	0
ANKRD31	0.161218245542467	0.0973164298426343	0.649823284144252	0.0834624265590713	0.61248366833208	0.0678520767955459	0.117944068900651	0.729802460704837	1.52204570250314	1.33050677184911	0.93004770643672	1.35109683100016	1.11788118485966	0.274101800298817	0.903745557325642	0.784427763064977	1.60034588316475	0.327662073682744	1.0152334983527	0.727142387176132	0.126999411114401
ANKRD33	0.00784132532971305	0	0	0.0251287517170074	0.0275263575288664	0	0.0144304254356684	0	0.0796855802020426	0	0.0116295685356992	0	0.00850382715856501	0.155376207642311	0	0	0	0	0	0	0.0162272960163621
ANKRD33B	2.48691770019751	3.07203718077288	0.374540972328463	0.970195458624968	0.681557210398844	1.69955607431133	2.04282291239276	0.0763675439560677	0.200867147324599	0.237752149638626	0.180239538777656	0.302855958246299	0.211774781851423	0.531215252473835	0.0855712298862525	0.111770103652075	0.0526141293675235	0.223554765177736	0.282792058342175	0.611460418055878	1.05221415316031
ANKRD34A	0.191571493813133	0.219483903662682	0.127554441055579	0.297381610821179	0.366422377522542	0.233366583802864	0.199185475795144	0.0552188427056084	0.056873286760397	0.16730782436931	0.0583318750190085	0.0584403576797539	0.0889904064042882	0.382561017789516	0.0196735939364043	0.0779321827003977	0	0.0299198440764123	0.0785458956583947	0.266865680652182	0.149160493921381
ANKRD34B	0.00408241231249874	0	0.00871762427130867	0	0.0286137053262609	0	0.022446648609601	0	0	0	0	0	0.00884207608464753	0	0	0	0	0.0183827843458524	0	0	0
ANKRD34C	0.0147537645930862	0.0101490247565317	0	0.00953033201735512	0.0259722282789141	0.0819668861456127	0.0109000177622151	0.0223172423516606	0.0153698221427205	0.0206977595946247	0	0	0	0.0349349111313182	0.00658042333997737	0.00665023191097186	0	0.0133596470409259	0	0.0551787139314076	0.0304545969923956
ANKRD34C-AS1	0	0	0	0	0	0	0	0	0	0	0	0	0	0	0	0	0	0	0	0	0
ANKRD35	3.0738836282367	3.45676804475989	1.30748098587627	4.32543678721057	1.46357014643869	2.79659567762908	3.41786061420374	3.57944568000582	0.658729731416181	0.990305773841017	2.75304822988155	0.257446379092116	0.672152844892651	0.460010678893756	2.96042459717697	3.30377198240845	0.636947052226087	2.86975495960776	1.60277041349556	0.640189628236522	3.09811632546681
ANKRD36	2.23102375082988	2.38928320070231	1.72541397767482	1.38558013098633	1.37546765701353	1.71922725743342	2.07668906180354	0.339986785263365	0.944907908789581	0.832924030994141	1.03627121787615	0.512289600027317	1.4505699181304	2.42457010291026	0.482737818467888	0.490797041856154	0.447907104625032	1.30657139720778	1.25786752975878	1.84237548820629	2.44551218979212
ANKRD36B	1.93138427669162	2.07354948839146	1.26765564314613	0.895012501871237	1.08541785748529	1.42848546606064	1.62391835232075	0.359033067877345	1.02338311299357	1.2027248786938	0.695253574113243	0.543730456961607	1.28927379989239	1.76536076382359	0.479486166736285	0.397860997004233	0.363549016515762	1.36574851962089	0.801663614470526	1.46019211191006	1.94268714924467
ANKRD36BP1	3.0006905249696	3.26769009676341	3.04804432515108	1.21497649020599	2.85000926425139	3.41545446805199	4.03641541545742	3.62827200529408	3.18115504035719	3.16199406713895	3.03030076104661	3.60436789989375	2.77507161795509	3.09213638429331	3.31520971481747	3.32894127405485	3.06443969960893	2.82426888149535	3.13393171449882	2.90859005081441	3.02778748066113
ANKRD36BP2	0.478375454105982	0.389423636448325	0.554559383563084	0.344985253768797	0.374243817727842	0.513663555449445	0.452651307086178	0.0233154012353125	0.755652462028539	1.1817577386241	0.331639872454673	0.634491044885782	0.716537059783775	0.942731432830143	0.297874590300083	0.231219798027755	0.187415580079768	0.214652038913735	0.275342047698864	0.635672678802149	0.912967107967599
ANKRD36C	2.04732898386556	2.24765413479915	1.20487314940219	1.16557754857753	1.05626443552364	1.87759506560586	1.89459273382654	0.303361100298521	0.974378060189896	1.41347493600704	0.643762007568315	0.427576138669168	1.21621892369424	1.96056731137444	0.444234511498497	0.49260387180341	0.288318396532076	1.17654618156469	0.876058354506349	1.72679198914157	2.28602059557568
ANKRD37	1.57741190837166	1.62119151170057	1.83098135745731	1.34854404397563	1.65740220386034	1.26666662339617	0.87761548121654	1.73460341228724	3.54955828469437	4.41374977026373	2.85425103945939	3.58547937384324	3.06811185151728	1.02866108571623	4.3235718304826	4.19426832343057	5.59797207930628	1.07180384935102	2.74997612591364	2.82943556263221	1.17071345923916
ANKRD39	2.07589539854214	2.02506778572248	2.10207354510168	2.67001317718054	2.18744471945781	2.0525967414033	1.43022103280734	2.03819735160931	1.82999159033959	2.82384309168692	1.75651522597828	1.92982886323325	1.85859376162858	1.39424522356224	1.76652307817773	1.70506224603854	0.849394841746546	1.89736435646995	1.55361117132591	1.29542916670396	1.589859343936
ANKRD40	2.43148122367393	2.59402774774617	2.65736790235443	1.92037715323221	3.45906040479586	2.25244593690165	2.32790863708314	1.71892051082171	2.17807082134353	2.80677154312867	1.53537616731953	2.80275777420222	2.38924189346936	2.65205276075886	1.7743211058555	1.66447828926905	1.1885401863805	1.86818102234657	1.97024626966064	2.59374337750915	2.66580887306109
ANKRD40CL	0.0546174884107696	0	0	0	0	0	0.0338249794855595	0	0	0	0	0	0	0	0	0	0	0.0413841603489032	0	0	0
ANKRD42	0.873271446346816	0.937674328533833	0.878619415725872	1.01990825310764	1.18428029441938	0.657598850087168	0.835150388318274	0.68409159758461	0.635650392778281	0.739561262956483	0.689035201483359	0.855705912805799	0.872435583874989	0.889032684143837	0.628505791219239	0.693899495353828	0.331710948291403	0.769566108821514	0.630340231859412	0.88455103508131	0.88892673342945
ANKRD44	1.23608232951948	1.29728534278865	1.12414282282068	1.05370219895852	1.29542916670396	1.09698369475188	1.51407680035473	0.680895919958936	0.996681594664063	1.44880582525913	0.610123624806647	0.915930036554859	0.863641161202006	1.64546649257058	0.595873118804326	0.704441747071143	0.266164061508461	0.484449585624849	0.453961052526946	1.24106525129069	1.55476564772601
ANKRD44-IT1	0.728703326093966	0.603486534015855	0.263986270479989	0.138665081300191	0.198458950193336	0.480776955297476	0.775583260219234	0.0375458470261866	0.148853428455524	0.102077443127857	0.226997976630502	0.0397504441457024	0.346595000481205	0.854688293766117	0	0.0334301907662758	0.0355455094407259	0.160931801958479	0.105172777991688	0.539851634755302	0.56197028642449
ANKRD45	0.0119956864487586	0.0706305812892285	0.0506288788603537	0.0571066878928097	0.112573903920157	0.0142023306258548	0.0437664017316738	0.015144274238341	0	0.0279500749284506	0	0.00804268163306849	0.0701327801641846	0.103880964628957	0.0265411652901212	0.0268207348741847	0	0.0135637505027544	0.0216688999432449	0.0720773923174022	0.131339509666299
ANKRD46	1.30389762000339	1.34419220770847	1.23677424170122	1.3588519555748	1.18893890712028	1.14473165018192	1.27564479234508	1.4878001682728	1.61688931638668	1.65170154709752	1.61865683556461	1.29956118354303	1.24861984091791	0.80115700020174	1.44608680254204	1.5440698777149	0.899887906167749	1.91522640411404	1.16229383654145	0.717740242919497	1.31445291436906
ANKRD49	1.36760031292462	1.46927647815918	1.70199255373134	0.53893838769869	1.45848699997433	1.04827804273541	1.46458985753355	1.503175703164	1.66921729755564	1.97126947333787	0.987152026163664	1.59562777849597	1.17857442766568	1.15139126103007	1.47677568523795	1.71184727766995	0.654345713325958	1.20862962458039	1.13673606820487	1.01339794007995	1.58128857233863
ANKRD50	2.43086330582649	2.60194367864272	2.37913295807037	1.46320915288338	2.42685513232421	1.90628261200708	2.6955484681331	2.05183842233304	2.90079533546023	2.83504080990448	2.39501891459032	3.06409129003639	2.86025766102192	2.67356773033331	2.40561666563875	2.58415917686917	2.27335475240533	2.13611590208784	2.57588832545407	2.26374055243619	2.42836486302597
ANKRD52	2.60055759764811	2.58943512865607	2.81491745908942	3.16640855848367	3.38134567564681	2.81332766485782	2.29044504735065	2.4266216936881	2.58737699334112	2.26210537183631	2.63442366630633	3.41485128943352	2.95145538006721	2.79971731115824	2.26947007919692	2.64826064402825	2.1388242964917	2.8797136069949	2.89971895618295	3.0703120385868	2.22453117637331
ANKRD53	0.198208729524933	0.261446567817712	0.196917957950505	0.34632040350932	0.456081729218268	0.232044256651482	0.290588363976233	0.0378603935211588	0.0769769988805621	0.151743240667741	0.0223636935733489	0.15405559764609	0.103223677880573	0.304701441627298	0.0659662589898622	0.0828442634731367	0.0534368273624969	0.0670938865040335	0.0539908689323759	0.167641813967933	0.29777483423894
ANKRD54	1.58692803542498	1.56411472766793	1.89352142269629	2.13044330145169	2.04728360879789	1.32654310050106	1.30545695268532	1.46498186227495	1.55893371634929	1.74797595931618	1.61544454819464	1.86107002791597	1.86568131433917	1.21483975717771	1.75387405377122	1.61849709572691	1.12003337087161	1.69378801026866	1.57794840681259	1.61144625359651	1.45140895358624
ANKRD55	0.0934305035547315	0.0753376573535776	0.0672245709222805	0.0205977793336742	0.119962214074145	0.0742971690560218	0.188856640434881	0.0479889250443745	0.0166657535162626	0.101854028907339	0	0.00859116828291247	0.00696325905376508	0.0190535343974276	0.0423022520694105	0.0286371835647367	0	0	0.0571668695834898	0	0.0652774009285326
ANKRD6	0.698495875808464	0.532861514449882	0.905247681187369	0.647693958673235	1.44073431602827	0.742189070039236	0.500005547127037	0.787067983347651	0.977419881029863	0.77268887049428	0.645268185558395	1.18986882719935	0.718840746018368	0.601946530266717	0.508335343402839	0.56441426597755	1.1715911532316	0.765613668109433	0.577393538225967	0.920614964379376	0.943384270320952
ANKRD60	0.0047140432941073	0	0	0	0	0	0	0	0.0122477910245478	0	0	0	0	0	0	0	0	0	0	0	0
ANKRD61	0.956297577239471	1.03522975383239	0.587654941100414	0.614023782573356	0.529214262524318	0.861594149056305	0.998054657463314	0.11000075327167	0.362637082998424	0.174428151476994	0.342157608353599	0	0.458384104147266	0.642061053261932	0.294584874041515	0.16771117134246	0.177818314544694	0.564348899729723	0.438362056692438	0.616586364389112	0.97052238530641
ANKRD62	0.0897137254384894	0.0407301665366841	0.0429720580858729	0.0537746151015017	0.0119636802366508	0.0160267079240902	0.0733361467461161	0.0255467956068054	0.0263203321715451	0	0.039825949782353	0	0.0342100797994024	0	0	0.0151970955804525	0.0161652393797808	0.110978946951733	0.0183829267887329	0.0263009244381436	0.0495327726463971
ANKRD62P1-PARP4P3	0.299156721651655	0.416975899963264	0.0222000422553985	0.097775146634405	0.0544153604228147	0.207426867086312	0.401576951544521	0.102059565886708	0.105067350762567	0	0.319199399453964	0.0277444587466342	0.136419652729698	0.0308446932189406	0.0230744805955282	0	0	0.0234748098055295	0	0.0345877530672371	0.27322463582485
ANKRD63	0.165676587646364	0.201500876193436	0.0242839305568044	0.0483971892485766	0.0333363050748353	0.225600702744158	0.209326090917359	0.0191667194159045	0.0488731190710972	0	0.0501301186227625	0.00510175922160882	0.032745784731853	0	0.0168753786872597	0.0255056912012498	0	0.0425451662244208	0.0274080227596466	0.0169311310028133	0.128743298592966
ANKRD65	0.867178495180598	0.829728620001519	1.8083726934722	2.0865222369817	1.22064570335935	0.4195744865411	0.517648603728118	0.782468116807504	0.721866963079737	1.23069489712192	0.508988380607507	0.845588000339933	0.549438518206161	0.838713011916962	0.409315981940045	0.269973883909593	0.271190188007381	1.15061166464915	0.693981542873138	0.373059042769463	0.660552633178382
ANKRD66	0	0	0.0321904356272346	0	0	0	0	0	0	0	0	0	0	0	0	0	0	0	0	0	0
ANKRD7	0.0351333100101398	0	0.0251354152858048	0	0.0207997237910446	0	0.0641516640583408	0	0	0.0810089151194075	0	0	0.0254922257102833	0	0.0261244012415905	0	0	0	0	0.0262103987874178	0
ANKRD9	1.63962115216303	1.8211264890656	2.36937993331147	2.51045815359187	2.53145382740388	1.83243232883082	1.22502191154748	2.48242754320508	2.23644057327132	2.25045532910946	2.14790579759349	2.77178418496421	2.19836527969871	1.75426326794612	2.2310452620117	2.43415314416477	2.06073224175749	2.10515171998787	2.2370405088412	1.99458696482514	1.66967084403049
ANKS1A	2.73524704254908	2.66421202518507	3.05510366040787	3.15044107177007	3.27109096070485	2.7795644089256	2.38934102884155	2.92248902262747	2.70291902202079	2.16618518119986	3.14878283319258	3.05925143306528	2.71730243900864	2.37478911073308	2.70071047549387	3.15310002623614	2.60713616572319	3.24210551744815	2.85033938324913	2.5784605524932	2.71786173408091
ANKS1B	0.341333399165314	0.437436562962947	0.176023988925003	0.187967861188087	0.237853696573332	0.341276461255315	0.279082562512363	0.1852208344353	0.104056145788492	0.0490934554393224	0.0351445738547462	0.00898884057662167	0.0336279509940342	0.346290898245764	0.009874673615653	0.0102152085097489	0.0109690592467243	0.0735158987725297	0.00425494988565918	0.120623598020771	0.482932932458635
ANKS3	1.21278098085108	1.3317739965061	1.24670602089393	2.21032339926985	1.888558182475	0.968979878757576	0.997107383910015	0.810677535594873	0.922283874612297	0.900737382168439	1.08891498894452	1.02255956774832	1.43288459892709	1.33953649434518	0.704676346529785	1.03126814317264	0.649741445097312	1.44219509026557	1.3525269070102	1.27978624720473	1.17745860733628
ANKS4B	0.0382392199695832	0.00947371965995493	0	0.0373342836661763	0.00975009590302343	0.0515413865699084	0.0600000541929731	0	0.0143488508293856	0	0.00826935677960648	0	0.0119600746644568	0.0326288646248401	0	0	0.0131778019810561	0	0	0.0244933028408909	0.0673403730375488
ANKS6	1.28886644320048	1.13953498129835	1.55124529465193	2.05854162851046	2.22881869049588	1.77973878790136	0.872689308687739	1.72477249185426	1.18321970633672	1.3935040665459	1.31376826243794	1.32195117782335	1.45200495273785	1.5514471111447	1.13676887380235	1.33678610091595	0.607741726505364	1.62675217339817	1.20929739016624	1.41260270134972	1.71785954119032
ANKUB1	0.00602156016501943	0	0	0	0	0	0.0330097721236893	0	0.0156335828069398	0	0	0	0	0.0178744585800785	0.013356502363967	0	0	0	0	0.0200545222302742	0
ANKZF1	2.98357190534244	2.93006928606174	2.54339689580757	3.39444966099149	3.02972496672601	2.43536723190581	2.24367517341616	2.21228917669032	2.43163098209159	2.20359584624239	2.46666887994485	2.14960731354945	2.40041223476762	2.2149019101607	2.48253596643915	2.62965736878693	2.35205225634249	2.77927232945092	2.45913255630675	2.09868567582292	2.31233408235956
ANLN	1.19935511333725	1.26702634539381	2.56153387935881	0.52877633202156	2.44853098190579	1.45567572675296	0.804859788610243	1.29461192728988	2.61567995111472	2.86432285365539	1.44061207513101	2.93269618033197	2.85668298080649	1.62996271611785	1.53835440075132	1.39327340668619	0.607085493524312	1.64987753443682	2.00429643408223	1.63612111186788	0.917483695295775
ANO1	2.94496149177315	3.25738029916945	1.23574543800178	3.01900975290483	2.53633643657404	3.25062207593408	2.48679416305663	1.81738585837062	2.49901159280938	2.06350639372557	2.06640267340885	2.59878680326393	2.4007592351437	3.04469661642147	2.7087324209465	2.71843396458891	1.79156821914666	2.16483775608454	2.08049394398045	3.54136615144424	2.70180630168556
ANO10	2.46219893733916	2.5183916176772	2.75480200659078	2.65046588113911	2.86286395600598	2.79665381623781	2.3727320562128	3.70059507693402	2.90208708943516	3.14739951026137	2.66214396158589	2.81940659467574	2.52801613701943	2.30258811444042	3.32944224597342	3.32070705831144	2.95183580664015	2.37699044294785	2.59074811380227	2.36394199090941	2.73372960946003
ANO2	0.571649630262496	0.679957897275017	0.462748624204249	0.532580286373514	0.96954432987711	0.899873215650124	0.487713746265324	0.152806450868547	0.444437022915161	0.815138455614821	0.254052174831638	0.30195749098453	0.608077776444576	0.745298438276595	0.290190816993819	0.292981946077326	0.117113459524059	0.464725764573065	0.316940454130236	1.02073331278267	1.14068705318961
ANO3	0.0369574694243929	0.0254837211249171	0.0420828376956492	0.00802351425127318	0.0391577701189958	0.0408152978659344	0.0273586193680343	0.0188017904690438	0.0882592606125652	0.165545391573582	0	0.121711441173957	0.0453026087181496	0.0367221918222388	0.016553940969566	0.00559789108684542	0	0.00563583023908823	0.0224411089527287	0.024841763719199	0.0608547901415267
ANO4	0.0301152602634765	0.038665421310648	0.0161812174356265	0.012211985187951	0.0397818819169393	0.112670377899716	0.0618055004123261	0	0.262056648690947	0.103172371402813	0.0823420748771164	0.310450645433943	0.196440860225932	0.30541492536885	0.0498824855940902	0.025421919632076	0.20330015218887	0.05902585694818	0.144226532046294	0.358823830506986	0.0618172490196034
ANO5	0.0867007612429871	0.107829119315299	0.0507521491579106	0.0758332554364735	0.0909687059845137	0.0779779707905845	0.11552564676983	0	0.031118064927355	0.0335577583786178	0.00715540684458685	0.0694503087907721	0.0539919806935101	0	0	0.00541753713169125	0	0	0.00437068263758263	0.0160755021891354	0.110912953107253
ANO6	2.47664868458303	2.6040997976321	3.22169924596939	2.03239358531863	3.42252231815805	2.78572630083588	2.66307359042119	1.89037664779482	3.31351868983758	3.54636357388544	2.23886938427362	3.69007062832314	2.94292356281404	3.44155120392002	2.38852020299317	2.30899569375786	1.78937870587485	2.18982772094787	2.90769827870125	2.98575542961839	2.94252951867293
ANO7	0.236327292129627	0.175210319617305	0.1608698607321	0.245967762434881	0.447087194649006	0.27252849186601	0.181542768024301	0.0361119507245195	0.143373825598971	0.144991319096557	0.0935768069465214	0.186039024253951	0.207895349812401	0.200936180810079	0.0706267347406134	0.0479628290429485	0.05930612546056	0.110245497533761	0.107343188046837	0.411428415191061	0.222182597000048
ANO8	2.64270388199158	2.60333317737075	2.03019127184645	4.33037912758063	2.43793612641854	3.16374989393058	2.03422980408788	4.46188211787212	2.59718073733175	1.90678671782593	3.41517319639922	2.49825086752783	2.21730207356548	2.16676042807487	2.9694120794839	3.51927769660733	3.41315264984489	3.12087112424332	2.36515219515416	2.34838540706647	2.13753959067512
ANO9	3.43844855841595	3.73656158299055	2.31585022027266	4.18602507451768	2.91111630637822	3.3943001089383	2.78270839625535	3.24770577695606	2.98553321845595	1.86182041524375	3.64570165857883	2.39637872697965	2.64517363424704	1.58594800565658	3.45313825397862	3.52661973581897	3.86510719402468	3.68476264412057	3.23036596843662	2.27852008117665	1.90045144518586
ANOS1	0.850730626490166	0.910126295618996	0.848518586929889	0.808534152331429	0.535409016099887	0.757375767370947	0.912751788755149	0.731675064593367	0.776482198390743	1.22676128756635	0.470375472046461	0.613198757422667	0.53043636513284	0.710907136496238	0.829822775384328	0.743832898952855	0.209434649463774	0.808274656062511	0.719379730052162	0.310710054649251	0.721298280559697
ANP32A	3.04094501881508	2.8282984886399	3.8629075857564	2.88462331688777	3.98908449645023	2.48185689619229	2.8032518390018	2.79802354825304	3.13325279337102	3.4540008109927	2.37393212916361	3.61402661041959	3.09404854108978	2.71212691091077	2.61547044439611	2.61634358053779	1.66605665822954	2.73284659617901	2.82063442466333	2.54909740030935	3.60502015306241
ANP32A-IT1	1.10347078300117	0.989984026512762	0.565357356611899	0.973938163648477	0.239010582233209	0.896650833477516	0.913712431283593	0.11889869215577	0.349869113697971	0.183157444007584	0.46840397899749	0.03886583569767	0.698687000158282	0.919481198386257	0.115211204321944	0.156485932772134	0.237317741706505	0.621324693708785	0.624860771280418	0.961872954047177	1.02135890552525
ANP32AP1	0.626612016108838	0.74373468387648	0.216092244469748	0.369907530531288	0.111172502577672	0.808922073986808	0.689860025014041	0.0540731369423428	0.161019547477042	0	0.238182757405887	0	0.354592078851191	0.124422635050188	0.0476774168258533	0	0.0512078096020932	0.495949913935825	0.379884859071038	0.182495264034445	0.427553612674291
ANP32B	4.54490571950719	4.59678013376652	5.30610544823514	4.72150390703571	5.30502202748515	3.92067441104162	4.36815371109619	4.44562077471519	4.2418859342676	4.4930131977843	3.94844199279138	5.07508332342959	4.58682477935277	3.80719003320196	4.43857231340206	4.24471203803322	3.33984857799993	4.30726821683708	4.39044069909073	4.02569327368077	4.77502946470335
ANP32C	0	0	0	0	0	0	0	0	0	0	0	0	0	0	0	0	0	0	0	0	0
ANP32D	0.11699652941643	0.255065593006914	0	0	0	0	0.0730502249567191	0	0	0	0	0	0	0	0	0	0	0	0	0	0.159479354742359
ANP32E	2.24709202707157	2.4521974131406	2.26281798534572	1.36080249708272	2.73492201264955	1.80994943876606	2.56005703335055	1.81015515307832	2.29507645827399	2.25463939107485	1.49450265591947	2.73753534618874	2.2223285291413	2.04418075958845	1.70231622031993	1.78258469717451	1.06745974551211	1.85328509956586	1.84552618059386	1.7927637497693	2.49177615054225
ANPEP	2.1544957192785	2.60223356491017	4.38066711874234	2.64602667789453	4.16958833331996	3.40789518951105	2.80644780004939	0.905039681393637	3.70492728145722	4.18699964632633	1.98808112777833	4.84336584439749	3.71173717097121	4.57846176016908	1.8073672879621	1.72248351157773	1.21101842541607	1.40711885513379	1.51345031924124	4.63078985935564	2.90304791376411
ANTXR1	3.69302968313182	3.86208434761909	4.2726503114534	4.20729160343889	4.70084472566379	4.0384713003874	4.08863349508241	2.83937312157686	4.19203631255154	4.98017157368922	2.60288440871842	4.24049751707326	3.93016014410014	4.86937792403133	3.50855542157028	3.48895196729239	1.59706390611556	3.18485789164623	2.91728470948738	4.92438497506779	3.78775632406664
ANTXR2	1.36389434636436	1.78508596889583	1.80135734933167	1.5465858290081	2.82268324684868	1.61830444474872	1.546516686639	0.227956663173657	1.97521562242728	2.47590719230905	0.406905595960442	2.02070487030233	1.61756649450719	2.36796088431519	0.59647054362969	0.587112437187682	0.321225042585991	0.511943630234465	0.848207684932212	2.35622270545305	2.0148979870465
ANTXRL	0.0255731585056585	0	0	0	0	0.0152049472364737	0	0	0.0332198557738958	0	0	0	0	0	0	0	0	0	0	0.00717790185287383	0.0265295507918783
ANTXRLP1	0.0273562128558912	0.0918498327768098	0	0	0	0.03235690762938	0.0984443526101555	0	0	0.0632970847198952	0	0.0544330043374747	0.0587042565293415	0.192377252817142	0.0303848148588029	0.0307044571539352	0.0326493157495019	0	0	0.075036929784781	0.0562097664510603
ANXA1	5.04883340613708	5.50616394917109	9.09103333278795	5.31485963522147	6.21841889892504	4.43816641058752	4.50584012971443	5.769869572656	11.1832631851326	10.0189929562987	8.68563535112734	12.102766376667	9.73116796445892	8.09294737387719	8.26422207388702	8.09331191694703	11.48717680429	6.24856899044653	9.25476409084024	9.24820748301127	5.66880274476026
ANXA10	0	0	0.0235848099011797	0	0.0195147610975664	0	0	0	0.0286736730806158	0	0	0	0	0	0.0245133022618855	0	0.026344131079488	0	0	0	0
ANXA11	3.60841895270483	3.85541170645748	4.57673979552207	4.01491762017645	5.07541282945208	4.24458266097051	3.44342365097659	2.76920681989817	4.03982272192707	4.53576682027496	3.1206687808616	5.07548128879326	3.84117810976417	4.17124686613433	3.5501495784051	3.32858661284139	3.60945949141939	3.11230980175473	3.26702035076211	4.46381860401055	3.90976350534031
ANXA13	0.0198223059670549	0.0170337894770734	0.0420700865368586	0.0318200370503962	0.05196186766112	0	0	0	0	0.0906201420260283	0.0293400808240899	0	0.0107847933103344	0	0.0437153159441365	0.065762406710075	0	0.0224054557802765	0.0877167332356964	0	0
ANXA2	7.09135075278473	7.17140700988816	8.95980492411386	7.00155456773229	8.55977093362069	7.26460210890885	6.8023483371012	7.47177274540788	8.92611805636237	9.11067121986295	7.79676645312546	9.29985822960721	8.16221003631431	7.4742494478191	8.16806031581227	7.96085339228832	7.92014440144413	7.59321929645137	8.17966032804503	7.40244079932085	7.32131481916466
ANXA2P1	0.320870500411439	0.262530576850087	0.235829974539603	0.146747749728506	0.0822889302076155	0.55798151607506	0.316186299415192	0.14397586514988	0.119706100209075	0	0.0694558083397783	0	0.10037353984133	0.3751896028701	0.127392260193968	0.128688009267805	0.110256991874268	0.271029986326419	0.27582950688556	0.267563363318115	0.633603253977773
ANXA2P2	0	0.0418165813185046	0.242809787947703	0.0774783236408931	0.277149229597725	0.0852722201939829	0.0225547386830401	0	0.152640335357739	0.189302090103512	0.0540311697261252	0.337309193499736	0.164470935667088	0.0364367976765635	0.0539375033903842	0.0809161656789212	0.0579970929310969	0.133369925960539	0.128299340730147	0.0137196672355932	0.0503417644873881
ANXA2P3	0	0	0	0	0	0	0	0	0	0	0	0	0	0	0	0	0	0	0	0	0
ANXA2R	0.827888922514746	0.735874792988592	0.680624118179481	1.11385382736573	0.843054433059748	0.808502850495222	0.84483634946827	0.152271698255332	0.654065195477239	1.20169031334937	0.714511059034096	0.449564543916939	0.902597679383819	0.879781819396648	0.574985024485652	0.439681641976205	0.0595290274485215	1.06770754610373	0.753987834929593	1.01569737481645	1.1887996838276
ANXA3	1.17706946132305	1.38364623794867	3.19861830179208	0.793440638884534	1.71260458405123	1.33274230016029	1.22325571902117	1.81799564986774	4.25383803240908	3.47561671383739	2.98709889577097	5.56375607801955	3.95722743737165	1.80985891517518	3.55186050068621	3.55064213810769	4.72407176818882	1.39907263165146	3.23746735188092	2.10631481481882	1.83201096796103
ANXA4	2.84299692819799	2.89679108681575	3.61955386898162	2.99377579060472	2.89500396806262	2.87485990418674	2.82343144332407	2.97899914080935	2.81614706547957	3.23125267480825	2.54414408444248	2.68063716943527	2.45151182057721	2.55268938346969	3.11587556820379	2.87830355388233	1.87912935720648	2.75610953492104	2.63557331762497	2.40714877417985	3.0314040189922
ANXA5	4.17171923908785	4.43657496886974	6.08270046070639	4.7817059187915	6.49526503981778	5.15463586237849	4.60026380571046	3.98406977723514	6.03875221946647	6.6116238894601	4.59061399494044	6.49129193913725	5.91258520082171	6.51341968289573	4.71829038017963	4.60316935737447	3.72141640998981	4.36438332880529	4.94739030732993	5.57804203192583	5.11421291823278
ANXA6	2.68650500933561	3.06405333935795	3.49992240368606	3.60405945935165	4.63258231651479	3.55846357253776	2.91267093996963	1.6276862075182	4.00535507125756	4.71626662234656	1.68323381954799	3.6922263138173	3.32539505007911	4.77199646955313	2.41425191832124	2.31213655317829	1.1420931665082	1.77474700614176	2.24598236099132	4.12336822499247	3.74333184596357
ANXA7	3.90939870355799	4.08341762919239	4.64224524303352	3.5900989584528	4.7669078354393	4.04476130409279	3.78128626536206	4.26925013302142	4.89091357169185	4.89643655274114	4.42737151463571	5.31107800419204	4.55244470352529	4.2254060499572	5.02426204826457	4.87387224333256	4.02672925048749	4.42790111745308	4.40941809249465	3.97771953500355	4.26759572185188
ANXA8	3.94344316124501	3.60408318788851	4.0156224510263	4.15987940777702	4.33247164165414	3.09103290951466	3.64235500618135	3.80877630674477	5.30122180533309	5.41957934034042	4.57412573450295	4.19018024805351	3.76095541599251	2.91863429559953	5.26887599787666	5.22350364132789	4.4259023578773	4.4688309127944	4.23640077280268	3.523336125246	3.1281085974945
ANXA8L1	5.2565729141975	4.94307739845636	5.02487370530067	5.58585188846333	5.1635108083627	4.9892253121097	4.71708414544323	5.40086919225736	6.4730838972493	6.39023087680455	6.14505989846695	5.9064360750799	5.08167622838829	3.73315907543968	6.10690312773561	5.95906300573111	5.89922639466087	6.07658260970623	5.51330439597156	5.27380678646684	4.80041331263876
ANXA9	2.5997510132963	2.67461657351924	1.12220223408927	3.69856299445306	1.43092216654916	3.44552940502018	1.80871453652144	4.99432627999073	2.09778606668529	2.9903704051683	1.86468734767139	0.823350730170108	1.02936100271151	0.727686120081786	3.45122825919148	3.36476431198239	1.17456621196635	1.7566689317351	0.763881489305479	0.784843154373418	1.88852311458261
AOAH	0.49561228201768	0.557496357640462	1.86377197600708	1.25812691669251	2.0103251212687	0.658739783782419	0.702573328319243	0.092393650129466	1.16234540349271	1.85016332918402	0.232483939073659	1.20668072856629	0.769624500688106	2.1048498995374	0.290473947733903	0.234392179282578	0.0444433625087707	0.223721561515874	0.151410745543038	0.715594699564517	0.739644210430163
AOAH-IT1	0.0278054532520626	0.0474167980198553	0.0588322404777688	0.0877866475136802	0	0.0650417323853747	0	0	0	0.0643234574514217	0	0	0.03013715992206	0.301020992210383	0	0	0	0	0	0.0910265434694468	0
AOC1	0.693538252411097	0.684099678931355	0.819937897299347	0.561556851443164	0.472302678712556	0.572954648851446	0.572170809002207	0.492635658317792	0.143866184685791	0.405847538490019	0.229836450926267	0.740558044951589	0.165165884786995	0.0749540680504863	0.273665074857194	0.28823806185403	0.214674417207645	0.290011472114838	0.112457539444592	0.256527626892209	0.912193801558388
AOC2	0.608283154344915	0.716497550982654	0.361630258264768	0.568595448684416	0.720107696078065	0.697232929896992	0.428122018329265	0.538439828568401	0.486632004503998	0.257058908445217	0.518721443589342	0.216158069376638	0.829096158659588	0.545010536491681	0.394733630019807	0.367352053263025	0.225534073367716	0.94331749935904	0.81716643408262	0.475124322993528	0.59424564733867
AOC3	1.69301183533972	1.92678129921935	1.407156933812	3.00948691985379	3.91766088796101	3.26472557528552	1.72710142463479	0.593486679264439	2.05879442822014	3.0084958528943	0.979772943675041	1.76989019614907	1.76191498507482	3.8138017094006	1.26387573257786	1.28948628816709	0.40293387299077	0.963751538655269	1.02894392134488	3.61786266001321	3.15292161738778
AOC4P	0.140512992237238	0.27831786728034	0.0366846394851038	0.231459443365781	0.404793063416153	0.573115632535132	0.276919436910763	0	0.0433200047533533	0.0618269242714051	0.0129844958924961	0.0355419904768162	0.0951907031770365	0.524882107811055	0.038012722937827	0.0776306284112036	0.0689911600064313	0.0437036989235624	0.0158229526333826	0.624406952204579	0.749240764683569
AOX1	1.99903307036499	2.43741685382146	2.69333083132753	0.758994720306484	4.28034021682365	2.42230028899447	2.03926826571698	0.185395928023929	0.61348073337084	0.930269544728228	0.11178585827529	2.37636818451567	1.17495603368954	1.84827740332104	0.323465765138832	0.291042400838136	0.0308616392522804	0.452332910953962	0.297989594610448	2.80716117571457	2.40400388167386
AOX3P-AOX2P	0.0220934884507088	0.027049278874031	0.0534197273614771	0.0102175148585245	0.0766194284848164	0.0224354272312763	0.0290383760933808	0.152443048342809	0.0164756385041709	0.00743264375156532	0.00471555318144266	0.025330346497673	0.0307208399150912	0	0.0555002681757131	0.0212859810674152	0.0449278702376924	0.00717856219880706	0.0114833587027771	0.0106052155470117	0.00658603859579363
AP1AR	1.26901518748403	1.33816765925608	1.11894439403201	0.749528260896736	1.27955449707873	0.962217322252314	1.45333319746039	1.52432450109318	1.48913699211059	1.63163515234789	1.13911581786275	1.3716034669865	1.16831469661514	0.804783810784119	1.49852150705152	1.51052651402515	0.938641857401762	1.14411817618013	1.46770205255755	0.850516215931811	1.3951011977339
AP1B1	3.49440280914247	3.47481240581786	4.53038292603625	4.57924653567869	5.02373883142489	3.96727929600046	3.33167369123302	4.92154582370093	4.42688196193118	4.03902430767155	4.60371535170319	5.05644046557513	4.07351178570422	3.66608620774877	4.64907506570119	5.0481315376331	4.33477562672515	4.19861987321922	4.18327211896949	3.99944986764002	3.56021359197276
AP1B1P1	0	0.0330185144694931	0.0410168160988684	0	0	0	0	0	0	0	0	0	0	0	0	0	0	0	0.0348328144897498	0	0
AP1G1	3.29098462226363	3.38852571344841	3.71292587884474	2.42428253973467	3.38588931344591	3.20219985112101	3.23461934327187	3.6979405826171	3.50724916665867	3.3448057772116	3.21104335286912	4.05624535708516	3.35078858548764	3.12862664751217	3.57322908614733	3.62148927843039	3.41795375309098	3.19256031711887	3.39879498684996	2.99061002414729	3.23392639658671
AP1G2	3.29147389823817	3.16732581039436	3.36016478593007	4.25493411860649	3.29956997493365	3.19103038502534	2.90167014730518	3.58712492187178	2.66093317917588	2.6566862766716	3.28624243648746	2.71718836005958	2.71272562816169	2.33663473416762	3.44521420137143	3.38148550179445	2.50737096468139	3.48841217599573	3.04815421201489	2.58274626243501	2.73853223140648
AP1M1	2.57581089415949	2.57253076854538	3.43232608546348	2.96827326677338	4.01550648987032	3.00517179750516	2.06446211912569	2.5901900015354	3.30458697112977	3.6595592729109	2.88471122231258	3.8606450323678	2.99568168880094	3.01354086891172	3.08359633379763	3.0002326158212	2.38592243620835	2.64013038385786	2.88396092380454	3.22982630147999	2.69132422188297
AP1M2	2.7163588226228	2.63932942031082	3.61185696646737	3.28342696452396	3.33089680569615	3.00420293472763	2.39855012271165	4.10319547297464	3.42680013007004	3.32350265831676	3.15958075075212	3.96741764464388	2.83468290359733	1.94015923153141	4.04897722522605	3.91706888771089	3.379834411903	3.2216806879994	3.33608911089741	1.82443386672883	2.45029805041896
AP1S1	3.25855058224887	3.40927280003648	4.31579806304336	4.37321666058083	4.71826845763831	3.44375913416137	2.55336787654497	4.33170521649889	4.12321093746157	5.01840272621231	3.89549651892662	4.36378083390256	3.89482746206553	2.71755908366716	4.46292264805851	4.41911411035098	3.34399188894235	4.09143750209847	3.82097541660516	3.31340985105702	3.02624411636029
AP1S2	1.10443730944613	1.32215890762938	1.73123973153711	0.818959331421108	2.06594103744977	1.27253088058424	1.53502274676767	1.10294026066383	2.00473148599148	2.51285642672978	0.904546525023978	2.18101665455597	1.52769593503718	2.03925071615556	1.18752706669217	1.26189783590592	0.912811560299637	0.955633449378684	1.11764185477538	1.86720064052804	1.2681049735405
AP1S3	0.524807906399268	0.488221915690629	0.989587372369135	0.321399394560565	0.847794915109495	0.372120776975156	0.559096272102766	0.827181659672243	1.8343592960467	1.51047081317575	1.45716874831491	2.16493427227375	1.73495885305097	0.89809378384648	1.53716185665855	1.55936944202375	1.40222555110246	1.3425092338749	1.8014318522415	1.017971778075	0.566642750783739
AP2A1	3.69045062020199	3.76447355099267	4.26065048769292	4.38465771109443	4.89236673791366	4.06540859467343	3.3517484544684	4.97217797034637	4.41573162925564	4.56270034996397	4.26145559456293	4.97204927073706	4.11408378911738	3.93964032922561	4.93183431466541	4.9992920040511	4.46250390853685	4.03322034922297	3.89131224457088	4.22923412684769	3.35247747151786
AP2A2	2.65369979877938	2.5987844217007	3.06805164299779	3.66557468832867	3.54261713088044	2.97581725131268	2.31873331873039	2.48717503527021	2.6631168673661	2.82654645353436	2.40983352102775	3.10067999811511	2.73567163795948	2.89784448815946	2.37462220619121	2.50518464909195	1.89100303958375	2.71007133277773	2.43913373494862	3.11168071293501	2.36748010243226
AP2B1	3.1011155210822	3.19941950755138	3.94229867140043	2.78421918482729	4.31114704787652	3.60791023456926	3.1004445255418	2.22283546677765	3.43204942097448	3.807983387991	2.4758579188303	3.63981097771678	3.57635282596929	3.85864746576683	2.60340439765436	2.51333156029564	1.84257260819422	2.79330495348	2.89164082377557	3.55450290132772	3.64122231119197
AP2M1	4.52445238858571	4.51616016587714	5.78068542392744	5.22753700814835	6.35010115878379	4.96045610672066	4.37934370731461	5.05793109039895	5.55102683339807	6.22997046305523	4.81266764220554	5.88200469899483	5.34018837314864	5.09953086455943	5.35992170726781	5.17229948565843	4.1840580800507	4.98819385977822	5.1264071283059	5.16381670200634	4.92502622037395
AP2S1	3.84267719153754	3.70216991427997	5.4675631651993	5.22084842698237	5.88229089098502	4.41510286991684	3.77556682642676	6.04250207436043	5.46446570049021	6.28466773714658	5.16705278409711	5.62273711989448	4.84888329053164	4.13899463073902	5.93575674268293	5.74463742928128	5.06847304987701	4.9295779856788	5.0327091865133	4.29202339898463	4.13528038927171
AP3B1	3.06942205452723	2.96251940989219	3.67522879964972	2.59950109478932	3.5912724946614	2.54655125823776	3.1362291269058	3.65584409292745	3.7328986807561	3.44855608996212	3.27169458755325	3.85656745669016	3.2827126012973	3.22465927743938	3.82568388233686	3.79038629470391	3.3204211344944	3.13160429969634	3.41051206850107	3.04930490487198	3.37169964047666
AP3B2	0.215406493262216	0.196336356020063	0.296980060203783	0.277844337980913	0.462280618349913	0.196230585019508	0.249768128847526	0.244908973312149	0.0906208194570187	0.104951184105578	0.185185305606531	0.0957371780919357	0.0974364492053244	0.177475191555555	0.104168223724315	0.127132310166711	0.059368292273058	0.225189772559238	0.131615032512505	0.0757279893109836	0.256351294773947
AP3D1	3.30151594902346	3.30393706210797	4.3488768415178	4.4170626129759	4.46657491846242	3.43036958386072	2.9837998899879	3.81199499126271	3.70463960988851	3.11466019877276	3.78242953417965	4.71961607457457	3.84671394067148	3.62481446020426	3.2713928056989	3.72780067868225	3.58237535376105	3.71912866742076	3.90985949047985	3.56265761637737	3.30356451033604
AP3M1	2.13451010705144	2.19526254610755	2.56218135647187	1.12228176341143	2.65356223526713	1.81226819725314	2.23424991533215	2.0282508755383	2.38143843311927	2.47510823573706	1.83768898231903	2.71489829251929	2.27665745241238	2.25061904434564	2.30880935397036	2.12308675098106	1.99049021963262	2.05135469878083	2.08920998982941	1.95488119524649	2.18305769161405
AP3M2	1.51880703493767	1.57393675768737	2.0582368247573	1.28683384553596	2.21261602725523	1.40925514668484	1.31980866252308	0.846971427205488	1.45898562578585	1.76511460634242	1.0833903960708	1.37793442979098	1.4542706656595	1.71464996517864	1.07129587988774	0.95777793533273	0.529284239098851	1.10304772398164	1.24897802032466	1.54185180890852	1.5444952778377
AP3S1	2.72708617232757	2.68231484751734	3.66007292921834	1.44896436491806	3.73877864346414	2.76299719164639	3.15343569943892	3.33256329889787	3.82181224077927	4.3651605958019	2.93704866586208	4.04259181114742	3.09078739008211	3.16586371434003	3.63689138571539	3.51268200333955	2.92611141290309	2.78574512982646	3.30120570618625	2.86762766289046	3.04021562515546
AP3S2	1.20913515779464	1.26881163685131	1.10305444017323	1.35695509803246	1.25410419333344	1.26636678653399	1.15096253515421	0.944991092707885	1.29284652183684	1.1402354982733	0.799588845610106	0.819074635580108	1.02436932861289	0.910828582586495	0.740242846075937	1.1159188364573	0.743689020204373	1.12379860846262	0.750174274685194	0.921056945061022	1.1984375762536
AP4B1	1.37971521653127	1.41711528656047	1.6873339680378	1.35088757058322	1.81441917018137	1.18474365999055	1.17975943995423	1.02651680306422	1.00428564600441	1.33683179341741	1.03731895993219	1.2443634545249	1.28659139714828	1.43889429276201	0.947372164872514	0.958430682918607	0.319146206784841	1.21644865665355	1.01735896900582	1.32433250549412	1.6090362718998
AP4B1-AS1	0.48193230683969	0.315722721494165	0.366815129528901	0.282628395772152	0.215986669951657	0.418608795035353	0.645749609294983	0.0554976305006625	0.0292616210439176	0.114592241055136	0.215493472514811	0	0.319086073579754	0.637194742156062	0.0288457836637367	0.114188159661842	0.147913610282406	0.226469070943164	0.245233994693421	0.369874038030792	0.629375272985817
AP4E1	1.76853582305746	1.82333768519609	2.04728709923837	1.02029239131197	1.79605363000478	1.46319345546218	1.78041089517567	1.79263882776824	2.18060619100813	1.95516398761695	1.91694281757668	2.62362810930421	1.95750977025812	1.6379301399161	2.2066432239834	2.22204097924198	1.86011659228781	1.84518090473025	2.07975356407454	1.59865581144751	1.73877215947549
AP4M1	1.67185946824748	1.61698809132851	2.36004957455996	2.81523520781677	2.65788233932983	1.75190498895611	1.06873959067231	2.24874733869646	2.13717560124804	2.66293236188624	1.85992185503466	2.34131973427185	1.78895292894029	1.79259302032415	2.413331405684	2.51489738210854	2.32041535767168	2.11783465156371	1.77437171445193	1.7459859192011	1.19862615891065
AP4S1	0.950765507814632	1.09659920721425	0.844679706232898	1.09180813796899	0.571611771958128	0.92485239980588	0.972939636955494	0.936452131470764	0.767958982037996	0.868977487273945	0.649207998244328	0.654292547465446	0.762403247915785	0.773673158977088	0.829024695016107	0.756697963206054	0.87578635273343	0.760691050036122	0.655660486531141	0.653052677460885	1.04621164411978
AP5B1	2.48645438136415	2.71290827550341	2.45052505029048	2.73511270573555	2.87765591897716	2.67014464779385	2.02127005944797	2.56538514259032	1.86498046083024	1.95161390333054	1.92492079072504	3.09299894382379	2.25589647582984	1.91332411455948	1.47622094709	1.77581331366024	2.36977913839005	1.93772102576179	1.84377887838305	2.20894482348779	1.96813500016028
AP5M1	2.16128146191566	2.20170285797822	2.46150760514436	1.25230059733488	2.3324816669488	1.90326198622193	2.39499148583288	2.24021967322058	2.44338386518756	2.84378289759757	1.95550252136473	2.62231660659076	2.2112116019125	2.43372863952088	2.23801334326529	2.25250346310216	1.35096109797231	2.02619453142163	2.03853451194953	1.78899050254833	2.47542475846926
AP5S1	1.36188062703844	1.39039804916264	2.02805280128541	2.02255246617614	2.28714128245623	1.56964663020919	1.07883523818732	1.40803246613065	1.68174609486339	2.30611930491393	1.38142182027903	2.13426037507699	1.72866066662148	1.70279936819014	1.37521184917379	1.32695145952611	0.748668176199747	1.77943623744429	1.34863468580684	1.5221863493465	1.53657018778127
AP5Z1	2.4146470170939	2.40612301293307	2.27438989511704	3.09999365652545	2.90190179669788	2.92639610515056	1.97699043945361	1.98596668062514	2.37675434969436	1.97048557294012	2.46501060509782	2.47778351844464	1.73201298711348	2.00050485491985	2.11642464592549	2.41060432630916	1.82484930151688	2.50954637149113	2.0667505252985	2.22994778258896	1.70348613480954
APAF1	1.33534604585622	1.39689928352096	1.39221849172685	1.24882626024651	1.55181621461498	0.948381062699985	1.17501992884219	0.599744349364601	1.41939866013397	1.68291932288246	0.740358570923699	1.37636818451567	1.24803077634031	1.55039834207377	0.877555804004067	0.704797615066086	0.64056910483278	0.912822288263449	1.04988164939481	1.24962130577459	1.23556164582856
APBA1	1.49080628183605	1.57403851751013	0.717893749903873	1.68317092569928	1.18967277147196	1.66321708267568	1.20330140525764	0.951022243005481	0.600435330377212	0.83004190636066	0.646991162246946	0.456211079059561	0.506600926708824	0.854145695620862	0.746666194166365	0.91597820752834	0.251388257198571	0.542025218389729	0.327432139769815	0.854902882889834	1.40520819155845
APBA2	0.216191601665083	0.21794289047983	0.743517553136671	0.79049514727305	0.89858373336394	0.406679245619597	0.232889114271909	0.173382041888945	0.761159298029252	0.900285266578012	0.264315431023966	1.30413717765292	1.25022185117226	1.58482784289988	0.27644425719058	0.273706843936276	0.0813251731570037	0.370310495993522	0.518220884267854	1.12516835941102	0.23407451891208
APBA3	1.59471573961877	1.64582153238109	2.09840608212778	2.60427537465493	2.21521574182727	1.49170433077119	1.11922335665283	2.07036871781503	1.80882983879911	2.33096849162263	1.54137110795835	2.01842053121729	1.87498577252635	1.72019965121187	2.02430549333372	2.00276731870186	0.75870143051423	1.66126162737906	1.47962895496779	1.76711236157551	1.29778422333875
APBB1	1.39745251139765	1.56254283990802	1.39457450450239	1.87747727759493	2.47685343522356	1.75486612874528	1.11125838540379	0.458535295484908	0.99716809743595	1.31937515258849	0.345044317119778	1.51927518010832	1.45562312740044	2.03151165179133	0.552185223676859	0.674468787035671	0.226026317809804	0.659124462623795	0.411164801358155	2.23524301725215	1.77368834856284
APBB1IP	0.900607558346394	1.21498891983872	1.68112988047791	1.12831979957966	2.34912178810469	1.49247364231939	1.30236584820434	0.146505340865605	1.48876177816548	2.25540706823092	0.194631743210525	1.58439973990972	1.20330767058517	2.11770169101868	0.326409639816622	0.340381101867802	0.228855623016193	0.427006444779336	0.31643772812575	1.59406597812537	1.342469410045
APBB2	2.08868437153339	2.18644667742991	1.75537045699071	1.7393339970078	2.28041594413115	2.18777408019736	2.35725076659629	1.78011688677012	1.89584159217885	2.27508156494731	1.73790736657267	1.74945274505142	2.00237848510643	2.46533457549553	1.68734740668751	1.75491742441698	1.46843734589653	1.72382064728623	1.6982762737864	2.05917181384708	2.69817401852423
APBB3	2.0100493566098	1.8584147333949	1.90760984021882	2.74715104901364	2.32182710269973	1.62939858877944	1.58108606581553	1.82123263862861	1.43798937458015	1.69045285515226	2.01389812905313	1.33865830782162	1.97915100720111	2.32319134252146	2.22911104706637	2.12302382575048	1.83598873140676	2.190902422455	1.99210130195459	2.04815944451392	1.77555207799208
APC	2.25714944828728	2.29100820563476	2.07744468864266	1.24569036179164	2.30123644076523	1.89866885770326	2.11926652461983	2.27518290249945	2.32953983630148	2.2288494676618	1.76777342907534	2.66332184578396	2.03817627647157	2.16675721504221	2.17890263336045	2.2168397394297	2.07216412466578	1.8849846716082	2.05829224841159	1.94906049314963	2.42969361994222
APC2	0.385681726817891	0.3272504660642	0.257019069114566	1.02940341101196	0.274600412505269	0.536386174045372	0.387337172122172	0.0588699132433813	0.160043723491788	0.0546477704398622	0.423248989211629	0.313488506038578	0.342670793565489	0.401489575783924	0.11184753997519	0.245075753729294	0.217684860978376	0.716985628284153	0.528066162160073	0.611800323367201	0.179170878094303
APCDD1	5.3061893155718	5.02857799221283	4.28724325427262	5.38654196773492	5.1900103186106	5.44851115944739	4.98416550213532	5.03197297027469	4.98651105572393	5.85145172816825	5.20724864754896	4.15354595185667	4.86413165557225	4.2824620457657	6.22662797877992	6.01387982162158	3.35207062370724	5.14401780919462	4.27297869537357	3.42490059538704	4.97461649561857
APCDD1L	0.364171223251673	0.496563587787343	0.124746985186245	0.503334486257229	0.231586009197739	0.708185469904811	0.469101395200574	0.0701289322880893	0.496370308685178	0.695991141449943	0.313217984571957	1.22076331748012	0.728172169277221	0.818500476769281	0.603684971361068	0.740393977418075	0.671217272274561	0.156595952342661	0.570191853764849	1.64581692203441	0.402012659153677
APCDD1L-DT	0.117854195730823	0.16188252412842	0	0.0723855978591749	0.0919529816362093	0.155052322968965	0.0825347419566552	0.0192710695591985	0.414241633483623	0.349613254879315	0.250491105506645	0.56990711921744	0.187133024284659	0.192463106554552	0.712675891265466	0.587037526814206	1.6199763616347	0.0843184833642486	0.344811457191605	0.634072782154084	0.107407604439453
APCS	0	0	0	0	0	0	0	0	0	0	0	0	0	0	0	0	0	0	0	0	0
APEH	2.93331768925568	2.88081480374934	4.13916658241628	3.90680403130911	4.33925142745084	3.05321736195806	2.40882053452885	3.58205012809159	3.54978004823653	3.641650065844	3.47313748777226	4.31196078756571	3.48385446353995	3.01756029836984	3.56812941650049	3.49874870292042	2.70501799674733	3.34832166411004	3.49956529148054	3.05427371503659	2.7916515635068
APELA	0.200185421198437	0.0918243828425967	0.803944485116057	0.33399726273788	1.26628881874148	0.111862492717418	0.323100241120872	0.133230760069437	0.301752683816869	0.554154627217047	0.11383729536959	0.417912448761259	0.519674745163057	2.37027310642902	0.699700869118663	0.506435393557273	0.0145979595844924	0.783825400734819	0.421318645254246	1.48198602160932	0.110280915847467
APEX1	4.23262238673107	4.25719924277855	5.09340383065813	3.92063630448868	5.42457614918419	4.06510696223077	3.95066436847344	3.8068189643584	4.09941303926041	5.09911422482232	3.67249323190543	4.40601277502725	4.20953134703709	3.81299101918113	3.91176826794268	3.86342311016456	2.00173019613888	4.23932165797734	3.86138968505107	3.66793752797892	4.28384030365499
APEX2	2.22585485321975	2.28263254686391	3.22058998806061	2.97837503999013	3.35968702022287	2.13516380579753	1.85257819661432	3.28066388612719	2.55592410779441	2.90873030099811	2.4420915567999	3.15908662014253	2.66066169678924	2.03894883028035	3.04121143607706	2.86867293877	1.92123446125288	2.51927769660733	2.60272053775302	2.45025581394378	1.86401375396902
APH1A	4.60872054968037	4.78605263522481	4.98838475678561	4.88539865332834	5.51875542899725	5.05598950819276	4.29197184614961	4.88733517339843	4.87110930330969	5.72598921765713	4.60402979813175	5.36186659406379	4.53042038355441	4.28615666204646	4.78612584113622	4.7707761990924	4.0328414011295	4.52573064038638	4.30035805194044	4.24044408971862	4.68860560554006
APH1B	1.08920659935731	1.18229184640443	0.975961018146426	0.716350919972858	1.70304752804543	1.27000858132114	1.1984815810785	0.516229013213043	1.15006569641581	1.582001940275	0.634967716531717	1.24117510953179	0.923829188607732	1.32997891110325	0.598840625544631	0.648724966733716	0.405268108327978	0.862625158908551	0.658463775197541	1.1384999506885	1.44177560106342
API5	3.38951174601563	3.49985864013217	4.18033884962473	2.21761538361153	4.19441805212167	3.05179666842233	3.62171197714902	3.58077260681573	3.63829399070981	3.85452433893083	3.19718287417234	4.19088346407185	3.61052290304559	3.34167270250952	3.6659157214261	3.56742375770728	2.5370375766065	3.30644015920028	3.50099321023	2.88023883769244	3.54562247609296
APIP	1.6721220612562	1.76784968660607	2.26319369461732	0.644340853889451	2.24713761153359	1.44687023728347	1.57194372632846	1.75862298244024	2.01720572605786	2.84457647305984	1.22673663022221	2.09558690799772	1.75593014039587	2.05236720063275	1.55456920633481	1.35774904219214	0.743919908478719	1.4534701690148	1.44186588119198	1.28788004559466	2.01547259177189
APLF	1.74019361702044	1.79376689755806	1.51858045853342	0.99278727992773	1.24616483048387	1.07401897568829	1.44960363142349	2.35072070606811	1.80026419772837	1.88810223337311	1.54112326139038	1.20624311442224	1.10655603119495	1.07401897568829	1.8413170163663	1.66953479505867	1.29156230390607	1.46981305843691	1.28301498907378	0.862082363345285	1.65927611302619
APLN	0.280286462871674	0.361820003609092	1.15574275737149	0.498320319493441	1.71095296826436	0.503854480327993	0.213487889039478	0.899563906865245	1.92332796086959	2.72942660389347	0.437660269479589	1.8398427163978	2.53005825346742	1.17485379555888	0.74573385221969	0.626774597300933	0.241181212522128	0.180196247294547	1.09399278459645	1.65494873369001	0.202569427753897
APLNR	1.28935053537962	1.21954337881813	2.50027177793261	2.98362297703435	3.65730844447882	1.89534528103982	1.58265715671609	1.52047756649142	3.22007916420224	4.48978696063895	1.41478500555284	1.887728013636	2.99823161521796	4.24458266097051	2.02982742546753	2.02770256775501	0.619751986498348	1.32028248436443	1.51412731117295	3.93373313859785	2.48017204195243
APLP1	0.175225652009349	0.12664504187447	0.341062354602333	0.559512370545161	0.210882563226223	0.172017635024104	0.113885824239466	0.292928955497132	0.245621003295898	0.492529016922387	0.179210377856299	0.147094349707121	0.350880783250691	0.60184767067862	0.260694140518912	0.298875289965276	0.0453694361748038	0.164673020206665	0.0682268256063538	0.34849305544284	0.187306618929544
APLP2	4.86558729303597	4.95971452322469	5.89698139499103	5.37335588460634	6.57937779298252	4.9261512731999	4.9690353388625	5.38234561900744	5.82769964174327	5.61540158301681	5.12307019197595	6.34866619667194	5.21396544715355	5.13110790202007	5.21848283533417	5.4137125420878	5.37030728722563	4.95811882671821	5.216788532241	5.22266934068101	5.10694708454842
APMAP	2.68081267485393	2.73441265186733	3.88634528764256	3.38802693199017	4.141187525005	2.89461601436617	2.66523812331034	2.31386401720767	3.29495592979372	3.96001120236788	2.36330005866511	3.66652937792404	3.17169842591001	3.32748761468044	2.68140653482124	2.68673133992523	1.66589298839414	2.57909082187369	2.56852102984552	2.99208135585494	3.09493866353357
APOA1	0.0365432820357807	0.041753793707626	0.0770634371814253	0.150914457945193	0.0846737427373782	0.0289422244964483	0	0.0610565711750722	0	0.028618655589052	0.0539411167445938	0	0.0265189276933212	0.267720355348643	0	0	0.057828563942222	0	0.0221883927559234	0	0.098946356549491
APOA1-AS	0.841758207759944	0.688953767078912	0.225825245759727	0.712400326598093	0	0.644512524408198	0.285926524730062	0	0.270674849029284	0.245638039024824	0.23447311630357	0.0745651706481355	0.791156427351021	0.772655936714613	0.121793914539129	0.236397098857914	0.813779139382631	0.181982851009923	0.238160740808357	0.592810536467284	0.454133770087918
APOA2	0	0.0572449356399119	0.0709690374121008	0.105681295798103	0.0588868102672144	0	0	0	0.167126666900231	0	0	0	0	0.357347056990285	0	0	0	0	0	0	0
APOA4	0	0	0	0	0.0384284554204975	0	0	0	0	0	0	0	0	0	0	0	0	0	0	0	0
APOA5	0	0	0	0	0	0	0	0	0	0	0	0	0	0	0.0365655063135678	0	0	0.0554420993801176	0	0	0.0675219749961745
APOB	0.160478795349254	0.0213574840310862	0.0965947546531226	0.710567759832088	0.361413536308437	0.205946711737257	0.132419963674313	1.1606169064535	0.0380723012860212	0.0804583325585366	0.140155643422636	0.033177277532729	0.00862451140619484	0.020231362853757	0.277956190579219	0.301566576663742	0.0349884209679887	0.404245914235097	0.0102873338830033	0.112425644331383	0.143902745766987
APOBEC1	0	0	0	0	0	0	0	0	0	0	0	0	0	0	0	0	0	0	0	0	0
APOBEC2	0.841250181815553	0.768094530760946	0.268245135985568	0.590737097365775	0.495735066403129	0.917946488945454	0.959062356385424	0.0727896233704806	0.169201548967904	0.193959675689961	0.229320891783189	0	0.485149596988347	0.553685871793303	0.0850184416629422	0.126999279001896	0.0689560887286218	0.318522781296132	0.119794795900685	0.314536442873123	1.04422623234917
APOBEC3A	0.997594465694948	1.21413724232545	2.36233241587682	0.95916179563384	2.08277751488909	0.888228510628863	0.63122723805946	0.501310730030979	3.0103680928321	2.52326585956116	2.89747859583381	3.05687654603795	1.76169802085916	2.09146627632852	2.13232677579219	1.76431218093338	3.50367947389435	0.83857103073	3.13712804629721	2.2781423940206	1.00836497400383
APOBEC3A_B	0	0	5.96392031905381e-05	0	2.29834319294999e-10	0	0	0	0.00387470402279778	0.0934794532911652	1.42943371738791e-07	3.44817413597714	2.54316826688947e-10	2.36977083935086e-08	0.922130089623846	0.580745597930451	5.10866581174142e-05	0	8.23049003509436e-10	6.43177886782232e-10	0
APOBEC3B	0.385077568125237	0.117468448622487	1.18274949574517	0.0605708105608344	1.32852055294321	0.34922371893827	0.105863363816161	0.398503607507811	1.05225589499027	1.86876972185232	0.882095993067962	1.32088898033178	0.437023147266593	1.13741171296241	1.30949636271159	0.9308463160492	0.399359247272856	0.423667445899615	1.32440739876706	0.804785462518538	0.367516446195614
APOBEC3B-AS1	0	0	0	0	0	0	0	0	0.11813616067604	0.054569146973706	0.108805708895463	0.0615926267212584	0.0264289823239495	0	0.0984806008280671	0.0554302987416315	0.323800075101715	0.0561378887312293	0.160961481187027	0.0522034392291761	0
APOBEC3C	1.99138669691743	2.01379453271976	3.43095427138573	2.68109838800254	4.1107474208511	2.58009964555842	2.02151881467762	1.43447077348201	2.50801277188061	3.75587033726332	1.50417289688137	2.66568382769106	2.05002797689073	2.96957969283047	2.0617831086841	1.78260985716883	0.612570479049215	2.51332650650663	2.50678979409968	2.25024004561576	2.2873304418489
APOBEC3D	0.394245223562239	0.590692072794319	0.454156937943953	1.05630606033188	0.931196656379388	0.62993661261284	0.440494076266773	0.0999113408966554	0.140796975603507	0.463898624392026	0.177041387715393	0.375285259542235	0.447626800732752	1.10528919503914	0.250340717389094	0.204304763920392	0.0743896598939465	0.163655874434211	0.252954510112481	0.638756898743328	0.451445881042281
APOBEC3F	0.435107956548841	0.421219528348691	0.519144316110714	0.588186684981941	1.26364141228152	0.598470973672038	0.482804924140194	0.090318789179402	0.225284802855741	0.621224339393633	0.101799581570843	0.35501626421955	0.249697752710202	0.604552458158938	0.153553734061923	0.188769306050932	0.0377351734413465	0.107333009725827	0.212589259421499	0.555839709074112	0.397189617671644
APOBEC3G	0.428664475976386	0.370073865097134	0.400910577670986	0.67564523602752	1.57410635340465	0.471884572858419	0.349391322873979	0.13010928790875	0.47812172315208	1.12699267336123	0.103375840551385	0.694486210848892	0.394767647680867	1.38768236896175	0.410712314719263	0.385633138399763	0.0442431618416419	0.154769836174643	0.164445190380855	0.683139477746706	0.527522796239727
APOBEC3H	0.0278054532520626	0.137816947988055	0.0297160630710397	0.129754758796115	0.141659052643663	0.0650417323853747	0.147546368160475	0.0350534749909531	0.0713407806108223	0.0325201161892236	0.0206974751655875	0.0732963816403286	0.0596576303814515	0.266653431884768	0.0308832451561078	0.120975469263246	0	0	0.0252209047252922	0	0.165002473153993
APOBEC4	0.132687516329457	0.220830167548568	0.0724639423782442	0.0368638130033253	0.0601326281677941	0.143564520407462	0.180489076118672	0	0.0445594689651036	0.129671684337863	0	0	0.0853659138449388	0.131869962807112	0.062992179275707	0	0.0274337854617815	0.0640701067807943	0.0914982319773086	0.193192657116496	0.104306463556011
APOBR	0.704238101518423	0.866296359404878	1.24555650907121	0.875200510030489	0.877095578370655	0.197028712692242	0.514492956755457	0.10343613711691	0.582944201934197	0.607498396426261	0.216084792404246	1.02267318814931	0.636931280266127	1.09130716457526	0.0735642949955381	0.110101543211993	0.0980425966939603	0.230194403907411	0.103821357913075	0.64847924865543	0.343166737052954
APOC1	0.483105312811527	0.579696683389491	1.61044967093396	0.808759011348829	1.4311950348899	0.37018213971064	0.707048525751072	0.142748012828694	1.30149985315868	2.84195098536067	0.0290901256237648	0.287348174270454	0.408504271893423	0.268321800279748	0.126312130328704	0.244820097040226	0.0465592295038151	0.246348493132944	0.0700015343098127	0.126713623475238	1.29382953076258
APOC1P1	0.0170312231042433	0	0.0361852551928858	0	0	0	0.0312592490363953	0	0	0.152236646866531	0	0	0	0.0506823669271202	0	0	0	0	0	0.183283236555896	0
APOC2	0.205566426713815	0.285650784901142	0.586660034596987	0	0.545509795890502	0.100969307645466	0.420683963798251	0.0547281953120478	0.262101161259074	0.686378607297406	0.12546767863418	0.193302436423093	0.0470972070089427	0	0.0482562772040371	0.0166305277943312	0.101860078484554	0.0965572446532997	0	0.0720248288789004	0.145280944854607
APOC3	0	0	0	0	0	0	0	0	0	0	0	0	0	0	0	0	0	0	0	0	0
APOC4	0	0	0	0	0.0455019634801474	0.118933234405129	0.0474590976842993	0	0	0	0	0	0	0.0759334496070916	0.0570266728633433	0	0	0	0	0	0
APOC4-APOC2	0.0432197599129659	0.0248942312045369	0.0309453779782687	0	1.28361333058959e-07	2.31445791549275e-08	8.08636319965066e-08	0	0	0	0	0	0	0	1.08595549419576e-08	0.0324985347855751	0	0	0	0	0.03003811430191
APOD	4.86654701202323	5.50593537827625	3.56662034659192	3.20286589832232	6.82918994931984	5.84068478258805	5.86807678960265	2.02431613274307	1.58736979191031	2.56106702691126	0.943529055161671	1.20675573480728	0.806763708166762	3.51620429916278	0.546778422422244	0.529613083542185	0.160905993437345	1.21246350620665	0.460050533188124	2.34911046201196	6.80080932429426
APOE	4.41795375309098	4.81077726035975	4.37271534281368	4.61556931652628	5.44033765974374	3.80122075067019	3.70850730882332	3.31300344704592	3.50656386111967	5.06976230630848	1.52177944057469	2.18550503357135	1.62266801888183	3.47935992189155	1.8676948678614	1.54716353213658	0.729012351950654	1.58717293888068	1.11288692047733	1.78462123639725	4.13200096576069
APOF	0.00949328342200264	0.0323419541500348	0.0202290866841652	0	0.0332777996396943	0	0	0.0238767307789414	0	0	0	0	0.0102948685203334	0.0556901681070688	0	0	0.0225989098249395	0	0	0	0.0581179338365513
APOH	0	0	0	0	0	0	0	0	0	0	0	0	0	0	0	0	0	0	0	0	0
APOL1	1.36315425258918	1.30326639963521	2.63667333786518	1.96319295600607	3.22643454355051	1.24429037830757	1.29525282326769	0.651500421562696	1.1204448432183	1.47857322973607	0.879944104905091	2.09314434423891	1.28685158406228	2.56653754547274	1.22487378266877	1.14903819601645	0.650742505011405	1.14573613990202	1.13210957728018	2.41494191756621	1.67876603508943
APOL2	1.72257094393159	1.56772066312167	2.65905685429503	2.46117229448999	3.88023491876846	1.47775502897593	1.55185065945453	1.57310302602746	1.53051527158138	1.94501582213708	1.05004191206871	2.13523277180772	1.42820136281448	2.42832734002555	1.25612299721086	1.2704392383459	0.57657728095203	1.2094907972309	1.35343621786178	2.01522992949408	1.85811630362738
APOL3	1.48307021908012	1.41547204570964	1.87374234120095	1.75562682748464	3.09636812812851	1.52725053599125	1.37887225193724	0.533019057994893	0.81413037092472	1.06782454825625	0.270270579659194	1.51123018499087	0.787357235119978	1.88122998357263	0.592779925618537	0.643821103004673	0.192974335510388	0.523081144867265	0.300693073967648	1.97064754032615	2.19165423745249
APOL4	1.59218192721787	1.39601148464991	1.33682037042771	1.85466595551755	2.23830078510281	1.38079593061415	1.66892695296608	0.78370808256598	0.945513318175416	1.35219353774503	0.853716260090015	1.29427666644698	0.867876700911525	1.77494937013167	0.925615914432681	0.93681392528623	0.256382697961364	0.719122094513689	0.51717489003452	1.34864601563533	1.3613304322082
APOL5	0.0111516553276538	0.0379396517930997	0	0.0704354933940621	0	0	0.0205027703325408	0	0	0	0	0	0.0594746203888991	0	0	0	0.0265257264854089	0.0251104621891613	0	0	0.0230496338096919
APOL6	1.47022447510795	1.50357262813499	2.65742507107787	1.37010846920765	3.43264010887579	1.32259735013112	1.74289010292562	0.528079168412516	1.31598929699957	1.70136274762932	0.781257304772953	2.58102337946383	1.32991578438974	2.45619635689827	1.20843610202509	1.1719305558923	0.250184248595215	0.773325442506489	0.808576985322551	1.85036338895715	1.79577941341149
APOLD1	0.923473251171291	1.10481971401921	1.59297601512201	0.960679248735542	2.75848014482978	1.45497599845527	1.08190541294263	1.42665121100401	1.85788547560418	2.34711284798029	1.28773823241294	1.99394965205167	2.0708323733326	2.47867935469461	1.79788040985336	1.83840321676512	1.46332426208694	1.00662836054967	1.32889963818653	3.15245765110233	2.06517935976865
APOM	0.175709816233754	0.135089975671945	0.112855301683784	0.118877966409168	0.246073598622395	0.201109377560253	0.184218077846163	0.113692898995233	0.158439149814442	0.216543022836709	0.116290490589087	0.0723440227700486	0.0945534954053348	0.0812100790752617	0.150116402168985	0.162464000486173	0.0497290349096283	0.113623295580688	0.144530668284393	0.132968307707065	0.228838387957705
APOO	1.13426694752492	1.11776152478036	2.17206181286804	0.563279204296949	2.00705553166279	1.11785459458862	1.01448384423347	0.886600089655362	1.66044949431288	2.41339640231632	1.19580742345436	1.4983223621477	1.67154701085088	1.27086378817127	1.35580000208442	1.2486562700044	0.752698074791311	1.43210956994202	1.23908025925072	0.977896807073226	1.63754996845784
APOOL	1.64351913684386	1.64004706733399	1.71816651344495	0.798530019678738	1.66844594116848	1.53197276630613	1.84989520558599	1.9035859273712	1.60367737617558	1.93044593103783	1.44670617468522	2.01218247295739	1.391476292516	1.28021399581062	1.77860810133198	1.77806976815692	1.11837301649562	1.47863017580637	1.47252936207163	1.32101602337656	1.70403974082375
APOOP5	0	0	0	0	0	0	0	0	0	0	0	0	0	0	0	0	0	0	0	0	0
APOPT1	1.89164471183885	1.77631879674353	2.09317477502948	1.60142078564465	1.86733904124855	1.72357603534104	1.51184751278844	1.89486431674975	2.09072134668992	2.62637138100719	1.62382941308527	1.73699011977343	1.59384136013862	1.61976982512915	1.76550080019794	1.73846089374471	1.14894711637333	1.7099699101462	1.57629960953772	1.44356421864451	1.89669422823223
APP	5.31585601540396	5.44506783340761	6.17992898911964	6.38113106460399	6.88567197237125	5.52656027118156	5.49581346388287	5.61105726680478	6.32916307248145	5.96883265039633	5.68879580702463	6.94962830831499	5.96504312614328	6.26261355840363	6.13504639179139	6.42202270447976	5.66311117310541	5.69244951683788	6.03333269260916	6.0018202536956	5.87159726561385
APPBP2	1.91228962514736	1.98787382336717	1.94125282722137	1.15574275737149	2.05958024850484	1.68522254589895	2.02720360347554	1.95917292646644	2.16404607968325	2.36303367104829	1.53391712641586	1.8918352141048	1.9086207917474	1.97840799047876	1.82419351159204	1.87665249213991	1.3417182405086	1.64497759349324	1.79715412670492	1.60787710251569	2.03871008509158
APPL1	3.09018611435074	3.19948232840513	3.18507046537181	1.71997632143319	3.10143829496945	2.68364256274592	3.22831693009586	3.229720189357	2.83044193744065	3.01301196148973	2.72359132480275	3.26800912813193	2.62558845518455	2.55685854266655	3.18942133844338	3.09191643367137	2.32918388676483	2.76236369967242	2.72774187597418	2.18930904916339	3.13840164968338
APPL2	3.83711572493444	3.75073511975991	4.18079234592576	3.36493236081684	3.99041942137913	3.69459051065976	3.41379985756653	5.61059376929184	3.80512733083907	4.12910163816721	4.08205534298755	4.14777069648969	3.56763062449235	2.94616377516444	4.80638077409307	4.67584979685556	4.82663491929455	3.68731828945492	3.45050921424911	2.98479894970299	3.59002707827637
APRT	4.7070885150959	4.44823361642841	5.98273352400973	5.83501705333877	6.15389246250257	5.1220183057386	4.3892845775897	5.63074618407293	5.13134253912326	5.89087710220939	5.43052614814401	5.4294218065612	5.06843865392908	4.28481762398385	5.75087979784575	5.56568246780327	4.29057185085208	5.19908336951041	5.00807000475467	4.48411879199643	4.79474855765427
APTR	0.689918156387703	0.826564350493667	0.765061125198065	1.33209492652367	0.886787358000419	0.609046676549707	0.672583746848034	0.470581635448343	0.739484359475747	0.676461499986415	0.462341352514011	0.454788645167987	0.8064774967084	0.657438791234419	0.658326665211203	0.643206022616443	0.717180461952307	0.62511335098459	0.604851307076306	0.750768557762197	0.785266797298753
APTX	2.37597913665943	2.36902809461018	2.6038530046118	2.12895981705607	2.73652694819621	2.14215526549244	1.99823522637471	2.2582716705189	2.27461651313724	2.78527014575914	2.17173204704805	2.59006062280438	2.35855942806555	1.97216693940115	2.6194270970552	2.29039786180723	1.62115868326051	2.36809223289218	2.42548347480743	1.5798897332034	2.40210819147788
AQP1	4.78971881970363	5.07277038499288	4.75236325047303	5.97090655832254	7.03270698283371	6.23082552555942	4.99941829630411	4.3390162048517	4.91107794652124	5.72638439182807	4.53267228988949	5.1221964349047	5.53871197183927	6.31066549018478	5.26776798886524	5.21872693010889	4.41190073842631	4.50669079411531	4.12178629059141	6.69549279034366	6.39082930567056
AQP10	0.0615434124888043	0.104107286621297	0	0.0567835497160696	0	0.0624827550551773	0.064793887245211	0	0	0.0208928647015311	0.0132777831487203	0.0238574320485074	0.0193561954638269	0	0	0.0200465546444091	0	0.0201818553547502	0	0.0684900411726775	0.0368109352214165
AQP11	0.907101406040987	0.848257369646233	0.449485309235609	0.451370970073906	0.430613923761879	0.754711375751728	0.988382211658323	0.177487948517579	0.297899234852646	0.395607958431543	0.461398637729711	0.115331608849592	0.466782669546965	0.651845715729596	0.215667415289793	0.143729072378731	0.119949469202515	0.758218736700988	0.776874623651573	0.391764421106857	0.928224766935439
AQP12A	0	0	0	0	0	0	0	0	0	0	0	0	0	0	0	0	0	0	0	0	0
AQP12B	0	0	0	0	0	0.0338210335423476	0	0	0	0	0	0	0	0	0	0	0	0	0	0	0
AQP2	0.052910666220436	0.0772108627134435	0.00821006977027936	0.0726052536073251	0.0922301745752325	0.105512480251972	0.16741188326715	0.0665536720951262	0.00999302250862321	0.0531251028333084	0.0505544937210217	0.0204733276506238	0.012473005526911	0	0.123009120722023	0.0676020983876576	0.0892380626322877	0.068050542018611	0	0.139084375695098	0.122483218075164
AQP3	7.85793124616497	7.64547830942441	7.53491757499461	7.94986755493437	7.93446342566141	7.23755415844291	6.73691600067178	9.24412356416726	7.88665988161753	8.24618478668454	8.81667649805259	8.43424874059586	7.46072618432517	6.46015770169321	8.44284399620795	8.33262738390211	7.06997062795361	8.61405091199472	7.89214812751382	6.63438126265593	6.47157279972875
AQP4	0.0115004478132841	0.00494775504463536	0	0	0	0	0.0367974342005518	0	0	0	0	0	0	0.0255836468368393	0	0	0	0	0	0	0
AQP4-AS1	0.111090621965736	0.165941515890169	0.042846720720684	0.127044196556333	0.0474053503726749	0.0784042086761209	0.0369993737821548	0.0169830314778014	0	0.0313565168488896	0.0398286162660521	0	0.0219047978740611	0.0400097852731209	0.0874379927358802	0	0.0797053750336634	0.0755934181759965	0.095219335120866	0.074149445464539	0.0820576599659832
AQP5	4.24048225231669	3.68302266506368	2.83105637358913	6.62300353773267	5.01117804638108	4.58451158806211	3.74746259400944	8.21867947047038	5.03143489807565	6.14746545163292	5.8828411006795	4.46763163246943	3.21895936293304	2.04698339931974	8.41065486209275	8.08559992591447	7.29035067472048	5.50259156689008	4.06777637204849	5.09050626135529	4.66739260066711
AQP6	0.076721893636618	0.071072041981161	0.012906557089923	0.130689609963487	0.22746384477705	0.200810662924846	0.0655695544098294	0.0303220928139125	0.031238778197013	0.0141322579390376	0.262627989490955	0.0400236772322562	0.0389206042321589	0.0179548224419873	0.0529337523673228	0.0534861798873386	0.391179305887141	0.180263730511241	0.185322340553707	0.40425572550958	0.0854797250877572
AQP7	0.267298475440547	0.318698616872474	0.0152387802472738	0.9353345202127	0.386351859181792	0.248825046101511	0.380946612056943	0	0.0185383235944721	0.0494860727921977	0.0522272323969533	0.00955952592689717	0.0383334895812018	0.217575680756762	0.0158405041166861	0.0160080172860106	0	0.124152750862429	0.0129238152284487	0.0625469955147457	0.748523061466616
AQP7P1	0.652197353301175	0.52557279999039	0.1440437584016	0.894652486456297	0.481917844829236	0.377555798670557	0.331948224516804	0.157333513941294	0.185250018175829	0.0118041822812997	0.36334604060185	0	0.874204424672854	0.917159040202392	0.0873013861547667	0.0447748706526674	0.0239943623105964	0.326410790392523	0.681464558026233	0.1242892214185	0.344004676077638
AQP7P3	0.325323086671919	0.195055249708184	0	0.626349418135073	0.246416600490212	0.26279754395497	0.108036484071528	0.213929530826282	0.219991841660311	0	0.585783641368572	0.0401579592745269	0.349795530633086	0.525868423440182	0.189822029220741	0	0	0	0.426364599164304	0.0335322457585275	0.336274246005506
AQP8	0.0243906064116162	0.14072762076984	0	0.0771993755508483	0.0215732508161693	0.138826262001554	0.170945427372005	0	0	0.0285319528156441	0.0885496467762462	0	0.052401286268187	0	0.0536884380904202	0	0	0.0546101261700309	0	0	0.190991523518846
AQP9	2.33131253449544	2.7835907548562	2.96815343647435	1.15146919750308	1.59831755939022	2.47902355998051	2.08817891916483	2.24160530711406	3.005687420137	3.46428924841471	0.3757790140453	2.67588366174391	0.624201049055479	1.47545329399147	1.32114882914459	1.16106212793776	0.314891385072606	0.10323912319064	0.268647578088068	1.15528293631117	1.32455717365035
AQR	2.73382286923109	2.78858131501011	3.33002338508378	1.68480976275056	3.09768326663655	2.36481052736326	2.70093680740011	3.3393497818938	2.79986648260184	2.75921336997364	2.59522196851864	3.08015792000763	2.74522011866341	2.50869231962146	3.02610598264928	3.00267732024636	2.57031962591664	2.63688906623083	2.73579725958336	2.41593439640734	2.82041590242595
AR	1.09485761249145	1.41306326361892	0.289195879682834	0.448590183360127	0.881767189921193	1.11901746088462	1.29395309526857	0.145798734291141	0.23308797682569	0.461276039549571	0.13015516333152	0.261900242290681	0.246833687910542	0.729137684415662	0.150804004234422	0.171293950242862	0.0444642064041574	0.185867813614109	0.099186114287353	0.497709436122538	1.07451913710618
ARAF	2.8792195588594	2.95172019741	3.42915663874696	3.47084918744936	3.88801258540283	3.0930276869284	2.67434313402012	2.98021910936761	2.64697826370058	3.21583233094521	2.70834838499723	3.23395859838592	2.8990731297386	3.03779511459997	2.94567137211832	2.89048560503553	2.13199767437487	2.83189345115725	2.5738761829564	2.94610948801482	2.90999769786272
ARAP1	2.88027410752928	2.9809538848339	3.65870277245183	4.33176969785171	3.98256469408647	3.55081449428161	2.29055710683151	2.41860555699336	3.33032749298299	2.94270779006805	3.01796109177489	3.62918173735427	3.10276393631689	3.34973184995143	2.35533770462854	2.92674904553339	2.8050612756422	3.20186279243533	2.92331274637912	3.32915087086537	2.55406324660205
ARAP1-AS2	0.710734372897761	0.663905646901937	0.643492353918861	1.18316252674742	0.781171678761308	1.22738374588453	0.618675627323933	0.232519549939868	0.822802739677854	0.148029493533249	1.10138114235502	0.183577980172292	0.88057504173637	1.28738363845973	0.176260211941568	0.527584848371142	0.650114740567851	1.21636173497113	1.25501723599975	1.26257748005378	0.427827118820236
ARAP2	3.24935886781366	3.0798644746605	3.34817150290338	2.18810653160509	2.64088232920776	2.58569808763329	3.0010095332332	4.25911427159555	3.44955345132352	3.12422720899787	3.59025468655023	3.55414676674651	2.95030043211517	2.01559747556488	3.85743366216304	3.90217972688028	3.67923235694041	3.29675839631077	3.59880585562828	2.1104300641863	3.08133451392076
ARAP3	0.936085722771623	0.891448740404051	1.63157462440994	2.17144063781809	2.21299259180823	1.41260270134972	0.801286154067355	0.697193778696585	1.59472529275178	1.41856238240558	1.29508233745448	1.93274152742342	1.95955503297221	2.53300260646713	1.0625085897344	1.32203196519102	1.57108456464065	1.2774254086422	1.19566886144528	2.80781238994735	1.3319115466841
ARC	0.351762868840146	0.521177407002045	0.196131102835394	0.197026195633443	0.364499595367795	0.525272103835631	0.143591947039414	2.08120326041739	0.340315010071045	0.389759525327683	1.84830144336361	0.105645630299177	0.264291407247541	0.280017960109079	1.27088770275414	1.4375686605287	1.36900295999071	0.988572720204438	0.410416005572523	0.537542584095426	0.190688178225854
ARCN1	3.70331115112855	3.78044659211718	4.43498176968845	2.9223824558709	4.55777154580855	3.53961791840677	3.66679067089271	4.19520584184534	4.31813604115417	4.51537184409695	3.6085135781513	4.80816878465532	4.08952357404744	4.17149508137614	4.26998315657542	4.15146919750308	3.41995815596729	3.65104020699359	3.91161489172556	3.84111771141751	3.80656122149745
AREG	0.340884667509245	0.229649443605499	1.3353174587871	0.732983748188366	1.41570999907732	0.208283762786759	0.394313281117864	2.68073617511688	2.4159100658538	2.45790680253573	2.43454549963013	4.31882296133347	2.97766642239492	2.00773013258214	2.92182856256499	2.82343348147658	3.48787218265796	1.56920427434142	3.1440888011998	2.19924516535294	0.367589130975769
AREL1	2.3093188197678	2.4022364677915	2.70074819994411	2.24995193997816	2.68776170363149	2.62487995017968	2.31871307608138	2.6731742174701	2.45866285085282	2.35523056578298	2.34261163296144	2.968193995536	2.37190729759515	2.38851469251688	2.4806063643919	2.48959945036691	1.95953648644967	2.49762769297429	2.41656954900242	2.2778300583016	2.61891989792362
ARF1	5.10883387122774	5.21963707819032	6.30974735951083	5.57622885283296	6.5641067993027	5.55774398034798	5.07039791533632	6.27100166524234	6.29567894968014	6.78350903885003	5.77658831532117	6.86024276004665	5.88093525736941	5.6849084825093	6.53140797466802	6.44982545937343	5.89298352643505	5.54635122537462	5.63722477282909	5.82334685745576	5.44381548237994
ARF3	5.02979297894397	4.7128323586334	5.42155321275807	5.12036438305858	5.74669435287174	4.85278291459483	4.4778650988111	5.68979674858722	5.10259094958809	5.19764525979824	5.07837500193913	5.53260684083615	4.63452937956958	4.42336302800099	5.48346432941142	5.43458152692579	4.59858554729974	5.19946426768985	4.74531263863024	4.65797148975492	4.67635204449417
ARF4	3.46660101948806	3.62834200505347	4.85470385055634	2.93206117134342	4.8740395243022	3.74819284958946	4.02746372340858	4.67382209963174	5.22787967139526	5.87421908375774	4.19615849260207	5.51198346650939	4.55981604664568	5.21489414118425	4.75910788523625	4.65759427722351	4.28179467379438	3.97963211683832	4.56373777717737	4.47229279949936	3.85401560132665
ARF4-AS1	0.554694931906508	0.575325886147628	0.120619218991817	0.479564805481688	0.443878192045001	0.568587666501905	0.499382109636908	0.207371888473014	0.399021209848007	0.416117673389745	0.38154142845918	0	0.234991741248802	0	0.125206191075304	0	0.134217127622915	0.35247492907531	0.331857674426715	0.213114565198905	0.59235800369343
ARF5	4.69294044196325	4.71860274020269	5.45008949580185	5.5948739552323	5.86725402523603	5.09281632719464	4.24767691833154	5.5991154212898	5.42826636306831	6.30717712460792	5.05496131876499	5.28276967443087	4.90649620506151	4.45844762743792	5.67881841933379	5.58252890706811	4.56531689537052	5.0672816125432	5.00653590981625	4.42763969225869	4.71217754735499
ARF6	4.25488877982811	4.15992783282063	4.72970502574839	4.36035022881158	4.64520592075739	4.02991221340633	4.00436655462179	5.65499397296372	4.94101238243044	4.94703489806759	4.54577072611014	5.47631363430932	4.44754613716367	3.64879904206389	5.36899877084489	5.30087051041357	4.5048301081574	4.3268536939456	4.51620429916278	3.96254902292306	4.112066208391
ARFGAP1	2.36775964627943	2.42848010613984	2.71615685242961	3.69327506788559	3.28715162775162	2.42359161635289	1.81242839925749	2.19965350134951	2.44006186288199	2.3077345189603	2.44217385323731	2.85590400983741	2.82176939084534	3.31874488583087	1.8717056792718	2.26525684799584	1.78945800338302	2.74163524606648	2.56410253016492	3.05448211441257	1.82437683693002
ARFGAP2	3.81336050413308	3.84728540233009	4.04780882511215	4.701371620047	4.26004071533005	3.99565636573183	3.26855566110134	4.31371748081447	3.69886298995726	3.14280877690665	3.62365619989018	4.11764517907622	3.57181027432255	3.08009991810221	3.72082566608984	3.85555124269322	3.44747075893261	3.78997958888132	3.4450923394863	3.35283478137707	3.65562660149995
ARFGAP3	2.47760480247284	2.81036906485133	3.06021862867304	1.71549805747734	3.43771645697541	2.32500928426577	2.42311019399519	1.85065942651774	2.91090723278843	3.61803892014362	2.21461598426562	3.4770685216868	2.97395468973295	3.5684942770373	2.3219252094944	2.1905674543362	1.47453987721534	2.1027152334134	2.53810106759953	3.1923109651865	2.83325443846026
ARFGEF1	3.26064145590884	3.25888671229939	3.26140293775295	2.50262848010376	3.14784557336307	2.70056844518624	3.12344106814418	3.63533649470517	3.42563251445306	3.09961670264683	3.01433565219307	3.5363140541525	3.08491806034152	3.05399753948633	3.23921776980556	3.40516869959978	3.2545955546575	3.11754378445421	3.26243616449574	2.79169531736853	3.29454429321775
ARFGEF2	2.93621390100641	3.05158440068975	2.98283116256958	2.63652022074326	2.9695207540933	2.97961016856068	2.89960489409067	3.04327800357308	2.67814403806137	2.48665517112746	2.58863429209404	3.0020723849512	2.5949330577458	2.60213139852836	2.53333907766854	2.72182322622809	2.19549564021741	2.61604710298929	2.53075496090696	2.36693483608652	3.05260717420698
ARFGEF3	0.804900253428089	0.971596156756769	0.316371688882718	0.584993277887073	1.28649677208971	1.15619595864999	1.12084293055574	0.162619966472657	0.177308064934296	0.218177309967056	0.140608532051662	0.221013370377225	0.235338613214267	0.37769682539298	0.13528032359353	0.209896244013922	0.0998630127710895	0.185643306654011	0.217806438319877	0.675948680101293	1.34898586912294
ARFIP1	2.24555955131641	2.21026104872168	2.43906190646523	1.6847424499509	2.66687018544739	1.95287773627683	2.2500307956607	2.41364552895016	2.4056030516992	3.0677660483661	2.02717528827148	2.60527385917105	2.24177307990918	2.39788508637742	2.4036522079645	2.4181359639595	1.54363940340924	1.85780985149607	2.165165884787	2.00558323251082	2.06146862023024
ARFIP2	2.20735876826701	2.23072870796965	2.75455404077477	2.65317240073515	2.83246878696718	2.42298645056672	1.98647282872739	2.60201734378817	2.44583262420763	3.05117369575714	2.25451241296583	2.85812227282775	2.34901985006888	2.02732393689331	2.74125771302699	2.57023217851776	2.09508724528545	2.35423210036103	2.13057179829753	1.98530004207748	2.48783617591472
ARFRP1	2.35496268385443	2.29130296525088	3.39215390807478	3.86443379636562	3.31419475752054	2.240451722319	1.81043899066742	1.97849951566533	2.74011156486143	3.01497294846887	2.35563652357326	3.17382302224384	2.76723103702388	2.61375086933214	2.51836140084622	2.42920887262562	2.08098845619659	2.75002759574348	2.55642941544957	2.93239571984426	2.01667816075196
ARG1	4.58684879305231	3.99991884612148	3.35930328790844	4.4721368029549	4.53086979793141	5.38492358869911	3.86217363711569	8.60789988088426	5.58806996287313	7.0119987232105	5.7971349271188	2.12223205809884	4.20855627634418	1.28929741124626	7.31405296914964	7.09955821548482	5.0347747570046	5.71116998835672	1.57816584935728	1.4704691863359	4.56930879922929
ARG2	1.30932173048402	1.33420212102672	2.28847964308323	0.996842816580521	1.79488161269731	1.3757678953083	1.48417423035784	4.9428991727301	4.03272681582889	4.49922084954483	3.38202668121367	4.49769538684854	3.87331121849337	1.98776470381643	4.32736401481114	3.99909803370561	3.76496179781266	1.73901420862321	3.55086373512093	2.54023562144604	1.42623254533699
ARGFX	0.00317263096114927	0	0	0	0	0	0.00584653245612893	0	0	0	0	0	0.00344114952674233	0	0	0	0	0	0	0	0.0131240774680608
ARGFXP2	1.17010452565501	1.30967097380321	0.561112985583656	0.899860071375976	0.198247711477834	1.17054682927557	1.03001819132292	0.159693763384001	0.254597670928934	0.0309702303579039	0.539901251188417	0.0353474487986617	0.680566511226011	0.471415359582404	0.141400091215089	0.24771610516562	0.122460025714515	0.776089666357877	0.453429078913911	0.477787144336667	0.791129748524876
ARGLU1	4.59537237023506	4.5187113736851	4.07970237169738	4.89247845932702	4.30865939119489	3.97670273003717	3.9818709151367	3.58813294360128	3.9981593901846	4.4491519476779	4.16720536398541	3.40511014056771	4.34441664534076	4.19911478759849	4.0111646254419	3.78754739074343	3.3588252367734	4.4419282773909	4.34821116964679	4.23779313630987	4.66743234190795
ARHGAP1	4.21469213311082	4.09083649731135	4.84042294862881	5.05600251855342	5.599683777574	4.6641187073388	4.15633998210065	5.54602703915755	4.96589046310978	5.6972900976392	4.91476063250101	5.2668914601554	4.43743416591958	4.94001166417885	5.30812784417874	5.26006706884684	4.66753452864356	4.75600916216179	4.59370633356207	5.13243700798181	4.23450132056221
ARHGAP10	2.19402714876214	2.24874126762916	2.36944694047958	1.67265162932838	2.57188306785609	2.27988131341122	2.27989616694012	1.77249379022173	2.12274559710025	2.47641798132558	1.68780424631125	2.31109326676467	2.20466347377731	2.52151061689347	1.95925083989019	1.87707672640934	2.53799425695945	1.68003173691226	1.65504493702852	2.35710153194251	2.66940780444203
ARHGAP11A	0.825325682393147	0.648116576977376	1.58443822627401	0.564652291164208	1.62172135318303	0.516677827400881	0.62482521947573	1.07848687249271	1.41999724515669	1.41951731834253	0.894314890392697	1.92491319189412	1.66792844754349	0.900294542167485	0.793571317670164	0.674645948233742	0.422366497629605	1.17890581945757	1.23754536330217	0.888064815767183	0.917654778231372
ARHGAP11B	0.526164988131134	0.511120860080745	0.6572119345564	0.250288563009997	0.613672143829489	0.216552955760094	0.433592985288785	0.251387045207793	0.628948993863276	0.423743809216576	0.547373817892096	0.229835220694157	1.04860588120726	0.512918607361173	0.177361649623735	0.144116870638151	0.221369806509707	0.971604985011775	0.771952325380226	0.594547594122859	0.549622846042933
ARHGAP12	2.42277660049299	2.6999957436674	2.10376617923102	1.19451576141432	2.45358605786606	2.32374474638863	2.65027975051213	1.9257108506903	2.05585506092862	2.19447793924734	1.53647569717291	1.93122918906921	1.94764745680391	2.16660298105868	1.98126084433676	1.87209984209296	1.48380288160849	1.58336503411459	1.78848944062983	2.06094662544774	2.79467786717115
ARHGAP15	0.921306071044223	1.15699842304337	1.06918658080974	0.761172066300376	1.20836118309842	0.551577046336353	0.995583649876983	0.253727924214332	1.19411227383711	1.7806544567588	0.282765968451781	0.880011522502717	0.688850848893493	1.51182727672063	0.578592907753626	0.361696503557657	0.0849319345986511	0.363867440514348	0.284872985652704	0.869798776199727	1.16986729248649
ARHGAP17	2.73335651007842	2.8155631331138	2.90774249590954	3.09945680406623	3.59856768298774	2.82160614134161	2.4720874005325	2.93106651828352	3.17464450428982	3.3080987126545	2.91741074975016	3.68854965915442	3.02114388861645	3.36076598378809	3.1967376486633	3.13376406876999	2.80960171488938	2.7383441517797	2.97128786963999	3.49303241812834	2.72234798095681
ARHGAP18	1.47251896453181	1.64294642803391	2.24758122507751	1.41936629711052	2.66041298321289	1.76296106032324	1.69841852992174	0.83298558321811	2.17626851096586	2.96661503777171	0.910939075309326	1.78995872908157	1.72948751326574	2.39120955732173	0.915208808905324	0.878107724051429	0.505025052916396	1.03756496351574	1.08443850033666	2.00531015337406	1.98905542311844
ARHGAP19	1.27880551137519	1.43198124911289	1.57703962554981	0.92487595704407	1.56036279609766	1.05132337295944	1.32424608534784	0.747166520421615	1.01618250137886	1.28930921677828	0.613026149633804	1.18358814267134	1.02460336714066	1.07527247764603	0.532954247859945	0.537431259051325	0.387363643813434	0.793654546395121	0.775685229823949	0.93866368519831	1.24810973709803
ARHGAP19-SLIT1	0.401483022388546	0.102855358982668	0.0382317736721924	0.35580000208442	0.0936337287486649	0.458725312125259	0.000869930920583009	0.000798219953484683	0.00198752969371617	0.399382217815973	0.108851196474933	0.001695223473044	0.000789210952639401	0.530617144410542	0.0315098168076166	0.270428473486893	0.110525478960647	0.231570035481686	0.0143387947364762	0.414539322813315	0.572103852442442
ARHGAP20	0.368063169556497	0.338938929423033	0.230975195840429	0.242693957549618	0.924536239646635	0.762458528589674	0.495975488891976	0.198797119215362	0.266645037223802	0.412450954520488	0.306014866035146	0.162952465753281	0.156364254300176	0.351447415560519	0.239424927627677	0.232837552838643	0.0549534722074806	0.443620441877007	0.280736627490261	0.30926933669348	0.797397368524743
ARHGAP21	2.54717093708524	2.74084770812148	3.2925491327037	2.03026544285767	3.36481332824785	2.68002723460355	2.54982932439474	2.24008836574874	3.6955484681331	2.93044403859531	2.54267160434489	4.24924052756769	3.44467899208227	3.55907570883265	2.7482615604984	2.85138925961302	3.49616830946604	2.47204059667707	3.35069100781775	3.32033159114274	3.12659793142936
ARHGAP22	0.256893507663008	0.211222817817769	0.732377750349166	1.14692887814983	0.638217520134032	0.294536647427511	0.332571605047815	0.124334091070351	0.734593874865273	0.797149145215228	0.299828417880514	0.713636874268809	0.510830298989124	0.655674223479227	0.278033530389769	0.320190043541136	0.181990481322759	0.514277822924794	0.486260258025782	0.881692024393259	0.382266617559517
ARHGAP22-IT1	0.0820672004262234	0.0935616634760463	0.115650019741203	0.0446761255596115	0.164379537821385	0.0329726870678106	0.282063735993034	0	0.0715233899476662	0.0326046049838101	0.100895051910158	0	0.251544595472156	0.195840172530263	0	0	0.0332704686709122	0.0314992303175158	0.0501375037609761	0.244902886070924	0.337104775962173
ARHGAP23	3.95542440524259	4.10124665668344	4.09765293079622	4.77828218141027	4.83644932976076	4.02335294829463	3.50462039240355	3.47846709697038	3.4823062027812	2.72445164194994	3.6511091107344	4.58051334888034	3.68757584458207	3.73598783702336	2.93554649548726	3.41665736724891	2.69625650217879	4.137929711601	3.72127421597137	3.95863854960765	3.23767843187404
ARHGAP24	1.03717133764464	1.00928266880354	0.917964814351015	1.51513715633915	1.59299036208808	1.31593714479811	0.925279410024015	1.06368930713981	1.26345513053468	1.76053606904633	0.649604423266307	0.921114849738568	1.1041823167407	1.73764782758506	1.14034676405565	0.919243200262353	0.272791227163699	0.681630968227912	0.441037216226747	1.56732639836718	1.30173980925221
ARHGAP25	0.798611304020227	0.842231452900268	1.96203811292816	1.44893794285141	2.2223779943139	0.840840249191786	0.941681771370718	0.527703940952938	1.41472548273825	1.77381914115604	0.498112975040454	2.08048371090324	1.08880646769611	1.53460948337054	0.444430661732424	0.372389392824632	0.634231736277094	0.885283843887619	0.929617560960975	1.45248473774199	1.03036433160796
ARHGAP26	1.24340098772348	1.24382747628765	1.4557388434447	1.52538236636955	1.9546281234987	1.36412975115011	1.20448506902822	1.16314445562995	1.38843203284679	1.37710708653039	1.07837756395726	1.22252637965656	1.18560651969656	1.66197300873493	1.21018934225985	1.26054962956098	0.624455615928076	1.157380084122	1.10082967141402	1.6932438394166	1.51352106460489
ARHGAP26-AS1	0.126054893970666	0.134853615039791	0.034794649614054	0.151061283315284	0.0847578166043447	0.0385007994610568	0.300498630096566	0	0.307831840516568	0.181042742090128	0.0715538683529797	0	0.136247176417904	0.458599337038164	0.0361589448045411	0.0365386402130228	0.113539953741496	0.175200097932083	0.0584857988222963	0.439892238242954	0.0667790385459087
ARHGAP26-IT1	0.298553921658642	0.259877463390242	0.317155854516745	0.12783464873247	0	0.184224426599009	0.212915419643091	0	0.104153056800497	0	0.328921461274258	0.10697524969552	0.284773510758997	0.329963990492971	0.0893740791543259	0.25551765261405	0	0.176390437281231	0.273043169255414	0.566479094762574	0.376551556409239
ARHGAP27	1.83446447646282	1.81998693075567	2.32587567358294	2.80806372947071	2.43824760028702	1.81790972170135	1.57543335707406	2.40000228427217	2.20066128241026	1.65844915075315	2.12921706366415	2.27563585394484	1.79388756128456	1.57538978874447	1.98265595595785	2.3708701075528	2.27986348897466	2.34636976673558	2.25613809737174	2.30108715239077	1.69484454275154
ARHGAP27P1	2.84512268147207	2.87713563797055	2.5439610342763	3.98286583635594	2.70162002559153	2.76674991718777	2.31330971212648	2.77827166663844	2.66934430494167	1.5832494860161	3.01000995735522	2.06732894470474	2.85638817681409	2.7135638549938	2.28956006149862	2.79888622680455	3.51087333001991	3.04374519785041	2.71938717801441	3.22704173519895	2.20229860223819
ARHGAP27P1-BPTFP1-KPNA2P3	2.86762173288978	2.9157962198554	2.26241812321536	2.5679250542874	2.46117229448999	2.65077145095573	2.5498465706525	2.31574300614446	2.57128119763192	1.67610489278777	2.77031740630801	1.26908702202756	2.63529702043872	2.72408268549745	2.21399732020164	2.43185826427396	3.11086599411043	2.84608406809025	2.77971147692372	3.28928265419538	2.68999238227529
ARHGAP27P2	0.31536218670026	0.355768435263355	0.431228203601402	0.58807920021865	0.588558981000677	0.235003999630242	0.248261572563491	0.249390726990642	0.0985769438944377	0.172755035748417	0.138536648013428	0.0388075540762476	0.151115851767865	0.191061031166184	0.312055209771564	0.242489097867832	0.0460851905598463	0.206095546013748	0.0861102154035458	0.0216819748141479	0.389444562957807
ARHGAP28	0.709334754163168	0.82530939846419	0.712088602159031	0.547420214846708	1.14725459147213	0.713850632345493	1.1161251748926	0.211602860846867	0.924505075879819	1.48524647901814	0.285173737063711	0.818852196603169	0.547379740990662	2.23315487195535	0.565305683018501	0.367341987781028	0.206986979504832	0.496252692326357	0.476100639272995	1.00221283896802	0.854042738528108
ARHGAP29	2.2951528857517	2.60207199614299	1.7707698573295	1.20458522879644	2.79879293308981	2.75577208387788	2.65696994527382	3.51199927425015	2.05641011709855	2.59346851266745	1.41472007145151	2.06162068914156	2.2000931185942	2.58322300494007	2.27244130094367	2.32928436528827	0.966033930094386	1.60020313676463	1.22854166645287	2.58546495198855	2.80761252317263
ARHGAP30	2.28633116330166	2.38244315423203	2.46800455902036	2.63779801851148	2.85315732354958	2.58596001985549	2.31038374984279	1.3848897524524	2.26325079386123	1.65763543247462	2.45107920225549	2.41762301531637	1.97161160616758	2.16514336853549	1.38618739093476	1.7588404095635	2.36343743936816	2.36321874555562	2.23111286649514	2.1887015866215	2.60368449666315
ARHGAP31	2.42744258656077	2.71567815797579	2.36225104820925	2.55286395384191	2.83085970138403	2.92480870391013	2.57697676312614	2.00764761855162	2.11173579002135	2.4707841258672	1.24065015575649	2.55337524971694	2.34348457447507	3.25406336501653	1.05684707357957	1.34046542148877	0.988102947562574	1.44565785062209	1.37629594070324	2.98541116989591	2.77176939780927
ARHGAP31-AS1	1.00050485491985	1.37599025376853	0.205244857545934	0.708159860981332	0.395941314284343	1.18293378572503	0.991918512834887	0.124776227371682	0.45669682612	0.323321642121258	0.245815685354165	0.163042665521679	0.661309975939376	0.665299074689668	0	0	0.279370258880234	0.404320042212152	0.133780373994116	0.92377519520255	0.946510790260612
ARHGAP32	3.57511866734855	3.43127260568276	3.48380288160849	3.24535266402733	3.22487995500905	3.46167261224315	3.42473938900271	4.05971867469355	3.73410261237832	2.8257632441523	3.83942553029291	3.54863390283677	3.14371666633666	2.73212155724005	3.88456861747566	3.93545974780529	4.04119040492395	3.62242672498393	3.53055771946775	2.67031463513647	3.33580764859358
ARHGAP33	1.20941593305579	1.02837112163973	0.717979706681146	1.98141429959997	1.31415704534995	1.5846546929451	1.02016435660822	0.508619308944074	0.642476082577583	0.507390755888893	1.17423382173663	0.295510277447108	0.72125452646417	1.36222860114851	0.896887938896899	0.877387752274516	0.347839109403021	1.71695139803048	1.03352519799389	1.38622050685444	0.653689252707698
ARHGAP35	3.26456045069569	3.233799115774	3.18390092208522	3.37624453424916	3.75016698397889	3.24473182409052	2.96880593024686	3.00606817987343	2.99355300000116	2.57074949854776	2.96561622975602	3.63758706276662	3.11987074057255	3.05496131876499	2.47907790067732	3.02836051209274	2.69494703426423	3.12265449867987	3.00514484351895	3.2064713155024	3.3795821495994
ARHGAP36	0	0	0.0108373735729706	0	0.00896033766025632	0	0	0	0	0	0	0	0	0	0	0	0	0	0	0	0
ARHGAP39	0.941409846094645	0.778787220799116	0.993560608052555	1.6199904425925	1.54695617814141	1.1132070717577	0.664861441242583	0.705847002952895	0.713135342121916	0.370150886017303	1.19626080609667	0.835793134644911	1.00215521846144	0.760210725122262	0.645817844104921	0.917798350037695	0.638383432967392	1.46060103907859	1.15274156427358	1.06873271281914	0.775192169457062
ARHGAP4	1.13124045609085	1.19105092117106	1.73113544064342	2.67200661676911	2.7234362384632	1.31095662465226	1.10622099755738	0.341961844390873	1.23942248346101	1.55431870476182	0.74225548013337	1.59630546533895	1.48394730636932	2.3918144528418	0.599084467712602	0.770637096692701	0.58322830119416	1.14054963839349	0.826331672703615	2.39730737807634	1.71610415990268
ARHGAP40	2.38616807296389	2.67737744100538	1.45394420092607	2.46191615966337	0.617918125522918	2.38600799982504	1.80448316362348	2.51286906528649	0.949635031103218	1.14740439491077	1.55729734649264	0.275549446554045	1.22806752411673	0.330725892077949	1.58956216665427	1.65744336459094	1.44828780759352	1.37863924063205	0.555823025021668	0.609735108434355	1.21478381720356
ARHGAP42	0.956845457059646	1.07911523590031	1.14535790768736	0.871844436867048	1.3594930584031	1.19556808071561	1.30781319258311	0.855890060232514	1.41893472074555	2.06174509723862	0.709637370292444	1.18251433296685	1.00843668993485	1.78984608095076	1.12313642685606	1.04010688586401	0.430405180309775	0.573634343285021	0.649307344673166	1.30163446758917	1.65332146755359
ARHGAP44	0.448768830165056	0.424516894606975	0.449216935452305	0.773268888458079	1.09675436364012	0.711721314914398	0.441470731116532	0.169002664242354	0.329017938338064	0.633883129762039	0.182062967282008	0.196029094991901	0.526775959650936	0.831096515754831	0.157162743749429	0.105148232645475	0.0525966022987398	0.211749867033195	0.281848964916284	0.984507689507053	0.717652517308703
ARHGAP45	1.21758436584961	1.3506726228802	1.38730187577824	2.01807863672277	1.92222830074074	1.33050677184911	1.14945448689039	0.548841015855324	1.11223973116545	1.04625355998099	0.767437848045988	1.34464672869168	1.19496324845023	1.57996212022423	0.776451035587281	1.16980958122217	0.646224419776876	0.873807687371598	0.936161123112445	1.40491946678488	1.38705367397487
ARHGAP5	3.17189533857429	3.15287944479973	3.44345282652456	1.45250055211358	2.86248908241903	2.554682163403	3.34168124099384	3.42225049594593	3.85568079997183	3.30157886749915	3.04324825199722	4.23891675742388	3.23927735364251	2.81534179171436	3.30589904089512	3.29184221945375	3.41104382662402	3.0371150966092	3.64581692203441	2.5895214198357	3.28999672236618
ARHGAP5-AS1	0.889907259321231	0.946086274954944	1.68506103612346	1.2982418678714	1.61417270826768	0.916085248377925	0.93748526463132	1.34494209056003	1.64684005775203	1.63257533723513	1.39440438540062	1.85240641082128	1.07364888166241	0.830554705065446	1.28239828800496	1.22050331554112	1.11483340984932	0.930552660778086	1.18772974755417	0.756562193363638	0.829325955246057
ARHGAP6	0.487001596474104	0.730813829586794	0.294882431875777	0.652234072909237	1.16811568958531	0.924450347635804	0.645505228432466	0.167388759716251	0.372192115522151	0.643409231330361	0.230143976044283	0.299169619288255	0.417511762387204	1.32337006906127	0.183059597775381	0.108530746078494	0.120738642292509	0.171023596075189	0.163135436543255	0.921383771265043	1.23883576367488
ARHGAP8	0.401008914485925	0.580996375272936	1.49905242577534	0.573852436967933	1.52535229560514	0.728000589963995	0.79173156956303	0.365710451809359	1.38833283499074	0.780464650233517	1.33009367986981	1.92456360239906	1.47938579263674	0.817263050381299	1.06819613922346	1.01556893165097	1.36885772917018	0.884480703361046	1.20079936577951	1.34843073367764	0.783565611962657
ARHGAP9	0.472589666324883	0.678916536101579	0.965504305409207	0.978074057363158	1.38699299592765	0.545227068220152	0.496532910293586	0.150133303690689	0.870924919034261	1.46573421292825	0.212802143343588	0.927890387192898	0.751894708523827	1.38051890160631	0.300490430080337	0.288090376143023	0.0871287762417366	0.274332042182065	0.210736715260588	0.848198869723582	0.398547386564708
ARHGDIA	4.87712091030577	5.01412315752593	6.60016417643948	6.1057765391415	6.88338865663668	5.55468093565632	4.83427130269234	5.5767790913117	5.97102616017471	6.44724856860178	5.78664863250333	7.11575116474603	6.07066410077879	5.67896485981819	6.29312949986766	6.14942806574685	5.44978254888919	5.74333992536928	5.71501474991089	6.19374612153592	5.02919665877174
ARHGDIB	3.28489755726352	3.5728775448819	4.65406886272908	3.27574906958944	4.84299893889616	3.56579212147183	3.86961481652773	2.76023159362309	3.89165248793397	5.01310042403791	2.80405562468042	4.39493936975703	3.46743600307637	4.3236366763761	3.0692587739179	2.7379203422965	1.59695898838918	2.37276269694165	2.64465003068025	3.97119404604657	3.97462108405866
ARHGDIG	0	0	0.0360714276539716	0	0.0878131190259111	0	0.03116084517137	0.0425338199340313	0	0.18735096457678	0.0498511277892817	0	0.0545302503885771	0	0.109654351134063	0.0378785221270019	0	0	0.0899916200013358	0.0922434373553436	0
ARHGEF1	3.02622286588097	3.10426452325926	3.77371155456561	4.46576555235935	4.40863035053245	3.17682060803305	2.70189277883999	2.81527620255541	3.78793389360408	2.80198843278971	3.27022542123898	4.19839985676393	3.43425191035157	3.81381196838295	3.05214458075976	3.35182052488701	3.76166823891027	3.66824395916464	3.48962000062691	3.90919706299169	2.80188499540145
ARHGEF10	2.16363075860024	2.45997187233869	2.07691818505065	1.86929500246706	2.65746394451587	2.48837361174517	1.86914889097076	0.945840642919982	1.43564992764727	1.51810705076883	1.39812048408095	2.07271637213377	1.84022553468705	2.71516415317492	1.08701468754428	1.27653239758277	0.803336991236381	1.76316933434816	1.66941687557108	2.64616265715789	2.34815308583035
ARHGEF10L	3.03284845223537	3.13878334776079	3.13552501973866	3.95441037183394	3.50280157774787	3.41560725130138	2.75335208534603	3.825816149604	2.78078252006191	2.32250794175239	3.05258978615893	3.29298636187115	2.445414191504	2.47844897596176	2.66769460664516	3.30681342710924	3.3828788693826	2.78009798417992	2.38180663530106	3.09882713632571	2.8896468112873
ARHGEF11	2.3986677721216	2.42386049746388	2.71063784545037	2.74493821893099	3.65789148321671	2.79683859840087	2.3100143139782	1.91920658168132	2.15622185156635	2.1578295384538	1.87316354411012	2.71457963462507	2.35734930932024	2.90570132484795	1.53809113205962	1.79644824422477	1.47535990291054	2.18898636653574	2.10447756733266	2.79960335035777	2.47562708907568
ARHGEF12	4.53523804494537	4.65995879917581	4.41561671521828	3.84018121355849	4.58343483993972	4.33817479197112	4.29973553611915	4.65457874917588	4.4820415419856	4.05891388664276	4.2694222026125	4.87520011676757	4.34168693328864	4.30095834216315	4.20860309479777	4.54872020354126	4.3875348708338	4.18103892443167	4.30291121677365	4.23735721092783	4.44040743131604
ARHGEF15	1.16658691407045	1.07979792933211	1.83696227938645	2.34508406993688	2.88026822928302	1.57783725685469	1.42008889841323	0.675756325638814	1.35600291515793	1.66819175696963	0.979003166389851	1.78264759633762	1.95395056591592	2.86660338802588	1.09285014683295	1.43284719329788	0.778994904263014	1.02847721281861	1.0201501298286	3.14879259311213	1.83259030743475
ARHGEF16	0.970810225621828	0.764549133918482	2.06574807118585	1.04586928566199	2.19626395408914	1.35899257269005	0.459822929382095	0.764530450867049	1.45439175476107	0.704650675240352	1.44169062636957	2.38586171056295	1.91289891425653	0.744381574203199	1.03580687408475	1.09700392809989	0.724164781011802	1.65350491326549	1.87400213376867	1.47165050548792	1.05923758656036
ARHGEF17	1.75186643695731	1.83175971349403	1.70978468520161	3.18113436286262	3.36169959118779	2.4808002161309	1.63470477679648	0.974762033828727	1.94034343456081	2.25180390997859	1.29425313644451	1.94902686550587	2.38735702593615	3.46116181477618	1.2011382416639	1.43789352647417	0.870926496753685	1.54776567716261	1.13758877139279	3.68924324103974	2.27585333929724
ARHGEF18	2.12268265698767	2.14123658152569	2.92282009054557	3.01519424042221	2.8635202460609	2.11511649856798	1.84406421479239	3.12161225474119	2.55192938742838	1.95149827631627	2.19148053349717	3.10318372076776	2.48349077158599	2.21494852314081	2.1254130571776	2.67406060076394	3.04073290147627	2.23304747001008	2.30598219086674	2.5279586059632	1.92313776820536
ARHGEF19	2.95204835427576	3.03719945734021	2.04746161049663	3.30721283344716	2.65457760356564	2.10368562262104	2.43995551747816	1.78866900782462	1.22582401210237	1.48466921338275	1.3143659003678	1.10039237998857	1.65888781961052	1.14643365302208	1.51372822750143	1.37304678907333	0.37329407079738	2.1517224619673	1.24312674991161	1.23589245488398	2.03678112029844
ARHGEF2	1.72189757808698	1.85617699638442	2.40567928810608	2.85550539656156	3.50923978195987	2.31082287728598	1.68785350468901	1.35666218561559	2.4947356048628	2.62940325189295	1.62372642396227	3.05816407797967	2.67969627643843	3.21076133593022	1.36561975679936	1.62251340801923	1.61914534177409	1.5475584097	1.90001470231269	3.39205084306737	2.23078710665852
ARHGEF25	1.05833035093885	1.23374083888318	0.85563734975044	2.16670580554642	2.39897963343286	1.51886241486907	0.888887779004665	0.342427309372347	1.40949412757476	1.88246698091856	0.478681943010707	0.919953264375231	1.47393753617663	2.62194870335424	0.970514286666419	0.756190682259545	0.294294313696977	0.858859478135425	0.618332639181748	2.46746730556195	1.54826891706365
ARHGEF26	2.1457263592834	2.58503222929637	0.784461266798158	1.03500447353198	1.11078416290305	2.16032647057536	1.7914973726547	1.60690646907552	0.414286020152937	0.4198516662511	0.989054696277637	0.382256655598691	0.44328306961124	0.515740706181107	1.04445007735359	0.941950641549788	0.35141914577011	0.960526537329993	0.43391981556213	0.327731046711178	1.50709944250034
ARHGEF26-AS1	0.646580194720722	0.753114141995089	0.518980216016111	0.133380316825913	0.258568370465152	0.510110224749538	0.640855959910071	0.203997943019027	0.331337187750977	0.042879911675116	0.345343004339596	0.11165073676442	0.547258312609277	0.174111073675571	0.165005046708989	0.107242473078824	0.233207035729681	0.452983334158292	0.457074166035095	0.398515646880892	0.620416561232979
ARHGEF28	2.64856438044299	2.81789949181682	2.00049043294503	2.00576286165234	1.83132193989622	2.33108318169655	2.14079174139276	1.93662474858761	2.37724871248888	2.19433924948446	1.99814494474403	2.22302706754251	1.8606609223047	1.66004325627583	2.22669964341583	2.32660349890792	2.07461161371534	1.98194761236976	1.80089368920183	1.90193075025685	2.46368522684418
ARHGEF3	2.13673934879819	2.1638271656416	2.39410800098621	1.93823308973274	2.56693689529116	2.11434036983203	2.07853469237281	2.12546595934625	2.49668731372445	2.18552723427127	2.03345824251261	3.07659671826703	2.05035541799317	2.29180097215335	1.6292773425376	1.61516672333641	1.82648950718673	2.06514833269728	2.1137871649328	2.1325011691097	2.289430217912
ARHGEF3-AS1	0.324076686843003	0.305538668962757	0.0689768565294125	0.453215180769179	0.216431272736016	0	0.225192240957812	0	0.162582587731156	0	0.347125891026622	0.243625214572377	0.200405165537551	0	0.0716484571414896	0.072391360648271	0.0769072426782263	0.208421118550998	0.413590833092361	0.237320189441559	0.464849115263608
ARHGEF33	0.201561097323963	0.216764014216298	0.0928773372472233	0.122436832981026	0.200042255451902	0.0936549555441424	0.136783832907169	0.0915131263175298	0.0653067706120107	0.102187121202292	0.0651166154457324	0	0.130235309994878	0.223614072751766	0.0570397085433595	0.0576340936136367	0.0440128477471203	0.0764118766328945	0.044405870717472	0.161562676698631	0.222421274948731
ARHGEF34P	3.06325614441453	3.32207812737006	3.1471796839193	2.88364818422469	2.30709622988675	3.60281316275969	2.24629254539838	2.79387923997224	2.1727883123089	0.956840254295026	2.61242327518699	3.13468095139303	2.23463313750385	1.23005541553102	2.43325058855502	2.86465565619501	2.64462234590739	2.63627891229459	2.80981776621065	2.06826150180957	2.06604095626502
ARHGEF35	3.07526563086719	3.24619523982235	3.03495342857568	3.10955112298798	2.57601172299078	2.84926672069924	3.03689714188604	3.3851258990854	2.78284047000647	1.92620062251777	2.48870523061672	3.53855057919635	2.62663537660265	1.40291859698929	2.57880832137316	2.60811610956222	3.03061152383279	2.70155349258588	3.03890319087227	1.66302120080352	2.916157496462
ARHGEF37	3.84676407794532	3.86015831827957	3.45371905518875	4.15288106684514	3.63959105557405	3.4979955006733	3.40728476202431	4.3657625148873	3.23915512773376	2.81475753325617	3.2991068887905	3.34288039598874	3.01760483646927	1.6342075689429	3.20337815364503	3.75232042845967	3.64060936051786	3.66555194992226	3.03549546896713	2.23575462699584	3.65617599032642
ARHGEF38	0.187934932920777	0.34519196491922	0.0662428400637385	0.05020508298696	0.279207396494909	0.193028603503722	0.352635376668563	0.0132905197430066	0.0407001519872647	0.00617480332477411	0.00391690415855006	0.0175759046763637	0.00856925461922518	0	0.0348157742087523	0.0118227414409917	0	0	0.00954227049162169	0.148270344668304	0.407908509992914
ARHGEF38-IT1	0.0350821992103694	0.0597206125659208	0	0	0.0614321213062852	0	0.125394937738853	0	0	0	0	0	0	0	0	0	0	0	0	0.0771337328670561	0.205724057012178
ARHGEF39	0.479803799567987	0.650725045272119	0.75401948673917	0.285462588837766	0.80078768881763	0.582090604613723	0.552768557439236	0.177403750483547	0.50524868590605	0.693602479989954	0.287033686986252	0.514750469155647	0.689535340576747	0.415173466879075	0.291146160632159	0.284602966410795	0.363002822988679	0.374760181995841	0.322735777980096	0.567535712826552	0.502988398076291
ARHGEF4	3.96450953338891	3.58384397858113	3.73925405655682	4.86849416927099	3.50427715539926	3.60944767133049	3.03670728352075	4.57747716883979	4.01522100730888	2.77613557958948	4.73800035668137	4.1573994879203	3.6435676219088	2.5236296984076	3.72975939874538	4.4018147506419	5.27555838548964	4.59612414371518	3.78618858610387	3.8535765462548	2.98759737114046
ARHGEF40	1.68941993925097	1.86467546344933	1.85842666930167	3.05390199475507	3.03114813830064	2.37814812929179	1.38979255935422	0.670245736014114	1.91893572789839	2.22618172853634	1.12872891565501	2.01466950916169	2.04281590986859	2.8247271272321	0.739790220958734	0.930726741993186	0.517968020683904	0.963342425801248	0.905601212028205	2.78049488657339	1.84893034880559
ARHGEF5	3.89182743899451	4.10933548337447	4.22826458920592	4.21950156060536	3.38191597048422	3.81349390600266	2.9966454437795	4.00517539133194	3.26850775416136	1.86527351444921	3.41368478954983	3.96680881135033	3.14771860593782	1.5052202254507	3.42687391310148	3.92222639748805	3.83926426662139	3.20685573706293	3.98879373676397	2.46944059913783	2.64695062357002
ARHGEF6	1.61504427505746	1.84889830929648	1.65448136905782	1.27515011759974	2.22489847187144	1.78334349737043	1.80626218208	0.707864884056608	1.68060791645631	2.30150277969291	0.527216499847257	1.54391650504816	1.28697574764006	2.31828791482863	0.865804027664372	0.85107857580566	0.152048393358129	0.673019949235367	0.635108922334493	2.05756464347338	2.43621515300197
ARHGEF7	2.43156947605128	2.55147172098084	2.1920615701493	2.0933674884654	2.72834068036406	2.46772552515643	2.24952725835236	2.00301208610076	2.36864264898359	2.49716013534531	2.38456930456878	2.38117814330814	2.55508480794921	2.7177060305658	2.31323424051314	2.2263112246879	1.95309758233521	2.22229761254715	2.28699644053082	2.74227359144669	2.65903858122986
ARHGEF7-AS1	0.110814624694814	0.126162632148775	0	0	0.066304157535373	0	0	0	0	0	0.161647804310406	0	0.0809787722052861	0.397575178744029	0	0	0	0	0	0.199677997834429	0.0775629545780919
ARHGEF7-AS2	0.0384350578425909	0.0456565632845989	0	0.247775642814371	0.0729160895982992	0.0730354130756945	0.0237524197264394	0	0.0397142337209568	0.116822779580628	0.0631200596038868	0.0343608228733609	0.0453224615493998	0.477135373356127	0	0.032992851303895	0.042609600255332	0.0290830561252599	0	0	0.216036353040203
ARHGEF9	1.76138740744831	1.91858468678096	1.35918378997451	1.76359004116807	2.10347414011629	1.9364739924225	1.65991086186546	1.2233051524143	1.0773387195985	1.41288989272686	1.02280810075429	1.01064379657856	1.13216223446768	1.62391367144505	1.23862179605108	1.24996103893073	0.546776447235666	1.27074420931031	0.995708820167477	1.51513715633915	2.12850127667233
ARHGEF9-IT1	0.223125948304763	0.0674513470796996	0.0835524255744778	0	0	0.338270366950492	0.206964481648413	0	0.195643666922864	0	0.0585225108952233	0	0.0429789198171777	0	0	0	0	0.171400284208119	0.203610879914208	0.208508519956235	0.15796854992974
ARID1A	3.50776927390904	3.5023051391715	3.54307513913425	3.6507645591169	3.9505710602103	3.54934881004412	3.26814540641254	3.22257429249711	3.28967514036349	2.75614370277778	3.27698194890825	3.9774447935122	3.27363971446917	3.3495124838635	3.145106784983	3.30006660150251	2.9380712068008	3.46868757304394	3.32254255210468	3.45217236837697	3.13582869783993
ARID1B	3.4857616996514	3.44996144416898	3.18810969744072	3.37677240524869	3.58049525937868	3.49675632978148	3.0594625758006	3.58965564030155	2.50262593439521	2.41928538637559	2.79182657099251	2.99334466871775	2.6141609267316	2.79653130715068	2.70857793601589	2.90524883665802	2.2533449000383	2.93574071594862	2.60500355391155	2.80832326367817	3.23350464001073
ARID2	2.71272342745033	2.85476966588962	2.44003261867738	1.3525269070102	2.27604100578263	2.34509542768344	2.65865022386995	2.24902051028597	2.37813425366178	2.28171011797837	2.1906148602095	2.22017824721023	2.36923194812253	2.11312370586986	2.28698757218541	2.20149585765242	2.21666593795052	2.18567628726667	2.27931973784452	2.06456903818201	2.68358642356287
ARID3A	1.21500134936436	1.06829246200101	1.34267989498156	1.57674463198471	2.06482078401949	0.891981378380053	1.14255067526848	1.31296134865855	1.82071406472548	1.76104267592341	0.971270945050673	1.81941068236585	1.44683319252108	1.12617333943	1.31691034183667	1.44896964927332	1.05783147456057	1.10385344381617	1.38860836775137	1.31977398652162	0.905360142658926
ARID3B	1.13758221406063	1.02804572670197	0.982967662974399	1.27086976685415	1.26401991076922	1.00113207132721	0.888904919081154	1.24591544972787	1.25073727157437	0.984064307049002	1.08651204657428	1.59255032354793	1.29384129926674	1.15618301201753	1.01099461607159	1.13110872537487	1.04744765037276	1.03616569831898	0.835890128089339	1.30269338649631	0.957679143472821
ARID3C	0.194082007719229	0.148175310915006	0	0.0813795805515492	0.11039505045951	0.060260070368465	0.0471199674694892	0	0.0980576932028441	0.116822779580628	0.0380574069296318	0	0.0140158054632036	0	0	0	0	0	0.0233430825268127	0.0568047708811579	0.103954529882886
ARID4A	2.23252875950359	2.35605363896734	1.59282297193906	1.27502493203828	1.7785534360327	1.36190307951396	1.91270734164233	1.72458915778933	1.78270210672751	1.89190130085057	1.31887790082108	1.49895544559407	1.54780021884486	1.69852521281872	1.33632909629015	1.42702146784499	1.31741406098174	1.3735646954563	1.28634299313128	1.44692844855974	2.25972142305241
ARID4B	2.32747755462183	2.3167887281025	2.10223819393074	1.85032337922186	2.20150213082596	1.37897764945138	1.9865492817076	2.08511867999656	2.32396950608699	2.30305008468167	1.77649988508786	1.97045244100733	2.17630362169423	2.25352038977118	1.97130626570754	2.19397670190305	1.8464491869742	2.04755234800924	2.07613491190325	2.10598307643491	2.34658251993446
ARID5A	1.78946217681535	1.99669966976665	2.29370007088045	2.44474656658243	3.48344175643992	1.90041280070609	1.41204983247852	1.12310330979611	2.01269738404758	2.48768442333654	1.11199946330466	2.5288188311022	2.38770718024923	3.40535797881675	1.43042445020149	1.37240053762989	0.656444199194749	1.08821624049514	1.43503112527153	3.41341265101687	2.05528243550119
ARID5B	3.13354379869136	3.38338911125126	4.01791300244483	2.72385995605218	4.61268865589585	3.15497198831638	3.09200949379621	3.57393191180249	3.370063818587	3.99193447153788	2.82420777106494	3.75414993619298	3.41572216609253	4.3913003078197	3.57297453033884	3.68365154481248	3.18480553659345	2.54998946028629	3.33471270955327	4.00146899742933	3.15658592149413
ARIH1	3.40548188197721	3.57927671082863	3.35909380852712	2.86352619294413	3.47330636609593	2.92928350391398	3.31073128226249	3.59761459903464	3.25412989945874	3.10306115633355	2.9254867910959	3.45806565806253	3.15433044633808	3.22865863864831	3.16529132604136	3.22450493740206	2.90982877593	2.94627795870862	3.10973999012356	2.91424495219816	3.27669318037278
ARIH2	2.36009172612852	2.34957475891761	2.56815131073502	2.48812163327024	2.89521729813582	2.30880935397036	2.0550012452771	2.50367184231681	2.47722398591068	2.46560623651865	2.18263827488427	2.8051562290367	2.53629913234522	2.52105827709924	2.33533746979496	2.30001826483344	1.83036891773027	2.44049779709905	2.34563481767607	2.41786331396625	2.46126922823408
ARIH2OS	0.612693137461995	0.53827095474395	0.580896069566864	0.988426568948269	0.925466282208282	0.905303142734719	0.302020682755275	0.383444964171878	0.526749923520363	0.512739641227444	0.6486338626652	0.51037155905943	0.585901870202993	0.629164481109637	0.285589239204544	0.381024162547514	0.208252543743727	0.688410455132396	0.413688309413475	0.385839627876331	0.638121115086907
ARL1	2.86847935312513	2.95017723285739	3.13392842751491	1.50089381166111	3.27357109000751	2.71378158227346	3.05936220032074	2.78217368847677	3.23229850277175	3.8347415496961	2.41072099685343	3.06708624337133	2.72856924921833	3.18445804127412	2.92652135194403	2.88797360628684	1.97114069265443	2.5193179599945	2.4286140981861	2.30390346334619	3.10992047720091
ARL10	1.62890887796516	1.74764948871905	1.18009692663033	2.50072303402699	1.04092047790848	1.34598673189582	1.13768712779877	1.27107302733165	1.19297685964837	1.40029199469535	1.24454004010341	1.00513406178347	1.42294340688617	1.2175781622172	1.26510078817191	1.43952739793536	1.0828592474247	1.42993727116638	1.33185423570369	1.38334763491116	1.01778653766731
ARL11	0.268586500352292	0.224081034717762	0.633978888742741	0.457202376075701	0.499818850246557	0.207403126578501	0.246084546750392	0.301449515840777	0.51864994574711	0.761140571027191	0.104162183818006	0.349381131298763	0.145557470144199	0.43677802532225	0.187122886725577	0.102072469782261	0.0203189926525241	0.138359705882557	0.104673607184663	0.208508519956235	0.191015535630174
ARL13A	0.383721431934883	0.15329689912126	0.0440917687466126	0.0659559223464254	0.0896410573487464	0.350577583159427	0.231385710578444	0.150596068423725	0.0270101995665786	0	0.133517495538769	0.0414458425776683	0.0665612491675147	0.0308646047876499	0.0902195891304856	0.0688959842033286	0.0492097460050639	0.113802364238595	0.127031381984849	0.112277236037487	0.164088570912241
ARL13B	1.14152434618629	1.16214557128867	1.13751663909978	0.68856263890917	1.39166325273714	0.704384197981036	0.902960347046452	0.787618013591938	1.16065562681997	1.50025137884262	0.796267150468053	1.20578034937367	1.08218481548846	1.20206660477362	0.769940960414487	0.745149541304068	0.487343307585162	0.913125703346434	0.733959061042791	1.00495435432848	1.1326360626877
ARL14	0	0.021287260475636	0.127743937124446	0.0397150758341801	0.280001325550795	0	0.0893281089030442	0	0.26659826607564	0.337642594595237	0.26988055569627	0.300838304098904	0.117054929141744	0.0367559458978511	1.09481708526277	1.07657961696347	0.271461533850484	0.414686521020686	0.376438201989336	0.0546841635971514	0.0757442793697923
ARL14EP	1.80124972722462	1.74109156718619	2.03881190772452	0.931337373900989	1.98491376078044	1.39694858966519	1.84241169593756	1.54016617405981	2.19886185257222	2.64420008728152	1.05130248870063	1.79136400511346	1.55729734649264	1.78488083516779	1.73349317977147	1.65043371212999	0.589382872043701	1.51971298488218	1.31458052541172	1.10138114235502	1.85517247007897
ARL14EPL	0	0	0	0	0	0	0	0	0	0	0	0	0	0	0	0	0	0	0	0	0
ARL15	1.82870875081155	1.65474714398598	1.58738899564592	0.784949495418118	1.79624887368849	1.75287273489714	2.08232449647234	2.27942077814684	2.23026758267138	2.70194155853788	1.84177189219683	1.84829743671766	1.66226931413663	1.81836794612592	2.42460234941175	2.16278042627421	1.30421896871636	1.91869535026531	1.63863458313097	1.73628448135163	2.04867213738036
ARL16	2.29358531263589	2.14654770018974	2.09413470597761	2.29400604824587	2.64987293703352	1.91466018975444	1.7127806448548	1.92153154249027	1.86362530405595	2.75077584542907	2.19502941433093	1.61879307027446	2.22872327710881	1.69315461149458	1.91058301290078	1.8535166647547	1.34954645240808	2.42433629421668	1.79800902761339	1.93947484286559	2.28749002579718
ARL17A	0.92002570025085	0.958574708025573	0.453961052526946	0.640507099626096	0.331592868768167	1.06696401660391	0.877977417732763	0.419454754321582	0.605743690412687	0.391236508065529	0.914537735804169	0.18161273238644	0.606733106771465	0.54186568243408	0.266365587061399	0.275462438021032	0.359094933329852	0.71887931416625	0.826983238624355	0.706560610673945	0.770817208486154
ARL17B	0.218893975617393	0.252129804632396	0.149263268186069	0.296366951594566	0.171058193985078	0.364161135552909	0.146793359746526	0.219346357974141	0.319405213480361	0.26754658453339	0.271775848709974	0.0595057697199154	0.206618220386468	0.0974253916591448	0.0984951537597016	0.111772106367961	0.436205556683611	0.544449775908726	0.226994278662488	0.159142177910242	0.189642412073894
ARL2	3.14882512570044	3.36653344431	4.08109245270996	4.19563106949666	4.49956529148054	3.95641913977314	2.90348373950513	3.73815172310865	3.67278738470771	4.65702255509253	3.11279519738291	3.64920155888786	3.37860317599555	3.44202253036146	3.97975099753976	3.82915949847523	2.9441275450236	3.17008208635007	3.28250504359484	3.38617359241053	3.76378335518097
ARL2-SNX15	0.246421465178415	0.0227135212395988	0.179383654356298	0.109841667287627	0.0672238824157963	0.174678695930793	0.0132668190094827	0.0922813303409832	0.0579736719057472	0.0206159839369545	0.0195402381515201	0.149086335790747	0.173477988174364	0.00628743751434564	0.101573300624916	0.0347388791978045	0.140383414434481	0.0263656630864885	0.249830008476703	0.237492744296781	0.139252059338021
ARL2BP	3.26969597539481	3.24191948386101	3.84356182416973	2.92747931996283	4.11501659124533	3.12737740150793	2.98630716670344	3.6238551592173	3.78312134857659	4.44137059862169	3.00750410464811	4.08066618988646	3.29631202924871	3.7279204545632	3.36686771213727	3.21439994831929	2.34008081562664	3.17977854508166	3.17414751559622	3.14739136914228	3.44723930992867
ARL3	1.25018546159687	1.43826623334391	1.33377291526443	0.85385596039634	1.59184693981177	1.46455326498917	1.21865099393786	1.26555091486196	1.49287352225937	2.39933244784363	0.819780979039148	0.879901771314977	1.16921951139959	1.14943497593881	1.25251254597677	1.13535755906548	0.448699065406412	0.811862272540134	1.004939976765	1.32536338662218	1.32505823041821
ARL4A	2.60506994936912	2.57113069083472	2.89577374721537	1.49274536768082	2.73228873925681	2.10663642769204	3.0143285100235	3.43086865690051	2.22833848167509	2.72614457489866	1.7942952468036	1.73567813589794	1.71187370202727	1.81988886217644	2.23152764283926	2.29603738615227	1.47980483408836	1.69157882970894	1.67232576428909	1.56713652875428	2.76107247078864
ARL4C	3.175087015707	2.99665448158556	2.89375438410243	3.59074571893193	3.90154272428293	2.58471962661346	2.80378499107965	3.50975917219572	3.19639773741979	3.75311243003023	1.83149220096946	3.33093695025381	2.74632351672103	3.18750648032423	3.29658515181069	3.32475876913456	1.16107503085956	2.66427119922847	2.49686112562919	2.90309227372935	3.71112041811596
ARL4D	3.57683652169437	3.32526839208162	4.71087805019588	4.81617471957175	4.34044833007193	3.00034981113453	2.77933117036036	5.67307016739248	4.61974752680618	4.74394575188154	4.51847848754108	4.78877444093732	3.80379532153833	2.48343659685399	5.3438270668313	5.20517743780006	3.10222979393516	4.7322963379791	4.68147175454015	3.30969570866559	2.83145977183796
ARL5A	3.44318757256882	3.27253983824239	3.19740464903756	3.13640797119519	2.9136974979575	3.47109639470602	3.97033831408107	5.87195697051326	3.72944400683366	4.44678556214312	3.65481358006851	3.30683821101211	2.91568342185396	2.83076034131365	4.62239743899767	4.60786290283124	2.95545974401224	3.40621963429366	2.9912324844268	2.22711260893772	3.31730551568767
ARL5B	1.29922707099598	1.25935686151261	1.99171683764987	0.763504209940333	1.60254239602414	1.41248347304188	1.90416421285538	2.58873022409901	2.80745178547283	2.78742619555029	2.45732637166976	3.0058095615659	2.36784629387483	1.92578299806815	2.67550207135266	2.6236538590289	3.37065951152768	1.66459206235312	2.49414932090019	2.12737575053336	1.41629930547988
ARL5C	0	0	0	0.106222739933554	0	0.0788304572667121	0.149631374144117	0	0	0	0.0499032510541529	0	0	0	0	0	0	0	0	0	0.0692734871177328
ARL6	0.567908509413026	0.548206761636702	0.584063902816506	0.148606167234823	0.573077812681647	0.393619382647909	0.585675016094545	0.545338781927795	0.458429253219872	0.778129499400714	0.340905170983063	0.583738576309156	0.383181717625607	0.573549035452575	0.504972189144194	0.430731663155516	0.154027072612972	0.248329589669278	0.271890562551382	0.419961660558527	0.5652315818055
ARL6IP1	3.56131391535141	3.55804717145005	4.5472585594253	2.74044406316999	4.52097533275062	3.45840300393099	3.86345284633763	4.45585980938618	4.71571768922239	5.14299334026755	3.88449047186056	5.01717810495801	4.13701981194477	3.53581657738758	4.4140678627745	4.35867757131523	3.82711782636999	3.83243435430701	4.17614721278373	3.39160001890326	3.87078883424145
ARL6IP4	3.52593104775124	3.57263505271132	4.29916404986841	4.85292769757938	4.89291554693023	3.71651906146411	3.06250168211147	4.08349421959088	4.13335802240887	5.23793459255521	3.50077656352031	3.90439738908298	3.80541628677034	3.55859826480921	4.08151858962582	4.00974129739239	2.84791875845704	3.81284730502947	3.6330591539941	3.44357880507098	3.93069003531068
ARL6IP5	3.22292972517255	3.53809113205962	3.76999383795826	2.83094688927808	4.27318016668815	3.47025051019039	3.81328866724754	1.85700162007428	3.71230963406191	4.64324435735975	2.25052506194434	3.83408417254509	3.3289714234163	3.89880814124361	2.35097240954573	2.44039945759284	1.05494569504642	2.78007698101144	2.58846639573435	3.61984727978375	4.07708914884116
ARL6IP6	1.90391365093806	1.96849262261018	1.90948511231697	1.90849398117674	1.8711970501166	1.77016091825922	1.57540915260894	1.40957015864778	1.50036866967132	2.32813849507145	1.4131011857245	1.72727572526637	1.50014427888778	1.34190037813241	1.53682378987025	1.48672981660593	0.846830256478942	1.54503426758184	1.32131626247239	1.23555551901953	1.70224528591107
ARL8A	3.28746933998486	3.43775773075593	3.60040059887354	3.61735726159132	4.21739359195022	3.65294533090546	3.13496017262534	3.63748273259211	3.53367547041507	4.11990393191845	3.14984139959288	3.97012660313407	3.14937481551031	3.10582890940753	3.67415553811038	3.55045744792584	3.10453124276728	3.1158422840488	3.13765762158104	3.45260202353986	3.44789388396711
[truncated: 26,791 more rows]
