# Supplementary material for: Integrative bioinformatic analysis prioritizes TIMP1 and FN1 as angiogenesis-related candidate genes in diabetic foot ulcers
Source: PLoS One. 2026 May 13;21(5):e0348808. doi: 10.1371/journal.pone.0348808 (PMC13170874; doi:10.1371/journal.pone.0348808)
Supplement: S1 Text — (TXT) [file pone.0348808.s016.txt]

#######第一大部分  GSE199939数据处理########
library(stringi)
library(dplyr)
library(BiocManager)
library(GEOquery)
library(limma)
library(clusterProfiler)
library(org.Hs.eg.db)
library(pheatmap)
library(ggplot2)
library(ggrepel)
library(data.table)
library(enrichplot)
# 1. 读入 TPM 矩阵 (文件的路径)
tpm <- fread("D:/桌面/GEO3/GSE199939_gene.tpm.matrix.annot_-_21.txt.gz")

ex <- as.matrix(tpm[, 5:ncol(tpm)])
mode(ex) <- "numeric"
rownames(ex) <- make.unique(tpm$gene_name)

# QC
stopifnot(sum(is.na(ex)) == 0)
stopifnot(sum(ex < 0, na.rm = TRUE) == 0)

# ===============================
# 2) Auto group (DW vs N)
# ===============================
head(colnames(ex))
tail(colnames(ex))
table(grepl("^DW", colnames(ex)))

group <- factor(ifelse(grepl("^DW", colnames(ex)), "DW", "N"),
                levels = c("DW", "N"))
stopifnot(sum(group == "DW") == 10, sum(group == "N") == 11)

# ===============================
# 3) Low-expression filtering
# ===============================
keep <- rowSums(ex[, group=="DW", drop=FALSE] > 1) >= 3 |
  rowSums(ex[, group=="N",  drop=FALSE] > 1) >= 3

ex_filt <- ex[keep, , drop=FALSE]
expr_log_filt <- log2(ex_filt + 1)

# ===============================
# 4) Differential expression (limma)
# ===============================
design <- model.matrix(~0 + group)
colnames(design) <- levels(group)

fit <- lmFit(expr_log_filt, design)
contrast <- makeContrasts(DWvsN = DW - N, levels = design)
fit2 <- contrasts.fit(fit, contrast)
fit2 <- eBayes(fit2, trend = TRUE)

deg <- topTable(fit2, coef="DWvsN", number=Inf, adjust.method="BH")

deg_sig <- subset(deg, adj.P.Val < 0.05 & abs(logFC) > 1.5)

# Volcano threshold labels
deg$threshold <- "Not Sig"
deg$threshold[deg$adj.P.Val < 0.05 & deg$logFC > 1.5]  <- "Up"
deg$threshold[deg$adj.P.Val < 0.05 & deg$logFC < -1.5] <- "Down"

# ===============================
# 5) Figure 1A: Volcano plot
deg$adj.P.Val2 <- pmax(deg$adj.P.Val, 1e-300)

deg_all_results <- deg
deg_all_results$Gene <- rownames(deg_all_results)
deg_all_results <- deg_all_results[, c("Gene","logFC","AveExpr","t","P.Value","adj.P.Val","B","threshold","adj.P.Val2")]

write.csv(
  deg_all_results,
  "Complete_DE_results_all_tested_genes.csv",
  row.names = FALSE
)

p_volcano <- ggplot(deg, aes(x = logFC, y = -log10(adj.P.Val2), color = threshold)) +
  geom_point(alpha = 0.6, size = 1.0, stroke = 0) +
  scale_color_manual(values = c("Up" = "#FC4E07", "Down" = "#0072B2", "Not Sig" = "grey")) +
  geom_vline(xintercept = c(-1.5, 1.5), linetype = "dashed", color = "black", linewidth = 0.4) +
  geom_hline(yintercept = -log10(0.05), linetype = "dashed", color = "black", linewidth = 0.4) +
  labs(x = expression(log[2]~"(Fold Change)"),
       y = expression(-log[10]~"(FDR)")) +
  theme_bw(base_size = 11) +
  theme(panel.grid.major = element_blank(),
        panel.grid.minor = element_blank(),
        legend.title = element_text(face = "bold"),
        legend.position = "right")

ggsave("Figure_1A_Volcano_logFC1.5.tiff", p_volcano,
       width = 15, height = 10, units = "cm", dpi = 600,
       device = "tiff", compression = "lzw")

# ===============================
# 6) Figure 1B: Heatmap of Top 100 DEGs
# ===============================
deg_sig_sorted <- deg_sig[order(deg_sig$adj.P.Val), , drop=FALSE]
top_100_genes <- rownames(head(deg_sig_sorted, 100))

heatmap_matrix_top100 <- expr_log_filt[top_100_genes, , drop=FALSE]

annotation_col <- data.frame(Group = group)
rownames(annotation_col) <- colnames(heatmap_matrix_top100)

color_palette <- colorRampPalette(c("#0072B2", "white", "#FC4E07"))(100)

tiff("Figure_1B_Heatmap.tiff", width = 16, height = 14, units = "cm",
     res = 600, compression = "lzw")
pheatmap(
  heatmap_matrix_top100,
  annotation_col = annotation_col,
  color = color_palette,
  scale = "row",
  show_rownames = FALSE,
  show_colnames = TRUE,
  cluster_cols = TRUE,
  cluster_rows = TRUE,
  main = "Heatmap of Top 100 DEGs",
  fontsize_col = 8,
  treeheight_row = 15,
  treeheight_col = 15
)
dev.off()

# ===============================
# 7) Save DEG tables
# ===============================
deg_up   <- deg_sig[deg_sig$logFC > 0, , drop=FALSE]
deg_down <- deg_sig[deg_sig$logFC < 0, , drop=FALSE]

write.csv(ex,      "GSE199939_expr.csv")
write.csv(deg_sig, "deg_sig_all.csv",            row.names = TRUE)
write.csv(deg_up,  "deg_up.csv",                 row.names = TRUE)
write.csv(deg_down,"deg_down.csv",               row.names = TRUE)

write.table(rownames(deg_sig), "DEGs_sig_geneSymbols.txt", quote=FALSE, row.names=FALSE, col.names=FALSE)
write.table(rownames(deg_up),  "DEGs_up_geneSymbols.txt",  quote=FALSE, row.names=FALSE, col.names=FALSE)
write.table(rownames(deg_down),"DEGs_down_geneSymbols.txt",quote=FALSE, row.names=FALSE, col.names=FALSE)

# ===============================
# 8) GO/KEGG enrichment + Figure 1C/1D
# ===============================
genes_symbol_sig <- rownames(deg_sig)
genes_symbol_all <- rownames(ex_filt)

bitr_sig <- bitr(genes_symbol_sig, fromType="SYMBOL", toType="ENTREZID", OrgDb=org.Hs.eg.db)
bitr_all <- bitr(genes_symbol_all, fromType="SYMBOL", toType="ENTREZID", OrgDb=org.Hs.eg.db)

entrez_sig <- unique(na.omit(bitr_sig$ENTREZID))
entrez_all <- unique(na.omit(bitr_all$ENTREZID))

fail_sig <- setdiff(genes_symbol_sig, bitr_sig$SYMBOL)
write.table(fail_sig, "Fail_Map_Symbol_to_Entrez.txt", quote=FALSE, row.names=FALSE, col.names=FALSE)

ego_bp <- enrichGO(
  gene = entrez_sig, universe = entrez_all,
  OrgDb = org.Hs.eg.db, ont="BP",
  pAdjustMethod="BH", pvalueCutoff=0.05, qvalueCutoff=0.05,
  readable = TRUE
)

p_go <- dotplot(ego_bp, showCategory = 15) + ggtitle("GO Biological Process enrichment")
ggsave("Figure_1C_GO_BP_all_DEGs.tiff", p_go,
       width=18, height=16, units="cm", dpi=600,
       device="tiff", compression="lzw")

ekegg <- enrichKEGG(
  gene = entrez_sig, universe = entrez_all,
  organism="hsa", pAdjustMethod="BH",
  pvalueCutoff=0.05, qvalueCutoff=0.05
)
ekegg <- setReadable(ekegg, OrgDb = org.Hs.eg.db, keyType = "ENTREZID")

p_kegg <- dotplot(ekegg, showCategory = 15) + ggtitle("KEGG pathway enrichment")
ggsave("Figure_1D_KEGG.tiff", p_kegg,
       width=16, height=18, units="cm", dpi=600,
       device="tiff", compression="lzw")

write.csv(as.data.frame(ego_bp), "GO_BP_all_DEGs.csv", row.names = FALSE)
write.csv(as.data.frame(ekegg),  "KEGG_all_DEGs.csv",  row.names = FALSE)

###############第二大部分  获取核心基因###########
# 读取数据
deg_sig <- read.table("deg_sig_all.csv", header = FALSE, stringsAsFactors = FALSE)[,1]
msig_genes <- read.table("D:/桌面/GEO3/angiogenesis.txt", header = FALSE, stringsAsFactors = FALSE)[,1]
go_genes <- read.table("D:/桌面/GEO3/go—angiogenesis.txt", header = FALSE, stringsAsFactors = FALSE)[,1]
# 合并 MSigDB 和 GO 基因集
angiogenesis_genes <- unique(c(msig_genes, go_genes))
# 求交集：显著差异基因 & 血管生成相关基因
core_genes <- intersect(deg_sig, angiogenesis_genes)

# 查看核心基因
length(core_genes)
head(core_genes)

# 可保存结果
write.table(core_genes, file = "core_genes.txt", quote = FALSE, row.names = FALSE, col.names = FALSE)

# 导出三个 txt（每行一个基因）
write.table(deg_sig,   "DEGs.txt",     quote = FALSE, row.names = FALSE, col.names = FALSE)
write.table(angiogenesis_genes, "angiogenesis_genes.txt", quote = FALSE, row.names = FALSE, col.names = FALSE)
write.table(core_genes,"Core_intersection.txt", quote = FALSE, row.names = FALSE, col.names = FALSE)

######### 第三大部分 机器学习 #########
# 0️⃣ 加载依赖包
message("--- 步骤 0: 加载依赖包 ---")
suppressPackageStartupMessages({
  library(glmnet)
  library(caret)
  library(pROC)
  library(ggplot2)
})

set.seed(123)
# ===============================
# 1️⃣ 读取核心基因列表
# ===============================
message("--- 步骤 1: 读取核心基因列表 ---")
core_genes <- read.table("core_genes.txt", header = FALSE, stringsAsFactors = FALSE)[,1]
message(paste("成功加载", length(core_genes), "个核心基因。"))

# ===============================
# 2️⃣ 读取 Log2 转换过的表达矩阵
# ===============================
message("--- 步骤 2: 读取 Log2 表达矩阵 ---")
expr_discovery <- read.csv("GSE199939_expr_log2.txt", header = TRUE, row.names = 1, check.names = FALSE)
expr_discovery <- as.data.frame(expr_discovery)

expr_replication <- read.csv("GSE134431_expr_log2.txt", header = TRUE, row.names = 1, check.names = FALSE)
expr_replication <- as.data.frame(expr_replication)

# ===============================
# 3️⃣ 核心步骤：基因对齐（安全版）
# ===============================
message("--- 步骤 3: 进行基因对齐 ---")

expr_discovery_core <- expr_discovery[rownames(expr_discovery) %in% core_genes, , drop = FALSE]
expr_replication_core <- expr_replication[rownames(expr_replication) %in% core_genes, , drop = FALSE]

# 取交集并排序，保证顺序稳定
common_genes <- sort(intersect(rownames(expr_discovery_core), rownames(expr_replication_core)))

expr_discovery_final   <- expr_discovery_core[common_genes, , drop = FALSE]
expr_replication_final <- expr_replication_core[common_genes, , drop = FALSE]

# 双重校验
stopifnot(identical(rownames(expr_discovery_final), rownames(expr_replication_final)))

message(paste("发现队列和复制队列共有的核心基因:", length(common_genes), "个。"))

# ===============================
# 4️⃣ 数据标准化（Scale）
# ===============================
message("--- 步骤 4: 标准化（使用发现队列参数） ---")

x_discovery   <- t(expr_discovery_final)    # 样本 × 基因
x_replication <- t(expr_replication_final)

# 防止某些基因方差为0导致 scale 出 NA
nzv <- apply(x_discovery, 2, sd, na.rm = TRUE) > 0
x_discovery   <- x_discovery[, nzv, drop = FALSE]
x_replication <- x_replication[, nzv, drop = FALSE]

# 用发现队列参数标准化复制队列
x_discovery_scaled <- scale(x_discovery)
discovery_center <- attr(x_discovery_scaled, "scaled:center")
discovery_scale  <- attr(x_discovery_scaled, "scaled:scale")
x_replication_scaled <- scale(x_replication, center = discovery_center, scale = discovery_scale)

# ---------------------------
# 分组标签：发现队列
# ---------------------------
y_discovery <- factor(c(rep("DW", 10), rep("N", 11)), levels = c("N", "DW"))
print(data.frame(Sample = rownames(x_discovery_scaled), Group = y_discovery))

# ---------------------------
# 分组标签：复制队列（真实分组：DFS vs DFU）
# ---------------------------
pheno_replication <- data.frame(
  Sample = c("s07","s08","s09","s10","s11","s12","s13","s14","s15","s16",
             "s17","s18","s19","s20","s21","s22","s23","s24","s25","s27","s29"),
  Group  = c("DFS","DFS","DFS","DFS","DFS","DFS","DFS","DFU","DFU","DFU",
             "DFU","DFU","DFU","DFU","DFU","DFU","DFU","DFU","DFU","DFU","DFS"),
  stringsAsFactors = FALSE
)

pheno_replication <- pheno_replication[match(colnames(expr_replication_final), pheno_replication$Sample), ]
stopifnot(!any(is.na(pheno_replication$Group)))
y_replication <- factor(pheno_replication$Group, levels = c("DFS", "DFU"))

# 检查维度与分布
print(dim(x_discovery_scaled));  print(table(y_discovery))
print(dim(x_replication_scaled)); print(table(y_replication))

# 检查样本名与标签是否对齐
print(data.frame(Sample = rownames(x_replication_scaled), Group = y_replication))

################ 1️⃣ LASSO ################
# ---------------------------
# 0) 数据准备
# ---------------------------
x_discovery_mat <- as.matrix(x_discovery_scaled)
y_discovery_num <- ifelse(y_discovery == "DW", 1, 0)

# （建议）检查每组样本数，避免 <8/class 带来不稳定
print(table(y_discovery_num))

# ==========================================================
# Final Script (No-OOF): LASSO 9-gene + Parsimonious 5-gene Panel
# Stratified CV for feature selection; replication cohort for performance evaluation
# Exports: LASSO plots, sparsity plot, ROC plots, prob plots, tables
# ==========================================================
# ---------------------------
# 0) Input check
# ---------------------------
stopifnot(exists("x_discovery_scaled"), exists("y_discovery"))
stopifnot(exists("x_replication_scaled"), exists("y_replication"))

# Ensure factor levels
y_discovery   <- factor(y_discovery, levels = c("N", "DW"))
y_replication <- factor(y_replication, levels = c("DFS", "DFU"))

x_discovery_mat   <- as.matrix(x_discovery_scaled)
x_replication_mat <- as.matrix(x_replication_scaled)
y_discovery_num   <- ifelse(y_discovery == "DW", 1, 0)

cat("Discovery cohort class counts:\n");   print(table(y_discovery))
cat("Replication cohort class counts:\n"); print(table(y_replication))

# ---------------------------
# 1) Stratified 5-fold CV for LASSO
# ---------------------------
foldid <- caret::createFolds(factor(y_discovery_num), k = 5, list = FALSE)

cv_lasso <- cv.glmnet(
  x_discovery_mat,
  y_discovery_num,
  family = "binomial",
  alpha  = 1,
  foldid = foldid,
  type.measure = "deviance"
)

# ---- Fig2A: LASSO path
png("Fig2A_LASSO_path.png", 1600, 1200, res = 200)
plot(cv_lasso$glmnet.fit, xvar = "lambda", label = TRUE)
abline(v = log(cv_lasso$lambda.min), lty = 2)
abline(v = log(cv_lasso$lambda.1se), lty = 2)
dev.off()

# ---- Fig2B: CV curve
png("Fig2B_LASSO_CV.png", 1600, 1200, res = 200)
plot(cv_lasso)
dev.off()

# ---------------------------
# 2) Extract 9-gene signature at lambda.1se
# ---------------------------
coef_1se <- coef(cv_lasso, s = "lambda.1se")
idx_1se  <- which(as.numeric(coef_1se) != 0)
genes9   <- setdiff(rownames(coef_1se)[idx_1se], "(Intercept)")

cat("\n[LASSO lambda.1se] genes:", length(genes9), "\n")
print(genes9)

# ===============================
# Importance scores for all candidate genes (LASSO coefficients at lambda.1se)
# ===============================
coef_all <- as.matrix(coef(cv_lasso, s = "lambda.1se"))
lasso_importance <- data.frame(
  Gene = rownames(coef_all),
  Coef = as.numeric(coef_all)
)
lasso_importance <- lasso_importance[lasso_importance$Gene != "(Intercept)", ]
lasso_importance$AbsCoef <- abs(lasso_importance$Coef)
lasso_importance <- lasso_importance[order(-lasso_importance$AbsCoef), ]
lasso_importance$Selected_lambda1se <- lasso_importance$Coef != 0
write.csv(lasso_importance, "LASSO_importance_all_candidate_genes_lambda1se.csv", row.names = FALSE)
beta9 <- as.numeric(coef_1se)[idx_1se]
names(beta9) <- rownames(coef_1se)[idx_1se]
beta9 <- beta9[names(beta9) != "(Intercept)"]

write.csv(
  data.frame(Gene = names(beta9), Coef = beta9),
  "LASSO_lambda1se_9genes_with_coef.csv",
  row.names = FALSE
)

# ---------------------------
# 3) Parsimonious panel (K=5): choose lambda among 1..K genes with min cvm
# ---------------------------
K <- 5
fit <- cv_lasso$glmnet.fit
beta_mat <- as.matrix(coef(fit))  # rows: (Intercept)+genes; cols: lambda seq
nz <- apply(beta_mat[-1, , drop = FALSE] != 0, 2, sum)

cand <- which(nz >= 1 & nz <= K)
if (length(cand) == 0) {
  stop(paste0("No solution with 1~", K, " genes along current lambda path. Try increasing K or nlambda."))
}

j <- cand[which.min(cv_lasso$cvm[cand])]
lambda_k <- fit$lambda[j]

genes5 <- rownames(beta_mat)[-1][beta_mat[-1, j] != 0]
coef5  <- beta_mat[-1, j][beta_mat[-1, j] != 0]
names(coef5) <- genes5

cat("\n[Parsimonious LASSO K=5] lambda_k:", lambda_k, "\n")
cat("[Parsimonious LASSO K=5] genes:", length(genes5), "\n")
print(genes5)

write.csv(
  data.frame(Gene = names(coef5), Coef = as.numeric(coef5)),
  paste0("LASSO_parsimonious_K", K, "_5genes_with_coef.csv"),
  row.names = FALSE
)

# ---- Fig: Sparsity along path
df_nz <- data.frame(lambda = fit$lambda, log_lambda = log(fit$lambda), n_nonzero = nz)
png(paste0("Fig_LASSO_Nonzero_vs_lambda_K", K, ".png"), 1600, 1200, res = 200)
plot(df_nz$log_lambda, df_nz$n_nonzero, type = "l",
     xlab = "log(lambda)", ylab = "Number of non-zero genes",
     main = paste0("Sparsity along LASSO path (target K=", K, ")"))
abline(h = K, lty = 2, col = "red")
abline(v = log(lambda_k), lty = 2, col = "blue")
dev.off()

# ---------------------------
# 4) Refit two final models on DISCOVERY cohort using selected gene sets
# ---------------------------
xdisc9 <- as.matrix(x_discovery_scaled[, genes9, drop = FALSE])
xrep9  <- as.matrix(x_replication_scaled[, genes9, drop = FALSE])

xdisc5 <- as.matrix(x_discovery_scaled[, genes5, drop = FALSE])
xrep5  <- as.matrix(x_replication_scaled[, genes5, drop = FALSE])

fit9 <- glmnet(xdisc9, y_discovery_num, family = "binomial", alpha = 1, lambda = cv_lasso$lambda.1se)
fit5 <- glmnet(xdisc5, y_discovery_num, family = "binomial", alpha = 1, lambda = lambda_k)

prob_disc9 <- as.numeric(predict(fit9, newx = xdisc9, type = "response"))
prob_rep9  <- as.numeric(predict(fit9, newx = xrep9,  type = "response"))

prob_disc5 <- as.numeric(predict(fit5, newx = xdisc5, type = "response"))
prob_rep5  <- as.numeric(predict(fit5, newx = xrep5,  type = "response"))

# ---------------------------
# 5) ROC / AUC (with 95% CI) - Discovery cohort & Replication cohort
# ---------------------------
roc_disc9 <- roc(y_discovery,   prob_disc9, levels = c("N", "DW"),   direction = "<", quiet = TRUE)
roc_rep9  <- roc(y_replication, prob_rep9,  levels = c("DFS", "DFU"), direction = "<", quiet = TRUE)

roc_disc5 <- roc(y_discovery,   prob_disc5, levels = c("N", "DW"),   direction = "<", quiet = TRUE)
roc_rep5  <- roc(y_replication, prob_rep5,  levels = c("DFS", "DFU"), direction = "<", quiet = TRUE)

# AUC + CI helper (silence AUC==1 CI warning)
auc_ci <- function(r){
  a <- as.numeric(auc(r))
  if (a >= 0.999999) {
    return(c(AUC = a, CI_low = 1, CI_high = 1))
  } else {
    ci <- ci.auc(r, method = "delong")
    return(c(AUC = a, CI_low = as.numeric(ci[1]), CI_high = as.numeric(ci[3])))
  }
}

res_auc <- rbind(
  data.frame(Set = "9-gene", Cohort = "Discovery cohort",   t(auc_ci(roc_disc9))),
  data.frame(Set = "9-gene", Cohort = "Replication cohort", t(auc_ci(roc_rep9))),
  data.frame(Set = "5-gene", Cohort = "Discovery cohort",   t(auc_ci(roc_disc5))),
  data.frame(Set = "5-gene", Cohort = "Replication cohort", t(auc_ci(roc_rep5)))
)

write.csv(res_auc, "AUC_summary_9vs5.csv", row.names = FALSE)
print(res_auc)

# Optional: DeLong test 9 vs 5 in replication cohort
delong_rep <- roc.test(roc_rep9, roc_rep5, method = "delong")
sink("DeLong_test_replication_9vs5.txt")
print(delong_rep)
sink()

# ---------------------------
# 6) ROC plots (Discovery cohort & Replication cohort)
# ---------------------------
png("Fig2c_DiscoveryROC_9vs5.png", 1600, 1200, res = 200)
plot(roc_disc9, main = "Discovery cohort ROC: 9-gene vs 5-gene", lwd = 2)
plot(roc_disc5, add = TRUE, lwd = 2, lty = 2)
abline(a = 0, b = 1, lty = 2, col = "gray")
legend("bottomright",
       legend = c(paste0("9-gene AUC=", round(auc(roc_disc9), 3)),
                  paste0("5-gene AUC=", round(auc(roc_disc5), 3))),
       lwd = 2, lty = c(1, 2), bty = "n")
dev.off()

png("Fig2C_ReplicationROC_9vs5.png", 1600, 1200, res = 200)
plot(roc_rep9, main = "Replication cohort ROC: 9-gene vs 5-gene", lwd = 2)
plot(roc_rep5, add = TRUE, lwd = 2, lty = 2)
abline(a = 0, b = 1, lty = 2, col = "gray")
legend("bottomright",
       legend = c(paste0("9-gene AUC=", round(auc(roc_rep9), 3)),
                  paste0("5-gene AUC=", round(auc(roc_rep5), 3))),
       lwd = 2, lty = c(1, 2), bty = "n")
dev.off()

# ---------------------------
# 7) Save prediction tables (discovery & replication)
# discovery 保持原命名；replication 改中性命名，避免 DW 混淆
# ---------------------------
pred_discovery <- data.frame(
  Sample = rownames(x_discovery_scaled),
  Group  = y_discovery,
  Prob_DW_9gene = prob_disc9,
  Prob_DW_5gene = prob_disc5
)

pred_replication <- data.frame(
  Sample = rownames(x_replication_scaled),
  Group  = y_replication,
  Prob_9gene = prob_rep9,
  Prob_5gene = prob_rep5
)

write.csv(pred_discovery,   "Pred_Discovery_9vs5.csv",   row.names = FALSE)
write.csv(pred_replication, "Pred_Replication_9vs5.csv", row.names = FALSE)

# ---------------------------
# 8) Probability violin+box plots (Replication cohort)
# ---------------------------
plot_prob <- function(df, prob_col, out_png, title_prefix){
  df$Group <- factor(df$Group, levels = c("DFS", "DFU"))
  pval <- wilcox.test(df[[prob_col]] ~ df$Group)$p.value
  
  p <- ggplot(df, aes(x = Group, y = .data[[prob_col]])) +
    geom_violin(trim = FALSE) +
    geom_boxplot(width = 0.15, outlier.size = 1.2) +
    geom_jitter(width = 0.08, size = 1.8, alpha = 0.8) +
    labs(
      x = "",
      y = "Predicted probability",
      title = paste0(title_prefix, " (Wilcoxon p=", signif(pval, 3), ")")
    )
  
  ggsave(out_png, p, width = 7.8, height = 5, dpi = 300)
}

plot_prob(pred_replication, "Prob_9gene", "Fig2d_ReplicationProb_9gene.png",
          "Replication cohort predicted probability distribution: 9-gene model")
plot_prob(pred_replication, "Prob_5gene", "Fig2D_ReplicationProb_5gene.png",
          "Replication cohort predicted probability distribution: 5-gene model")

# ---------------------------
# 9) Save key objects
# ---------------------------
saveRDS(
  list(
    cv_lasso = cv_lasso,
    foldid = foldid,
    genes9 = genes9,
    beta9 = beta9,
    K = K,
    lambda_k = lambda_k,
    genes5 = genes5,
    coef5 = coef5,
    auc_summary = res_auc,
    delong_replication = delong_rep
  ),
  file = "LASSO_9vs5_all_objects.rds"
)

cat("\n=== DONE ===\n")
cat("9-gene set:\n"); print(genes9)
cat("5-gene set:\n"); print(genes5)
cat("Files exported:\n",
    "- Fig2A_LASSO_path.png\n",
    "- Fig2B_LASSO_CV.png\n",
    "- Fig_LASSO_Nonzero_vs_lambda_K5.png\n",
    "- Fig2c_DiscoveryROC_9vs5.png\n",
    "- Fig2C_ReplicationROC_9vs5.png\n",
    "- Fig2d_ReplicationProb_9gene.png\n",
    "- Fig2D_ReplicationProb_5gene.png\n",
    "- LASSO_lambda1se_9genes_with_coef.csv\n",
    "- LASSO_parsimonious_K5_5genes_with_coef.csv\n",
    "- AUC_summary_9vs5.csv\n",
    "- DeLong_test_replication_9vs5.txt\n",
    "- Pred_Discovery_9vs5.csv\n",
    "- Pred_Replication_9vs5.csv\n",
    "- LASSO_9vs5_all_objects.rds\n")

###########单细胞定位#########
# === 单细胞 RNA 测序分析流程 (GSE165816)  ===
# --- 0. 加载核心依赖包 (假设已安装) ---
message("--- 步骤 0: 加载所有必需的 R 包 ---")
library(Seurat)
library(ggplot2)
library(patchwork)
library(data.table)
library(scales)
library(ggrepel)
library(viridis)
library(RColorBrewer)
library(rlang)
library(dplyr)
library(openxlsx)
library(cowplot)
# --- 1. 设置路径与数据加载 (从头开始) ---
message("--- 步骤 1: 设置路径与数据加载 ---")
data_dir <- "D:/桌面/GEO3/STEP/GSE165816_RAW"
save_dir <- "D:/桌面/GEO3/STEP"
if (!dir.exists(save_dir)) dir.create(save_dir, recursive = TRUE)

files <- list.files(data_dir, pattern = "counts.csv.gz$", full.names = TRUE, recursive = TRUE)

seurat_list <- list()
for (f in files) {
  sample_name <- gsub("_counts.csv.gz", "", basename(f))
  expr_dt <- fread(f, fill = TRUE, check.names = FALSE)
  expr_mat <- as.matrix(expr_dt[, -1, with = FALSE]) 
  rownames(expr_mat) <- expr_dt[[1]] 
  
  suppressWarnings(storage.mode(expr_mat) <- "numeric")
  expr_mat[is.na(expr_mat)] <- 0
  expr_mat <- round(expr_mat)
  
  seu <- CreateSeuratObject(counts = expr_mat, project = sample_name,
                            min.cells = 3, min.features = 200)
  seurat_list[[sample_name]] <- seu
}
sce <- merge(seurat_list[[1]], y = seurat_list[-1], add.cell.ids = names(seurat_list), project = "GSE165816_Merged")
message(paste("✅ 合并完成，总细胞数:", ncol(sce)))

####核对######
# gene 名通常像 "ACTB" / "MALAT1" / "MT-CO1"
head(expr_dt[[1]])
colnames(expr_dt)[2:6]

# ======================================
# --- 步骤 2: QC、标准化、降维 (RunPCA) ---
# ======================================
message("--- 步骤 2: QC、标准化、降维 ---")

# 1. QC 过滤 (定义阈值)
nFeature_lower <- 200
nFeature_upper <- 6000 
percent_mt_upper <- 15 

sce[["percent.mt"]] <- PercentageFeatureSet(sce, pattern = "^MT-")
sce <- subset(sce, subset = nFeature_RNA > nFeature_lower & nFeature_RNA < nFeature_upper & percent.mt < percent_mt_upper)
message(paste("过滤后细胞数:", ncol(sce)))

# 2. 标准化、寻找高变基因 (定义 nfeatures)
n_features_to_find <- 2000
sce <- NormalizeData(sce)
sce <- FindVariableFeatures(sce, selection.method = "vst", nfeatures = n_features_to_find)

# 3. ScaleData
sce <- ScaleData(sce, features = VariableFeatures(object = sce))

# 4. RunPCA
sce <- RunPCA(sce, features = VariableFeatures(object = sce), npcs = 50) 

# ---  PC 维度选择图 (Elbow Plot) ---
p_elbow <- ElbowPlot(sce, ndims = 50)
print(p_elbow)
ggsave(file.path(save_dir, "Figure 3A Elbow Plot of principal components.tiff"), plot = p_elbow, width = 15, height = 10, units = "cm", dpi = 300)
message("📌 图:Figure 3A Elbow Plot of principal components.tiff 已保存，用于指导 PC 维度选择。")

# --- 步骤 2.5: 可视化 PCA 基因载荷热图 (DimHeatmap) 
message("--- 步骤 2.5: 生成 PCA DimHeatmap (优化标签) ---")
# 绘制前 6 个 PC 的热图
p_pca_heatmap <- DimHeatmap(sce, 
                            dims = 1:6, 
                            cells = 500, # 只随机选择 500 个细胞
                            balanced = TRUE,
                            # labels = FALSE, # 如果重叠严重到无法分辨，可以选择不显示标签，但我们希望显示
                            # fast = FALSE # 对于少量PC，可以尝试，但通常不必要
) 

print(p_pca_heatmap)

# 保存 PCA DimHeatmap (优化尺寸以减少重叠)
# 显著增加高度，以给基因标签更多垂直空间
tiff(
  filename = file.path(save_dir, "Figure_3B_PCA_DimHeatmap_top6PCs.tiff"),
  width = 25, height = 23, units = "cm",
  res = 600, compression = "lzw"
)
DimHeatmap(sce, dims = 1:6, cells = 500, balanced = TRUE)
dev.off()
message("📌 图: Figure 3B PCA DimHeatmap of top 6 PCs.tiff (优化标签) 已保存。")

# ======================================
# --- 步骤 3: 优化聚类 (从 FindNeighbors 开始) ---
# ======================================
message("--- 步骤 3: 优化聚类 (14 簇) ---")
dims_to_use <- 1:15    # 最终确定的 PC 数量
k_param_new <- 30
resolution_new <- 0.2

# 1. 计算 K 最近邻和聚类
message(paste("   正在使用 dims=", max(dims_to_use), " 和 resolution=", resolution_new, " 进行聚类..."))
sce <- FindNeighbors(sce, dims = dims_to_use, k.param = k_param_new)
sce <- FindClusters(sce, resolution = resolution_new) 

# 2. 运行 UMAP
sce <- RunUMAP(sce, dims = dims_to_use)
message("   UMAP 计算完成！")

# S5: Cluster statistics (cell counts)  —— required
# ===============================
Idents(sce) <- "seurat_clusters"
scRNA_cluster_cell_counts <- as.data.frame(table(Idents(sce)))
colnames(scRNA_cluster_cell_counts) <- c("cluster","n_cells")
write.csv(scRNA_cluster_cell_counts, file.path(save_dir, "scRNA_cluster_cell_counts.csv"), row.names = FALSE)


# --- UMAP 初始聚类图 (Figure 3) ---
p_umap_initial <- DimPlot(sce, reduction = "umap", group.by = "seurat_clusters", label = TRUE, pt.size = 0.5) + 
  labs(title = "UMAP Initial Clustering", color = "Cluster") +
  theme_minimal() + theme(plot.title = element_text(hjust = 0.5, size=14, face="bold"), legend.position = "right")
print(p_umap_initial)
ggsave(file.path(save_dir, "Figure 3C UMAP plot of initial clustering.tiff"), plot = p_umap_initial, width = 15, height = 10, dpi = 600)
message("📌 图: Figure 3C UMAP plot of initial clustering.tiff (初始聚类) 已保存。")

# --- PCA 降维图 ---
p_pca_dimplot <- DimPlot(sce, reduction = "pca", label = FALSE, pt.size = 0.5) +
  labs(title = "PCA Reduction (PC1 vs PC2)") +
  theme_minimal()
print(p_pca_dimplot)

ggsave(file.path(save_dir, "Figure 3D_PCA_DimPlot.tiff"), 
       plot = p_pca_dimplot, 
       width = 12, height = 10, units = "cm", dpi = 600)

message("✅ PCA 降维散点图已作为 UMAP 的补充图保存。")


## ===============================
## Step 4: 机器学习筛选的基因
## ===============================
hub_genes_to_check <- c("APLN","ENG", "FN1","SERPINA5","TIMP1")
c("APLN","ENG", "FN1","SERPINA5","TIMP1") %in% rownames(sce)

# ======================================
# Step 5: Marker Gene Detection (SAFE & FAST)
# ======================================
gc()
DefaultAssay(sce) <- "RNA"
Idents(sce) <- "seurat_clusters"

# -------- 1：下采样数量 --------
n_subsample <- 5000   # ❗从 20000 改为 5000

if (ncol(sce) > n_subsample) {
  set.seed(123)
  sce_small <- subset(sce, cells = sample(colnames(sce), n_subsample))
} else {
  sce_small <- sce
}

message("Cells used for marker detection: ", ncol(sce_small))

# -------- 关键修改 2：只在小对象上 JoinLayers --------
sce_small <- JoinLayers(sce_small)

# -------- FindAllMarkers --------
all_markers <- FindAllMarkers(
  object = sce_small,
  only.pos = TRUE,
  min.pct = 0.1,
  logfc.threshold = 0.25,
  test.use = "wilcox"
)

# -------- Top markers --------
top5_markers <- all_markers %>%
  filter(!is.na(p_val_adj)) %>%
  group_by(cluster) %>%
  arrange(p_val_adj, desc(avg_log2FC)) %>%
  slice_head(n = 5)

top20_markers <- all_markers %>%
  filter(!is.na(p_val_adj)) %>%
  group_by(cluster) %>%
  arrange(p_val_adj, desc(avg_log2FC)) %>%
  slice_head(n = 20)

# -------- Save --------
fwrite(all_markers,
       file = file.path(save_dir, "All_Clusters_Markers_Subset.csv"))

fwrite(top5_markers,
       file = file.path(save_dir, "Supplementary_Top5_Markers.csv"))

fwrite(top20_markers,
       file = file.path(save_dir, "Supplementary_Top20_Markers.csv"))

message("✅ Marker analysis completed successfully.")
dim(all_markers)
table(all_markers$cluster)
head(all_markers$gene)


### FeaturePlot#####
FeaturePlot(
  sce,
  features = c("APLN","ENG", "FN1","SERPINA5","TIMP1"),
  reduction = "umap",
  cols = c("lightgrey", "red"),
  ncol = 2
)


#2️⃣ DotPlot
DotPlot(
  sce,
  features = c("APLN","ENG", "FN1","SERPINA5","TIMP1")
) + RotatedAxis()

#（可选）3️⃣ VlnPlo
VlnPlot(
  sce,
  features = c("APLN","ENG", "FN1","SERPINA5","TIMP1"),
  group.by = "seurat_clusters",
  pt.size = 0
)

## 1️⃣ FeaturePlot（UMAP 定位）
p_feature <- FeaturePlot(
  sce,
  features = c("APLN","ENG", "FN1","SERPINA5","TIMP1"),
  reduction = "umap",
  cols = c("lightgrey", "red"),
  ncol = 2
)

# 2️⃣ DotPlot（表达比例 + 平均表达）
p_dot <- DotPlot(
  sce,
  features = c("APLN","ENG", "FN1","SERPINA5","TIMP1")
) + RotatedAxis()

# 3️⃣ VlnPlot（各 cluster 表达分布）
p_vln <- VlnPlot(
  sce,
  features = c("APLN","ENG", "FN1","SERPINA5","TIMP1"),
  group.by = "seurat_clusters",
  pt.size = 0,
  ncol = 3
)

ggsave(
  filename = "Figure_3E_FeaturePlot_UMAP.tiff",
  plot = p_feature,
  width = 10,
  height = 8,
  dpi = 600,
  compression = "lzw"
)

ggsave(
  filename = "Figure_3F_DotPlot.tiff",
  plot = p_dot,
  width = 7,
  height = 6,
  dpi = 600,
  compression = "lzw"
)

ggsave(
  filename = "Figure_3G_ViolinPlot.tiff",
  plot = p_vln,
  width = 12,
  height = 7,
  dpi = 600,
  compression = "lzw"
)

# ======================================
# --- 步骤 6: 执行细胞类型注释 (最终简化和合并) ---
# ======================================
message("--- Step 6: Final Cell Type Annotation ---")

# 1. 根据当前 14 个 clusters 创建新的英文标签
new_labels <- c(
  "Fibroblasts",                    # 0
  "Pericytes / Smooth muscle cells",  # 1
  "Activated Cytotoxic T Cells",    # 2
  "Differentiated keratinocytes",  # 3
  "Inflammatory Myeloid Cells",     # 4
  "Basal keratinocytes",            # 5
  "Endothelial cells",              # 6
  "Macrophages",                    # 7
  "Activated T Cells",              # 8
  "B cells",                        # 9
  "Proliferating cells",            # 10  ✅ 更新为 Proliferating cells
  "Mast cells",                     # 11
  "Melanocytes",                     # 12
  "Erythrocytes"                    # 13
)

# 2. 设置 Idents 并重命名
Idents(sce) <- "seurat_clusters"
cluster_levels <- levels(Idents(sce))   # ✅ 永远对应当前 seurat_clusters 的顺序
stopifnot(length(cluster_levels) == length(new_labels))

sce <- RenameIdents(sce, setNames(new_labels, cluster_levels))


# 3. 保存为元数据
sce$cell_type_final_EN <- Idents(sce)

# 4. 设置顺序（按生物意义）
cell_order <- c(
  "Fibroblasts",  "Pericytes / Smooth muscle cells",  "Activated Cytotoxic T Cells",  
  "Differentiated keratinocytes","Inflammatory Myeloid Cells",   "Basal keratinocytes",      
  "Endothelial cells",  "Macrophages", "Activated T Cells",  
  "B cells",  "Proliferating cells",  "Mast cells",   "Melanocytes",  "Erythrocytes"   
)
sce$cell_type_final_EN <- factor(
  sce$cell_type_final_EN,
  levels = intersect(cell_order, levels(sce$cell_type_final_EN))
)

# 5. 将此列设为新的默认标识符
Idents(sce) <- "cell_type_final_EN"
message("✅ Step 6: Final Cell Type Annotation Completed.")

table(sce$cell_type_final_EN)
# 检查 sce 对象中 'seurat_clusters' 的所有唯一值
levels(sce$seurat_clusters)

# scRNA summary (one file, Seurat v5 memory-safe): counts + avg expression + stats
# NO JoinLayers needed
# Place after Step 6 annotation, before Figure 5 plotting
# ===============================

DefaultAssay(sce) <- "RNA"
Idents(sce) <- "cell_type_final_EN"

# 5 candidate genes
genes <- c("APLN","ENG","FN1","SERPINA5","TIMP1")
genes <- genes[genes %in% rownames(sce)]  # 若某基因不在对象里会自动剔除

# ---- Sheet 1: cell type counts (full data)
counts <- setNames(as.data.frame(table(Idents(sce))), c("cell_type","n_cells"))

# ---- Sheet 2: avg expression per cell type (use DotPlot data; works with multi-layers)
p_dot <- DotPlot(sce, features = genes, group.by = "cell_type_final_EN")
dot_data <- p_dot$data
# dot_data columns typically include: id, features.plot, avg.exp, pct.exp, avg.exp.scaled
avg_long <- dot_data[, c("id","features.plot","avg.exp","pct.exp")]
colnames(avg_long) <- c("cell_type","gene","avg_exp","pct_exp")

# 你如果想要“宽表”（每行一个cell type，每列一个基因），用 base::reshape：
avg_wide <- reshape(avg_long[, c("cell_type","gene","avg_exp")],
                    idvar = "cell_type", timevar = "gene", direction = "wide")
# 列名去掉 "avg_exp."
colnames(avg_wide) <- sub("^avg_exp\\.", "", colnames(avg_wide))

# ---- Stats: cell-type expression differences (subsampled cells to avoid memory)
set.seed(123)
cells_by_type <- split(Cells(sce), Idents(sce))
max_cells_per_type <- 1000
cells_use <- unlist(lapply(cells_by_type, function(v) sample(v, min(length(v), max_cells_per_type))))
sce_sub <- subset(sce, cells = cells_use)
Idents(sce_sub) <- "cell_type_final_EN"

# FetchData usually works across layers and is light for few genes
expr_df <- FetchData(sce_sub, vars = genes)
ct_sub  <- Idents(sce_sub)

# Sheet 3: overall Kruskal–Wallis
kw <- do.call(rbind, lapply(genes, function(g){
  data.frame(Gene = g,
             Test = "Kruskal-Wallis",
             Pvalue = kruskal.test(expr_df[[g]] ~ ct_sub)$p.value)
}))
kw$P_adj_BH <- p.adjust(kw$Pvalue, method = "BH")
kw$Cells_per_type_max <- max_cells_per_type

# Sheet 4: pairwise Wilcoxon (BH adjusted)
pw <- do.call(rbind, lapply(genes, function(g){
  m <- pairwise.wilcox.test(expr_df[[g]], ct_sub, p.adjust.method = "BH")$p.value
  out <- as.data.frame(as.table(m))
  colnames(out) <- c("CellType1","CellType2","P_adj_BH")
  out$Gene <- g
  out
}))
pw <- pw[!is.na(pw$P_adj_BH), ]
pw$Cells_per_type_max <- max_cells_per_type

# ---- Write ONE Excel file
wb <- createWorkbook()
addWorksheet(wb, "celltype_counts");      writeData(wb, "celltype_counts", counts)
addWorksheet(wb, "avg_expression_wide");  writeData(wb, "avg_expression_wide", avg_wide)
addWorksheet(wb, "avg_expression_long");  writeData(wb, "avg_expression_long", avg_long) # 可删：但保留对审稿很友好
addWorksheet(wb, "KW_overall");           writeData(wb, "KW_overall", kw)
addWorksheet(wb, "pairwise_wilcox_BH");   writeData(wb, "pairwise_wilcox_BH", pw)

saveWorkbook(wb, file.path(save_dir, "scRNA_summary.xlsx"), overwrite = TRUE)
message("✅ Saved: ", file.path(save_dir, "scRNA_summary.xlsx"))

# ======================================
# --- 步骤 7: 最终 Hub Gene 可视化 (Figure 4A, B, C, D, E) ---
# --- Figure 4: Hub Gene 可视化 ---
# ======================================
message("🚀 启动 Figure 4: Hub Gene 可视化流程 ---")

######基础设置，2个基因
genes_to_plot <- c("FN1","TIMP1")

# ======================================
# --- Figure 4A: UMAP 注释图 ---
# ======================================
message("🎨 Figure 4A: UMAP Annotated Plot")

p_umap_base <- DimPlot(
  sce, reduction = "umap",
  group.by = "cell_type_final_EN",
  label = FALSE, pt.size = 0.5
) + labs(title = "UMAP Annotated by Final Cell Types", color = "Cell Type") +
  theme_minimal() +
  theme(plot.title = element_text(hjust = 0.5, size = 14, face = "bold"),
        legend.position = "right")

# 添加标签
p_umap_annotated_final_EN <- LabelClusters(
  plot = p_umap_base, id = "cell_type_final_EN",
  repel = TRUE, size = 4, color = "black"
)

print(p_umap_annotated_final_EN)
ggsave(file.path(save_dir, "Figure_4A_scRNA_UMAP_Annotated_EN.tiff"),
       plot = p_umap_annotated_final_EN, width = 15, height = 10, dpi = 600)
message("✅ Figure 4A已保存。")

# ======================================
# --- Figure 4B: DotPlot ---
# ======================================
message("🎨 Figure 4B: DotPlot (genes_to_plot Expression by Cell Type)")

p_dot_final_EN <- DotPlot(
  sce, features = genes_to_plot,
  group.by = "cell_type_final_EN"
) + RotatedAxis() +
  scale_color_viridis(option = "B") +
  labs(title = "Cell-type–specific expression of FN1 and TIMP1", y = "Cell Type") +
  theme(plot.title = element_text(hjust = 0.5, face = "bold"))

print(p_dot_final_EN)
ggsave(file.path(save_dir, "Figure_4B_scRNA_HubGene_DotPlot_Final_EN.tiff"),
       plot = p_dot_final_EN, width = 18, height = 10, units = "cm", dpi = 600)
message("✅ Figure 4 B已保存。")

# ======================================
# --- Figure 4C: FeaturePlot (空间分布) ---
# ======================================
message("🎨 Figure 4C: FeaturePlot (Spatial expression of hub genes)")

p_feature_hub_final_fixed <- FeaturePlot(
  sce, features = genes_to_plot,
  pt.size = 0.1, order = TRUE, combine = TRUE, raster = FALSE
) &
  scale_color_viridis_c(limits = c(0, 3.5)) &
  theme(plot.title = element_text(hjust = 0.5, face = "bold.italic", size = 14),
        legend.position = "right")

print(p_feature_hub_final_fixed)
ggsave(file.path(save_dir, "Figure_4C_scRNA_HubGene_FeaturePlot_Final_Simple.tiff"),
       plot = p_feature_hub_final_fixed,
       width = 16, height = 8, units = "cm", dpi = 600)
message("✅ Figure 4 C已保存。")

p_vln <- VlnPlot(
  sce,
  features = genes_to_plot,
  group.by = "cell_type_final_EN",
  pt.size = 0,
  ncol = 2
)
print(p_vln)
while (!is.null(dev.list())) dev.off()
p_vln

# 4D: Violin plot 保存（修正：保存 p_vln）
ggsave(file.path(save_dir, "Figure_4D_scRNA_HubGene_VlnPlot_Final.tiff"),
       plot = p_vln,
       width = 26, height = 15, units = "cm", dpi = 600, compression = "lzw")


# 4E: DoHeatmap（不重新 RunPCA/RunUMAP）
features_for_scaling <- unique(c(VariableFeatures(sce), genes_to_plot))
sce <- ScaleData(sce, features = features_for_scaling)
Idents(sce) <- "cell_type_final_EN"

p_do_heatmap_final <- DoHeatmap(
  sce,
  features = genes_to_plot,
  group.by = "cell_type_final_EN",
  label = FALSE, assay = "RNA",
  disp.min = -0.5, disp.max = 1.0
) +
  scale_fill_gradientn(
    colors = colorRampPalette(
      rev(RColorBrewer::brewer.pal(n = 7, name = "RdYlBu"))
    )(100),
    name = "Z-Score"
  ) +
  labs(title = "Scaled expression of FN1 and TIMP1 across single-cell–defined cell types") +
  theme(plot.title = element_text(hjust = 0.5, face = "bold", size = 14))
print(p_do_heatmap_final)
ggsave(file.path(save_dir, "Figure_4E_scRNA_HubGene_DoHeatmap_Final.tiff"),
       plot = p_do_heatmap_final,
       width = 30, height = 18, units = "cm", dpi = 600, compression = "lzw")
########单细胞部分完成#######

########导出版本号
pkgs <- c(
  "dplyr","limma","clusterProfiler","org.Hs.eg.db","pheatmap",
  "ggplot2","data.table","enrichplot","glmnet","caret",
  "pROC","Seurat","viridis","RColorBrewer","openxlsx"
)

ver <- data.frame(
  Package = c("R", pkgs),
  Version = c(as.character(getRversion()),
              sapply(pkgs, \(x) as.character(packageVersion(x))))
)

write.csv(ver, "R_package_versions.csv", row.names = FALSE)
ver
